# Supplementary material for: Baseline Expression of Immune Gene Modules in Blood is Associated With Primary Response to Anti-TNF Therapy in Crohn’s Disease Patients
Source: J Crohns Colitis. 2023 Sep 30;18(3):431–45. doi: 10.1093/ecco-jcc/jjad166 (PMC10906954; doi:10.1093/ecco-jcc/jjad166)
Supplement: jjad166_suppl_Supplementary_Data [file jjad166_suppl_supplementary_data.zip]

Archive with 51 entries (51 files):
- 2023-08-17_multiPANTS_RNAseq_manuscript_supplementary_data_bb9v012/README.txt
- 2023-08-17_multiPANTS_RNAseq_manuscript_supplementary_data_bb9v012/fig_2a/plot_gene_set_enrichment.logFC_C_3R_1R_vs_logFC_C_3N_1N.p_data.csv
- 2023-08-17_multiPANTS_RNAseq_manuscript_supplementary_data_bb9v012/fig_2b/dream.gene_expr_filtered_vobj_fit_dge_5.topTable_C_3R_1R.gene_set_enrichment.tmodCERNOtest_result_LI_descending.csv
- 2023-08-17_multiPANTS_RNAseq_manuscript_supplementary_data_bb9v012/fig_1b/dream.gene_expr_filtered_vobj_fit_dge_1.topTable_C_1RI_1NI.gene_set_enrichment.tmodCERNOtest_result_LI_descending.csv
- 2023-08-17_multiPANTS_RNAseq_manuscript_supplementary_data_bb9v012/fig_1b/dream.gene_expr_filtered_vobj_fit_dge_1.topTable_C_(1RI_1NI)_(1RA_1NA).gene_set_enrichment.tmodCERNOtest_result_LI_descending.csv
- 2023-08-17_multiPANTS_RNAseq_manuscript_supplementary_data_bb9v012/fig_2b/dream.gene_expr_filtered_vobj_fit_dge_5.topTable_C_3N_1N.gene_set_enrichment.tmodCERNOtest_result_LI_ascending.csv
- 2023-08-17_multiPANTS_RNAseq_manuscript_supplementary_data_bb9v012/fig_2b/dream.gene_expr_filtered_vobj_fit_dge_5.topTable_C_3R_1R.gene_set_enrichment.tmodCERNOtest_result_LI_ascending.csv
- 2023-08-17_multiPANTS_RNAseq_manuscript_supplementary_data_bb9v012/fig_1b/dream.gene_expr_filtered_vobj_fit_dge_1.topTable_C_1RA_1NA.gene_set_enrichment.tmodCERNOtest_result_LI_ascending.csv
- 2023-08-17_multiPANTS_RNAseq_manuscript_supplementary_data_bb9v012/fig_1b/dream.gene_expr_filtered_vobj_fit_dge_1.topTable_C_1RI_1NI.gene_set_enrichment.tmodCERNOtest_result_LI_ascending.csv
- 2023-08-17_multiPANTS_RNAseq_manuscript_supplementary_data_bb9v012/fig_s7a/dream.gene_expr_filtered_vobj_fit_dge_5.topTable_C_3R_1R.gene_set_enrichment.tmodCERNOtest_result_LI_descending.csv
- 2023-08-17_multiPANTS_RNAseq_manuscript_supplementary_data_bb9v012/fig_1b/dream.gene_expr_filtered_vobj_fit_dge_5.topTable_C_1R_1N.gene_set_enrichment.tmodCERNOtest_result_LI_ascending.csv
- 2023-08-17_multiPANTS_RNAseq_manuscript_supplementary_data_bb9v012/fig_1b/dream.gene_expr_filtered_vobj_fit_dge_1.topTable_C_1RA_1NA.gene_set_enrichment.tmodCERNOtest_result_LI_descending.csv
- 2023-08-17_multiPANTS_RNAseq_manuscript_supplementary_data_bb9v012/fig_s7a/dream.gene_expr_filtered_vobj_fit_dge_5.topTable_C_3R_1R.gene_set_enrichment.tmodCERNOtest_result_LI_ascending.csv
- 2023-08-17_multiPANTS_RNAseq_manuscript_supplementary_data_bb9v012/fig_s3b/dream.gene_expr_filtered_vobj_fit_dge_2.topTable_C_1RI_1NI.gene_set_enrichment.tmodCERNOtest_result_LI_ascending.csv
- 2023-08-17_multiPANTS_RNAseq_manuscript_supplementary_data_bb9v012/fig_s7a/dream.gene_expr_filtered_vobj_fit_dge_1.topTable_C_3RA_1RA.gene_set_enrichment.tmodCERNOtest_result_LI_descending.csv
- 2023-08-17_multiPANTS_RNAseq_manuscript_supplementary_data_bb9v012/fig_s3b/dream.gene_expr_filtered_vobj_fit_dge_2.topTable_C_(1RI_1NI)_(1RA_1NA).gene_set_enrichment.tmodCERNOtest_result_LI_descending.csv
- 2023-08-17_multiPANTS_RNAseq_manuscript_supplementary_data_bb9v012/dge_data/multiPANTS_RNAseq_manuscript.dream.gene_expr_samples.csv.gz
- 2023-08-17_multiPANTS_RNAseq_manuscript_supplementary_data_bb9v012/fig_s3b/dream.gene_expr_filtered_vobj_fit_dge_2.topTable_C_1RA_1NA.gene_set_enrichment.tmodCERNOtest_result_LI_descending.csv
- 2023-08-17_multiPANTS_RNAseq_manuscript_supplementary_data_bb9v012/fig_s7a/dream.gene_expr_filtered_vobj_fit_dge_1.topTable_C_3RA_1RA.gene_set_enrichment.tmodCERNOtest_result_LI_ascending.csv
- 2023-08-17_multiPANTS_RNAseq_manuscript_supplementary_data_bb9v012/fig_s7a/dream.gene_expr_filtered_vobj_fit_dge_1.topTable_C_(3RI_1RI)_(3RA_1RA).gene_set_enrichment.tmodCERNOtest_result_LI_descending.csv
- 2023-08-17_multiPANTS_RNAseq_manuscript_supplementary_data_bb9v012/fig_s7b/dream.gene_expr_filtered_vobj_fit_dge_5.topTable_C_3N_1N.gene_set_enrichment.tmodCERNOtest_result_LI_ascending.csv
- 2023-08-17_multiPANTS_RNAseq_manuscript_supplementary_data_bb9v012/fig_1b/dream.gene_expr_filtered_vobj_fit_dge_1.topTable_C_(1RI_1NI)_(1RA_1NA).gene_set_enrichment.tmodCERNOtest_result_LI_ascending.csv
- 2023-08-17_multiPANTS_RNAseq_manuscript_supplementary_data_bb9v012/fig_s7a/dream.gene_expr_filtered_vobj_fit_dge_1.topTable_C_(3RI_1RI)_(3RA_1RA).gene_set_enrichment.tmodCERNOtest_result_LI_ascending.csv
- 2023-08-17_multiPANTS_RNAseq_manuscript_supplementary_data_bb9v012/fig_2b/dream.gene_expr_filtered_vobj_fit_dge_5.topTable_C_(3R_1R)_(3N_1N).gene_set_enrichment.tmodCERNOtest_result_LI_descending.csv
- 2023-08-17_multiPANTS_RNAseq_manuscript_supplementary_data_bb9v012/fig_s7a/dream.gene_expr_filtered_vobj_fit_dge_1.topTable_C_3RI_1RI.gene_set_enrichment.tmodCERNOtest_result_LI_descending.csv
- 2023-08-17_multiPANTS_RNAseq_manuscript_supplementary_data_bb9v012/fig_s3b/dream.gene_expr_filtered_vobj_fit_dge_6.topTable_C_1R_1N.gene_set_enrichment.tmodCERNOtest_result_LI_ascending.csv
- 2023-08-17_multiPANTS_RNAseq_manuscript_supplementary_data_bb9v012/fig_s3b/dream.gene_expr_filtered_vobj_fit_dge_2.topTable_C_(1RI_1NI)_(1RA_1NA).gene_set_enrichment.tmodCERNOtest_result_LI_ascending.csv
- 2023-08-17_multiPANTS_RNAseq_manuscript_supplementary_data_bb9v012/fig_2b/dream.gene_expr_filtered_vobj_fit_dge_5.topTable_C_(3R_1R)_(3N_1N).gene_set_enrichment.tmodCERNOtest_result_LI_ascending.csv
- 2023-08-17_multiPANTS_RNAseq_manuscript_supplementary_data_bb9v012/fig_3b/plot_gene_set_enrichment.dge_spline_cluster_genes.csv
- 2023-08-17_multiPANTS_RNAseq_manuscript_supplementary_data_bb9v012/fig_s7b/dream.gene_expr_filtered_vobj_fit_dge_1.topTable_C_3NA_1NA.gene_set_enrichment.tmodCERNOtest_result_LI_ascending.csv
- 2023-08-17_multiPANTS_RNAseq_manuscript_supplementary_data_bb9v012/fig_s3b/dream.gene_expr_filtered_vobj_fit_dge_2.topTable_C_1RA_1NA.gene_set_enrichment.tmodCERNOtest_result_LI_ascending.csv
- 2023-08-17_multiPANTS_RNAseq_manuscript_supplementary_data_bb9v012/fig_1b/dream.gene_expr_filtered_vobj_fit_dge_5.topTable_C_1R_1N.gene_set_enrichment.tmodCERNOtest_result_LI_descending.csv
- 2023-08-17_multiPANTS_RNAseq_manuscript_supplementary_data_bb9v012/fig_2b/dream.gene_expr_filtered_vobj_fit_dge_5.topTable_C_3N_1N.gene_set_enrichment.tmodCERNOtest_result_LI_descending.csv
- 2023-08-17_multiPANTS_RNAseq_manuscript_supplementary_data_bb9v012/fig_s7b/dream.gene_expr_filtered_vobj_fit_dge_1.topTable_C_(3NI_1NI)_(3NA_1NA).gene_set_enrichment.tmodCERNOtest_result_LI_descending.csv
- 2023-08-17_multiPANTS_RNAseq_manuscript_supplementary_data_bb9v012/fig_s7b/dream.gene_expr_filtered_vobj_fit_dge_5.topTable_C_3N_1N.gene_set_enrichment.tmodCERNOtest_result_LI_descending.csv
- 2023-08-17_multiPANTS_RNAseq_manuscript_supplementary_data_bb9v012/fig_s7a/dream.gene_expr_filtered_vobj_fit_dge_1.topTable_C_3RI_1RI.gene_set_enrichment.tmodCERNOtest_result_LI_ascending.csv
- 2023-08-17_multiPANTS_RNAseq_manuscript_supplementary_data_bb9v012/fig_s7b/dream.gene_expr_filtered_vobj_fit_dge_1.topTable_C_3NI_1NI.gene_set_enrichment.tmodCERNOtest_result_LI_ascending.csv
- 2023-08-17_multiPANTS_RNAseq_manuscript_supplementary_data_bb9v012/fig_s7b/dream.gene_expr_filtered_vobj_fit_dge_1.topTable_C_3NI_1NI.gene_set_enrichment.tmodCERNOtest_result_LI_descending.csv
- 2023-08-17_multiPANTS_RNAseq_manuscript_supplementary_data_bb9v012/fig_s3b/dream.gene_expr_filtered_vobj_fit_dge_6.topTable_C_1R_1N.gene_set_enrichment.tmodCERNOtest_result_LI_descending.csv
- 2023-08-17_multiPANTS_RNAseq_manuscript_supplementary_data_bb9v012/fig_s7b/dream.gene_expr_filtered_vobj_fit_dge_1.topTable_C_(3NI_1NI)_(3NA_1NA).gene_set_enrichment.tmodCERNOtest_result_LI_ascending.csv
- 2023-08-17_multiPANTS_RNAseq_manuscript_supplementary_data_bb9v012/fig_s7b/dream.gene_expr_filtered_vobj_fit_dge_1.topTable_C_3NA_1NA.gene_set_enrichment.tmodCERNOtest_result_LI_descending.csv
- 2023-08-17_multiPANTS_RNAseq_manuscript_supplementary_data_bb9v012/fig_s3b/dream.gene_expr_filtered_vobj_fit_dge_2.topTable_C_1RI_1NI.gene_set_enrichment.tmodCERNOtest_result_LI_descending.csv
- 2023-08-17_multiPANTS_RNAseq_manuscript_supplementary_data_bb9v012/fig_1a/dream.gene_expr_filtered_vobj_fit_dge_5.topTable_C_1R_1N.csv
- 2023-08-17_multiPANTS_RNAseq_manuscript_supplementary_data_bb9v012/fig_1a/dream.gene_expr_filtered_vobj_fit_dge_1.topTable_C_1RI_1NI.csv
- 2023-08-17_multiPANTS_RNAseq_manuscript_supplementary_data_bb9v012/fig_3b/dream.gene_expr_filtered_vobj_fit_dge_3.topTable_coefs_22,23,24.csv
- 2023-08-17_multiPANTS_RNAseq_manuscript_supplementary_data_bb9v012/fig_s3a/dream.gene_expr_filtered_vobj_fit_dge_2.topTable_C_1RI_1NI.csv
- 2023-08-17_multiPANTS_RNAseq_manuscript_supplementary_data_bb9v012/fig_1a/dream.gene_expr_filtered_vobj_fit_dge_1.topTable_C_1RA_1NA.csv
- 2023-08-17_multiPANTS_RNAseq_manuscript_supplementary_data_bb9v012/fig_s3a/dream.gene_expr_filtered_vobj_fit_dge_2.topTable_C_1RA_1NA.csv
- 2023-08-17_multiPANTS_RNAseq_manuscript_supplementary_data_bb9v012/dge_data/multiPANTS_RNAseq_manuscript.dream.gene_expr_genes.csv.gz
- 2023-08-17_multiPANTS_RNAseq_manuscript_supplementary_data_bb9v012/dge_data/multiPANTS_RNAseq_manuscript.dream.gene_expr_counts.csv.gz
- 2023-08-17_multiPANTS_RNAseq_manuscript_supplementary_data_bb9v012/fig_s3a/dream.gene_expr_filtered_vobj_fit_dge_6.topTable_C_1R_1N.csv
