# Supplementary material for: Baseline Expression of Immune Gene Modules in Blood is Associated With Primary Response to Anti-TNF Therapy in Crohn’s Disease Patients
Source: J Crohns Colitis. 2023 Sep 30;18(3):431–45. doi: 10.1093/ecco-jcc/jjad166 (PMC10906954; doi:10.1093/ecco-jcc/jjad166)
Supplement: jjad166_suppl_Supplementary_Data [file jjad166_suppl_supplementary_data.zip › 2023-08-17_multiPANTS_RNAseq_manuscript_supplementary_data_bb9v012/fig_1a/dream.gene_expr_filtered_vobj_fit_dge_5.topTable_C_1R_1N.csv]

GENEID	ENTREZID	GENENAME	SYMBOL	GENEBIOTYPE	DESCRIPTION	SEQNAME	SEQSTRAND	GENESEQSTART	GENESEQEND	logFC	AveExpr	t	P.Value	adj.P.Val	z.std	significant
ENSG00000142512	89790	SIGLEC10	SIGLEC10	protein_coding	sialic acid binding Ig like lectin 10 [Source:HGNC Symbol;Acc:HGNC:15620]	19	-1	51410020	51417803	0.31379160845908327	6.556050168915481	4.691340262625415	3.3847425928669233e-6	0.050291627064196355	4.645974838685112	FALSE
ENSG00000226321	728763	CROCC2	CROCC2	protein_coding	ciliary rootlet coiled-coil, rootletin family member 2 [Source:HGNC Symbol;Acc:HGNC:51677]	2	1	240906330	240993311	0.7134154372243433	-0.11340788573405708	4.542529633476962	6.4846401991098385e-6	0.050291627064196355	4.509938566523833	FALSE
ENSG00000167077	150365	MEI1	MEI1	protein_coding	meiotic double-stranded break formation protein 1 [Source:HGNC Symbol;Acc:HGNC:28613]	22	1	41699503	41799456	-0.18112347841564436	3.7937482267222262	-4.453346527754364	9.915694040207386e-6	0.05126744341921892	-4.419003721112271	FALSE
ENSG00000129757	1028	CDKN1C	CDKN1C	protein_coding	cyclin dependent kinase inhibitor 1C [Source:HGNC Symbol;Acc:HGNC:1786]	11	-1	2883213	2885773	0.548816035833016	2.8020405563268085	4.25622786570892	2.3787854176405308e-5	0.07476808247403963	4.2260032639727765	FALSE
ENSG00000185112	131583	FAM43A	FAM43A	protein_coding	family with sequence similarity 43 member A [Source:HGNC Symbol;Acc:HGNC:26888]	3	1	194685883	194689037	0.21497996896677174	3.165302432568563	4.242089925160716	2.5392108936789006e-5	0.07476808247403963	4.211285944992837	FALSE
ENSG00000123352	65244	SPATS2	SPATS2	protein_coding	spermatogenesis associated serine rich 2 [Source:HGNC Symbol;Acc:HGNC:18650]	12	1	49366584	49527424	-0.19211752762975598	3.9630002737260823	-4.201824576651989	2.9944462652894412e-5	0.07476808247403963	-4.173888288735158	FALSE
ENSG00000150347	84159	ARID5B	ARID5B	protein_coding	AT-rich interaction domain 5B [Source:HGNC Symbol;Acc:HGNC:17362]	10	1	61901684	62096944	-0.1719214809188303	6.299361010232477	-4.175720633272393	3.3742284657228896e-5	0.07476808247403963	-4.1466176415324325	FALSE
ENSG00000104499	2765	GML	GML	protein_coding	glycosylphosphatidylinositol anchored molecule like [Source:HGNC Symbol;Acc:HGNC:4375]	8	1	142834247	142916506	-0.4616361517351083	-0.019544254819442736	-4.1371056501513594	3.970086973248383e-5	0.07697502380256958	-4.109213625351256	FALSE
ENSG00000176658	4642	MYO1D	MYO1D	protein_coding	myosin ID [Source:HGNC Symbol;Acc:HGNC:7598]	17	-1	32492522	32877177	-0.21612995133802215	4.572703750113542	-4.046665136705772	5.8869620538220867e-5	0.10145852046314931	-4.017296557158384	FALSE
ENSG00000186074	146722	CD300LF	CD300LF	protein_coding	CD300 molecule like family member f [Source:HGNC Symbol;Acc:HGNC:29883]	17	-1	74694311	74712978	0.141045525916776	6.16210693393554	4.0021725278131	7.074097975935771e-5	0.10972633370473975	3.9737797597136773	FALSE
ENSG00000065485	10954	PDIA5	PDIA5	protein_coding	protein disulfide isomerase family A member 5 [Source:HGNC Symbol;Acc:HGNC:24811]	3	1	123067025	123225227	-0.18963097933541828	2.5690963032515293	-3.9433156749055853	8.803649274987683e-5	0.11263400730899725	-3.92139860423937	FALSE
ENSG00000163219	9938	ARHGAP25	ARHGAP25	protein_coding	Rho GTPase activating protein 25 [Source:HGNC Symbol;Acc:HGNC:28951]	2	1	68679601	68826833	0.09918585696204651	9.124659509663951	3.924100377136489	9.72224922605319e-5	0.11263400730899725	3.897421074660157	FALSE
ENSG00000067596	1659	DHX8	DHX8	protein_coding	DEAH-box helicase 8 [Source:HGNC Symbol;Acc:HGNC:2749]	17	1	43483865	43610338	0.07433845633685365	6.271159352803393	3.911689752598715	1.0074306897943196e-4	0.11263400730899725	3.8887952329132003	FALSE
ENSG00000212743	NA	LINC02656	LINC02656	lncRNA	long intergenic non-protein coding RNA 2656 [Source:HGNC Symbol;Acc:HGNC:54142]	10	1	6350316	6352762	-0.2793479468211677	3.0476432985986257	-3.916841489750006	1.0166179500521963e-4	0.11263400730899725	-3.886591076347915	FALSE
ENSG00000123358	3164	NR4A1	NR4A1	protein_coding	nuclear receptor subfamily 4 group A member 1 [Source:HGNC Symbol;Acc:HGNC:7980]	12	1	52022832	52059507	0.47871053822383614	1.4053140605026306	3.8450900116361955	1.3108540762975712e-4	0.13555105051634417	3.8244103969648244	FALSE
ENSG00000241755	NA	IGKV1-9	IGKV1-9	IG_V_gene	immunoglobulin kappa variable 1-9 [Source:HGNC Symbol;Acc:HGNC:5744]	2	-1	89009982	89010515	-0.7076636397206009	1.169467502760922	-3.8049525682316383	1.5524362863442826e-4	0.13678627954830183	-3.7825279921378057	FALSE
ENSG00000185215	7127	TNFAIP2	TNFAIP2	protein_coding	TNF alpha induced protein 2 [Source:HGNC Symbol;Acc:HGNC:11895]	14	1	103123442	103137439	0.17013729372805564	9.07412587310901	3.8005835036116946	1.5862489231667178e-4	0.13678627954830183	3.777163049259279	FALSE
ENSG00000167173	56905	C15orf39	C15orf39	protein_coding	chromosome 15 open reading frame 39 [Source:HGNC Symbol;Acc:HGNC:24497]	15	1	75195643	75212169	0.15835888640959617	6.858508828962736	3.800173071062989	1.587359313951024e-4	0.13678627954830183	3.7769886984643315	FALSE
ENSG00000211651	NA	IGLV1-44	IGLV1-44	IG_V_gene	immunoglobulin lambda variable 1-44 [Source:HGNC Symbol;Acc:HGNC:5879]	22	1	22380766	22381347	-0.64035909145576	2.3999947348250745	-3.760505912130304	1.846194139761462e-4	0.13682933568508876	-3.739182840126904	FALSE
ENSG00000111252	10019	SH2B3	SH2B3	protein_coding	SH2B adaptor protein 3 [Source:HGNC Symbol;Acc:HGNC:29605]	12	1	111405948	111451623	0.12955769514738513	7.112483726167349	3.733894338067113	2.0503031961077443e-4	0.13682933568508876	3.7127365003695463	FALSE
ENSG00000015475	637	BID	BID	protein_coding	BH3 interacting domain death agonist [Source:HGNC Symbol;Acc:HGNC:1050]	22	-1	17734138	17774770	0.1217468988915158	7.248717282512956	3.7320696053388	2.0651368229802834e-4	0.13682933568508876	3.7109122557301806	FALSE
ENSG00000178026	388886	LRRC75B	LRRC75B	protein_coding	leucine rich repeat containing 75B [Source:HGNC Symbol;Acc:HGNC:33155]	22	-1	24585620	24593208	-0.42667606177061324	-0.7700695706266979	-3.7298164017715814	2.0771132481226055e-4	0.13682933568508876	-3.709448348678471	FALSE
ENSG00000060140	55359	STYK1	STYK1	protein_coding	serine/threonine/tyrosine kinase 1 [Source:HGNC Symbol;Acc:HGNC:18889]	12	-1	10618923	10674318	-0.4011890488202602	0.6327649252842666	-3.6984337300388392	2.3862032269057453e-4	0.13682933568508876	-3.6741737485424153	FALSE
ENSG00000143393	5298	PI4KB	PI4KB	protein_coding	phosphatidylinositol 4-kinase beta [Source:HGNC Symbol;Acc:HGNC:8984]	1	-1	151291797	151327715	0.059593636693547225	6.481248749788348	3.687566113949062	2.4513928550672645e-4	0.13682933568508876	3.667285242640186	FALSE
ENSG00000109466	11275	KLHL2	KLHL2	protein_coding	kelch like family member 2 [Source:HGNC Symbol;Acc:HGNC:6353]	4	1	165207561	165323156	-0.2229190695701906	6.976977411156227	-3.686292846011289	2.4770622265363445e-4	0.13682933568508876	-3.66461985407128	FALSE
ENSG00000211966	NA	IGHV5-51	IGHV5-51	IG_V_gene	immunoglobulin heavy variable 5-51 [Source:HGNC Symbol;Acc:HGNC:5659]	14	-1	106578744	106579236	-0.6467522658275422	1.6578301927332166	-3.6827790740236614	2.4906494732510086e-4	0.13682933568508876	-3.6632194858033116	FALSE
ENSG00000104447	7227	TRPS1	TRPS1	protein_coding	transcriptional repressor GATA binding 1 [Source:HGNC Symbol;Acc:HGNC:12340]	8	-1	115408496	115809673	-0.1884860206259944	6.4426937970231934	-3.6819487443404313	2.4984063097299036e-4	0.13682933568508876	-3.662423237817934	FALSE
ENSG00000141682	5366	PMAIP1	PMAIP1	protein_coding	phorbol-12-myristate-13-acetate-induced protein 1 [Source:HGNC Symbol;Acc:HGNC:9108]	18	1	59899948	59904306	0.23801335746721186	3.2864760277994693	3.672916121402785	2.5863906915467804e-4	0.13682933568508876	3.6535503232443944	FALSE
ENSG00000211660	NA	IGLV2-23	IGLV2-23	IG_V_gene	immunoglobulin lambda variable 2-23 [Source:HGNC Symbol;Acc:HGNC:5890]	22	1	22697789	22698407	-0.6055959582787191	2.0315190296164736	-3.6612939500370763	2.713044103519698e-4	0.13682933568508876	-3.6412624294925835	FALSE
ENSG00000122986	84329	HVCN1	HVCN1	protein_coding	hydrogen voltage gated channel 1 [Source:HGNC Symbol;Acc:HGNC:28240]	12	-1	110627841	110704950	0.16578943050713502	6.779293685470817	3.661036170635866	2.7306640692775097e-4	0.13682933568508876	3.6395957318896004	FALSE
ENSG00000156414	122402	TDRD9	TDRD9	protein_coding	tudor domain containing 9 [Source:HGNC Symbol;Acc:HGNC:20122]	14	1	103928456	104052667	-0.4660323124431782	3.37169694989952	-3.6616589165150786	2.7893426637722214e-4	0.13682933568508876	-3.63411700468698	FALSE
ENSG00000281103	NA	TRG-AS1	TRG-AS1	lncRNA	T cell receptor gamma locus antisense RNA 1 [Source:HGNC Symbol;Acc:HGNC:48974]	7	1	38341577	38378804	-0.19955620271176588	5.366741589048565	-3.6472591695574677	2.9421210816470096e-4	0.13682933568508876	-3.620343548809328	FALSE
ENSG00000132464	10117	ENAM	ENAM	protein_coding	enamelin [Source:HGNC Symbol;Acc:HGNC:3344]	4	1	70628744	70646824	-0.6125451929765534	-0.9671172780825397	-3.630055109416648	3.0340397115991626e-4	0.13682933568508876	-3.6123761973043376	FALSE
ENSG00000067715	6857	SYT1	SYT1	protein_coding	synaptotagmin 1 [Source:HGNC Symbol;Acc:HGNC:11509]	12	1	78863993	79452008	-0.44225700262111595	0.7428851148677852	-3.6240776153224963	3.183336923348694e-4	0.13682933568508876	-3.5999048114965024	FALSE
ENSG00000033170	2530	FUT8	FUT8	protein_coding	fucosyltransferase 8 [Source:HGNC Symbol;Acc:HGNC:4019]	14	1	65410592	65744121	-0.15914600974811233	5.328209220051409	-3.6109694160461867	3.295684872659568e-4	0.13682933568508876	-3.5908759417296006	FALSE
ENSG00000112299	8876	VNN1	VNN1	protein_coding	vanin 1 [Source:HGNC Symbol;Acc:HGNC:12705]	6	-1	132680849	132714055	-0.4113348905699006	5.6061539546172945	-3.6105472559774796	3.3673086291837384e-4	0.13682933568508876	-3.5852690619261285	FALSE
ENSG00000126003	5326	PLAGL2	PLAGL2	protein_coding	PLAG1 like zinc finger 2 [Source:HGNC Symbol;Acc:HGNC:9047]	20	-1	32192504	32207743	0.15108329956138267	5.58489743084631	3.6036657793218825	3.368466869861557e-4	0.13682933568508876	3.5851793122258138	FALSE
ENSG00000152518	678	ZFP36L2	ZFP36L2	protein_coding	ZFP36 ring finger protein like 2 [Source:HGNC Symbol;Acc:HGNC:1108]	2	-1	43222402	43226606	0.1271400491524961	8.649514133008871	3.6001447632485695	3.4187895809355045e-4	0.13682933568508876	3.581307522863237	FALSE
ENSG00000233392	NA	AC104809.2	AC104809.2	lncRNA	novel transcript	2	-1	240954617	240967451	0.6064702838962337	2.8050478714259954	3.596767779726159	3.440361093236066e-4	0.13682933568508876	3.5796641305364374	FALSE
ENSG00000100095	23544	SEZ6L	SEZ6L	protein_coding	seizure related 6 homolog like [Source:HGNC Symbol;Acc:HGNC:10763]	22	1	26169462	26383597	0.37238790264158844	2.0443910670832963	3.5687182289997055	3.842066581211667e-4	0.14898573685293542	3.5507009828513505	FALSE
ENSG00000145555	4651	MYO10	MYO10	protein_coding	myosin X [Source:HGNC Symbol;Acc:HGNC:7593]	5	-1	16661907	16936288	-0.41272294252622466	1.853818759930917	-3.5654139836561103	4.006834488369274e-4	0.15148984020654882	-3.5396332411467637	FALSE
ENSG00000142208	207	AKT1	AKT1	protein_coding	AKT serine/threonine kinase 1 [Source:HGNC Symbol;Acc:HGNC:391]	14	-1	104769349	104795751	0.10864294163587118	6.26234674012317	3.552902229510716	4.101974913722552e-4	0.15148984020654882	3.533434645936737	FALSE
ENSG00000237422	NA	AL158071.4	AL158071.4	lncRNA	novel transcript	9	-1	91077138	91163087	-0.3569638036582681	2.040528498964397	-3.544294355946083	4.324558542484574e-4	0.15463601733866034	-3.5194418320445515	FALSE
ENSG00000036565	6570	SLC18A1	SLC18A1	protein_coding	solute carrier family 18 member A1 [Source:HGNC Symbol;Acc:HGNC:10934]	8	-1	20144855	20183206	0.5518742058136192	-1.0183616130905875	3.534292971958942	4.3865545502553383e-4	0.15463601733866034	3.515664175793504	FALSE
ENSG00000211897	NA	IGHG3	IGHG3	IG_C_gene	immunoglobulin heavy constant gamma 3 (G3m marker) [Source:HGNC Symbol;Acc:HGNC:5527]	14	-1	105764503	105771405	-0.5742866360108363	4.077594373442672	-3.5261323125923245	4.516365023342228e-4	0.15522101873618907	-3.507913129270475	FALSE
ENSG00000254682	NA	AP002387.2	AP002387.2	lncRNA	novel transcript	11	1	71448674	71452157	-0.19849730025914458	1.4790115993314772	-3.5155047703217135	4.6628172469496916e-4	0.15522101873618907	-3.4994141526738347	FALSE
ENSG00000183779	80139	ZNF703	ZNF703	protein_coding	zinc finger protein 703 [Source:HGNC Symbol;Acc:HGNC:25883]	8	1	37695782	37700019	0.33586304173151343	2.6665988812426002	3.5132805172188672	4.7033639872354373e-4	0.15522101873618907	3.4971051534961215	FALSE
ENSG00000179562	79571	GCC1	GCC1	protein_coding	GRIP and coiled-coil domain containing 1 [Source:HGNC Symbol;Acc:HGNC:19095]	7	-1	127580628	127593611	0.09996093444802678	4.627898100109308	3.496943197115902	5.022409913174974e-4	0.1591349922867896	3.47955834694926	FALSE
ENSG00000168016	9881	TRANK1	TRANK1	protein_coding	tetratricopeptide repeat and ankyrin repeat containing 1 [Source:HGNC Symbol;Acc:HGNC:29011]	3	-1	36826820	36945098	0.1881208280013933	8.125343175543419	3.495979479560003	5.027151455130353e-4	0.1591349922867896	3.4793054981012084	FALSE
ENSG00000028137	7133	TNFRSF1B	TNFRSF1B	protein_coding	TNF receptor superfamily member 1B [Source:HGNC Symbol;Acc:HGNC:11917]	1	1	12166991	12209228	0.09824261044048299	8.793695777852435	3.4693346908860416	5.626718779969351e-4	0.16712174489891407	3.4489975160483155	FALSE
ENSG00000166503	50810	HDGFL3	HDGFL3	protein_coding	HDGF like 3 [Source:HGNC Symbol;Acc:HGNC:24937]	15	-1	83112738	83207823	-0.2356066896572533	2.7609130137408004	-3.465533738007732	5.750458556522462e-4	0.16712174489891407	-3.443119171625777	FALSE
ENSG00000196151	151525	WDSUB1	WDSUB1	protein_coding	WD repeat, sterile alpha motif and U-box domain containing 1 [Source:HGNC Symbol;Acc:HGNC:26697]	2	-1	159235793	159286799	-0.1435212215795989	4.161631760795927	-3.4622777829360016	5.752089037327435e-4	0.16712174489891407	-3.4430425036551755	FALSE
ENSG00000142185	7226	TRPM2	TRPM2	protein_coding	transient receptor potential cation channel subfamily M member 2 [Source:HGNC Symbol;Acc:HGNC:12339]	21	1	44350163	44443081	-0.22085725453449268	4.753411328316535	-3.4593571908355343	5.790061385893729e-4	0.16712174489891407	-3.4412626787264142	FALSE
ENSG00000113924	3081	HGD	HGD	protein_coding	homogentisate 1,2-dioxygenase [Source:HGNC Symbol;Acc:HGNC:4892]	3	-1	120628172	120682269	0.2745051081731342	2.0394255218094157	3.4553421567971303	5.881549331425364e-4	0.16712174489891407	3.4370187286153615	FALSE
ENSG00000131242	84440	RAB11FIP4	RAB11FIP4	protein_coding	RAB11 family interacting protein 4 [Source:HGNC Symbol;Acc:HGNC:30267]	17	1	31391675	31538211	0.12946473987811835	6.436846964433723	3.4578931838485145	5.925920939617223e-4	0.16712174489891407	3.4349825006991783	FALSE
ENSG00000039523	79567	RIPOR1	RIPOR1	protein_coding	RHO family interacting cell polarization regulator 1 [Source:HGNC Symbol;Acc:HGNC:25836]	16	1	67518418	67546788	0.10792864140835068	6.23586526040391	3.439163395895741	6.213747478376764e-4	0.16879628837116	3.422108663603729	FALSE
ENSG00000240382	NA	IGKV1-17	IGKV1-17	IG_V_gene	immunoglobulin kappa variable 1-17 [Source:HGNC Symbol;Acc:HGNC:5733]	2	-1	89117342	89117844	-0.6509852882025455	0.5448988681460412	-3.4348903401405004	6.321127461635384e-4	0.16879628837116	-3.4174475414555157	FALSE
ENSG00000102781	84056	KATNAL1	KATNAL1	protein_coding	katanin catalytic subunit A1 like 1 [Source:HGNC Symbol;Acc:HGNC:28361]	13	-1	30202630	30307551	-0.1727599287189001	2.9433082938605155	-3.4293085328419357	6.419494389959413e-4	0.16879628837116	-3.4132418552063264	FALSE
ENSG00000196684	84941	HSH2D	HSH2D	protein_coding	hematopoietic SH2 domain containing [Source:HGNC Symbol;Acc:HGNC:24920]	19	1	16134028	16158575	0.21677445467918943	7.780522650322008	3.429188625617836	6.420592491714552e-4	0.16879628837116	3.4131952449921226	FALSE
ENSG00000286001	NA	AC021087.5	AC021087.5	protein_coding	novel protein	5	1	218298	314955	-0.27553561593251374	1.5270909512218813	-3.4114680990153534	6.941237270801552e-4	0.17709890715407683	-3.3918897161650654	FALSE
ENSG00000259755	NA	AC090907.2	AC090907.2	lncRNA	novel transcript, antisense to LRRK1	15	-1	101050732	101086066	-0.22138772828541686	1.8483246527753154	-3.3982476390147074	7.227028836464318e-4	0.17709890715407683	-3.38081840494828	FALSE
ENSG00000112149	9308	CD83	CD83	protein_coding	CD83 molecule [Source:HGNC Symbol;Acc:HGNC:1703]	6	1	14117256	14136918	0.21630710282748078	2.6173751716388	3.3926258892685985	7.295324250228077e-4	0.17709890715407683	3.378232985759308	FALSE
ENSG00000159202	65264	UBE2Z	UBE2Z	protein_coding	ubiquitin conjugating enzyme E2 Z [Source:HGNC Symbol;Acc:HGNC:25847]	17	1	48908407	48929056	0.0689766507863041	6.150404395265905	3.393307886363099	7.356733787587591e-4	0.17709890715407683	3.3759273669839813	FALSE
ENSG00000160917	10898	CPSF4	CPSF4	protein_coding	cleavage and polyadenylation specific factor 4 [Source:HGNC Symbol;Acc:HGNC:2327]	7	1	99438922	99457373	-0.09811599166136986	3.530452560300421	-3.380174980933557	7.620070052198957e-4	0.17709890715407683	-3.366238835439361	FALSE
ENSG00000211668	NA	IGLV2-11	IGLV2-11	IG_V_gene	immunoglobulin lambda variable 2-11 [Source:HGNC Symbol;Acc:HGNC:5887]	22	1	22792491	22793007	-0.5336550503057702	2.6159480827006947	-3.3708662899975996	7.924838044080469e-4	0.17709890715407683	-3.355406709871231	FALSE
ENSG00000184588	5142	PDE4B	PDE4B	protein_coding	phosphodiesterase 4B [Source:HGNC Symbol;Acc:HGNC:8781]	1	1	65792514	66374579	0.17291372003535965	6.906131043975329	3.370655618186673	7.945004804172293e-4	0.17709890715407683	3.3547036518720676	FALSE
ENSG00000134452	84893	FBH1	FBH1	protein_coding	F-box DNA helicase 1 [Source:HGNC Symbol;Acc:HGNC:13620]	10	1	5890203	5937594	-0.06731279379171085	5.937614739030631	-3.3653048022691427	8.098328269922665e-4	0.17709890715407683	-3.3494119776741766	FALSE
ENSG00000173040	132884	EVC2	EVC2	protein_coding	EvC ciliary complex subunit 2 [Source:HGNC Symbol;Acc:HGNC:19747]	4	-1	5542772	5709548	-0.31049923035182875	0.5608727525848783	-3.3638976401483514	8.104443776690246e-4	0.17709890715407683	-3.349202846026023	FALSE
ENSG00000144635	51143	DYNC1LI1	DYNC1LI1	protein_coding	dynein cytoplasmic 1 light intermediate chain 1 [Source:HGNC Symbol;Acc:HGNC:18745]	3	-1	32525974	32570858	0.1009209530156312	6.40143818748428	3.3658867019419065	8.189516795925162e-4	0.17709890715407683	3.346308695309606	FALSE
ENSG00000211955	NA	IGHV3-33	IGHV3-33	IG_V_gene	immunoglobulin heavy variable 3-33 [Source:HGNC Symbol;Acc:HGNC:5596]	14	-1	106359793	106360324	-0.5687114671600049	1.7228021322050175	-3.3629641902718554	8.200029687504518e-4	0.17709890715407683	-3.34595298940225	FALSE
ENSG00000070501	5423	POLB	POLB	protein_coding	DNA polymerase beta [Source:HGNC Symbol;Acc:HGNC:9174]	8	1	42338454	42371808	0.19127262276521062	5.852500823631466	3.3554698215387315	8.399044450659416e-4	0.17709890715407683	3.3392978884040714	FALSE
ENSG00000071909	140469	MYO3B	MYO3B	protein_coding	myosin IIIB [Source:HGNC Symbol;Acc:HGNC:15576]	2	1	170178145	170655171	-0.5302507705145587	0.5298593506053962	-3.363279408432485	8.423049323058274e-4	0.17709890715407683	-3.338505069867476	FALSE
ENSG00000211896	NA	IGHG1	IGHG1	IG_C_gene	immunoglobulin heavy constant gamma 1 (G1m marker) [Source:HGNC Symbol;Acc:HGNC:5525]	14	-1	105736343	105743071	-0.5972901623756259	6.125695536165515	-3.3546430922476627	8.45583124127617e-4	0.17709890715407683	-3.337425746739353	FALSE
ENSG00000172794	326624	RAB37	RAB37	protein_coding	RAB37, member RAS oncogene family [Source:HGNC Symbol;Acc:HGNC:30268]	17	1	74670578	74747335	0.11680784373891662	6.560771480010929	3.3503402161371745	8.661660956184148e-4	0.17709890715407683	3.3307363113557753	FALSE
ENSG00000170615	375611	SLC26A5	SLC26A5	protein_coding	solute carrier family 26 member 5 [Source:HGNC Symbol;Acc:HGNC:9359]	7	-1	103352730	103446207	-0.559161081806212	-0.5204197295896874	-3.3468278196803647	8.780965994872594e-4	0.17709890715407683	-3.3269260909790495	FALSE
ENSG00000159713	51673	TPPP3	TPPP3	protein_coding	tubulin polymerization promoting protein family member 3 [Source:HGNC Symbol;Acc:HGNC:24162]	16	-1	67389809	67393518	0.40725172535777343	1.283775088398799	3.3364651586509924	8.921018709296341e-4	0.17709890715407683	3.3225140233106107	FALSE
ENSG00000023902	51177	PLEKHO1	PLEKHO1	protein_coding	pleckstrin homology domain containing O1 [Source:HGNC Symbol;Acc:HGNC:24310]	1	1	150149183	150164720	0.13859103999205846	7.284740242787817	3.331933306158703	9.15366513939236e-4	0.17709890715407683	3.3153249482305367	FALSE
ENSG00000078589	27334	P2RY10	P2RY10	protein_coding	P2Y receptor family member 10 [Source:HGNC Symbol;Acc:HGNC:19906]	X	1	78945332	78963727	0.226878069367773	4.940137246996445	3.3260773867682074	9.274288817850236e-4	0.17709890715407683	3.3116639212785834	FALSE
ENSG00000105643	27106	ARRDC2	ARRDC2	protein_coding	arrestin domain containing 2 [Source:HGNC Symbol;Acc:HGNC:25225]	19	1	18001132	18014102	0.08867689449871374	5.284261784683057	3.326840720192907	9.300346260666461e-4	0.17709890715407683	3.3108788546853747	FALSE
ENSG00000248774	NA	AC097534.1	AC097534.1	lncRNA	novel transcript	4	-1	173322206	173329694	-0.2215795475633051	2.7255354905955245	-3.3264887429536834	9.319444719542861e-4	0.17709890715407683	-3.310304743662109	FALSE
ENSG00000231389	3113	HLA-DPA1	HLA-DPA1	protein_coding	major histocompatibility complex, class II, DP alpha 1 [Source:HGNC Symbol;Acc:HGNC:4938]	6	-1	33064569	33080775	0.21181855814312645	7.44377044036354	3.325282677514418	9.389140656802636e-4	0.17709890715407683	3.3082188486584627	FALSE
ENSG00000197122	6714	SRC	SRC	protein_coding	SRC proto-oncogene, non-receptor tyrosine kinase [Source:HGNC Symbol;Acc:HGNC:11283]	20	1	37344685	37406050	0.159608463490164	5.0419625843093785	3.323299248009312	9.468662126711129e-4	0.17709890715407683	3.3058563388313615	FALSE
ENSG00000149269	5058	PAK1	PAK1	protein_coding	p21 (RAC1) activated kinase 1 [Source:HGNC Symbol;Acc:HGNC:8590]	11	-1	77321707	77474635	0.1048724413144928	7.985516803338553	3.322441381618857	9.476635480490218e-4	0.17709890715407683	3.3056204726432012	FALSE
ENSG00000151575	374618	TEX9	TEX9	protein_coding	testis expressed 9 [Source:HGNC Symbol;Acc:HGNC:29585]	15	1	56244009	56445997	-0.1877508734665816	2.2929595371558684	-3.3143908795840455	9.660945692814634e-4	0.1783939626681521	-3.3002188555950602	FALSE
ENSG00000285082	NA	AL160272.2	AL160272.2	protein_coding	novel protein	9	1	117704157	118072314	-0.20124604521691847	3.697555320674977	-3.3079969075161317	0.0010017106472772607	0.17843334920034962	-3.2900458335867784	FALSE
ENSG00000072310	6720	SREBF1	SREBF1	protein_coding	sterol regulatory element binding transcription factor 1 [Source:HGNC Symbol;Acc:HGNC:11289]	17	-1	17810399	17837011	0.13126172127317393	5.0879923135251675	3.305775084787042	0.0010063526907300958	0.17843334920034962	3.2887446808026253	FALSE
ENSG00000211648	NA	IGLV1-47	IGLV1-47	IG_V_gene	immunoglobulin lambda variable 1-47 [Source:HGNC Symbol;Acc:HGNC:5880]	22	1	22357739	22358260	-0.5443716312568925	2.1235733204576315	-3.302215783431577	0.0010113216953526666	0.17843334920034962	-3.287358023991095	FALSE
ENSG00000165175	58526	MID1IP1	MID1IP1	protein_coding	MID1 interacting protein 1 [Source:HGNC Symbol;Acc:HGNC:20715]	X	1	38801432	38806537	0.1326942200054102	6.574139418362986	3.3024600574748986	0.001012322527859633	0.17843334920034962	3.287079493631174	FALSE
ENSG00000163958	131540	ZDHHC19	ZDHHC19	protein_coding	zinc finger DHHC-type containing 19 [Source:HGNC Symbol;Acc:HGNC:20713]	3	-1	196197452	196211437	-0.563393767178785	2.40843440257728	-3.2989743436164614	0.0010446287999780965	0.1798601498563331	-3.2782228761376295	FALSE
ENSG00000119929	51076	CUTC	CUTC	protein_coding	cutC copper transporter [Source:HGNC Symbol;Acc:HGNC:24271]	10	1	99702558	99756134	-0.0897999842277013	4.612844877066338	-3.290733317352834	0.0010484277333254813	0.1798601498563331	-3.277198125768471	FALSE
ENSG00000237238	NA	BMS1P10	BMS1P10	transcribed_unprocessed_pseudogene	BMS1 pseudogene 10 [Source:HGNC Symbol;Acc:HGNC:49154]	9	-1	63299453	63385117	-0.534541278774666	-0.3577231627046085	-3.2954914708061644	0.0010552042832136105	0.1798601498563331	-3.275378673188399	FALSE
ENSG00000211653	NA	IGLV1-40	IGLV1-40	IG_V_gene	immunoglobulin lambda variable 1-40 [Source:HGNC Symbol;Acc:HGNC:5877]	22	1	22409766	22410282	-0.5703235549072794	2.133709297545098	-3.281874194466367	0.001083403830346153	0.18101239309464687	-3.26792157190283	FALSE
ENSG00000267780	NA	AC021594.2	AC021594.2	lncRNA	novel transcript	18	1	79792726	79816529	-0.49955095536961025	-0.3854367188192453	-3.285432880240317	0.0010853041427246572	0.18101239309464687	-3.267425532800881	FALSE
ENSG00000183696	7378	UPP1	UPP1	protein_coding	uridine phosphorylase 1 [Source:HGNC Symbol;Acc:HGNC:12576]	7	1	48088628	48108736	-0.2444749445008627	6.006129838572736	-3.27790906345621	0.0011056699786259228	0.1824473089198584	-3.262159283337315	FALSE
ENSG00000140280	256586	LYSMD2	LYSMD2	protein_coding	LysM domain containing 2 [Source:HGNC Symbol;Acc:HGNC:28571]	15	-1	51723011	51751585	0.17741513704488288	4.855631331337445	3.263279798536644	0.0011561570735110112	0.1851821091630263	3.2494812313276933	FALSE
ENSG00000047230	56474	CTPS2	CTPS2	protein_coding	CTP synthase 2 [Source:HGNC Symbol;Acc:HGNC:2520]	X	-1	16587999	16712936	-0.12373021906565107	3.389234162365325	-3.2628754907736446	0.0011566566926265469	0.1851821091630263	-3.2493583466188487	FALSE
ENSG00000137496	10068	IL18BP	IL18BP	protein_coding	interleukin 18 binding protein [Source:HGNC Symbol;Acc:HGNC:5987]	11	1	71998613	72005715	0.12979653670235836	3.832895455518479	3.262063674453567	0.0011580597375290794	0.1851821091630263	3.2490135203485906	FALSE
ENSG00000211659	NA	IGLV3-25	IGLV3-25	IG_V_gene	immunoglobulin lambda variable 3-25 [Source:HGNC Symbol;Acc:HGNC:5908]	22	1	22686726	22687271	-0.6485766728207909	0.8578387606250437	-3.2539574668138425	0.001191486820405765	0.1861538100926154	-3.2409102697704486	FALSE
ENSG00000229961	NA	AL357143.1	AL357143.1	transcribed_unprocessed_pseudogene	novel SLAM family member pseudogene	1	1	157171116	157191963	0.5438238468552226	-0.3055283441698574	3.2527756253050963	0.0011961944992741336	0.1861538100926154	3.239785972127756	FALSE
ENSG00000248810	NA	LINC02432	LINC02432	lncRNA	long intergenic non-protein coding RNA 2432 [Source:HGNC Symbol;Acc:HGNC:53363]	4	-1	141302910	141357096	0.36289415188450624	2.493082617815265	3.261475603888432	0.0012001406104868505	0.1861538100926154	3.238846698580152	FALSE
ENSG00000008277	53616	ADAM22	ADAM22	protein_coding	ADAM metallopeptidase domain 22 [Source:HGNC Symbol;Acc:HGNC:201]	7	1	87934143	88202889	-0.20734980994715824	2.008174950125287	-3.249145777031891	0.0012161486850751305	0.18676913122970645	-3.2350654059154706	FALSE
ENSG00000154511	388650	DIPK1A	DIPK1A	protein_coding	divergent protein kinase domain 1A [Source:HGNC Symbol;Acc:HGNC:32213]	1	-1	92832737	92961522	-0.12661843071167667	5.890780484218125	-3.245068698159141	0.0012376948093134057	0.1882145508554925	-3.230047898065028	FALSE
ENSG00000108175	57178	ZMIZ1	ZMIZ1	protein_coding	zinc finger MIZ-type containing 1 [Source:HGNC Symbol;Acc:HGNC:16493]	10	1	79068966	79316528	0.13436423009127907	7.356652985944006	3.2408808931287134	0.001250672323980145	0.18834153803161194	3.227064572973966	FALSE
ENSG00000123685	55509	BATF3	BATF3	protein_coding	basic leucine zipper ATF-like transcription factor 3 [Source:HGNC Symbol;Acc:HGNC:28915]	1	-1	212686417	212699840	0.270026654460615	1.2412039021716241	3.224887506716549	0.0013188112521534208	0.1961426848319772	3.211854552907389	FALSE
ENSG00000204287	3122	HLA-DRA	HLA-DRA	protein_coding	major histocompatibility complex, class II, DR alpha [Source:HGNC Symbol;Acc:HGNC:4947]	6	1	32439878	32445046	0.17799958798620352	9.248805906493333	3.224848402043228	0.0013277662244444333	0.1961426848319772	3.2099098178470102	FALSE
ENSG00000144724	5793	PTPRG	PTPRG	protein_coding	protein tyrosine phosphatase receptor type G [Source:HGNC Symbol;Acc:HGNC:9671]	3	1	61561569	62297609	-0.3433290750711344	0.7072944578557637	-3.210905478055123	0.0013867285691908896	0.1996133854100136	-3.1973992236184654	FALSE
ENSG00000182185	5890	RAD51B	RAD51B	protein_coding	RAD51 paralog B [Source:HGNC Symbol;Acc:HGNC:9822]	14	1	67819779	68730218	-0.132341325501506	6.650147104620119	-3.2111685875984994	0.0013921799424261218	0.1996133854100136	-3.1962674626033314	FALSE
ENSG00000175591	5029	P2RY2	P2RY2	protein_coding	purinergic receptor P2Y2 [Source:HGNC Symbol;Acc:HGNC:8541]	11	1	73218298	73236352	0.2951260484288727	2.8513165090175785	3.2080208173068008	0.0014009232264957476	0.1996133854100136	3.194460772293523	FALSE
ENSG00000140262	6938	TCF12	TCF12	protein_coding	transcription factor 12 [Source:HGNC Symbol;Acc:HGNC:11623]	15	1	56918623	57299281	-0.08743300791565822	6.559871574818849	-3.2075214387142266	0.00140376018145217	0.1996133854100136	-3.1938767847848815	FALSE
ENSG00000188706	51114	ZDHHC9	ZDHHC9	protein_coding	zinc finger DHHC-type containing 9 [Source:HGNC Symbol;Acc:HGNC:18475]	X	-1	129803288	129843909	-0.18159619371779767	1.2607286728686466	-3.1968090916834577	0.0014468488125771806	0.1996133854100136	-3.1851382272305737	FALSE
ENSG00000260401	NA	AP002761.4	AP002761.4	lncRNA	novel transcript, overlapping to P2RY2	11	1	73238975	73242335	0.2593774060063001	2.669371021159717	3.197347920794328	0.0014536447927564913	0.1996133854100136	3.1837819282482105	FALSE
ENSG00000182578	1436	CSF1R	CSF1R	protein_coding	colony stimulating factor 1 receptor [Source:HGNC Symbol;Acc:HGNC:2433]	5	-1	150053291	150113372	0.16598713451251612	6.938428007634487	3.197078852019062	0.0014580115348607169	0.1996133854100136	3.1829135219832825	FALSE
ENSG00000120913	64236	PDLIM2	PDLIM2	protein_coding	PDZ and LIM domain 2 [Source:HGNC Symbol;Acc:HGNC:13992]	8	1	22578279	22598025	0.0933090088747841	4.489940378795352	3.1940911629780495	0.001466252879759909	0.1996133854100136	3.181281091103664	FALSE
ENSG00000166428	122618	PLD4	PLD4	protein_coding	phospholipase D family member 4 [Source:HGNC Symbol;Acc:HGNC:23792]	14	1	104924713	104937790	0.3144184414874873	2.84630351991463	3.187774175149227	0.0014927448111506964	0.1996133854100136	3.176090293177972	FALSE
ENSG00000204301	4855	NOTCH4	NOTCH4	protein_coding	notch receptor 4 [Source:HGNC Symbol;Acc:HGNC:7884]	6	-1	32194843	32224067	0.38559921937914954	-0.44943576728868656	3.1823426258843717	0.0015222333899917418	0.1996133854100136	3.1704112253363546	FALSE
ENSG00000143127	8515	ITGA10	ITGA10	protein_coding	integrin subunit alpha 10 [Source:HGNC Symbol;Acc:HGNC:6135]	1	-1	145891208	145910111	-0.17686204081143608	1.658986690999292	-3.181592283923985	0.001526580214491382	0.1996133854100136	-3.1695826754855103	FALSE
ENSG00000158773	7391	USF1	USF1	protein_coding	upstream transcription factor 1 [Source:HGNC Symbol;Acc:HGNC:12593]	1	-1	161039251	161045977	0.09079965279661462	6.125202494610383	3.183029575967442	0.0015316400674833253	0.1996133854100136	3.168620947568656	FALSE
ENSG00000105612	1777	DNASE2	DNASE2	protein_coding	deoxyribonuclease 2, lysosomal [Source:HGNC Symbol;Acc:HGNC:2960]	19	-1	12875209	12881466	0.14269520068837238	4.216307533975615	3.185072546575684	0.001533429021163797	0.1996133854100136	3.1682816206542186	FALSE
ENSG00000069020	375449	MAST4	MAST4	protein_coding	microtubule associated serine/threonine kinase family member 4 [Source:HGNC Symbol;Acc:HGNC:19037]	5	1	66596361	67169595	-0.1879427127817932	4.743475878707414	-3.1812072978656176	0.0015407455688977298	0.1996133854100136	-3.166897609477142	FALSE
ENSG00000110911	4891	SLC11A2	SLC11A2	protein_coding	solute carrier family 11 member 2 [Source:HGNC Symbol;Acc:HGNC:10908]	12	-1	50979401	51028566	-0.08971794689798784	4.824697027081304	-3.1766638147898862	0.0015532025756077195	0.1996133854100136	-3.164555085625433	FALSE
ENSG00000096060	2289	FKBP5	FKBP5	protein_coding	FKBP prolyl isomerase 5 [Source:HGNC Symbol;Acc:HGNC:3721]	6	-1	35573585	35728583	-0.35515348184744333	8.427269520714317	-3.177264986853324	0.0015571671481278866	0.1996133854100136	-3.163813181667737	FALSE
ENSG00000240040	NA	AC244205.1	AC244205.1	lncRNA	novel transcript	2	-1	88811186	88861563	-0.3089072703761948	3.251988692056183	-3.1728871538622663	0.0015852417451276972	0.20154659597275174	-3.1586087089684307	FALSE
ENSG00000010810	2534	FYN	FYN	protein_coding	FYN proto-oncogene, Src family tyrosine kinase [Source:HGNC Symbol;Acc:HGNC:4037]	6	-1	111660332	111873452	-0.08795870263485206	7.944238538829233	-3.1625035813520244	0.0016353524178544993	0.20480545506071174	-3.149526561608315	FALSE
ENSG00000168961	3965	LGALS9	LGALS9	protein_coding	galectin 9 [Source:HGNC Symbol;Acc:HGNC:6570]	17	1	27629798	27649560	0.2053118564325045	6.68678658549015	3.164454378205137	0.001643780491941173	0.20480545506071174	3.148024262281152	FALSE
ENSG00000140749	10261	IGSF6	IGSF6	protein_coding	immunoglobulin superfamily member 6 [Source:HGNC Symbol;Acc:HGNC:5953]	16	-1	21639550	21652608	0.13235577102657992	8.593923242573297	3.1605751056036118	0.0016504855833014615	0.20480545506071174	3.1468341377199938	FALSE
ENSG00000008394	4257	MGST1	MGST1	protein_coding	microsomal glutathione S-transferase 1 [Source:HGNC Symbol;Acc:HGNC:7061]	12	1	16347142	16609259	-0.16416025628452502	3.8159172195661446	-3.1541966169080604	0.0016878912485328653	0.2077847710793117	-3.140275319163375	FALSE
ENSG00000144559	132001	TAMM41	TAMM41	protein_coding	TAM41 mitochondrial translocator assembly and maintenance homolog [Source:HGNC Symbol;Acc:HGNC:25187]	3	-1	11790442	11846919	-0.12070453715606266	4.579201505301563	-3.1460322387397506	0.0017372060673848625	0.20955090371424334	-3.1318297062974816	FALSE
ENSG00000133884	5977	DPF2	DPF2	protein_coding	double PHD fingers 2 [Source:HGNC Symbol;Acc:HGNC:9964]	11	1	65333852	65354262	0.07306604581874687	6.076700675745734	3.1450541298629995	0.0017403785833658278	0.20955090371424334	3.1312939625484093	FALSE
ENSG00000090376	11213	IRAK3	IRAK3	protein_coding	interleukin 1 receptor associated kinase 3 [Source:HGNC Symbol;Acc:HGNC:17020]	12	1	66189195	66254622	-0.24140368991491457	8.07254286407362	-3.1397833073469994	0.0017713360205826114	0.20955090371424334	-3.126112787284841	FALSE
ENSG00000155307	64092	SAMSN1	SAMSN1	protein_coding	SAM domain, SH3 domain and nuclear localization signals 1 [Source:HGNC Symbol;Acc:HGNC:10528]	21	-1	14485228	14658821	-0.2562151071401395	6.109621226769106	-3.1347099579825035	0.0017964001705690195	0.20955090371424334	-3.1219785656705255	FALSE
ENSG00000079215	6507	SLC1A3	SLC1A3	protein_coding	solute carrier family 1 member 3 [Source:HGNC Symbol;Acc:HGNC:10941]	5	1	36606355	36688334	-0.4907248871490415	0.6253274257787332	-3.1352892086806774	0.0018102577044780581	0.20955090371424334	-3.1197155316304745	FALSE
ENSG00000119979	404636	DENND10	DENND10	protein_coding	DENN domain containing 10 [Source:HGNC Symbol;Acc:HGNC:31793]	10	1	119104086	119137984	0.08388176030519467	6.070331429912145	3.131950892048386	0.0018184818387869946	0.20955090371424334	3.1183799886582713	FALSE
ENSG00000087589	57091	CASS4	CASS4	protein_coding	Cas scaffold protein family member 4 [Source:HGNC Symbol;Acc:HGNC:15878]	20	1	56412112	56460387	0.17157181119174147	6.698239877325628	3.1305650760277794	0.0018251331789302934	0.20955090371424334	3.1173039103636238	FALSE
ENSG00000203747	2214	FCGR3A	FCGR3A	protein_coding	Fc fragment of IgG receptor IIIa [Source:HGNC Symbol;Acc:HGNC:3619]	1	-1	161541759	161550737	0.21010097422132645	7.936089713768448	3.1323988346512395	0.0018275189900222675	0.20955090371424334	3.1169188030427932	FALSE
ENSG00000120306	84418	CYSTM1	CYSTM1	protein_coding	cysteine rich transmembrane module containing 1 [Source:HGNC Symbol;Acc:HGNC:30239]	5	1	140175156	140282052	-0.2197668074090906	7.2946955045786215	-3.1299622881977145	0.0018305694471322756	0.20955090371424334	-3.1164270838365433	FALSE
ENSG00000144199	151313	FAHD2B	FAHD2B	protein_coding	fumarylacetoacetate hydrolase domain containing 2B [Source:HGNC Symbol;Acc:HGNC:25318]	2	-1	97083583	97094882	-0.24681732875486745	0.41231963868677235	-3.126336735698701	0.0018373362713646505	0.20955090371424334	-3.1153389859970764	FALSE
ENSG00000175746	NA	C15orf54	C15orf54	lncRNA	chromosome 15 open reading frame 54 (putative) [Source:HGNC Symbol;Acc:HGNC:33797]	15	1	39250684	39254845	0.4597160174164824	0.9347435458771232	3.1266611443223056	0.0018610550092036991	0.20967607598252033	3.11155389241594	FALSE
ENSG00000147526	6867	TACC1	TACC1	protein_coding	transforming acidic coiled-coil containing protein 1 [Source:HGNC Symbol;Acc:HGNC:11522]	8	1	38728186	38853028	0.07669265519653656	7.784478753074053	3.1253909556077604	0.001865986880225615	0.20967607598252033	3.110772421713391	FALSE
ENSG00000174946	29909	GPR171	GPR171	protein_coding	G protein-coupled receptor 171 [Source:HGNC Symbol;Acc:HGNC:30057]	3	-1	151197832	151203216	-0.17516177182551385	4.835906929844498	-3.1213012660376096	0.0018907422055719535	0.20967607598252033	-3.1068782975641165	FALSE
ENSG00000143603	3782	KCNN3	KCNN3	protein_coding	potassium calcium-activated channel subfamily N member 3 [Source:HGNC Symbol;Acc:HGNC:6292]	1	-1	154697455	154870281	-0.38786329284138243	-0.23602206079800556	-3.118155861290897	0.0018925053599092802	0.20967607598252033	-3.1066027351682255	FALSE
ENSG00000253773	NA	C8orf37-AS1	C8orf37-AS1	lncRNA	C8orf37 antisense RNA 1 [Source:HGNC Symbol;Acc:HGNC:50444]	8	1	95204456	95811254	-0.19398952930547875	2.6313816736610334	-3.113075291927891	0.0019434965972250995	0.21379840935857106	-3.0987336440845334	FALSE
ENSG00000231113	NA	AL035587.1	AL035587.1	lncRNA	novel transcript	6	1	42940364	42948360	0.10114796087734046	4.969880954608046	3.1093138460978786	0.0019621968988323994	0.21391081835422157	3.0958952138152847	FALSE
ENSG00000116337	271	AMPD2	AMPD2	protein_coding	adenosine monophosphate deaminase 2 [Source:HGNC Symbol;Acc:HGNC:469]	1	1	109616104	109632053	0.16852850038986933	6.873991680038543	3.1076510521009717	0.001974286544932924	0.21391081835422157	3.094073371654419	FALSE
ENSG00000211949	NA	IGHV3-23	IGHV3-23	IG_V_gene	immunoglobulin heavy variable 3-23 [Source:HGNC Symbol;Acc:HGNC:5588]	14	-1	106268606	106269140	-0.4708638060683574	3.822242049052545	-3.105868480363661	0.0019858911638842053	0.21391081835422157	-3.0923342275969365	FALSE
ENSG00000105011	55723	ASF1B	ASF1B	protein_coding	anti-silencing function 1B histone chaperone [Source:HGNC Symbol;Acc:HGNC:20996]	19	-1	14119512	14136613	0.1876278386943966	4.21419334688879	3.0997309802740993	0.002021151224441521	0.21491350052096736	3.0871065699567377	FALSE
ENSG00000211677	NA	IGLC2	IGLC2	IG_C_gene	immunoglobulin lambda constant 2 [Source:HGNC Symbol;Acc:HGNC:5856]	22	1	22900976	22901437	-0.4698515184641394	3.6675698955119973	-3.099584853138114	0.0020253644525857132	0.21491350052096736	-3.086487524716416	FALSE
ENSG00000111737	11021	RAB35	RAB35	protein_coding	RAB35, member RAS oncogene family [Source:HGNC Symbol;Acc:HGNC:9774]	12	-1	120095099	120117502	0.07433062601869356	5.998808343753271	3.0976758143282543	0.002036766461000722	0.21491350052096736	3.0848181463664885	FALSE
ENSG00000169814	686	BTD	BTD	protein_coding	biotinidase [Source:HGNC Symbol;Acc:HGNC:1122]	3	1	15601341	15722311	0.08695920101894616	3.72099451950211	3.0929250843039933	0.002058090082826708	0.21569618428868287	3.0817190185902206	FALSE
ENSG00000170476	51237	MZB1	MZB1	protein_coding	marginal zone B and B1 cell specific protein [Source:HGNC Symbol;Acc:HGNC:30125]	5	-1	139387467	139390081	-0.3540516135822189	2.463915865455151	-3.0806051280267845	0.0021528307694277694	0.2241111279502962	-3.0682962538923633	FALSE
ENSG00000224373	NA	IGHV4-59	IGHV4-59	IG_V_gene	immunoglobulin heavy variable 4-59 [Source:HGNC Symbol;Acc:HGNC:5654]	14	-1	106627249	106627825	-0.49109805544126717	1.6026219064587244	-3.0778880201132233	0.0021692235198782837	0.22431217344554705	-3.0660288929153907	FALSE
ENSG00000211666	NA	IGLV2-14	IGLV2-14	IG_V_gene	immunoglobulin lambda variable 2-14 [Source:HGNC Symbol;Acc:HGNC:5888]	22	1	22758700	22759218	-0.4673738988008944	3.822932899172579	-3.0670639343032495	0.0022533976147560133	0.22822831603867877	-3.054628096340885	FALSE
ENSG00000254420	NA	AP003086.1	AP003086.1	lncRNA	novel transcript	11	1	78324758	78444049	-0.4791651685220817	3.156051429438477	-3.0699590269098236	0.0022645524236911746	0.22822831603867877	-3.053146648244152	FALSE
ENSG00000029153	56938	ARNTL2	ARNTL2	protein_coding	aryl hydrocarbon receptor nuclear translocator like 2 [Source:HGNC Symbol;Acc:HGNC:18984]	12	1	27332854	27425289	-0.2509987961072425	0.6993299120598977	-3.0622024606388947	0.00228093036637383	0.22822831603867877	-3.050983595184152	FALSE
ENSG00000196586	4646	MYO6	MYO6	protein_coding	myosin VI [Source:HGNC Symbol;Acc:HGNC:7605]	6	1	75749192	75919537	-0.2569352123129669	2.0937125472369233	-3.066268536435736	0.0022820852839136128	0.22822831603867877	-3.0508316015136154	FALSE
ENSG00000178789	124599	CD300LB	CD300LB	protein_coding	CD300 molecule like family member b [Source:HGNC Symbol;Acc:HGNC:30811]	17	-1	74521174	74531475	0.15014236487924393	4.786760582075082	3.0636842585458024	0.002284908140548252	0.22822831603867877	3.0504603940267603	FALSE
ENSG00000148057	414328	IDNK	IDNK	protein_coding	IDNK gluconokinase [Source:HGNC Symbol;Acc:HGNC:31367]	9	1	83623049	83644130	-0.15444582607952118	3.4579897785661866	-3.0603159049455733	0.0022953785895193017	0.22822831603867877	-3.0490871821845498	FALSE
ENSG00000229848	NA	AC139149.1	AC139149.1	lncRNA	novel transcript, antisense to ACTG1	17	1	81514047	81527776	-0.22412015587314593	0.63533963510877145	-3.0535846459314344	0.0023456785659625974	0.2317440779404194	-3.0425692266643116	FALSE
ENSG00000147912	26267	FBXO10	FBXO10	protein_coding	F-box protein 10 [Source:HGNC Symbol;Acc:HGNC:13589]	9	-1	37510892	37576380	-0.29602677735434335	-0.11019486716002069	-3.0497091865838883	0.0023706229915461496	0.23272615963210333	-3.0393842254015557	FALSE
ENSG00000284690	100130520	CD300H	CD300H	polymorphic_pseudogene	CD300H molecule (gene/pseudogene) [Source:HGNC Symbol;Acc:HGNC:52292]	17	-1	74560701	74567343	0.4301948506094315	2.3491453952613255	3.0514334180112352	0.0024286689584353113	0.23692505795151014	3.0320898556874534	FALSE
ENSG00000134490	85019	TMEM241	TMEM241	protein_coding	transmembrane protein 241 [Source:HGNC Symbol;Acc:HGNC:31723]	18	-1	23197144	23437961	-0.137035030678196	3.225306918953631	-3.0384120074790717	0.00247366552318186	0.23980641206296144	-3.026544322584501	FALSE
ENSG00000100219	7494	XBP1	XBP1	protein_coding	X-box binding protein 1 [Source:HGNC Symbol;Acc:HGNC:12801]	22	-1	28794555	28800597	-0.14114090040093874	6.203801738229476	-3.033233940116513	0.0025192755633125833	0.24129056816510774	-3.0210165900548294	FALSE
ENSG00000105717	80714	PBX4	PBX4	protein_coding	PBX homeobox 4 [Source:HGNC Symbol;Acc:HGNC:13403]	19	-1	19561707	19618693	-0.16704099976207543	3.8524451166332154	-3.032045313204634	0.0025200871667041104	0.24129056816510774	-3.020919058969063	FALSE
ENSG00000211965	NA	IGHV3-49	IGHV3-49	IG_V_gene	immunoglobulin heavy variable 3-49 [Source:HGNC Symbol;Acc:HGNC:5607]	14	-1	106556936	106557477	-0.5280498394529967	0.5610984854039522	-3.0158990101942833	0.002660025764286721	0.2531267461954069	-3.004517362160964	FALSE
ENSG00000247240	NA	UBL7-AS1	UBL7-AS1	lncRNA	UBL7 antisense RNA 1 (head to head) [Source:HGNC Symbol;Acc:HGNC:48614]	15	1	74461265	74513636	0.12428780334122158	2.0279070878519825	2.9986453629422134	0.0028000596269045284	0.2594313487365662	2.988875760554439	FALSE
ENSG00000069869	4734	NEDD4	NEDD4	protein_coding	NEDD4 E3 ubiquitin protein ligase [Source:HGNC Symbol;Acc:HGNC:7727]	15	-1	55826922	55993746	-0.19463619758784212	3.3128504990464847	-3.0007367402553626	0.0028089358122645827	0.2594313487365662	-2.987908559120221	FALSE
ENSG00000180891	404093	CUEDC1	CUEDC1	protein_coding	CUE domain containing 1 [Source:HGNC Symbol;Acc:HGNC:31350]	17	-1	57861243	57955412	0.14133627811037286	5.036523166037407	3.0000164122602264	0.0028104921194431445	0.2594313487365662	2.987739262381472	FALSE
ENSG00000136295	80727	TTYH3	TTYH3	protein_coding	tweety family member 3 [Source:HGNC Symbol;Acc:HGNC:22222]	7	1	2631986	2664802	0.11291904041721068	5.933403824756429	2.9982430574380716	0.002824714840756547	0.2594313487365662	2.9861960534648047	FALSE
ENSG00000120910	5533	PPP3CC	PPP3CC	protein_coding	protein phosphatase 3 catalytic subunit gamma [Source:HGNC Symbol;Acc:HGNC:9316]	8	1	22440819	22541142	-0.11559325119071673	6.139172677361479	-2.998343069453631	0.0028256012387779875	0.2594313487365662	-2.98610011160894	FALSE
ENSG00000215244	NA	LINC02649	LINC02649	lncRNA	long intergenic non-protein coding RNA 2649 [Source:HGNC Symbol;Acc:HGNC:54134]	10	1	6271169	6353827	-0.2119331582684758	4.93645757688227	-2.9984076559155315	0.0028266325792327823	0.2594313487365662	-2.9859885160740487	FALSE
ENSG00000102181	83692	CD99L2	CD99L2	protein_coding	CD99 molecule like 2 [Source:HGNC Symbol;Acc:HGNC:18237]	X	-1	150766336	150898816	-0.10110658257405891	4.604156526212711	-2.9884738950102703	0.0029004725981252896	0.261177468165813	-2.978093741690145	FALSE
ENSG00000003509	55471	NDUFAF7	NDUFAF7	protein_coding	NADH:ubiquinone oxidoreductase complex assembly factor 7 [Source:HGNC Symbol;Acc:HGNC:28816]	2	1	37231631	37253403	-0.10570353502990226	4.260114640486963	-2.987276114969772	0.0029180330738701587	0.261177468165813	-2.9762432493058353	FALSE
ENSG00000108984	5608	MAP2K6	MAP2K6	protein_coding	mitogen-activated protein kinase kinase 6 [Source:HGNC Symbol;Acc:HGNC:6846]	17	1	69414697	69553865	-0.18647502197687338	5.861823928507354	-2.9876526594755703	0.0029196255159374793	0.261177468165813	-2.9760759435445032	FALSE
ENSG00000170522	79071	ELOVL6	ELOVL6	protein_coding	ELOVL fatty acid elongase 6 [Source:HGNC Symbol;Acc:HGNC:15829]	4	-1	110045846	110199199	-0.1834042443102164	3.16615376305001	-2.98784403431333	0.0029221697279603063	0.261177468165813	-2.9758088153061837	FALSE
ENSG00000211679	NA	IGLC3	IGLC3	IG_C_gene	immunoglobulin lambda constant 3 (Kern-Oz+ marker) [Source:HGNC Symbol;Acc:HGNC:5857]	22	1	22906342	22906803	-0.5094468217698229	3.231508526067643	-2.9857783050316735	0.0029576089196284385	0.261177468165813	-2.9721097990821796	FALSE
ENSG00000107954	9148	NEURL1	NEURL1	protein_coding	neuralized E3 ubiquitin protein ligase 1 [Source:HGNC Symbol;Acc:HGNC:7761]	10	1	103493979	103592552	0.2737483761934655	2.189666501565609	2.979969687649654	0.002981826219544552	0.261177468165813	2.969605275494168	FALSE
ENSG00000211637	NA	IGLV4-69	IGLV4-69	IG_V_gene	immunoglobulin lambda variable 4-69 [Source:HGNC Symbol;Acc:HGNC:5921]	22	1	22030934	22031472	-0.5438956185205273	-0.06138488025458004	-2.9798250720448873	0.002986822295606841	0.261177468165813	-2.969090897643788	FALSE
ENSG00000049541	5982	RFC2	RFC2	protein_coding	replication factor C subunit 2 [Source:HGNC Symbol;Acc:HGNC:9970]	7	-1	74231499	74254458	0.0963800002359303	3.7991266720952144	2.9794972379343263	0.0029916074752997708	0.261177468165813	2.968598968362204	FALSE
ENSG00000048462	608	TNFRSF17	TNFRSF17	protein_coding	TNF receptor superfamily member 17 [Source:HGNC Symbol;Acc:HGNC:11913]	16	1	11965210	11968068	-0.458759439277556	1.1850251867817456	-2.9790882747083587	0.0029972012980152606	0.261177468165813	-2.9680248176682746	FALSE
ENSG00000230099	NA	TRBV5-4	TRBV5-4	TR_V_gene	T cell receptor beta variable 5-4 [Source:HGNC Symbol;Acc:HGNC:12221]	7	1	142462916	142463581	0.31806813744207085	-0.03730753437945383	2.9711938855571796	0.0030684398474309467	0.26426172517354923	2.960797128073707	FALSE
ENSG00000127603	23499	MACF1	MACF1	protein_coding	microtubule actin crosslinking factor 1 [Source:HGNC Symbol;Acc:HGNC:13664]	1	1	39081316	39487177	-0.11376320132352546	7.951149435678497	-2.9716407806955947	0.003069375800947451	0.26426172517354923	-2.960703191234025	FALSE
ENSG00000133275	1455	CSNK1G2	CSNK1G2	protein_coding	casein kinase 1 gamma 2 [Source:HGNC Symbol;Acc:HGNC:2455]	19	1	1941172	1981338	0.06332052503967223	7.125509296919624	2.9672748770466315	0.003113986997977543	0.26426172517354923	2.956255811731631	FALSE
ENSG00000231346	NA	LINC01160	LINC01160	lncRNA	long intergenic non-protein coding RNA 1160 [Source:HGNC Symbol;Acc:HGNC:49525]	1	-1	111599655	111608723	0.287189312905545	-0.4016518988632361	2.963471559941464	0.0031395327198501994	0.26426172517354923	2.9537351962703844	FALSE
ENSG00000176714	79635	CCDC121	CCDC121	protein_coding	coiled-coil domain containing 121 [Source:HGNC Symbol;Acc:HGNC:25833]	2	-1	27625639	27629012	0.18787365468222017	0.8846677864194159	2.962687337144986	0.0031437494002744875	0.26426172517354923	2.9533209322504868	FALSE
ENSG00000123095	79365	BHLHE41	BHLHE41	protein_coding	basic helix-loop-helix family member e41 [Source:HGNC Symbol;Acc:HGNC:16617]	12	-1	26120030	26125037	-0.394657597327011	0.1328210197344182	-2.962418215023652	0.003151646891745823	0.26426172517354923	-2.95254641109995	FALSE
ENSG00000184005	256435	ST6GALNAC3	ST6GALNAC3	protein_coding	ST6 N-acetylgalactosaminide alpha-2,6-sialyltransferase 3 [Source:HGNC Symbol;Acc:HGNC:19343]	1	1	76074746	76634603	-0.2175227365277035	6.26573453717692	-2.96488098147741	0.0031518547583719047	0.26426172517354923	-2.952526049152825	FALSE
ENSG00000127951	10875	FGL2	FGL2	protein_coding	fibrinogen like 2 [Source:HGNC Symbol;Acc:HGNC:3696]	7	-1	77193369	77199848	0.22154739199659268	9.020079517029952	2.9603457164934586	0.0031897907620769125	0.26479652540075976	2.9488303004475998	FALSE
ENSG00000167461	4218	RAB8A	RAB8A	protein_coding	RAB8A, member RAS oncogene family [Source:HGNC Symbol;Acc:HGNC:7007]	19	1	16111889	16134234	0.09061497899057258	6.8347078921041495	2.9590083277282138	0.003205830226611543	0.26479652540075976	2.947279762774454	FALSE
ENSG00000170571	133418	EMB	EMB	protein_coding	embigin [Source:HGNC Symbol;Acc:HGNC:30465]	5	-1	50396192	50443248	-0.17036647663022997	7.660019701604264	-2.958302811849004	0.0032094479256877598	0.26479652540075976	-2.946931016513438	FALSE
ENSG00000095397	25861	WHRN	WHRN	protein_coding	whirlin [Source:HGNC Symbol;Acc:HGNC:16361]	9	-1	114402080	114505473	0.28223649810328455	2.255803461391893	2.9582771982079055	0.003226764902207975	0.2648166687732693	2.9452666050080993	FALSE
ENSG00000099991	23523	CABIN1	CABIN1	protein_coding	calcineurin binding protein 1 [Source:HGNC Symbol;Acc:HGNC:24187]	22	1	24011192	24178628	0.10652762709186714	6.4912264083450895	2.953719534331089	0.0032486318434508236	0.26520804486192484	2.9431764653913945	FALSE
ENSG00000033100	54480	CHPF2	CHPF2	protein_coding	chondroitin polymerizing factor 2 [Source:HGNC Symbol;Acc:HGNC:29270]	7	1	151232489	151238827	0.07399378324570893	5.295037612191843	2.951463028593216	0.003278546563485911	0.2654213995250174	2.940337750030113	FALSE
ENSG00000211964	NA	IGHV3-48	IGHV3-48	IG_V_gene	immunoglobulin heavy variable 3-48 [Source:HGNC Symbol;Acc:HGNC:5606]	14	-1	106537810	106538344	-0.5534003114853621	0.9523168444309608	-2.952604529718349	0.0032854689387404644	0.2654213995250174	-2.939684223928183	FALSE
ENSG00000137841	5330	PLCB2	PLCB2	protein_coding	phospholipase C beta 2 [Source:HGNC Symbol;Acc:HGNC:9055]	15	-1	40278176	40307935	0.08628635479916191	8.103144913654052	2.940986461375621	0.003399585355416635	0.2732174530977587	2.929087657595847	FALSE
ENSG00000171954	126410	CYP4F22	CYP4F22	protein_coding	cytochrome P450 family 4 subfamily F member 22 [Source:HGNC Symbol;Acc:HGNC:26820]	19	1	15508525	15552317	0.38108904633411456	0.3233816396323678	2.937770683281808	0.003422281602218922	0.2736237625361737	2.927018829740107	FALSE
ENSG00000235162	387882	C12orf75	C12orf75	protein_coding	chromosome 12 open reading frame 75 [Source:HGNC Symbol;Acc:HGNC:35164]	12	1	105235290	105396097	-0.15290011804284376	4.595542434059621	-2.9376705542566373	0.0034450789244366534	0.27403394459967656	-2.9249533240697545	FALSE
ENSG00000260078	643802	AC007342.3	AC007342.3	transcribed_unprocessed_pseudogene	u3 small nucleolar ribonucleoprotein protein MPP10-like [Source:NCBI gene;Acc:643802]	16	-1	53364982	53373083	0.1417182046941905	5.583643763142785	2.9329754373887877	0.0034772126861225125	0.2751788059920729	2.922062936547355	FALSE
ENSG00000111181	6539	SLC6A12	SLC6A12	protein_coding	solute carrier family 6 member 12 [Source:HGNC Symbol;Acc:HGNC:11045]	12	-1	190077	214570	0.20758517229143192	2.0561841376822896	2.9317680760370783	0.003503227200303238	0.2755267215442601	2.9197407185914463	FALSE
ENSG00000211937	NA	IGHV2-5	IGHV2-5	IG_V_gene	immunoglobulin heavy variable 2-5 [Source:HGNC Symbol;Acc:HGNC:5576]	14	-1	106037902	106038365	-0.5296938963092483	1.2635752177645376	-2.928712495890635	0.003517135637016537	0.2755267215442601	-2.9185055947872782	FALSE
ENSG00000091490	23231	SEL1L3	SEL1L3	protein_coding	SEL1L family member 3 [Source:HGNC Symbol;Acc:HGNC:29108]	4	-1	25747433	25863760	-0.13438329144998473	6.289555988308604	-2.9271742989044283	0.0035522864722795445	0.2768819872941106	-2.9154037601975236	FALSE
ENSG00000166979	59271	EVA1C	EVA1C	protein_coding	eva-1 homolog C [Source:HGNC Symbol;Acc:HGNC:13239]	21	1	32412006	32515397	-0.14554328923316717	4.559095266751125	-2.9239136687382636	0.00359245471036838	0.2783097888831113	-2.911893175825281	FALSE
ENSG00000211663	NA	IGLV3-19	IGLV3-19	IG_V_gene	immunoglobulin lambda variable 3-19 [Source:HGNC Symbol;Acc:HGNC:5903]	22	1	22720623	22721145	-0.5263950755600127	0.8140742240410477	-2.9195296724313424	0.0036210419237535305	0.2783097888831113	-2.9094164204818767	FALSE
ENSG00000118961	60526	LDAH	LDAH	protein_coding	lipid droplet associated hydrolase [Source:HGNC Symbol;Acc:HGNC:26145]	2	-1	20684014	20823130	-0.09584351362890153	4.638864365542007	-2.919212079805404	0.0036244328124807224	0.2783097888831113	-2.909123819545121	FALSE
ENSG00000163964	54965	PIGX	PIGX	protein_coding	phosphatidylinositol glycan anchor biosynthesis class X [Source:HGNC Symbol;Acc:HGNC:26046]	3	1	196639775	196736007	0.11977635193439706	6.532532222011925	2.9190199701300994	0.0036509908419075318	0.27896807363954546	2.906840690294703	FALSE
ENSG00000159388	7832	BTG2	BTG2	protein_coding	BTG anti-proliferation factor 2 [Source:HGNC Symbol;Acc:HGNC:1131]	1	1	203305491	203309602	0.10936612991066941	7.513848090371112	2.9120243648256485	0.0037255962699787484	0.28327315560608024	2.900506907320729	FALSE
ENSG00000216937	79741	CCDC7	CCDC7	protein_coding	coiled-coil domain containing 7 [Source:HGNC Symbol;Acc:HGNC:26533]	10	1	32446140	32882874	-0.14146964465189704	4.8209220721825945	-2.9098413153207687	0.003757351577177894	0.2840726221192025	-2.89784589755404	FALSE
ENSG00000115840	8604	SLC25A12	SLC25A12	protein_coding	solute carrier family 25 member 12 [Source:HGNC Symbol;Acc:HGNC:10982]	2	-1	171783405	171999859	-0.08258434039073226	4.75168085272787	-2.9062926150966653	0.0037727393563635942	0.2840726221192025	-2.8965637875618833	FALSE
ENSG00000138621	60490	PPCDC	PPCDC	protein_coding	phosphopantothenoylcysteine decarboxylase [Source:HGNC Symbol;Acc:HGNC:28107]	15	1	75023586	75117462	0.18352045361882574	7.503244490685423	2.9052018150718886	0.0038040504804790483	0.28504650725947106	2.8939695517585533	FALSE
ENSG00000180304	4947	OAZ2	OAZ2	protein_coding	ornithine decarboxylase antizyme 2 [Source:HGNC Symbol;Acc:HGNC:8096]	15	-1	64687573	64703281	0.1065341878416124	8.451563738918082	2.903285098373744	0.0038254135642705055	0.28526918170865295	2.8922106586809093	FALSE
ENSG00000158089	79623	GALNT14	GALNT14	protein_coding	polypeptide N-acetylgalactosaminyltransferase 14 [Source:HGNC Symbol;Acc:HGNC:22946]	2	-1	30910467	31155202	-0.34685100470062125	4.674435995711179	-2.900273116279403	0.0038965889547513902	0.28712567947307627	-2.886414263779674	FALSE
ENSG00000106771	23731	TMEM245	TMEM245	protein_coding	transmembrane protein 245 [Source:HGNC Symbol;Acc:HGNC:1363]	9	-1	109015135	109119947	-0.08877595783862535	6.1636027548981165	-2.896528820322329	0.003899804103098348	0.28712567947307627	-2.8861547048170753	FALSE
ENSG00000214595	400954	EML6	EML6	protein_coding	EMAP like 6 [Source:HGNC Symbol;Acc:HGNC:35412]	2	1	54723499	54972025	-0.2561766076831806	1.8487295323285655	-2.8967774274585025	0.0039058422002977945	0.28712567947307627	-2.88566777400164	FALSE
ENSG00000203739	NA	AL645568.1	AL645568.1	lncRNA	novel transcript	1	-1	173417793	173489407	-0.14163906845650764	5.110645207099875	-2.887816331901539	0.0040133634452728184	0.2936381150925787	-2.8771094666243675	FALSE
ENSG00000211934	NA	IGHV1-2	IGHV1-2	IG_V_gene	immunoglobulin heavy variable 1-2 [Source:HGNC Symbol;Acc:HGNC:5550]	14	-1	105986582	105987083	-0.5753877749448633	1.0263437066370578	-2.8854787533826856	0.004044575307265682	0.29453243000468543	-2.8746641004589724	FALSE
ENSG00000104221	55290	BRF2	BRF2	protein_coding	BRF2 RNA polymerase III transcription initiation factor subunit [Source:HGNC Symbol;Acc:HGNC:17298]	8	-1	37843268	37849861	0.11271126964440237	2.414335815501709	2.8817841670321513	0.0040671601320301475	0.2947930878874748	2.872905298981438	FALSE
ENSG00000085514	29992	PILRA	PILRA	protein_coding	paired immunoglobin like type 2 receptor alpha [Source:HGNC Symbol;Acc:HGNC:20396]	7	1	100367530	100400096	0.11184817603283115	8.132159526266634	2.8767334811201586	0.004156997472596958	0.29990319905791357	2.865995810320316	FALSE
ENSG00000104974	11024	LILRA1	LILRA1	protein_coding	leukocyte immunoglobulin like receptor A1 [Source:HGNC Symbol;Acc:HGNC:6602]	19	1	54593582	54602381	0.1205284929774999	6.262228946226452	2.875791246389062	0.004182996749447041	0.3002674383805882	2.864021457097329	FALSE
ENSG00000153898	255231	MCOLN2	MCOLN2	protein_coding	mucolipin 2 [Source:HGNC Symbol;Acc:HGNC:13357]	1	-1	84925583	84997113	-0.2166821708529767	3.5438795748745835	-2.873984832223229	0.004202524003614081	0.3002674383805882	-2.86254588872056	FALSE
ENSG00000164483	154075	SAMD3	SAMD3	protein_coding	sterile alpha motif domain containing 3 [Source:HGNC Symbol;Acc:HGNC:21574]	6	-1	130144315	130365425	-0.18832008876783313	6.371750136731493	-2.8727015153983313	0.004232928828430737	0.3002674383805882	-2.8602606963302946	FALSE
ENSG00000135862	3915	LAMC1	LAMC1	protein_coding	laminin subunit gamma 1 [Source:HGNC Symbol;Acc:HGNC:6492]	1	1	183023420	183145592	-0.23516699330136026	2.267410608318946	-2.8718841661259322	0.004239479659941256	0.3002674383805882	-2.8597702932892584	FALSE
ENSG00000211943	NA	IGHV3-15	IGHV3-15	IG_V_gene	immunoglobulin heavy variable 3-15 [Source:HGNC Symbol;Acc:HGNC:5582]	14	-1	106153624	106154163	-0.49929760374644694	2.083933530099669	-2.867995325488264	0.004259854462944445	0.3003391026124149	-2.8582493921512477	FALSE
ENSG00000161082	60680	CELF5	CELF5	protein_coding	CUGBP Elav-like family member 5 [Source:HGNC Symbol;Acc:HGNC:14058]	19	1	3224661	3297076	-0.30906085147314744	-0.5890864298527475	-2.8613513466155194	0.004337907453599469	0.30344549519610003	-2.852483425631852	FALSE
ENSG00000118985	22936	ELL2	ELL2	protein_coding	elongation factor for RNA polymerase II 2 [Source:HGNC Symbol;Acc:HGNC:17064]	5	-1	95885098	95961851	-0.13144352473623666	5.134644473383645	-2.8616324287330595	0.0043535039873212	0.30344549519610003	-2.851342558931733	FALSE
ENSG00000085871	4258	MGST2	MGST2	protein_coding	microsomal glutathione S-transferase 2 [Source:HGNC Symbol;Acc:HGNC:7063]	4	1	139665768	139740745	-0.1310087966571194	4.4671922712426095	-2.864141561850908	0.00436537588664074	0.30344549519610003	-2.8504766254564124	FALSE
ENSG00000197585	NA	AC068051.1	AC068051.1	lncRNA	novel transcript, antisense to VWC2L	2	-1	214241676	214684246	-0.2587743574449086	2.3864351785459386	-2.8625854922967475	0.004382604843551904	0.30344549519610003	-2.8492237388829094	FALSE
ENSG00000211662	NA	IGLV3-21	IGLV3-21	IG_V_gene	immunoglobulin lambda variable 3-21 [Source:HGNC Symbol;Acc:HGNC:5905]	22	1	22711689	22713203	-0.551958179525313	1.7697654067953181	-2.8577715269348705	0.004401730154027626	0.30344549519610003	-2.8478381677648987	FALSE
ENSG00000054793	10079	ATP9A	ATP9A	protein_coding	ATPase phospholipid transporting 9A (putative) [Source:HGNC Symbol;Acc:HGNC:13540]	20	-1	51596514	51768390	-0.3179298163981965	3.746707924289614	-2.8555407779815556	0.004462063796672886	0.30624367942563335	-2.8435026526689353	FALSE
ENSG00000133943	80017	DGLUCY	DGLUCY	protein_coding	D-glutamate cyclase [Source:HGNC Symbol;Acc:HGNC:20498]	14	1	91060333	91225632	0.12783003030310525	8.251088860016962	2.849351915947192	0.004527392928673237	0.309358553817844	2.838867661223293	FALSE
ENSG00000175857	202309	GAPT	GAPT	protein_coding	GRB2 binding adaptor protein, transmembrane [Source:HGNC Symbol;Acc:HGNC:26588]	5	1	58491435	58497090	0.13269979907977802	7.011084504296761	2.8443759328413485	0.0045950879055238324	0.31260705483587786	2.834128302386847	FALSE
ENSG00000254418	NA	SPON1-AS1	SPON1-AS1	lncRNA	SPON1 antisense RNA 1 [Source:HGNC Symbol;Acc:HGNC:53117]	11	-1	14262846	14273691	-0.2626556498665602	0.7981294506217242	-2.841446132680612	0.0046299020030854945	0.3136000435365026	-2.831715521310051	FALSE
ENSG00000073060	949	SCARB1	SCARB1	protein_coding	scavenger receptor class B member 1 [Source:HGNC Symbol;Acc:HGNC:1664]	12	-1	124776856	124882668	0.14115772796270187	3.476398290634908	2.839765967646839	0.004681457419445052	0.31384773878621586	2.828172495085644	FALSE
ENSG00000118515	6446	SGK1	SGK1	protein_coding	serum/glucocorticoid regulated kinase 1 [Source:HGNC Symbol;Acc:HGNC:10810]	6	-1	134169246	134318112	0.21973557460060267	7.587682252131635	2.8358061406357935	0.004718276045264715	0.31384773878621586	2.825663778830139	FALSE
ENSG00000160318	125875	CLDND2	CLDND2	protein_coding	claudin domain containing 2 [Source:HGNC Symbol;Acc:HGNC:28511]	19	-1	51367098	51369003	-0.3650275023891819	-0.33347808585381145	-2.8358185329909347	0.004719129847693614	0.31384773878621586	-2.8256058136844953	FALSE
ENSG00000118308	4033	LRMP	LRMP	protein_coding	lymphoid restricted membrane protein [Source:HGNC Symbol;Acc:HGNC:6690]	12	1	25004342	25108334	0.08362352856225819	7.835304804209403	2.8344807122246283	0.004740183530958644	0.31384773878621586	2.8241794615775633	FALSE
ENSG00000146830	64599	GIGYF1	GIGYF1	protein_coding	GRB10 interacting GYF protein 1 [Source:HGNC Symbol;Acc:HGNC:9126]	7	-1	100679507	100694037	0.07978587151104932	5.631364477279516	2.8336315838440522	0.004751729199992364	0.31384773878621586	2.82339969442124	FALSE
ENSG00000104970	NA	KIR3DX1	KIR3DX1	transcribed_unprocessed_pseudogene	killer cell immunoglobulin like receptor, three Ig domains X1 (pseudogene) [Source:HGNC Symbol;Acc:HGNC:25043]	19	1	54532692	54545771	-0.40091713192279477	0.12107963206009893	-2.8345647106124314	0.004754962195523224	0.31384773878621586	-2.8231816528868854	FALSE
ENSG00000106003	3955	LFNG	LFNG	protein_coding	LFNG O-fucosylpeptide 3-beta-N-acetylglucosaminyltransferase [Source:HGNC Symbol;Acc:HGNC:6560]	7	1	2512529	2529177	0.14273760977164507	6.269247927505876	2.8316941418208468	0.004781575220188397	0.31426700525568735	2.8213918827634568	FALSE
ENSG00000156804	114907	FBXO32	FBXO32	protein_coding	F-box protein 32 [Source:HGNC Symbol;Acc:HGNC:16731]	8	-1	123497889	123541206	-0.14020628395897994	4.192804442037855	-2.8265051410627984	0.004854215822264507	0.31769511231706654	-2.816552171984867	FALSE
ENSG00000181035	284439	SLC25A42	SLC25A42	protein_coding	solute carrier family 25 member 42 [Source:HGNC Symbol;Acc:HGNC:28380]	19	1	19063994	19113030	-0.11299199773199176	4.285023304184775	-2.8239553571370153	0.004890921201930875	0.3187524317779403	-2.8141315304996404	FALSE
ENSG00000179222	9500	MAGED1	MAGED1	protein_coding	MAGE family member D1 [Source:HGNC Symbol;Acc:HGNC:6813]	X	1	51803007	51902357	-0.11387230094805556	5.36045125683081	-2.822935589286663	0.004914292509805569	0.3189355276970468	-2.8125987915896364	FALSE
ENSG00000140563	55784	MCTP2	MCTP2	protein_coding	multiple C2 and transmembrane domain containing 2 [Source:HGNC Symbol;Acc:HGNC:25636]	15	1	94231538	94483952	-0.17075584066184568	8.701323895038099	-2.818130087487891	0.004984869639101205	0.3221679707170783	-2.8080098867200163	FALSE
ENSG00000142655	5195	PEX14	PEX14	protein_coding	peroxisomal biogenesis factor 14 [Source:HGNC Symbol;Acc:HGNC:8856]	1	1	10472288	10630758	-0.09759346360287946	5.102702438034141	-2.8131960905999303	0.005047426971193689	0.3248574263493166	-2.803991282878451	FALSE
ENSG00000241666	NA	AL031733.2	AL031733.2	lncRNA	novel transcript	1	-1	167627385	167630674	0.2504277265373925	0.07517708989346034	2.8108312174926544	0.005069373284613201	0.32492169015551803	2.80259214408257	FALSE
ENSG00000086289	54749	EPDR1	EPDR1	protein_coding	ependymin related 1 [Source:HGNC Symbol;Acc:HGNC:17572]	7	1	37683843	37951936	-0.18877484789024734	3.9833150498295904	-2.8100551318693214	0.005143337892013588	0.3251756532679222	-2.797916677668325	FALSE
ENSG00000187510	338809	C12orf74	C12orf74	protein_coding	chromosome 12 open reading frame 74 [Source:HGNC Symbol;Acc:HGNC:27887]	12	1	92702843	92772455	-0.35870409203396186	0.05752708115976352	-2.8066395346405164	0.005147183961222075	0.3251756532679222	-2.797675224853457	FALSE
ENSG00000156675	80223	RAB11FIP1	RAB11FIP1	protein_coding	RAB11 family interacting protein 1 [Source:HGNC Symbol;Acc:HGNC:30265]	8	-1	37858618	37899497	0.09366732200907713	8.942732982433126	2.806507052983309	0.005168319298910868	0.3251756532679222	2.7963512697598563	FALSE
ENSG00000160326	11182	SLC2A6	SLC2A6	protein_coding	solute carrier family 2 member 6 [Source:HGNC Symbol;Acc:HGNC:11011]	9	-1	133471094	133479127	0.13718229251505343	3.233736845700078	2.805129201333082	0.005174614777752346	0.3251756532679222	2.795957855477878	FALSE
ENSG00000280027	NA	AC007342.9	AC007342.9	TEC	novel transcript	16	1	53391089	53392473	0.23479082610286195	4.105678831364755	2.8082387933940707	0.005186246536172965	0.3251756532679222	2.7952321051881155	FALSE
ENSG00000253755	NA	IGHGP	IGHGP	IG_C_pseudogene	immunoglobulin heavy constant gamma P (non-functional) [Source:HGNC Symbol;Acc:HGNC:5529]	14	-1	105664633	105669843	-0.6880312497045025	2.1195985326479327	-2.8049830464761407	0.005199120753687364	0.3251756532679222	-2.7944305459257905	FALSE
ENSG00000162783	51278	IER5	IER5	protein_coding	immediate early response 5 [Source:HGNC Symbol;Acc:HGNC:5393]	1	1	181088700	181092900	0.12300266742052024	4.4549353115755785	2.8015211912242752	0.0052430901752305425	0.32540893402128546	2.791706429341192	FALSE
ENSG00000065675	5588	PRKCQ	PRKCQ	protein_coding	protein kinase C theta [Source:HGNC Symbol;Acc:HGNC:9410]	10	-1	6427143	6580301	-0.11525965666376603	6.3606518157568255	-2.799618178469498	0.005265608188510082	0.32540893402128546	-2.7903193122878376	FALSE
ENSG00000180776	253832	ZDHHC20	ZDHHC20	protein_coding	zinc finger DHHC-type containing 20 [Source:HGNC Symbol;Acc:HGNC:20749]	13	-1	21372573	21459370	-0.163259588781564	7.68416302692217	-2.7993794743317606	0.005273544287726618	0.32540893402128546	-2.7898317227922838	FALSE
ENSG00000238121	NA	LINC00426	LINC00426	lncRNA	long intergenic non-protein coding RNA 426 [Source:HGNC Symbol;Acc:HGNC:42761]	13	-1	30340267	30377145	-0.13712153094452617	3.807847433956154	-2.7964805874222876	0.0053202628144915325	0.32540893402128546	-2.786974726442296	FALSE
ENSG00000211890	NA	IGHA2	IGHA2	IG_C_gene	immunoglobulin heavy constant alpha 2 (A2m marker) [Source:HGNC Symbol;Acc:HGNC:5479]	14	-1	105583731	105588395	-0.48256537530552013	5.240111141549793	-2.797793168177975	0.005322422620935726	0.32540893402128546	-2.786843195683048	FALSE
ENSG00000243466	NA	IGKV1-5	IGKV1-5	IG_V_gene	immunoglobulin kappa variable 1-5 [Source:HGNC Symbol;Acc:HGNC:5741]	2	-1	88947301	88947957	-0.419954103478406	3.9561333077843774	-2.7962104046141785	0.005328726016466154	0.32540893402128546	-2.786459598585347	FALSE
ENSG00000144560	9686	VGLL4	VGLL4	protein_coding	vestigial like family member 4 [Source:HGNC Symbol;Acc:HGNC:28966]	3	-1	11556069	11771350	-0.0670827456982881	5.426818218198008	-2.7948310086390844	0.00535745902313838	0.32588057610940946	-2.7847162081879713	FALSE
ENSG00000163605	151987	PPP4R2	PPP4R2	protein_coding	protein phosphatase 4 regulatory subunit 2 [Source:HGNC Symbol;Acc:HGNC:18296]	3	1	72996803	73069198	-0.13368442367693145	6.726720624757579	-2.7931713361658628	0.005380003795643405	0.3259735893524408	-2.783354193797784	FALSE
ENSG00000142675	10256	CNKSR1	CNKSR1	protein_coding	connector enhancer of kinase suppressor of Ras 1 [Source:HGNC Symbol;Acc:HGNC:19700]	1	1	26177484	26189884	-0.250448739682156	0.3959527446649462	-2.7861443578738085	0.005473588320762784	0.3303534180675157	-2.7777549353807625	FALSE
ENSG00000101188	4923	NTSR1	NTSR1	protein_coding	neurotensin receptor 1 [Source:HGNC Symbol;Acc:HGNC:8039]	20	1	62708836	62762771	-0.38918736757808836	1.2230034003730887	-2.783382812950481	0.005621463898403317	0.33749118861771304	-2.769081108498417	FALSE
ENSG00000232973	NA	CYP1B1-AS1	CYP1B1-AS1	lncRNA	CYP1B1 antisense RNA 1 [Source:HGNC Symbol;Acc:HGNC:28543]	2	1	38073447	38231651	-0.19390786080286126	3.7979384201153463	-2.775707794482466	0.005708194064193034	0.33749118861771304	-2.764089153756669	FALSE
ENSG00000225698	NA	IGHV3-72	IGHV3-72	IG_V_gene	immunoglobulin heavy variable 3-72 [Source:HGNC Symbol;Acc:HGNC:5622]	14	-1	106790691	106791233	-0.5408410232480618	-0.07738272762612548	-2.773492065785145	0.005708319831464424	0.33749118861771304	-2.7640819647449533	FALSE
ENSG00000011590	27033	ZBTB32	ZBTB32	protein_coding	zinc finger and BTB domain containing 32 [Source:HGNC Symbol;Acc:HGNC:16763]	19	1	35704558	35717038	-0.35195814175994733	-0.03067125755995616	-2.7717856006543315	0.005716072659683353	0.33749118861771304	-2.7636390791442365	FALSE
ENSG00000114405	57415	C3orf14	C3orf14	protein_coding	chromosome 3 open reading frame 14 [Source:HGNC Symbol;Acc:HGNC:25024]	3	1	62318973	62336213	0.302892481066136	-0.2086261533724829	2.7707502409983835	0.005736516471285183	0.33749118861771304	2.762473805001632	FALSE
ENSG00000100024	51733	UPB1	UPB1	protein_coding	beta-ureidopropionase 1 [Source:HGNC Symbol;Acc:HGNC:16297]	22	1	24494107	24528390	-0.2629111456280637	2.227057850538916	-2.773935380274734	0.005740377964156179	0.33749118861771304	-2.7622541248703665	FALSE
ENSG00000139718	23067	SETD1B	SETD1B	protein_coding	SET domain containing 1B, histone lysine methyltransferase [Source:HGNC Symbol;Acc:HGNC:29187]	12	1	121804180	121832584	0.08263315168532692	6.98286139493419	2.7709990450929	0.005746312022225869	0.33749118861771304	2.7619167962213926	FALSE
ENSG00000168096	124401	ANKS3	ANKS3	protein_coding	ankyrin repeat and sterile alpha motif domain containing 3 [Source:HGNC Symbol;Acc:HGNC:29422]	16	-1	4696510	4734378	-0.12257032790717837	2.779695590441748	-2.769092028352681	0.005765918701804781	0.33749118861771304	-2.7608044602366992	FALSE
ENSG00000048392	50484	RRM2B	RRM2B	protein_coding	ribonucleotide reductase regulatory TP53 inducible subunit M2B [Source:HGNC Symbol;Acc:HGNC:17296]	8	-1	102204502	102239118	0.0958165729736491	5.915449026836913	2.7655909402376664	0.005846116972510918	0.337739792116418	2.756289828645349	FALSE
ENSG00000158769	50848	F11R	F11R	protein_coding	F11 receptor [Source:HGNC Symbol;Acc:HGNC:14685]	1	-1	160995211	161021343	0.10339004683596986	5.652441931927619	2.765593420359684	0.0058549243560251174	0.337739792116418	2.7557974392056654	FALSE
ENSG00000211598	NA	IGKV4-1	IGKV4-1	IG_V_gene	immunoglobulin kappa variable 4-1 [Source:HGNC Symbol;Acc:HGNC:5834]	2	1	88885397	88886153	-0.4165578834113344	3.7315458941285633	-2.7649313975145304	0.0058605197854647165	0.337739792116418	-2.7554849654022067	FALSE
ENSG00000124659	6903	TBCC	TBCC	protein_coding	tubulin folding cofactor C [Source:HGNC Symbol;Acc:HGNC:11580]	6	-1	42744498	42746103	0.08068992035788192	4.8214011598753554	2.763838176204852	0.005867936829924735	0.337739792116418	2.755071178716185	FALSE
ENSG00000211959	NA	IGHV4-39	IGHV4-39	IG_V_gene	immunoglobulin heavy variable 4-39 [Source:HGNC Symbol;Acc:HGNC:5651]	14	-1	106421711	106422218	-0.4965416369350173	2.1987592316023163	-2.763296095043854	0.005908782405117112	0.337739792116418	-2.7528008719255324	FALSE
ENSG00000203497	NA	PDCD4-AS1	PDCD4-AS1	lncRNA	PDCD4 antisense RNA 1 [Source:HGNC Symbol;Acc:HGNC:27425]	10	-1	110869868	110872233	0.12887352153049747	3.729562645140545	2.761040796184921	0.005922927549918734	0.337739792116418	2.752017943406991	FALSE
ENSG00000112773	55603	TENT5A	TENT5A	protein_coding	terminal nucleotidyltransferase 5A [Source:HGNC Symbol;Acc:HGNC:18345]	6	-1	81491439	81752774	0.10853759251224027	5.754685065281706	2.759360170002156	0.0059409639338626795	0.337739792116418	2.751022076807756	FALSE
ENSG00000115866	1615	DARS	DARS	protein_coding	aspartyl-tRNA synthetase [Source:HGNC Symbol;Acc:HGNC:2678]	2	-1	135905881	135986100	-0.06989727231721155	5.427721015656376	-2.7582024141162647	0.005964873179425012	0.337739792116418	-2.7497061355617087	FALSE
ENSG00000171044	286046	XKR6	XKR6	protein_coding	XK related 6 [Source:HGNC Symbol;Acc:HGNC:27806]	8	-1	10896045	11201833	-0.1310422666742488	5.426920257627245	-2.760237417339564	0.0059661339075429394	0.337739792116418	-2.7496368783364953	FALSE
ENSG00000224152	NA	AC009506.1	AC009506.1	lncRNA	novel transcript, antisense to BAZ2B	2	1	159615296	159617082	0.16440795224349358	3.774746104846888	2.757635050560248	0.006018572779823496	0.33783106546379843	2.7467678023223643	FALSE
ENSG00000109762	83891	SNX25	SNX25	protein_coding	sorting nexin 25 [Source:HGNC Symbol;Acc:HGNC:21883]	4	1	185204237	185370185	-0.13954449740364971	3.8580726464276793	-2.754548876538545	0.006045537269113132	0.33783106546379843	-2.7453012576127453	FALSE
ENSG00000185222	51186	TCEAL9	TCEAL9	protein_coding	transcription elongation factor A like 9 [Source:HGNC Symbol;Acc:HGNC:30084]	X	1	103356489	103358462	-0.3030155851568923	-0.5700889234187283	-2.7519978537788594	0.0060734457890630885	0.33783106546379843	-2.7437895615798853	FALSE
ENSG00000081052	1286	COL4A4	COL4A4	protein_coding	collagen type IV alpha 4 chain [Source:HGNC Symbol;Acc:HGNC:2206]	2	-1	227002711	227164453	-0.30504957310601744	1.2831243774236245	-2.752935476892522	0.006073536397642979	0.33783106546379843	-2.7437846638645267	FALSE
ENSG00000120254	25902	MTHFD1L	MTHFD1L	protein_coding	methylenetetrahydrofolate dehydrogenase (NADP+ dependent) 1 like [Source:HGNC Symbol;Acc:HGNC:21055]	6	1	150865549	151101887	-0.14779317363265365	3.239165479491891	-2.752991574002986	0.006076646719386227	0.33783106546379843	-2.7436165798280636	FALSE
ENSG00000168411	55159	RFWD3	RFWD3	protein_coding	ring finger and WD repeat domain 3 [Source:HGNC Symbol;Acc:HGNC:25539]	16	-1	74621399	74666877	0.07233259999842101	4.958746949150452	2.7496471417415758	0.0061455587583821875	0.3404420067902361	2.739912261293484	FALSE
ENSG00000113391	83989	FAM172A	FAM172A	protein_coding	family with sequence similarity 172 member A [Source:HGNC Symbol;Acc:HGNC:25365]	5	-1	93617725	94111699	-0.10618723703504873	7.035368543594785	-2.7471125952525215	0.006182411453291637	0.34071722866633447	-2.7379465955637228	FALSE
ENSG00000104490	83988	NCALD	NCALD	protein_coding	neurocalcin delta [Source:HGNC Symbol;Acc:HGNC:7655]	8	-1	101686542	102124907	-0.18509712469004036	5.28491860784512	-2.7478667351737243	0.006198943870729816	0.34071722866633447	-2.7370682082060482	FALSE
ENSG00000151327	283635	FAM177A1	FAM177A1	protein_coding	family with sequence similarity 177 member A1 [Source:HGNC Symbol;Acc:HGNC:19829]	14	1	35044907	35113130	-0.09607728791783643	5.23058046482289	-2.746996001045854	0.006216425485950142	0.34071722866633447	-2.736141680266934	FALSE
ENSG00000100461	55147	RBM23	RBM23	protein_coding	RNA binding motif protein 23 [Source:HGNC Symbol;Acc:HGNC:20155]	14	-1	22893204	22919182	0.059793188040868195	7.085562654747944	2.7437708505411917	0.006251705858891592	0.34144439991995595	2.734278938153884	FALSE
ENSG00000137714	2230	FDX1	FDX1	protein_coding	ferredoxin 1 [Source:HGNC Symbol;Acc:HGNC:3638]	11	1	110429948	110464884	-0.09534967677709805	3.7276841323636476	-2.736426514132072	0.006362701249532559	0.3449983216033288	-2.728479667598196	FALSE
ENSG00000010327	23166	STAB1	STAB1	protein_coding	stabilin 1 [Source:HGNC Symbol;Acc:HGNC:18628]	3	1	52495338	52524495	-0.1535322381250035	5.458269380295527	-2.7387637548039714	0.0063635156241670515	0.3449983216033288	-2.7284374558053353	FALSE
ENSG00000271949	NA	AC093423.3	AC093423.3	protein_coding	novel transcript, LRRC8C-LRRC8D readthrough	1	1	89633140	89933250	-0.2846836729061933	1.0317359962576391	-2.7381469661486673	0.006404378733951135	0.3449983216033288	-2.726325598985457	FALSE
ENSG00000233493	388564	TMEM238	TMEM238	protein_coding	transmembrane protein 238 [Source:HGNC Symbol;Acc:HGNC:40042]	19	-1	55379244	55384292	-0.24689580201829886	-0.07618690218588207	-2.7337120772967265	0.00640574538210036	0.3449983216033288	-2.726255178646365	FALSE
ENSG00000111912	135112	NCOA7	NCOA7	protein_coding	nuclear receptor coactivator 7 [Source:HGNC Symbol;Acc:HGNC:21081]	6	1	125781161	125932034	-0.10264957037462619	5.6025534532562125	-2.7332041896300745	0.006437144316170456	0.3454897767755015	-2.72464097307656	FALSE
ENSG00000285816	NA	AP000944.5	AP000944.5	protein_coding	novel protein, POLA2-CDC42EP2 readthrough	11	1	65261928	65326543	0.18183202780641095	3.7286535991929335	2.7310940859604065	0.006493099793543143	0.3472006642774243	2.7217818059956924	FALSE
ENSG00000178814	26873	OPLAH	OPLAH	protein_coding	5-oxoprolinase, ATP-hydrolysing [Source:HGNC Symbol;Acc:HGNC:8149]	8	-1	144051266	144063965	-0.29258083833452986	2.210761322652538	-2.7332977578488675	0.006513789781750401	0.3472006642774243	-2.720730216484512	FALSE
ENSG00000226419	NA	SLC16A1-AS1	SLC16A1-AS1	lncRNA	SLC16A1 antisense RNA 1 [Source:HGNC Symbol;Acc:HGNC:49445]	1	1	112956415	113047055	-0.12120044011213338	4.73454173571399	-2.722177483940808	0.006658550276397989	0.3537012785520863	-2.7134555390815898	FALSE
ENSG00000173744	3267	AGFG1	AGFG1	protein_coding	ArfGAP with FG repeats 1 [Source:HGNC Symbol;Acc:HGNC:5175]	2	1	227472152	227561214	-0.1648122220852839	7.095668437027047	-2.7195535203913614	0.006715427526064694	0.35443312775360053	-2.710636134531234	FALSE
ENSG00000166527	338339	CLEC4D	CLEC4D	protein_coding	C-type lectin domain family 4 member D [Source:HGNC Symbol;Acc:HGNC:14554]	12	1	8509475	8522366	-0.2621180309143458	4.798714037748639	-2.720079631085161	0.006748435614847657	0.35443312775360053	-2.7090097520486247	FALSE
ENSG00000008083	3720	JARID2	JARID2	protein_coding	jumonji and AT-rich interaction domain containing 2 [Source:HGNC Symbol;Acc:HGNC:6196]	6	1	15246069	15522042	0.11349715379852121	7.9346363892597855	2.714380742661446	0.006833396303201542	0.35443312775360053	2.7048562026034246	FALSE
ENSG00000165695	158067	AK8	AK8	protein_coding	adenylate kinase 8 [Source:HGNC Symbol;Acc:HGNC:26526]	9	-1	132725578	132878777	-0.3738510676501246	-0.4978423608706302	-2.7129034588982606	0.006837377135655245	0.35443312775360053	-2.704662728401044	FALSE
ENSG00000270792	NA	AL050403.2	AL050403.2	lncRNA	novel transcript, antisense to JAG1	20	1	10672695	10994924	-0.2048511312082124	0.9381360125564446	-2.713322911548985	0.006840227004850546	0.35443312775360053	-2.7045242828022866	FALSE
ENSG00000129353	57153	SLC44A2	SLC44A2	protein_coding	solute carrier family 44 member 2 [Source:HGNC Symbol;Acc:HGNC:17292]	19	1	10602457	10644557	0.07816822703122206	8.9816907978976	2.7118102931893846	0.006882845410942544	0.35443312775360053	2.702460055156	FALSE
ENSG00000002586	4267	CD99	CD99	protein_coding	CD99 molecule (Xg blood group) [Source:HGNC Symbol;Acc:HGNC:7082]	X	1	2691187	2741309	-0.11167960379528985	6.781681284493987	-2.7109473927915326	0.006920508756027476	0.35443312775360053	-2.7006453625842495	FALSE
ENSG00000260392	NA	AC090518.1	AC090518.1	lncRNA	novel transcript	15	-1	56542952	56629592	-0.19172922497968503	1.0073877554022594	-2.7084278220273768	0.006923466762731527	0.35443312775360053	-2.700503216154138	FALSE
ENSG00000167861	283987	HID1	HID1	protein_coding	HID1 domain containing [Source:HGNC Symbol;Acc:HGNC:15736]	17	-1	74950742	74973166	-0.2506156564658084	0.3047794196779199	-2.7069998955957018	0.006944738738908242	0.35443312775360053	-2.699482599318252	FALSE
ENSG00000125447	23163	GGA3	GGA3	protein_coding	golgi associated, gamma adaptin ear containing, ARF binding protein 3 [Source:HGNC Symbol;Acc:HGNC:17079]	17	-1	75236599	75262363	0.05614143583002207	6.228968517586348	2.706760128480436	0.006967117667890992	0.35443312775360053	2.698411898135401	FALSE
ENSG00000123096	8082	SSPN	SSPN	protein_coding	sarcospan [Source:HGNC Symbol;Acc:HGNC:11322]	12	1	26121991	26299290	-0.20556852065324627	3.103394865656507	-2.7074064488671272	0.00697605498934316	0.35443312775360053	-2.6979851624192723	FALSE
ENSG00000177943	158056	MAMDC4	MAMDC4	protein_coding	MAM domain containing 4 [Source:HGNC Symbol;Acc:HGNC:24083]	9	1	136850943	136860799	-0.20251310088915428	0.5349042419755905	-2.7048750224670863	0.006986886164555899	0.35443312775360053	-2.6974686573553996	FALSE
ENSG00000160746	55129	ANO10	ANO10	protein_coding	anoctamin 10 [Source:HGNC Symbol;Acc:HGNC:25519]	3	-1	43354859	43691594	-0.11682431496169698	5.734208383979729	-2.7068046774702292	0.006998368989975351	0.35443312775360053	-2.6969218618494635	FALSE
ENSG00000119900	79627	OGFRL1	OGFRL1	protein_coding	opioid growth factor receptor like 1 [Source:HGNC Symbol;Acc:HGNC:21378]	6	1	71288811	71309059	0.14673672225754508	8.484799136885385	2.705975171994234	0.007008336065832988	0.35443312775360053	2.69644789697701	FALSE
ENSG00000139154	121536	AEBP2	AEBP2	protein_coding	AE binding protein 2 [Source:HGNC Symbol;Acc:HGNC:24051]	12	1	19404045	19720801	-0.06823565492304162	6.112630334543786	-2.7049622405586113	0.007015084148046893	0.35443312775360053	-2.6961273486195507	FALSE
ENSG00000064419	23534	TNPO3	TNPO3	protein_coding	transportin 3 [Source:HGNC Symbol;Acc:HGNC:17103]	7	-1	128954180	129055173	-0.09465423347940582	6.512956099094056	-2.7025113297922565	0.007070999105934025	0.35512742783197626	-2.6934818696978526	FALSE
ENSG00000115590	7850	IL1R2	IL1R2	protein_coding	interleukin 1 receptor type 2 [Source:HGNC Symbol;Acc:HGNC:5994]	2	1	101991960	102028544	-0.283910912667821	7.325010645659875	-2.7009771411091754	0.007092375176493211	0.35512742783197626	-2.6924754743624417	FALSE
ENSG00000197746	5660	PSAP	PSAP	protein_coding	prosaposin [Source:HGNC Symbol;Acc:HGNC:9498]	10	-1	71816298	71851325	0.08979541281016168	10.46817091541029	2.7018095820660553	0.007097511612914231	0.35512742783197626	2.6922340544091394	FALSE
ENSG00000230185	NA	C9orf147	C9orf147	lncRNA	chromosome 9 open reading frame 147 [Source:HGNC Symbol;Acc:HGNC:31438]	9	-1	112399512	112487204	-0.17119108761549928	0.9003548663717541	-2.6933580713590546	0.00723792427488433	0.35543300142628276	-2.685694460742126	FALSE
ENSG00000135930	9470	EIF4E2	EIF4E2	protein_coding	eukaryotic translation initiation factor 4E family member 2 [Source:HGNC Symbol;Acc:HGNC:3293]	2	1	232550674	232583644	0.05122841869153483	6.134765036804821	2.6934760855647135	0.007249542372745421	0.35543300142628276	2.685158472098098	FALSE
ENSG00000126822	26030	PLEKHG3	PLEKHG3	protein_coding	pleckstrin homology and RhoGEF domain containing G3 [Source:HGNC Symbol;Acc:HGNC:20364]	14	1	64704102	64750249	0.13170304896313478	6.378501974885991	2.692939568372587	0.007272159395843711	0.35543300142628276	2.6841172668905515	FALSE
ENSG00000261222	101928343	AC064805.1	AC064805.1	lncRNA	uncharacterized LOC101928343 [Source:NCBI gene;Acc:101928343]	17	1	74599840	74607229	0.292941107104977	2.3374581213652292	2.6974662141321173	0.007272885443364691	0.35543300142628276	2.6840838904759727	FALSE
ENSG00000166669	80063	ATF7IP2	ATF7IP2	protein_coding	activating transcription factor 7 interacting protein 2 [Source:HGNC Symbol;Acc:HGNC:20397]	16	1	10326434	10483638	-0.11080038110349122	5.365990007074464	-2.6932204887336173	0.007280572792180618	0.35543300142628276	-2.6837306862429715	FALSE
ENSG00000108666	64149	C17orf75	C17orf75	protein_coding	chromosome 17 open reading frame 75 [Source:HGNC Symbol;Acc:HGNC:30173]	17	-1	32324565	32350023	-0.10840221386827942	2.742854012996257	-2.6904878172862827	0.007291560331068422	0.35543300142628276	-2.683226431452427	FALSE
ENSG00000189233	389643	NUGGC	NUGGC	protein_coding	nuclear GTPase, germinal center associated [Source:HGNC Symbol;Acc:HGNC:33550]	8	-1	28021964	28083936	-0.2349419107878188	1.9944679081478451	-2.6921896662239475	0.007296625321849363	0.35543300142628276	-2.682994211694648	FALSE
ENSG00000155827	56254	RNF20	RNF20	protein_coding	ring finger protein 20 [Source:HGNC Symbol;Acc:HGNC:10062]	9	1	101533853	101563344	0.06227234303715701	5.411353553953835	2.691073194739237	0.00729736849981063	0.35543300142628276	2.682960150631664	FALSE
ENSG00000139572	53831	GPR84	GPR84	protein_coding	G protein-coupled receptor 84 [Source:HGNC Symbol;Acc:HGNC:4535]	12	-1	54362445	54364487	-0.3975989521710632	1.1653793111844641	-2.6939516252245546	0.007309852843464909	0.35543300142628276	-2.6823884375249234	FALSE
ENSG00000230606	NA	AC092683.1	AC092683.1	lncRNA	novel transcript	2	-1	97416165	97433527	-0.3511446979618571	1.715013448989639	-2.6950760973416226	0.007347685331530022	0.35596909867425475	-2.680661255382088	FALSE
ENSG00000181852	10193	RNF41	RNF41	protein_coding	ring finger protein 41 [Source:HGNC Symbol;Acc:HGNC:18401]	12	-1	56202179	56221933	0.05245377417501995	5.594656603518788	2.6877438733032935	0.007366777169391771	0.35596909867425475	2.6797926748063627	FALSE
ENSG00000157343	221481	ARMC12	ARMC12	protein_coding	armadillo repeat containing 12 [Source:HGNC Symbol;Acc:HGNC:21099]	6	1	35737032	35749079	-0.30060539540739306	-0.06029879843401398	-2.6856529781169334	0.0074193574926753264	0.35739644120772357	-2.6774109369829935	FALSE
ENSG00000270550	NA	IGHV3-30	IGHV3-30	IG_V_gene	immunoglobulin heavy variable 3-30 [Source:HGNC Symbol;Acc:HGNC:5591]	14	-1	106335082	106335613	-0.4420439540421035	2.705073644081779	-2.6841064355049813	0.007482890363360885	0.35918347040485155	-2.6745531961102826	FALSE
ENSG00000117335	4179	CD46	CD46	protein_coding	CD46 molecule [Source:HGNC Symbol;Acc:HGNC:6953]	1	1	207752057	207795513	0.14106490728271837	8.493052529348216	2.682032294605176	0.007502768642329438	0.35918347040485155	2.6736635297248834	FALSE
ENSG00000196182	83931	STK40	STK40	protein_coding	serine/threonine kinase 40 [Source:HGNC Symbol;Acc:HGNC:21373]	1	-1	36339624	36385896	0.07756116420969583	8.221074995597526	2.679865844707283	0.007558484743819181	0.36011928867951726	2.671181133690753	FALSE
ENSG00000008130	65220	NADK	NADK	protein_coding	NAD kinase [Source:HGNC Symbol;Acc:HGNC:29831]	1	-1	1751232	1780457	0.08669249596743178	8.51788565520272	2.678622116297974	0.007581202169363285	0.36011928867951726	2.6701736790483506	FALSE
ENSG00000242574	3109	HLA-DMB	HLA-DMB	protein_coding	major histocompatibility complex, class II, DM beta [Source:HGNC Symbol;Acc:HGNC:4935]	6	-1	32934629	32941028	0.1352509409273166	5.609970885202085	2.6782398799792495	0.007591967468132432	0.36011928867951726	2.6696972128317142	FALSE
ENSG00000173517	79834	PEAK1	PEAK1	protein_coding	pseudopodium enriched atypical kinase 1 [Source:HGNC Symbol;Acc:HGNC:29431]	15	-1	77100656	77420144	-0.09718846199366737	5.3780753730800095	-2.675837508020333	0.0076397152366183985	0.3612793385219146	-2.66759119639095	FALSE
ENSG00000100350	80020	FOXRED2	FOXRED2	protein_coding	FAD dependent oxidoreductase domain containing 2 [Source:HGNC Symbol;Acc:HGNC:26264]	22	-1	36487190	36507101	0.22512348215627143	1.4248900266981745	2.6704111084232967	0.007780185326926467	0.3615021715857285	2.661463164339868	FALSE
ENSG00000168876	54851	ANKRD49	ANKRD49	protein_coding	ankyrin repeat domain 49 [Source:HGNC Symbol;Acc:HGNC:25970]	11	1	94493979	94499578	0.069389935395189	4.62435511760687	2.6687936934776477	0.007781421840693191	0.3615021715857285	2.661409662866918	FALSE
ENSG00000170242	55031	USP47	USP47	protein_coding	ubiquitin specific peptidase 47 [Source:HGNC Symbol;Acc:HGNC:20076]	11	1	11841423	11961887	-0.05241886665949291	6.472173360029488	-2.6682695021471106	0.007813110875079956	0.3615021715857285	-2.6600411342982	FALSE
ENSG00000100605	3705	ITPK1	ITPK1	protein_coding	inositol-tetrakisphosphate 1-kinase [Source:HGNC Symbol;Acc:HGNC:6177]	14	-1	92936914	93116320	0.11371708845577899	7.693726013515415	2.667887750355188	0.007819472625120978	0.3615021715857285	2.659766994098798	FALSE
ENSG00000166710	567	B2M	B2M	protein_coding	beta-2-microglobulin [Source:HGNC Symbol;Acc:HGNC:914]	15	1	44711487	44718877	0.10033025077406243	12.025359328120144	2.666252667467747	0.007853187891923697	0.3615021715857285	2.6583174645039707	FALSE
ENSG00000211673	NA	IGLV3-1	IGLV3-1	IG_V_gene	immunoglobulin lambda variable 3-1 [Source:HGNC Symbol;Acc:HGNC:5896]	22	1	22880706	22881396	-0.46710547827054705	1.6132418287828014	-2.665583667060454	0.007867694581639988	0.3615021715857285	-2.657695489209053	FALSE
ENSG00000179921	151306	GPBAR1	GPBAR1	protein_coding	G protein-coupled bile acid receptor 1 [Source:HGNC Symbol;Acc:HGNC:19680]	2	1	218259496	218263861	0.1608077813775215	3.9159006379535026	2.6655408334002395	0.007887619701588085	0.3615021715857285	2.656842870744276	FALSE
ENSG00000196850	160760	PPTC7	PPTC7	protein_coding	PTC7 protein phosphatase homolog [Source:HGNC Symbol;Acc:HGNC:30695]	12	-1	110533245	110583318	0.11246608883049447	6.386246902071897	2.662365095453908	0.007949498672302874	0.3615021715857285	2.654207243023303	FALSE
ENSG00000131462	7283	TUBG1	TUBG1	protein_coding	tubulin gamma 1 [Source:HGNC Symbol;Acc:HGNC:12417]	17	1	42609683	42615238	-0.1588116880706536	1.8351304904160686	-2.6599280797509124	0.007984615297288954	0.3615021715857285	-2.652719672389777	FALSE
ENSG00000132613	92154	MTSS2	MTSS2	protein_coding	MTSS I-BAR domain containing 2 [Source:HGNC Symbol;Acc:HGNC:25094]	16	-1	70661204	70686053	-0.2202217717184668	0.764970687141687	-2.6601370674803806	0.00799918400925689	0.3615021715857285	-2.6521042480126247	FALSE
ENSG00000134780	747	DAGLA	DAGLA	protein_coding	diacylglycerol lipase alpha [Source:HGNC Symbol;Acc:HGNC:1165]	11	1	61680391	61747001	0.17323411939012812	1.8984845315023047	2.658070933050284	0.008028953326939791	0.3615021715857285	2.6508498206731406	FALSE
ENSG00000132170	5468	PPARG	PPARG	protein_coding	peroxisome proliferator activated receptor gamma [Source:HGNC Symbol;Acc:HGNC:9236]	3	1	12287368	12434356	-0.3079398164099964	0.3521767502934846	-2.660232425432426	0.008031733373931267	0.3615021715857285	-2.6507328870347067	FALSE
ENSG00000066855	9650	MTFR1	MTFR1	protein_coding	mitochondrial fission regulator 1 [Source:HGNC Symbol;Acc:HGNC:29510]	8	1	65644734	65771261	-0.09185074737030341	3.367643141747988	-2.6581988253656244	0.008037221728016566	0.3615021715857285	-2.6505021436155043	FALSE
ENSG00000165782	90809	PIP4P1	PIP4P1	protein_coding	phosphatidylinositol-4,5-bisphosphate 4-phosphatase 1 [Source:HGNC Symbol;Acc:HGNC:19299]	14	-1	20457719	20461612	0.06212628478324422	4.522098298448122	2.6572550498316008	0.008049907095921767	0.3615021715857285	2.6499693600637784	FALSE
ENSG00000179299	79730	NSUN7	NSUN7	protein_coding	NOP2/Sun RNA methyltransferase family member 7 [Source:HGNC Symbol;Acc:HGNC:25857]	4	1	40749925	40811184	-0.2016303308492935	4.817586331862393	-2.6588981085477577	0.008079278241671393	0.3615021715857285	-2.648738655552909	FALSE
ENSG00000126883	8021	NUP214	NUP214	protein_coding	nucleoporin 214 [Source:HGNC Symbol;Acc:HGNC:8064]	9	1	131125586	131234663	0.05074945210561577	6.928264975697224	2.6553158978634874	0.008106205285095227	0.3615021715857285	2.6476138776016924	FALSE
ENSG00000063244	11338	U2AF2	U2AF2	protein_coding	U2 small nuclear RNA auxiliary factor 2 [Source:HGNC Symbol;Acc:HGNC:23156]	19	1	55654146	55674715	0.05172127473036081	6.937100218880366	2.653425804697881	0.008144065414756279	0.3615021715857285	2.6460380542954773	FALSE
ENSG00000120889	8795	TNFRSF10B	TNFRSF10B	protein_coding	TNF receptor superfamily member 10b [Source:HGNC Symbol;Acc:HGNC:11905]	8	-1	23020133	23069031	0.10826353502210218	6.216249256796811	2.654741489997042	0.008158263254862214	0.3615021715857285	2.6454487985731796	FALSE
ENSG00000170684	162979	ZNF296	ZNF296	protein_coding	zinc finger protein 296 [Source:HGNC Symbol;Acc:HGNC:15981]	19	-1	45071500	45076587	0.18518752930060034	1.329992459329637	2.6524819256333494	0.008160720194830474	0.3615021715857285	2.645346920888033	FALSE
ENSG00000258404	NA	LINC02320	LINC02320	lncRNA	long intergenic non-protein coding RNA 2320 [Source:HGNC Symbol;Acc:HGNC:53239]	14	-1	101634454	101731108	-0.23108512246641322	1.6834093242622388	-2.6530342579789017	0.008226303742055647	0.3615021715857285	-2.6426375767036614	FALSE
ENSG00000164142	729830	FAM160A1	FAM160A1	protein_coding	family with sequence similarity 160 member A1 [Source:HGNC Symbol;Acc:HGNC:34237]	4	1	151409176	151670503	0.2548894729860127	2.4738437246295186	2.6530480341210616	0.008227179491304101	0.3615021715857285	2.6426015292968446	FALSE
ENSG00000258704	NA	SRP54-AS1	SRP54-AS1	transcribed_unitary_pseudogene	SRP54 antisense RNA 1 (head to head) [Source:HGNC Symbol;Acc:HGNC:50643]	14	-1	34920858	34982532	-0.13474592090673188	5.102863610012686	-2.6480139098213273	0.008293785918400388	0.3615021715857285	-2.6398698997320778	FALSE
ENSG00000197557	92104	TTC30A	TTC30A	protein_coding	tetratricopeptide repeat domain 30A [Source:HGNC Symbol;Acc:HGNC:25853]	2	-1	177612999	177618742	0.27984296920117346	-0.5207027051592219	2.6439606478066513	0.008360001937098906	0.3615021715857285	2.6371736676390047	FALSE
ENSG00000023697	51071	DERA	DERA	protein_coding	deoxyribose-phosphate aldolase [Source:HGNC Symbol;Acc:HGNC:24269]	12	1	15911302	16037381	-0.07309872025412378	4.570727289728801	-2.6443690456145403	0.008364419811663193	0.3615021715857285	-2.636994458009619	FALSE
ENSG00000101160	1522	CTSZ	CTSZ	protein_coding	cathepsin Z [Source:HGNC Symbol;Acc:HGNC:2547]	20	-1	58995185	59007254	0.08621231764834647	8.315862785722551	2.6455920071563046	0.008375355780172558	0.3615021715857285	2.636551207980697	FALSE
ENSG00000239951	NA	IGKV3-20	IGKV3-20	IG_V_gene	immunoglobulin kappa variable 3-20 [Source:HGNC Symbol;Acc:HGNC:5817]	2	-1	89142574	89143160	-0.39938986727831427	3.430428091636835	-2.644707080916031	0.008376040975850794	0.3615021715857285	-2.6365234532838806	FALSE
ENSG00000241351	NA	IGKV3-11	IGKV3-11	IG_V_gene	immunoglobulin kappa variable 3-11 [Source:HGNC Symbol;Acc:HGNC:5815]	2	-1	89027171	89027731	-0.3689394694744479	2.9524545032682066	-2.6433025813168864	0.008414152348432057	0.3615021715857285	-2.634982893860972	FALSE
ENSG00000171798	85442	KNDC1	KNDC1	protein_coding	kinase non-catalytic C-lobe domain containing 1 [Source:HGNC Symbol;Acc:HGNC:29374]	10	1	133160219	133226412	0.3971475001145992	0.7571600209334892	2.6453351045286553	0.008416166894283102	0.3615021715857285	2.6349016345424	FALSE
ENSG00000285791	NA	AC009879.3	AC009879.3	protein_coding	novel transcript	8	1	66432486	66518524	-0.27210173271975724	-0.08688788404700555	-2.6400470214649636	0.008477172286963906	0.3615021715857285	-2.63244910531966	FALSE
ENSG00000148719	54788	DNAJB12	DNAJB12	protein_coding	DnaJ heat shock protein family (Hsp40) member B12 [Source:HGNC Symbol;Acc:HGNC:14891]	10	-1	72332830	72355149	0.060651973806867154	5.595489631262861	2.6402498402059775	0.008482725768579584	0.3615021715857285	2.6322266296570844	FALSE
ENSG00000146834	56257	MEPCE	MEPCE	protein_coding	methylphosphate capping enzyme [Source:HGNC Symbol;Acc:HGNC:20247]	7	1	100428790	100434118	0.07805128595829736	5.573783233807468	2.640251460560314	0.00850820934858248	0.3615021715857285	2.631207409914227	FALSE
ENSG00000169507	151258	SLC38A11	SLC38A11	protein_coding	solute carrier family 38 member 11 [Source:HGNC Symbol;Acc:HGNC:26836]	2	-1	164896186	164955525	0.33877722835112234	1.9902645669401282	2.6444025496197656	0.008510088979255405	0.3615021715857285	2.631132341933236	FALSE
ENSG00000057935	57504	MTA3	MTA3	protein_coding	metastasis associated 1 family member 3 [Source:HGNC Symbol;Acc:HGNC:23784]	2	1	42494569	42756947	-0.10308325001824814	3.984075509537822	-2.6389305334789155	0.00851026506996405	0.3615021715857285	-2.6311253100484535	FALSE
ENSG00000153936	9653	HS2ST1	HS2ST1	protein_coding	heparan sulfate 2-O-sulfotransferase 1 [Source:HGNC Symbol;Acc:HGNC:5193]	1	1	86914635	87109982	-0.13842787959887648	4.786447632463965	-2.638438605772721	0.008537114883998323	0.3615021715857285	-2.63005462735376	FALSE
ENSG00000174501	400986	ANKRD36C	ANKRD36C	protein_coding	ankyrin repeat domain 36C [Source:HGNC Symbol;Acc:HGNC:32946]	2	-1	95836919	95991831	-0.11794844410466343	4.277753284289287	-2.6377132629663658	0.008539015369232645	0.3615021715857285	-2.6299789563720624	FALSE
ENSG00000256660	387837	CLEC12B	CLEC12B	protein_coding	C-type lectin domain family 12 member B [Source:HGNC Symbol;Acc:HGNC:31966]	12	1	10010627	10018796	-0.3559661735584454	2.9262730738691047	-2.6434814392609067	0.008539261377372112	0.3615021715857285	-2.6299691622494477	FALSE
ENSG00000064270	9914	ATP2C2	ATP2C2	protein_coding	ATPase secretory pathway Ca2+ transporting 2 [Source:HGNC Symbol;Acc:HGNC:29103]	16	1	84368527	84464187	-0.4232311869397396	0.8551612942398213	-2.6417273068811236	0.008559703096162696	0.3615021715857285	-2.6291562127389874	FALSE
ENSG00000135314	80759	KHDC1	KHDC1	protein_coding	KH domain containing 1 [Source:HGNC Symbol;Acc:HGNC:21366]	6	-1	73241314	73310365	-0.22281868723846912	0.20770682151690215	-2.6351576647319135	0.00858326072127401	0.3615021715857285	-2.62822149627486	FALSE
ENSG00000134317	29841	GRHL1	GRHL1	protein_coding	grainyhead like transcription factor 1 [Source:HGNC Symbol;Acc:HGNC:17923]	2	1	9951693	10002277	0.2756934958976015	1.116989193011143	2.636284265824648	0.008649878238848434	0.3615021715857285	2.625590612958779	FALSE
ENSG00000152207	57105	CYSLTR2	CYSLTR2	protein_coding	cysteinyl leukotriene receptor 2 [Source:HGNC Symbol;Acc:HGNC:18274]	13	1	48653711	48711226	0.25288364394112195	4.009052318011028	2.6319465031227582	0.008679556779930677	0.3615021715857285	2.624424364490348	FALSE
ENSG00000049249	3604	TNFRSF9	TNFRSF9	protein_coding	TNF receptor superfamily member 9 [Source:HGNC Symbol;Acc:HGNC:11924]	1	-1	7915894	7943165	0.18725860103065184	3.741204074376167	2.6317182699491415	0.008711825787898104	0.3615021715857285	2.623160358387562	FALSE
ENSG00000007341	54879	ST7L	ST7L	protein_coding	suppression of tumorigenicity 7 like [Source:HGNC Symbol;Acc:HGNC:18441]	1	-1	112523514	112620825	-0.10483636156181664	4.237778918995502	-2.630346933649568	0.008715104862110024	0.3615021715857285	-2.623032148398918	FALSE
ENSG00000163131	1520	CTSS	CTSS	protein_coding	cathepsin S [Source:HGNC Symbol;Acc:HGNC:2545]	1	-1	150730188	150765792	0.10605236754870973	10.708674308577367	2.6308928891300205	0.008718177630851278	0.3615021715857285	2.622912043960665	FALSE
ENSG00000131669	4814	NINJ1	NINJ1	protein_coding	ninjurin 1 [Source:HGNC Symbol;Acc:HGNC:7824]	9	-1	93121496	93134251	0.12702585655680654	7.139125167346369	2.630897406170972	0.008722358750817824	0.3615021715857285	2.6227486784571763	FALSE
ENSG00000187808	347454	SOWAHD	SOWAHD	protein_coding	sosondowah ankyrin repeat domain family member D [Source:HGNC Symbol;Acc:HGNC:32960]	X	1	119758588	119760202	0.15943160600147488	2.039605244023249	2.6296140828418877	0.008741853288161832	0.3615021715857285	2.621987906818567	FALSE
ENSG00000164683	23462	HEY1	HEY1	protein_coding	hes related family bHLH transcription factor with YRPW motif 1 [Source:HGNC Symbol;Acc:HGNC:4880]	8	-1	79764010	79767857	0.4046637954251666	0.3149067115802723	2.6303806643796275	0.008753303496525035	0.3615021715857285	2.6215417704492987	FALSE
ENSG00000114738	7867	MAPKAPK3	MAPKAPK3	protein_coding	MAPK activated protein kinase 3 [Source:HGNC Symbol;Acc:HGNC:6888]	3	1	50611520	50649291	0.0831973962906174	6.311337062487475	2.630954374372643	0.008754301215808105	0.3615021715857285	2.621502920851079	FALSE
ENSG00000163050	56997	COQ8A	COQ8A	protein_coding	coenzyme Q8A [Source:HGNC Symbol;Acc:HGNC:16812]	1	1	226897536	226987545	0.11486292944003296	5.606835937117954	2.6321129293570964	0.008763124009814579	0.3615021715857285	2.6211595473964295	FALSE
ENSG00000091106	58484	NLRC4	NLRC4	protein_coding	NLR family CARD domain containing 4 [Source:HGNC Symbol;Acc:HGNC:16412]	2	-1	32224453	32265732	-0.1698355735201904	6.3389010330702265	-2.6255075400299743	0.008875250409283808	0.36515652280743005	-2.6168224073612234	FALSE
ENSG00000168273	440957	SMIM4	SMIM4	protein_coding	small integral membrane protein 4 [Source:HGNC Symbol;Acc:HGNC:37257]	3	1	52534013	52579237	-0.10499115644082258	3.123499888853785	-2.622875432139258	0.0089052406648796	0.36542113215065464	-2.6156706588559584	FALSE
ENSG00000187801	65243	ZFP69B	ZFP69B	protein_coding	ZFP69 zinc finger protein B [Source:HGNC Symbol;Acc:HGNC:28053]	1	1	40450102	40463718	-0.17475986972453272	0.8437840835336229	-2.621544992453559	0.008944886729689771	0.3660795199583589	-2.614153393417599	FALSE
ENSG00000079277	8569	MKNK1	MKNK1	protein_coding	MAPK interacting serine/threonine kinase 1 [Source:HGNC Symbol;Acc:HGNC:7110]	1	-1	46557408	46616843	-0.1415896445659408	6.961160946749023	-2.6199131340546535	0.009036849050665591	0.3671579919503478	-2.610656963398656	FALSE
ENSG00000260280	NA	SLX1B-SULT1A4	SLX1B-SULT1A4	lncRNA	SLX1B-SULT1A4 readthrough (NMD candidate) [Source:HGNC Symbol;Acc:HGNC:48353]	16	1	29455105	29464963	0.2446538962787691	-0.14552103112305245	2.6156974571526543	0.009081395560498652	0.3671579919503478	2.6089747027083767	FALSE
ENSG00000211941	NA	IGHV3-11	IGHV3-11	IG_V_gene	immunoglobulin heavy variable 3-11 (gene/pseudogene) [Source:HGNC Symbol;Acc:HGNC:5580]	14	-1	106116635	106117204	-0.4577382424091795	0.6432186534656802	-2.6162744748253894	0.009085373373884736	0.3671579919503478	-2.608824842543244	FALSE
ENSG00000198912	339448	C1orf174	C1orf174	protein_coding	chromosome 1 open reading frame 174 [Source:HGNC Symbol;Acc:HGNC:27915]	1	-1	3889125	3900293	0.08708354276975694	4.199550008518188	2.616188195348975	0.009086846205631422	0.3671579919503478	2.608769369930844	FALSE
ENSG00000173020	156	GRK2	GRK2	protein_coding	G protein-coupled receptor kinase 2 [Source:HGNC Symbol;Acc:HGNC:289]	11	1	67266473	67286556	0.05390969796194156	8.326954770289813	2.617109507284116	0.009089592476883087	0.3671579919503478	2.6086659560336036	FALSE
ENSG00000177352	64925	CCDC71	CCDC71	protein_coding	coiled-coil domain containing 71 [Source:HGNC Symbol;Acc:HGNC:25760]	3	-1	49162535	49166331	0.09881069186182634	3.1843106066109312	2.6143332449640186	0.009139156077993156	0.3677834360560492	2.606804361714693	FALSE
ENSG00000226763	100170229	SRRM5	SRRM5	protein_coding	serine/arginine repetitive matrix 5 [Source:HGNC Symbol;Acc:HGNC:37248]	19	1	43596617	43614498	-0.16900395193758466	0.7592165442064054	-2.6127593316943867	0.009162123535771859	0.3677834360560492	-2.605944764700731	FALSE
ENSG00000110777	5450	POU2AF1	POU2AF1	protein_coding	POU class 2 homeobox associating factor 1 [Source:HGNC Symbol;Acc:HGNC:9211]	11	-1	111352255	111455630	-0.20189543716568004	4.587032552100824	-2.6141994583603703	0.009176209770723424	0.3677834360560492	-2.6054185139747115	FALSE
ENSG00000125388	2868	GRK4	GRK4	protein_coding	G protein-coupled receptor kinase 4 [Source:HGNC Symbol;Acc:HGNC:4543]	4	1	2963571	3040760	-0.1453346566764957	1.535542854601464	-2.610175608245255	0.00924474614766719	0.36937488528459894	-2.6028682915198424	FALSE
ENSG00000089692	3902	LAG3	LAG3	protein_coding	lymphocyte activating 3 [Source:HGNC Symbol;Acc:HGNC:6476]	12	1	6772512	6778455	-0.29088511800037986	1.2911874391495766	-2.6099545279283127	0.009298959629924873	0.36937488528459894	-2.600862944582742	FALSE
ENSG00000167987	55048	VPS37C	VPS37C	protein_coding	VPS37C subunit of ESCRT-I [Source:HGNC Symbol;Acc:HGNC:26097]	11	-1	61130257	61161615	0.10215678792548744	4.946156234108579	2.608713050223663	0.009301914119413512	0.36937488528459894	2.6007539585728092	FALSE
ENSG00000259225	NA	LINC02345	LINC02345	lncRNA	long intergenic non-protein coding RNA 2345 [Source:HGNC Symbol;Acc:HGNC:53267]	15	1	37980676	38062340	0.3630047299438982	0.3407711000007455	2.607179652427006	0.009323202838519784	0.36937488528459894	2.5999695663607243	FALSE
ENSG00000166562	90701	SEC11C	SEC11C	protein_coding	SEC11 homolog C, signal peptidase complex subunit [Source:HGNC Symbol;Acc:HGNC:23400]	18	1	59139866	59158832	-0.12570683403463567	4.4244754399114	-2.6063055091587595	0.009352746953304925	0.36937488528459894	-2.5988836440395655	FALSE
ENSG00000273361	NA	AC021016.3	AC021016.3	lncRNA	novel transcript, antisense to CTDSP1	2	-1	218398743	218399219	-0.2664064616889272	-0.5299546055380568	-2.605749582341823	0.009358798911536806	0.36937488528459894	-2.598661576231986	FALSE
ENSG00000169231	7059	THBS3	THBS3	protein_coding	thrombospondin 3 [Source:HGNC Symbol;Acc:HGNC:11787]	1	-1	155195588	155209051	-0.1033128323947139	4.136423856650961	-2.6059354649923767	0.009424255305224878	0.37066175467006024	-2.596267899871788	FALSE
ENSG00000182749	164091	PAQR7	PAQR7	protein_coding	progestin and adipoQ receptor family member 7 [Source:HGNC Symbol;Acc:HGNC:23146]	1	-1	25861210	25871253	0.1454837960073394	2.5349204342898055	2.603390295757953	0.00943976770062268	0.37066175467006024	2.5957028010319685	FALSE
ENSG00000241288	NA	LINC02614	LINC02614	lncRNA	long intergenic non-protein coding RNA 2614 [Source:HGNC Symbol;Acc:HGNC:54072]	3	-1	125827238	125916384	-0.1873674636543552	1.050876825576796	-2.6016774240558913	0.009463094245976652	0.37066175467006024	-2.594854598922826	FALSE
ENSG00000218739	100505876	CEBPZOS	CEBPZOS	protein_coding	CEBPZ opposite strand [Source:HGNC Symbol;Acc:HGNC:49288]	2	1	37196488	37216193	-0.10942106139369301	5.318376768532302	-2.600223304846904	0.009529312214063777	0.3716144137786089	-2.592456894915288	FALSE
ENSG00000150593	27250	PDCD4	PDCD4	protein_coding	programmed cell death 4 [Source:HGNC Symbol;Acc:HGNC:8763]	10	1	110871795	110900006	0.07660027422252913	7.425396553741599	2.600528170989832	0.009535332130996476	0.3716144137786089	2.592239655597635	FALSE
ENSG00000147687	83940	TATDN1	TATDN1	protein_coding	TatD DNase domain containing 1 [Source:HGNC Symbol;Acc:HGNC:24220]	8	-1	124488485	124539458	-0.07756011302376464	3.784950392316075	-2.596400078377894	0.00960404090526013	0.3724681065852098	-2.5897688037001148	FALSE
ENSG00000222009	149478	BTBD19	BTBD19	protein_coding	BTB domain containing 19 [Source:HGNC Symbol;Acc:HGNC:27145]	1	1	44808482	44815585	-0.1553188644321919	2.244721027954019	-2.597166686920763	0.009627702908978469	0.3724681065852098	-2.5889215366535625	FALSE
ENSG00000078053	273	AMPH	AMPH	protein_coding	amphiphysin [Source:HGNC Symbol;Acc:HGNC:471]	7	-1	38383704	38631420	-0.4683541668361244	-1.0571219373929266	-2.5970110164840086	0.009629276690134043	0.3724681065852098	-2.588865250027671	FALSE
ENSG00000270379	256957	HEATR9	HEATR9	protein_coding	HEAT repeat containing 9 [Source:HGNC Symbol;Acc:HGNC:26548]	17	-1	35854946	35868891	-0.28852832274883106	0.5763854706821022	-2.592289742111718	0.00975909006214027	0.3765503630692978	-2.5842504451230823	FALSE
ENSG00000267659	NA	LINC01482	LINC01482	lncRNA	long intergenic non-protein coding RNA 1482 [Source:HGNC Symbol;Acc:HGNC:51128]	17	1	68591796	68763882	-0.3929770602862268	-1.1225580076585202	-2.5909470287699232	0.009798445050061593	0.3768420336247888	-2.582862200650699	FALSE
ENSG00000166575	65084	TMEM135	TMEM135	protein_coding	transmembrane protein 135 [Source:HGNC Symbol;Acc:HGNC:26167]	11	1	87037844	87328824	-0.10502283841032023	4.276048221828283	-2.5894657908801433	0.009815239609594137	0.3768420336247888	-2.5822712859015575	FALSE
ENSG00000136861	55755	CDK5RAP2	CDK5RAP2	protein_coding	CDK5 regulatory subunit associated protein 2 [Source:HGNC Symbol;Acc:HGNC:18672]	9	-1	120388869	120580170	-0.11353084187617402	5.611340905719908	-2.5867676958711323	0.009889020137961998	0.3780896771881506	-2.5796859520058195	FALSE
ENSG00000138964	64098	PARVG	PARVG	protein_coding	parvin gamma [Source:HGNC Symbol;Acc:HGNC:14654]	22	1	44172956	44219533	0.06321800194437444	7.731937266820015	2.5873765247101987	0.009917986254586479	0.3780896771881506	2.578675649910994	FALSE
ENSG00000198648	27347	STK39	STK39	protein_coding	serine/threonine kinase 39 [Source:HGNC Symbol;Acc:HGNC:17717]	2	-1	167954020	168247595	-0.10346914655125605	5.382050540144212	-2.5861497357671546	0.009920862524374786	0.3780896771881506	-2.5785754727242756	FALSE
ENSG00000197549	NA	PRAMENP	PRAMENP	transcribed_unprocessed_pseudogene	PRAME N-terminal like, pseudogene [Source:HGNC Symbol;Acc:HGNC:34302]	22	-1	21991099	22043934	-0.36053441011312526	-0.5699154829663885	-2.5832947807170967	0.009992284428857166	0.3798782445490282	-2.5760961901586903	FALSE
ENSG00000112062	1432	MAPK14	MAPK14	protein_coding	mitogen-activated protein kinase 14 [Source:HGNC Symbol;Acc:HGNC:6876]	6	1	36027677	36111236	-0.16359447367596047	8.72676402541642	-2.5813312197093308	0.01007967432076506	0.3815335130369487	-2.573083990381058	FALSE
ENSG00000120279	80177	MYCT1	MYCT1	protein_coding	MYC target 1 [Source:HGNC Symbol;Acc:HGNC:23172]	6	1	152697895	152724567	0.21251621676668786	1.7770181180197218	2.580422579264982	0.01012494136144252	0.3815335130369487	2.5715328351176763	FALSE
ENSG00000266094	83593	RASSF5	RASSF5	protein_coding	Ras association domain family member 5 [Source:HGNC Symbol;Acc:HGNC:17609]	1	1	206507531	206589448	0.06640744634525575	7.918186713769794	2.5792438379744573	0.010131575297425647	0.3815335130369487	2.5713060305795343	FALSE
ENSG00000148459	23590	PDSS1	PDSS1	protein_coding	decaprenyl diphosphate synthase subunit 1 [Source:HGNC Symbol;Acc:HGNC:17759]	10	1	26697701	26746798	-0.13836576997105876	3.381905614598971	-2.577811432401965	0.010159180066901577	0.3815335130369487	-2.5703636816319375	FALSE
ENSG00000183020	161	AP2A2	AP2A2	protein_coding	adaptor related protein complex 2 subunit alpha 2 [Source:HGNC Symbol;Acc:HGNC:562]	11	1	924894	1012245	-0.04713021077934432	5.873126906398338	-2.5773468528570516	0.01016232143052019	0.3815335130369487	-2.5702565888665885	FALSE
ENSG00000132465	3512	JCHAIN	JCHAIN	protein_coding	joining chain of multimeric IgA and IgM [Source:HGNC Symbol;Acc:HGNC:5713]	4	-1	70655541	70681817	-0.39189027189904024	6.137261652790726	-2.5773006949602246	0.010203996332260339	0.3815335130369487	-2.5688386247431243	FALSE
ENSG00000102978	5432	POLR2C	POLR2C	protein_coding	RNA polymerase II subunit C [Source:HGNC Symbol;Acc:HGNC:9189]	16	1	57462660	57472009	0.08306203983555971	5.043788942944037	2.576088515447604	0.01022458709383776	0.3815335130369487	2.5681399381051278	FALSE
ENSG00000204161	170371	TMEM273	TMEM273	protein_coding	transmembrane protein 273 [Source:HGNC Symbol;Acc:HGNC:27274]	10	-1	49154725	49188585	0.18057242306030208	5.274481558460277	2.5771511404476297	0.010233309582971214	0.3815335130369487	2.5678443438368994	FALSE
ENSG00000047849	4134	MAP4	MAP4	protein_coding	microtubule associated protein 4 [Source:HGNC Symbol;Acc:HGNC:6862]	3	-1	47850690	48089272	-0.06826918788091785	6.4113396353706404	-2.573412518356482	0.010281043555387498	0.3815335130369487	-2.5662306601176295	FALSE
ENSG00000112053	116369	SLC26A8	SLC26A8	protein_coding	solute carrier family 26 member 8 [Source:HGNC Symbol;Acc:HGNC:14468]	6	-1	35943516	36024868	-0.25914894295505064	5.7019733423677685	-2.574177542775703	0.010321033610546381	0.3815335130369487	-2.5648838909419185	FALSE
ENSG00000138101	1838	DTNB	DTNB	protein_coding	dystrobrevin beta [Source:HGNC Symbol;Acc:HGNC:3058]	2	-1	25377198	25673647	-0.08824076021077865	5.902699947299291	-2.57232930699004	0.010335936559194717	0.3815335130369487	-2.5643831830038746	FALSE
ENSG00000267168	NA	AC005837.2	AC005837.2	protein_coding	novel protein	17	1	76732978	76738522	-0.19459811193989368	0.5000199274970942	-2.5710489113452497	0.010335978865810492	0.3815335130369487	-2.564381762504785	FALSE
ENSG00000019582	972	CD74	CD74	protein_coding	CD74 molecule [Source:HGNC Symbol;Acc:HGNC:1697]	5	-1	150400041	150412929	0.13913359026121164	10.355256781731642	2.571604926705237	0.010367626382830642	0.3815335130369487	2.563320603246459	FALSE
ENSG00000136002	50649	ARHGEF4	ARHGEF4	protein_coding	Rho guanine nucleotide exchange factor 4 [Source:HGNC Symbol;Acc:HGNC:684]	2	1	130836916	131047263	0.22703875221391723	1.787222038025633	2.568372097330456	0.010445796726497612	0.3815335130369487	2.5607118084418543	FALSE
ENSG00000248242	NA	AC004053.1	AC004053.1	lncRNA	novel transcript	4	-1	104653874	104966793	-0.18344860580979594	2.0706350578994313	-2.5680649774521123	0.010455641448194344	0.3815335130369487	-2.560384491093455	FALSE
ENSG00000140105	7453	WARS	WARS	protein_coding	tryptophanyl-tRNA synthetase [Source:HGNC Symbol;Acc:HGNC:12729]	14	-1	100333790	100376805	0.1942024516562313	7.696600967343081	2.5691005618066343	0.010459688050723857	0.3815335130369487	2.560250029147117	FALSE
ENSG00000116793	10745	PHTF1	PHTF1	protein_coding	putative homeodomain transcription factor 1 [Source:HGNC Symbol;Acc:HGNC:8939]	1	-1	113696831	113759489	-0.15612225062060592	5.471976068744695	-2.5681498030725587	0.010463262506729555	0.3815335130369487	-2.5601312943441212	FALSE
ENSG00000182149	9798	IST1	IST1	protein_coding	IST1 factor associated with ESCRT-III [Source:HGNC Symbol;Acc:HGNC:28977]	16	1	71845996	71931199	0.04332758567883932	7.446513710902438	2.5673499687026062	0.010478581429549362	0.3815335130369487	2.5596228450730245	FALSE
ENSG00000174485	10260	DENND4A	DENND4A	protein_coding	DENN domain containing 4A [Source:HGNC Symbol;Acc:HGNC:24321]	15	-1	65658046	65792293	-0.07166117437275599	6.763612391982683	-2.564922307165532	0.010540886557685595	0.38206390519154887	-2.5575616705056516	FALSE
ENSG00000128294	8459	TPST2	TPST2	protein_coding	tyrosylprotein sulfotransferase 2 [Source:HGNC Symbol;Acc:HGNC:12021]	22	-1	26521996	26596717	-0.09613922681190701	6.854346254287589	-2.5644465951184037	0.01055892105105791	0.38206390519154887	-2.556967076973867	FALSE
ENSG00000226742	440498	HSBP1L1	HSBP1L1	protein_coding	heat shock factor binding protein 1 like 1 [Source:HGNC Symbol;Acc:HGNC:37243]	18	1	79964582	79970822	-0.16310163386183918	2.3878559253968303	-2.565151097374486	0.010583017071169298	0.38206390519154887	-2.5561740443111365	FALSE
ENSG00000002587	9957	HS3ST1	HS3ST1	protein_coding	heparan sulfate-glucosamine 3-sulfotransferase 1 [Source:HGNC Symbol;Acc:HGNC:5194]	4	-1	11393150	11429564	0.30270275614051795	0.05009368187866927	2.5622059595851683	0.010605894006158419	0.38206390519154887	2.555422618130731	FALSE
ENSG00000286065	NA	AC015911.11	AC015911.11	lncRNA	novel transcript	17	-1	35474904	35537861	-0.14124159214057075	3.406610541090566	-2.561810753370214	0.010616307339150123	0.38206390519154887	-2.555081054392821	FALSE
ENSG00000170919	NA	TPT1-AS1	TPT1-AS1	lncRNA	TPT1 antisense RNA 1 [Source:HGNC Symbol;Acc:HGNC:43686]	13	1	45341345	45417975	-0.08491845377668117	5.6826663742530314	-2.561104046683613	0.010658079094134087	0.3826793167340598	-2.5537139030325093	FALSE
ENSG00000244437	NA	IGKV3-15	IGKV3-15	IG_V_gene	immunoglobulin kappa variable 3-15 [Source:HGNC Symbol;Acc:HGNC:5816]	2	-1	89085177	89085787	-0.40223023146819736	2.525156934854408	-2.5601117781897207	0.010693994430545627	0.3827767275202361	-2.5525422312253148	FALSE
ENSG00000123989	79586	CHPF	CHPF	protein_coding	chondroitin polymerizing factor [Source:HGNC Symbol;Acc:HGNC:24291]	2	-1	219538948	219543809	-0.24158578546580023	0.783182277951929	-2.55824391415426	0.010721289432939526	0.3827767275202361	-2.5516541196855234	FALSE
ENSG00000085982	55230	USP40	USP40	protein_coding	ubiquitin specific peptidase 40 [Source:HGNC Symbol;Acc:HGNC:20069]	2	-1	233475520	233566782	-0.09762385066824342	3.516532314562127	-2.5583006933894135	0.010734825380136852	0.3827767275202361	-2.5512144390428975	FALSE
ENSG00000135407	10677	AVIL	AVIL	protein_coding	advillin [Source:HGNC Symbol;Acc:HGNC:14188]	12	-1	57797376	57818704	0.13572458134921117	5.715239365691623	2.557862448900242	0.01079108368411468	0.3837699626039819	2.5493922972772713	FALSE
ENSG00000132670	5786	PTPRA	PTPRA	protein_coding	protein tyrosine phosphatase receptor type A [Source:HGNC Symbol;Acc:HGNC:9664]	20	1	2864184	3039076	-0.04669250332008357	6.836150081687576	-2.5558588261983317	0.010819246555977134	0.3837699626039819	-2.548483304063023	FALSE
ENSG00000172322	160364	CLEC12A	CLEC12A	protein_coding	C-type lectin domain family 12 member A [Source:HGNC Symbol;Acc:HGNC:31713]	12	1	9951316	9995694	-0.32811819666074094	7.2797972647583595	-2.5612862120615483	0.010854085695966829	0.3837699626039819	-2.547361731436621	FALSE
ENSG00000122484	79871	RPAP2	RPAP2	protein_coding	RNA polymerase II associated protein 2 [Source:HGNC Symbol;Acc:HGNC:25791]	1	1	92299059	92402056	-0.08053958333148348	5.424733508113666	-2.554383693500609	0.010861647449110183	0.3837699626039819	-2.5471187194468436	FALSE
ENSG00000030110	578	BAK1	BAK1	protein_coding	BCL2 antagonist/killer 1 [Source:HGNC Symbol;Acc:HGNC:949]	6	-1	33572547	33580293	0.12853882249149784	4.244053429293283	2.554819169468964	0.010905309561140891	0.3838568252485782	2.5457184842811027	FALSE
ENSG00000105371	3386	ICAM4	ICAM4	protein_coding	intercellular adhesion molecule 4 (Landsteiner-Wiener blood group) [Source:HGNC Symbol;Acc:HGNC:5347]	19	1	10286955	10288522	0.23855524567026942	1.107130519806738	2.553542160480265	0.010913600666277027	0.3838568252485782	2.5454531532589284	FALSE
ENSG00000230266	NA	XXYLT1-AS2	XXYLT1-AS2	lncRNA	XXYLT1 antisense RNA 2 [Source:HGNC Symbol;Acc:HGNC:41154]	3	1	195147871	195152790	0.3193071042596817	-0.03437253797538994	2.549636034390561	0.010986705915025539	0.3855329509153241	2.5431213688074243	FALSE
ENSG00000116514	127544	RNF19B	RNF19B	protein_coding	ring finger protein 19B [Source:HGNC Symbol;Acc:HGNC:26886]	1	-1	32936445	32964685	0.08391805437895705	7.307091753552193	2.549578316375767	0.011010966233994493	0.3855329509153241	2.542350601583159	FALSE
ENSG00000179456	10472	ZBTB18	ZBTB18	protein_coding	zinc finger and BTB domain containing 18 [Source:HGNC Symbol;Acc:HGNC:13030]	1	1	244048939	244057476	0.07171874183982574	7.340513618293704	2.546676126382928	0.011111332201905091	0.38703169173037033	2.5391778526004796	FALSE
ENSG00000088812	8455	ATRN	ATRN	protein_coding	attractin [Source:HGNC Symbol;Acc:HGNC:885]	20	1	3471018	3651118	-0.06810134899226128	5.619068080442745	-2.5460055637819106	0.011118439682127987	0.38703169173037033	-2.5389541388827466	FALSE
ENSG00000102974	10664	CTCF	CTCF	protein_coding	CCCTC-binding factor [Source:HGNC Symbol;Acc:HGNC:13723]	16	1	67562467	67639177	0.04043636329757394	6.59411345281007	2.5455637534671194	0.01112862707186804	0.38703169173037033	2.5386337039388844	FALSE
ENSG00000096746	3189	HNRNPH3	HNRNPH3	protein_coding	heterogeneous nuclear ribonucleoprotein H3 [Source:HGNC Symbol;Acc:HGNC:5043]	10	1	68331174	68343191	0.05533419529457895	7.708441961788187	2.544749643088761	0.011185674142773577	0.3881453951421945	2.5368441408613833	FALSE
ENSG00000138698	5910	RAP1GDS1	RAP1GDS1	protein_coding	Rap1 GTPase-GDP dissociation stimulator 1 [Source:HGNC Symbol;Acc:HGNC:9859]	4	1	98261384	98443861	-0.06323328656555649	6.178053148966196	-2.5410531372538503	0.011276218210621311	0.38992521703397	-2.5340203527683114	FALSE
ENSG00000250602	NA	AC093535.1	AC093535.1	lncRNA	novel transcript, antisense to GRAMD3	5	-1	126372477	126509021	-0.23821623597754438	0.636648483044924	-2.5409341072655627	0.011290938393863888	0.38992521703397	-2.533563180065505	FALSE
ENSG00000173198	10800	CYSLTR1	CYSLTR1	protein_coding	cysteinyl leukotriene receptor 1 [Source:HGNC Symbol;Acc:HGNC:17451]	X	-1	78271468	78327691	0.1149083276371421	5.621232919824347	2.539762246738853	0.011327207331482325	0.38992521703397	2.532439010358907	FALSE
ENSG00000264522	56957	OTUD7B	OTUD7B	protein_coding	OTU deubiquitinase 7B [Source:HGNC Symbol;Acc:HGNC:16683]	1	-1	149937812	150010726	-0.0957543866349706	3.3933556477150773	-2.538741451492554	0.011337520010464862	0.38992521703397	-2.5321199484620496	FALSE
ENSG00000211810	NA	TRAV29DV5	TRAV29DV5	TR_V_gene	T cell receptor alpha variable 29/delta variable 5 (gene/pseudogene) [Source:HGNC Symbol;Acc:HGNC:12127]	14	1	22163238	22163870	0.278511467127901	0.7158846483729353	2.5355458355061025	0.011437452430355276	0.3920953106823252	2.5290414332318205	FALSE
ENSG00000258643	100529063	BCL2L2-PABPN1	BCL2L2-PABPN1	protein_coding	BCL2L2-PABPN1 readthrough [Source:HGNC Symbol;Acc:HGNC:42959]	14	1	23306835	23325369	-0.1567373644402	1.0653674987057342	-2.535160190217676	0.011456049861286203	0.3920953106823252	-2.5284711581009187	FALSE
ENSG00000170525	5209	PFKFB3	PFKFB3	protein_coding	6-phosphofructo-2-kinase/fructose-2,6-biphosphatase 3 [Source:HGNC Symbol;Acc:HGNC:8874]	10	1	6144934	6254644	-0.17876032552995014	7.382314221297244	-2.5351601437272087	0.011476453552303246	0.3920953106823252	-2.527846439982014	FALSE
ENSG00000108819	84687	PPP1R9B	PPP1R9B	protein_coding	protein phosphatase 1 regulatory subunit 9B [Source:HGNC Symbol;Acc:HGNC:9298]	17	-1	50133737	50150677	0.08572821401379649	7.659478352283816	2.5343111142220884	0.0115204197759892	0.39224348745704773	2.526503630303626	FALSE
ENSG00000135047	1514	CTSL	CTSL	protein_coding	cathepsin L [Source:HGNC Symbol;Acc:HGNC:2537]	9	1	87726109	87731469	0.20688331085504216	2.2004716971390823	2.5321361739456707	0.011585902440135822	0.39224348745704773	2.524512075622271	FALSE
ENSG00000138744	27163	NAAA	NAAA	protein_coding	N-acylethanolamine acid amidase [Source:HGNC Symbol;Acc:HGNC:736]	4	-1	75913660	75941013	0.139165110304881	6.4082274500163985	2.5324548586383053	0.011644901813622042	0.39224348745704773	2.5227262354195688	FALSE
ENSG00000141568	3607	FOXK2	FOXK2	protein_coding	forkhead box K2 [Source:HGNC Symbol;Acc:HGNC:6036]	17	1	82519713	82644662	-0.04849004528675316	5.75248700874409	-2.529379732263544	0.011649294049119335	0.39224348745704773	-2.5225936090116505	FALSE
ENSG00000180229	NA	HERC2P3	HERC2P3	transcribed_unprocessed_pseudogene	hect domain and RLD 2 pseudogene 3 [Source:HGNC Symbol;Acc:HGNC:4871]	15	-1	20379495	20506180	0.2592973386468229	3.2602510740994854	2.532424513585406	0.011655314226321817	0.39224348745704773	2.522411897903085	FALSE
ENSG00000182197	2131	EXT1	EXT1	protein_coding	exostosin glycosyltransferase 1 [Source:HGNC Symbol;Acc:HGNC:3512]	8	-1	117794490	118111853	-0.14051682319292969	6.786059232215568	-2.528312360078318	0.011723652823758323	0.39224348745704773	-2.520355003846337	FALSE
ENSG00000124226	55905	RNF114	RNF114	protein_coding	ring finger protein 114 [Source:HGNC Symbol;Acc:HGNC:13094]	20	1	49936336	49953885	0.06859890439600758	6.0600677275799635	2.527540784377541	0.011725995595981408	0.39224348745704773	2.520284678495629	FALSE
ENSG00000118276	9331	B4GALT6	B4GALT6	protein_coding	beta-1,4-galactosyltransferase 6 [Source:HGNC Symbol;Acc:HGNC:929]	18	-1	31622247	31685836	0.1786667516485403	1.3709987323637143	2.527066778773957	0.011730254925379586	0.39224348745704773	2.5201568538416805	FALSE
ENSG00000241294	NA	IGKV2-24	IGKV2-24	IG_V_gene	immunoglobulin kappa variable 2-24 [Source:HGNC Symbol;Acc:HGNC:5781]	2	-1	89176328	89177160	-0.5074865090167622	0.3370087164326487	-2.526828444991087	0.01173665530565126	0.39224348745704773	-2.5199648525494487	FALSE
ENSG00000172673	387357	THEMIS	THEMIS	protein_coding	thymocyte selection associated [Source:HGNC Symbol;Acc:HGNC:21569]	6	-1	127708072	127918631	-0.1395425274936981	6.311005988571749	-2.527093476770857	0.011769458417279182	0.39224348745704773	-2.5189822664002555	FALSE
ENSG00000154429	126731	CCSAP	CCSAP	protein_coding	centriole, cilia and spindle associated protein [Source:HGNC Symbol;Acc:HGNC:29578]	1	-1	229321011	229343294	0.10771394933361211	5.247301281932558	2.525175245147425	0.01182731670558717	0.39224348745704773	2.5172550813349677	FALSE
ENSG00000054523	23095	KIF1B	KIF1B	protein_coding	kinesin family member 1B [Source:HGNC Symbol;Acc:HGNC:16636]	1	1	10210805	10381603	-0.15427642081744075	6.783903588626043	-2.524755923229703	0.011839835795711549	0.39224348745704773	-2.5168823479165887	FALSE
ENSG00000186480	3638	INSIG1	INSIG1	protein_coding	insulin induced gene 1 [Source:HGNC Symbol;Acc:HGNC:6083]	7	1	155297776	155310235	0.10340433801876792	5.516606049830516	2.5254035168762923	0.011847202647734839	0.39224348745704773	2.5166631764466376	FALSE
ENSG00000119922	3433	IFIT2	IFIT2	protein_coding	interferon induced protein with tetratricopeptide repeats 2 [Source:HGNC Symbol;Acc:HGNC:5409]	10	1	89283694	89309271	0.2808716492426111	7.5567163278152645	2.5225597951262966	0.011879241675004192	0.39224348745704773	2.5157113857729074	FALSE
ENSG00000122873	55847	CISD1	CISD1	protein_coding	CDGSH iron sulfur domain 1 [Source:HGNC Symbol;Acc:HGNC:30880]	10	1	58269162	58289586	-0.11606190145056461	2.5589122700003526	-2.5220418416663124	0.011913004491448767	0.39224348745704773	-2.5147108462051624	FALSE
ENSG00000090659	30835	CD209	CD209	protein_coding	CD209 molecule [Source:HGNC Symbol;Acc:HGNC:1641]	19	-1	7739993	7747564	0.27995128622425125	-0.148609030591677	2.5208042048326758	0.011928755145315328	0.39224348745704773	2.514244945408621	FALSE
ENSG00000158186	22808	MRAS	MRAS	protein_coding	muscle RAS oncogene homolog [Source:HGNC Symbol;Acc:HGNC:7227]	3	1	138347648	138405534	0.19291259820732093	2.0991886573134586	2.520366141048786	0.011937402248510217	0.39224348745704773	2.5139893979121144	FALSE
ENSG00000068305	4205	MEF2A	MEF2A	protein_coding	myocyte enhancer factor 2A [Source:HGNC Symbol;Acc:HGNC:6993]	15	1	99565417	99716466	-0.13936761930832375	7.50556207991928	-2.520917393070814	0.011947399369609745	0.39224348745704773	-2.5136941578672216	FALSE
ENSG00000180543	85453	TSPYL5	TSPYL5	protein_coding	TSPY like 5 [Source:HGNC Symbol;Acc:HGNC:29367]	8	-1	97273488	97277928	0.2449150746474946	0.6091885300946943	2.5195005408931004	0.01198397988767357	0.39224348745704773	2.5126157071622126	FALSE
ENSG00000137409	23787	MTCH1	MTCH1	protein_coding	mitochondrial carrier 1 [Source:HGNC Symbol;Acc:HGNC:17586]	6	-1	36968141	36986298	0.05539791407839534	6.206017618309015	2.519536691450592	0.011986552321232713	0.39224348745704773	2.512539977689563	FALSE
ENSG00000161929	388325	SCIMP	SCIMP	protein_coding	SLP adaptor and CSK interacting membrane protein [Source:HGNC Symbol;Acc:HGNC:33504]	17	-1	5208920	5234860	0.09825446727246767	5.975940996851629	2.517658037494216	0.012029930129997785	0.3928342026239908	2.5112651500932155	FALSE
ENSG00000103544	57020	VPS35L	VPS35L	protein_coding	VPS35 endosomal protein sorting factor like [Source:HGNC Symbol;Acc:HGNC:24641]	16	1	19555240	19706793	-0.052628975657707855	5.500212467372396	-2.5155454039275114	0.012098431289248262	0.39341997988768834	-2.5092602479297916	FALSE
ENSG00000100711	79038	ZFYVE21	ZFYVE21	protein_coding	zinc finger FYVE-type containing 21 [Source:HGNC Symbol;Acc:HGNC:20760]	14	1	103715730	103733668	0.07135206572938291	3.694588495019325	2.5157394657869236	0.01209859650612	0.39341997988768834	2.509255424513251	FALSE
ENSG00000108840	10014	HDAC5	HDAC5	protein_coding	histone deacetylase 5 [Source:HGNC Symbol;Acc:HGNC:14068]	17	-1	44076746	44123702	0.07330684614203609	6.3674866545411275	2.51546812457632	0.012135539774100252	0.39379572685370084	2.508178349048742	FALSE
ENSG00000116991	57568	SIPA1L2	SIPA1L2	protein_coding	signal induced proliferation associated 1 like 2 [Source:HGNC Symbol;Acc:HGNC:23800]	1	-1	232397965	232561558	-0.20143598128950568	5.623226116881711	-2.5139753004667997	0.01220849797448564	0.3953361421341268	-2.506059771795513	FALSE
ENSG00000178445	2731	GLDC	GLDC	protein_coding	glycine decarboxylase [Source:HGNC Symbol;Acc:HGNC:4313]	9	-1	6532464	6645783	-0.4049692994202869	0.5271745845691918	-2.5115152823322258	0.012254570188367071	0.39600132956617007	-2.504727687857369	FALSE
ENSG00000139173	84216	TMEM117	TMEM117	protein_coding	transmembrane protein 117 [Source:HGNC Symbol;Acc:HGNC:25308]	12	1	43835967	44389762	-0.11814346242544183	4.112263445549209	-2.5097846244358926	0.01233202778818048	0.3976758482795581	-2.502498127391359	FALSE
ENSG00000261371	5175	PECAM1	PECAM1	protein_coding	platelet and endothelial cell adhesion molecule 1 [Source:HGNC Symbol;Acc:HGNC:8823]	17	-1	64319415	64413776	0.09017580698967187	9.32526439100117	2.5098171035624954	0.012357739814935018	0.397678220476052	2.5017607675909423	FALSE
ENSG00000164100	9348	NDST3	NDST3	protein_coding	N-deacetylase and N-sulfotransferase 3 [Source:HGNC Symbol;Acc:HGNC:7682]	4	1	118033618	118258634	-0.3787341693269063	-1.0477038573918032	-2.5073171347024514	0.012430638391261494	0.39919592564566675	-2.4996775733299	FALSE
ENSG00000116661	26232	FBXO2	FBXO2	protein_coding	F-box protein 2 [Source:HGNC Symbol;Acc:HGNC:13581]	1	-1	11637018	11655785	-0.30567938576235953	-0.5322294207230217	-2.5047998106397116	0.012467521454527255	0.3995531514073807	-2.49862769924476	FALSE
ENSG00000111679	5777	PTPN6	PTPN6	protein_coding	protein tyrosine phosphatase non-receptor type 6 [Source:HGNC Symbol;Acc:HGNC:9658]	12	1	6946468	6961316	0.0665608749375668	8.416203112717055	2.505289487974825	0.012510520336692104	0.3996637354345328	2.497407205526685	FALSE
ENSG00000172349	3603	IL16	IL16	protein_coding	interleukin 16 [Source:HGNC Symbol;Acc:HGNC:5980]	15	1	81159575	81314058	0.09017598372017588	8.03188762123633	2.5028441697591077	0.0125639336719786	0.3996637354345328	2.495896267056388	FALSE
ENSG00000166123	84706	GPT2	GPT2	protein_coding	glutamic--pyruvic transaminase 2 [Source:HGNC Symbol;Acc:HGNC:18062]	16	1	46884362	46931289	-0.1791823049576693	0.7952006028415369	-2.5011503356626084	0.012596053823497502	0.3996637354345328	-2.494990399151899	FALSE
ENSG00000177302	7156	TOP3A	TOP3A	protein_coding	DNA topoisomerase III alpha [Source:HGNC Symbol;Acc:HGNC:11992]	17	-1	18271428	18315007	0.050937174269159335	5.953598124810599	2.5011650894669692	0.012623775131901355	0.3996637354345328	2.4942102321813584	FALSE
ENSG00000211664	NA	IGLV2-18	IGLV2-18	IG_V_gene	immunoglobulin lambda variable 2-18 [Source:HGNC Symbol;Acc:HGNC:5889]	22	1	22734607	22735089	-0.5243316137020098	-0.38007644235544014	-2.5011671346457267	0.012632754765368827	0.3996637354345328	-2.4939578415541743	FALSE
ENSG00000116260	5768	QSOX1	QSOX1	protein_coding	quiescin sulfhydryl oxidase 1 [Source:HGNC Symbol;Acc:HGNC:9756]	1	1	180154869	180204030	-0.12007656128189925	5.819813750594166	-2.501476700179319	0.012656692825512206	0.3996637354345328	-2.4932857894988576	FALSE
ENSG00000130413	65975	STK33	STK33	protein_coding	serine/threonine kinase 33 [Source:HGNC Symbol;Acc:HGNC:14568]	11	-1	8391868	8594289	-0.23951061712196364	0.7721673816206135	-2.500898368978153	0.01266598423201507	0.3996637354345328	-2.4930252398355597	FALSE
ENSG00000249249	NA	AC010226.1	AC010226.1	lncRNA	novel transcript	5	1	115602057	115623897	0.16109938772517585	1.008787763597573	2.4980697859214693	0.012701308080233521	0.3996637354345328	2.4920362300803256	FALSE
ENSG00000105974	857	CAV1	CAV1	protein_coding	caveolin 1 [Source:HGNC Symbol;Acc:HGNC:1527]	7	1	116525001	116561184	-0.36380157682372916	-0.47796900924823077	-2.498081480707723	0.012702870322301895	0.3996637354345328	-2.4919925461101227	FALSE
ENSG00000258760	NA	AL355076.2	AL355076.2	lncRNA	novel transcript	14	-1	65236480	65318790	-0.26813775966397646	3.3502694159213773	-2.4988508161548832	0.012728645838811956	0.39966401944496405	-2.491272487502321	FALSE
ENSG00000108352	51195	RAPGEFL1	RAPGEFL1	protein_coding	Rap guanine nucleotide exchange factor like 1 [Source:HGNC Symbol;Acc:HGNC:17428]	17	1	40177010	40195656	-0.14637875985659576	3.4890858653653827	-2.498459159929276	0.012816855364710477	0.4016206940646954	-2.4888180136932974	FALSE
ENSG00000239855	NA	IGKV1-6	IGKV1-6	IG_V_gene	immunoglobulin kappa variable 1-6 [Source:HGNC Symbol;Acc:HGNC:5742]	2	-1	88966262	88966767	-0.46032818048064905	0.35351258008910863	-2.4929075820998867	0.012906116518672524	0.403141496262456	-2.486349447356285	FALSE
ENSG00000266389	NA	AC002091.2	AC002091.2	lncRNA	novel transcript	17	1	8965896	8967070	0.2136572890228594	0.449322691392016	2.492320314779355	0.012925261742802278	0.403141496262456	2.485821943789361	FALSE
ENSG00000123416	10376	TUBA1B	TUBA1B	protein_coding	tubulin alpha 1b [Source:HGNC Symbol;Acc:HGNC:18809]	12	-1	49127782	49131397	0.09240646986790324	6.443488083364944	2.4928939698667003	0.012943360527284063	0.403141496262456	2.485323907739299	FALSE
ENSG00000211938	NA	IGHV3-7	IGHV3-7	IG_V_gene	immunoglobulin heavy variable 3-7 [Source:HGNC Symbol;Acc:HGNC:5620]	14	-1	106062151	106062683	-0.43795321928042474	2.475008728023172	-2.490270231841364	0.01300630253235256	0.4041252536081469	-2.483596674839421	FALSE
ENSG00000121742	10804	GJB6	GJB6	protein_coding	gap junction protein beta 6 [Source:HGNC Symbol;Acc:HGNC:4288]	13	-1	20221962	20232365	-0.40385991874107474	-0.8578344267933364	-2.490616964742453	0.013029060387647784	0.4041252536081469	-2.482973981196553	FALSE
ENSG00000139318	1848	DUSP6	DUSP6	protein_coding	dual specificity phosphatase 6 [Source:HGNC Symbol;Acc:HGNC:3072]	12	-1	89347235	89352501	0.12549932912780015	7.31510895594514	2.4891472012332905	0.013053107604776067	0.4041252536081469	2.4823170528707705	FALSE
ENSG00000248905	342184	FMN1	FMN1	protein_coding	formin 1 [Source:HGNC Symbol;Acc:HGNC:3768]	15	-1	32765545	33194733	-0.34020074340349993	4.358505142530715	-2.4903281133425295	0.01313590872475668	0.40420016386239893	-2.480063227750698	FALSE
ENSG00000174705	285590	SH3PXD2B	SH3PXD2B	protein_coding	SH3 and PX domains 2B [Source:HGNC Symbol;Acc:HGNC:29242]	5	-1	172325000	172454525	-0.2805422212834201	1.801732073928128	-2.488081970687053	0.013137269728331994	0.40420016386239893	-2.480026286652563	FALSE
ENSG00000145287	51316	PLAC8	PLAC8	protein_coding	placenta associated 8 [Source:HGNC Symbol;Acc:HGNC:19254]	4	-1	83090048	83137075	-0.13678952122331012	6.56707847466246	-2.4860197083793554	0.01315787895643175	0.40420016386239893	-2.479467313009023	FALSE
ENSG00000114302	5576	PRKAR2A	PRKAR2A	protein_coding	protein kinase cAMP-dependent type II regulatory subunit alpha [Source:HGNC Symbol;Acc:HGNC:9391]	3	-1	48744597	48847874	-0.07274203463678042	6.240038054365867	-2.485993415596889	0.013159762926343334	0.40420016386239893	-2.479416253676664	FALSE
ENSG00000203705	128387	TATDN3	TATDN3	protein_coding	TatD DNase domain containing 3 [Source:HGNC Symbol;Acc:HGNC:27010]	1	1	212791828	212816830	0.0887352725760433	5.0001477540479256	2.4850375372881555	0.013209372874805116	0.40492210012075525	2.4780740459253594	FALSE
ENSG00000165338	143279	HECTD2	HECTD2	protein_coding	HECT domain E3 ubiquitin protein ligase 2 [Source:HGNC Symbol;Acc:HGNC:26736]	10	1	91409280	91514829	-0.17593219876101707	0.9515969297323402	-2.483507507117328	0.013243602128609252	0.40493593761679236	-2.477150562190034	FALSE
ENSG00000099958	91319	DERL3	DERL3	protein_coding	derlin 3 [Source:HGNC Symbol;Acc:HGNC:14236]	22	-1	23834503	23839128	-0.2505751141856425	1.6142966939477184	-2.4829021415035797	0.01327585543235952	0.40493593761679236	-2.4762823172770583	FALSE
ENSG00000093134	55350	VNN3	VNN3	protein_coding	vanin 3 [Source:HGNC Symbol;Acc:HGNC:16431]	6	-1	132722787	132734765	0.14293601144778822	5.961115432983918	2.4845701264651336	0.013288143398036705	0.40493593761679236	2.4759520210761896	FALSE
ENSG00000164105	8819	SAP30	SAP30	protein_coding	Sin3A associated protein 30 [Source:HGNC Symbol;Acc:HGNC:10532]	4	1	173369969	173377532	-0.21464358080732548	1.9514229789463848	-2.4813542284527585	0.013334766215370055	0.40506096728457325	-2.4747012667876223	FALSE
ENSG00000172375	9854	C2CD2L	C2CD2L	protein_coding	C2CD2 like [Source:HGNC Symbol;Acc:HGNC:29000]	11	1	119102198	119118544	0.08306451257054981	5.148229317180986	2.4833079280040895	0.01334447516487763	0.40506096728457325	2.474441290367675	FALSE
ENSG00000142599	473	RERE	RERE	protein_coding	arginine-glutamic acid dipeptide repeats [Source:HGNC Symbol;Acc:HGNC:9965]	1	-1	8352397	8848921	0.07877796910274526	8.713975030090776	2.479687335515467	0.013393913233042972	0.40539074864165614	2.473120075229127	FALSE
ENSG00000111276	1027	CDKN1B	CDKN1B	protein_coding	cyclin dependent kinase inhibitor 1B [Source:HGNC Symbol;Acc:HGNC:1785]	12	1	12715058	12722369	0.08155490206779525	6.923551223787167	2.479439260290302	0.013414973554355678	0.40539074864165614	2.4725585542212816	FALSE
ENSG00000215533	NA	LINC00189	LINC00189	lncRNA	long intergenic non-protein coding RNA 189 [Source:HGNC Symbol;Acc:HGNC:18461]	21	1	29193480	29288205	0.40893840750472754	-0.3288122153605695	2.4809709081239903	0.013433746683115933	0.40539074864165614	2.472058671874342	FALSE
ENSG00000279741	NA	AC007342.8	AC007342.8	TEC	novel transcript	16	1	53389886	53390563	0.2871911493083741	1.6105054017103813	2.4773599806170945	0.013539121506316693	0.40777730812520047	2.469264202835324	FALSE
ENSG00000162769	28982	FLVCR1	FLVCR1	protein_coding	feline leukemia virus subgroup C cellular receptor 1 [Source:HGNC Symbol;Acc:HGNC:24682]	1	1	212858275	212899363	0.14054378689714753	4.499683433568604	2.4744791101133288	0.01363470140828705	0.4098601812867063	2.4667460592451147	FALSE
ENSG00000274173	NA	AL035661.1	AL035661.1	lncRNA	novel transcript	20	1	24931840	24932983	-0.385863169938065	2.7902235666089203	-2.475891567646141	0.013696278043804558	0.41037335302293454	-2.46513201063174	FALSE
ENSG00000271425	100132406	NBPF10	NBPF10	protein_coding	NBPF member 10 [Source:HGNC Symbol;Acc:HGNC:31992]	1	-1	146064711	146229000	0.12625597359677654	3.700630317018752	2.472031215566956	0.0137046867942673	0.41037335302293454	2.464912097834469	FALSE
ENSG00000131355	84658	ADGRE3	ADGRE3	protein_coding	adhesion G protein-coupled receptor E3 [Source:HGNC Symbol;Acc:HGNC:23647]	19	-1	14619117	14690027	0.11822073043745718	7.904143541146621	2.4685050260802663	0.013828215525208711	0.4120918538311133	2.4616951275834436	FALSE
ENSG00000156030	91748	ELMSAN1	ELMSAN1	protein_coding	ELM2 and Myb/SANT domain containing 1 [Source:HGNC Symbol;Acc:HGNC:19853]	14	-1	73715122	73790285	0.07840838808450012	6.5657181065063455	2.467979905674403	0.013839210177848579	0.4120918538311133	2.4614100330221467	FALSE
ENSG00000196526	60312	AFAP1	AFAP1	protein_coding	actin filament associated protein 1 [Source:HGNC Symbol;Acc:HGNC:24017]	4	-1	7758714	7939926	-0.24567287164648155	4.047755885820645	-2.4730492700349274	0.013848847168070604	0.4120918538311133	-2.4611603074692647	FALSE
ENSG00000239265	NA	CLRN1-AS1	CLRN1-AS1	lncRNA	CLRN1 antisense RNA 1 [Source:HGNC Symbol;Acc:HGNC:30895]	3	1	150852484	151080726	-0.48849154281236196	0.3846303451477694	-2.47164458705242	0.013882868465340625	0.4120918538311133	-2.4602799309658487	FALSE
ENSG00000134539	3824	KLRD1	KLRD1	protein_coding	killer cell lectin like receptor D1 [Source:HGNC Symbol;Acc:HGNC:6378]	12	1	10226058	10329608	-0.2113443850560932	6.314797637308267	-2.4694153016088825	0.01389491583738458	0.4120918538311133	-2.4599686351536265	FALSE
ENSG00000114423	868	CBLB	CBLB	protein_coding	Cbl proto-oncogene B [Source:HGNC Symbol;Acc:HGNC:1542]	3	-1	105655461	105869552	-0.10172814874437908	6.257289720298535	-2.4654492414610765	0.013968744181474564	0.41349082251689306	-2.458066149434237	FALSE
ENSG00000138134	57559	STAMBPL1	STAMBPL1	protein_coding	STAM binding protein like 1 [Source:HGNC Symbol;Acc:HGNC:24105]	10	1	88879734	88975153	-0.09844821463534403	4.229085738130306	-2.4635236817639705	0.01402110991517173	0.4136593845149679	-2.456722107978537	FALSE
ENSG00000163082	130367	SGPP2	SGPP2	protein_coding	sphingosine-1-phosphate phosphatase 2 [Source:HGNC Symbol;Acc:HGNC:19953]	2	1	222424543	222562621	-0.15755758704329903	2.2171965560182416	-2.4634073494247972	0.014028792150033305	0.4136593845149679	-2.45652530524688	FALSE
ENSG00000215196	NA	BASP1-AS1	BASP1-AS1	lncRNA	BASP1 antisense RNA 1 [Source:HGNC Symbol;Acc:HGNC:26609]	5	-1	17089296	17217047	-0.22200000375826967	4.437042061834781	-2.464037471922726	0.014054444951285416	0.4136593845149679	-2.455868822740157	FALSE
ENSG00000119917	3437	IFIT3	IFIT3	protein_coding	interferon induced protein with tetratricopeptide repeats 3 [Source:HGNC Symbol;Acc:HGNC:5411]	10	1	89327997	89340971	0.3366583455367458	7.094991051559651	2.461215033338526	0.014096585670262647	0.4141139021428862	2.454792688878128	FALSE
ENSG00000196812	80345	ZSCAN16	ZSCAN16	protein_coding	zinc finger and SCAN domain containing 16 [Source:HGNC Symbol;Acc:HGNC:20813]	6	1	28124609	28130082	0.09034758716105795	3.548094130370894	2.459689025578899	0.014141710949743902	0.4146542127438141	2.4536434824824815	FALSE
ENSG00000116871	55700	MAP7D1	MAP7D1	protein_coding	MAP7 domain containing 1 [Source:HGNC Symbol;Acc:HGNC:25514]	1	1	36155579	36180849	0.06882588918179433	6.880448380145549	2.458639199149386	0.01423384913734951	0.41591600890295394	2.4513070110875668	FALSE
ENSG00000255641	NA	AC068775.1	AC068775.1	protein_coding	novel protein	12	-1	10412312	10436001	-0.3450357215735397	0.3826021918170792	-2.456063830858417	0.01434789790793898	0.41591600890295394	-2.4484333339199242	FALSE
ENSG00000280734	NA	LINC01232	LINC01232	lncRNA	long intergenic non-protein coding RNA 1232 [Source:HGNC Symbol;Acc:HGNC:49755]	13	-1	99486962	99499306	0.15995548426887307	2.75933985358755	2.4540641767551383	0.0143918525046565	0.41591600890295394	2.447331190536545	FALSE
ENSG00000144029	64969	MRPS5	MRPS5	protein_coding	mitochondrial ribosomal protein S5 [Source:HGNC Symbol;Acc:HGNC:14498]	2	-1	95085369	95149434	-0.05021995826347592	5.07368454948689	-2.452606056096952	0.014412607800963354	0.41591600890295394	-2.4468117916291576	FALSE
ENSG00000159231	874	CBR3	CBR3	protein_coding	carbonyl reductase 3 [Source:HGNC Symbol;Acc:HGNC:1549]	21	1	36135079	36146562	0.24815644784875018	0.3847385016465687	2.452110274871161	0.014440160958494454	0.41591600890295394	2.4461232952117715	FALSE
ENSG00000083099	57226	LYRM2	LYRM2	protein_coding	LYR motif containing 2 [Source:HGNC Symbol;Acc:HGNC:25229]	6	-1	89568144	89638749	0.07982937740485996	4.1638304063649825	2.451861975616762	0.014446224910274608	0.41591600890295394	2.4459719251619343	FALSE
ENSG00000181222	5430	POLR2A	POLR2A	protein_coding	RNA polymerase II subunit A [Source:HGNC Symbol;Acc:HGNC:9187]	17	1	7484366	7514618	0.06036016028202695	8.749580489113402	2.4530609312111387	0.014447192672615943	0.41591600890295394	2.44594777279447	FALSE
ENSG00000205683	8110	DPF3	DPF3	protein_coding	double PHD fingers 3 [Source:HGNC Symbol;Acc:HGNC:17427]	14	-1	72619296	72894116	-0.1603790666621241	2.0534697874891776	-2.45232562727844	0.014448849278663549	0.41591600890295394	-2.4459064323209865	FALSE
ENSG00000187257	222194	RSBN1L	RSBN1L	protein_coding	round spermatid basic protein 1 like [Source:HGNC Symbol;Acc:HGNC:24765]	7	1	77696459	77783022	0.06222851507115568	7.053517446483052	2.4514853855762526	0.014475851902701183	0.41591600890295394	2.445233172623339	FALSE
ENSG00000181523	6448	SGSH	SGSH	protein_coding	N-sulfoglucosamine sulfohydrolase [Source:HGNC Symbol;Acc:HGNC:10818]	17	-1	80206716	80220923	-0.10705741932498913	4.55650095818535	-2.4512710528254957	0.014490999978196983	0.41591600890295394	-2.444855968571291	FALSE
ENSG00000234327	NA	AC012146.1	AC012146.1	lncRNA	novel transcript, antisense to ZNF232	17	1	5111468	5115004	-0.20226398342266327	0.053901158331361484	-2.449762389371274	0.01451517083211453	0.41591600890295394	-2.444254806647014	FALSE
ENSG00000178209	5339	PLEC	PLEC	protein_coding	plectin [Source:HGNC Symbol;Acc:HGNC:9069]	8	-1	143915147	143976734	-0.10437341401038491	7.286782113816841	-2.4506748913449163	0.01453333300195443	0.41591600890295394	-2.443803669395975	FALSE
ENSG00000134717	91408	BTF3L4	BTF3L4	protein_coding	basic transcription factor 3 like 4 [Source:HGNC Symbol;Acc:HGNC:30547]	1	1	52056199	52090716	0.0535378295579223	5.43056133816256	2.44916944983179	0.014562658301831281	0.41591600890295394	2.443076294996888	FALSE
ENSG00000167037	129049	SGSM1	SGSM1	protein_coding	small G protein signaling modulator 1 [Source:HGNC Symbol;Acc:HGNC:29410]	22	1	24806169	24927578	-0.17789860752363107	1.8699466539976177	-2.4494913874069906	0.014590783187131886	0.41591600890295394	-2.442379907451919	FALSE
ENSG00000177575	9332	CD163	CD163	protein_coding	CD163 molecule [Source:HGNC Symbol;Acc:HGNC:1631]	12	-1	7470813	7503893	-0.19812428759386957	5.502609616694702	-2.448741159146307	0.014611849429247975	0.41591600890295394	-2.4418590705443908	FALSE
ENSG00000135045	55071	C9orf40	C9orf40	protein_coding	chromosome 9 open reading frame 40 [Source:HGNC Symbol;Acc:HGNC:23433]	9	-1	74946583	74952912	-0.14390091755750323	2.8535965276646156	-2.448610506611834	0.014613772474509052	0.41591600890295394	-2.4418115585968327	FALSE
ENSG00000074966	7294	TXK	TXK	protein_coding	TXK tyrosine kinase [Source:HGNC Symbol;Acc:HGNC:12434]	4	-1	48066393	48134250	-0.12769671446910635	6.490875802169965	-2.4484425109600436	0.014672525087939587	0.4168233271777123	-2.440362630011222	FALSE
ENSG00000169403	5724	PTAFR	PTAFR	protein_coding	platelet activating factor receptor [Source:HGNC Symbol;Acc:HGNC:9582]	1	-1	28147166	28193936	0.08726879234388285	8.789287043931548	2.4453026643891485	0.014750513144693592	0.4182727776733863	2.4384472056629583	FALSE
ENSG00000076554	7163	TPD52	TPD52	protein_coding	tumor protein D52 [Source:HGNC Symbol;Acc:HGNC:12005]	8	-1	80034745	80231232	-0.15138704028222794	4.082736459874531	-2.4450446301755564	0.014794121178405223	0.4187438204347508	-2.4373800587284116	FALSE
ENSG00000103381	55313	CPPED1	CPPED1	protein_coding	calcineurin like phosphoesterase domain containing 1 [Source:HGNC Symbol;Acc:HGNC:25632]	16	-1	12659799	12803887	0.1028671465056199	9.78352879982681	2.4432684525247432	0.014841645189773699	0.41877378552193684	2.4362202346232724	FALSE
ENSG00000145348	93627	TBCK	TBCK	protein_coding	TBC1 domain containing kinase [Source:HGNC Symbol;Acc:HGNC:28261]	4	-1	106041599	106321495	-0.08028122486232103	5.577029529481961	-2.440940132063633	0.014935035670160192	0.41877378552193684	-2.4339505409981403	FALSE
ENSG00000233184	NA	AC093157.1	AC093157.1	lncRNA	novel transcript	1	1	101025844	101090513	-0.14497495277217265	4.0458565423999335	-2.43975750798462	0.014950700914981704	0.41877378552193684	-2.433571049694814	FALSE
ENSG00000137509	5547	PRCP	PRCP	protein_coding	prolylcarboxypeptidase [Source:HGNC Symbol;Acc:HGNC:9344]	11	-1	82822936	82970584	0.07625550354076527	7.224207669324323	2.4402428574363357	0.014952225753784649	0.41877378552193684	2.4335341291134336	FALSE
ENSG00000108950	54757	FAM20A	FAM20A	protein_coding	FAM20A golgi associated secretory pathway pseudokinase [Source:HGNC Symbol;Acc:HGNC:23015]	17	-1	68535113	68601367	-0.3856928066251708	1.0048644109791365	-2.4412945658428256	0.014971254368525868	0.41877378552193684	-2.433073672271645	FALSE
ENSG00000140577	64784	CRTC3	CRTC3	protein_coding	CREB regulated transcription coactivator 3 [Source:HGNC Symbol;Acc:HGNC:26148]	15	1	90529923	90645345	-0.07342022646081325	6.09451897608903	-2.4388138078249164	0.014995678942106136	0.41877378552193684	-2.4324833983390945	FALSE
ENSG00000175866	10458	BAIAP2	BAIAP2	protein_coding	BAI1 associated protein 2 [Source:HGNC Symbol;Acc:HGNC:947]	17	1	81035122	81117432	0.16460586111275965	2.9444557071838235	2.4399447663881277	0.014996736862793649	0.41877378552193684	2.4324578504833845	FALSE
ENSG00000091436	51776	MAP3K20	MAP3K20	protein_coding	mitogen-activated protein kinase kinase kinase 20 [Source:HGNC Symbol;Acc:HGNC:17797]	2	1	173075435	173268015	-0.1415194243055824	5.656274431109921	-2.4394214585548855	0.015011167864753844	0.41877378552193684	-2.432109512896021	FALSE
ENSG00000099331	4650	MYO9B	MYO9B	protein_coding	myosin IXB [Source:HGNC Symbol;Acc:HGNC:7609]	19	1	17075781	17214537	0.058015780975521736	8.697813131651095	2.438269924694801	0.015039669428962465	0.41881564185392606	2.431422403810893	FALSE
ENSG00000215458	NA	AATBC	AATBC	lncRNA	apoptosis associated transcript in bladder cancer [Source:HGNC Symbol;Acc:HGNC:51526]	21	-1	43805758	43812567	0.1380322024482008	3.905739140277852	2.436073178273674	0.01510098831539946	0.41976958738380105	2.4299480219492118	FALSE
ENSG00000184678	8349	HIST2H2BE	HIST2H2BE	protein_coding	histone cluster 2 H2B family member e [Source:HGNC Symbol;Acc:HGNC:4760]	1	-1	149884459	149886652	-0.15735587732161616	6.157834631296108	-2.4351673606881197	0.015210847813537497	0.42139196134965334	-2.4273196409498494	FALSE
ENSG00000079691	55604	CARMIL1	CARMIL1	protein_coding	capping protein regulator and myosin 1 linker 1 [Source:HGNC Symbol;Acc:HGNC:21581]	6	1	25279078	25620530	-0.16245202872018627	3.955163878194486	-2.43589582530501	0.015242919188829022	0.42139196134965334	-2.4265554878960436	FALSE
ENSG00000104936	1760	DMPK	DMPK	protein_coding	DM1 protein kinase [Source:HGNC Symbol;Acc:HGNC:2933]	19	-1	45769717	45782552	-0.15315635693915253	2.6339928442052596	-2.432787112823413	0.015261279559206468	0.42139196134965334	-2.426118658959551	FALSE
ENSG00000170006	201799	TMEM154	TMEM154	protein_coding	transmembrane protein 154 [Source:HGNC Symbol;Acc:HGNC:26489]	4	-1	152618628	152680012	0.10092764210969563	8.924265024255892	2.432356615289266	0.01526802155106087	0.42139196134965334	2.4259583699985043	FALSE
ENSG00000109534	54433	GAR1	GAR1	protein_coding	GAR1 ribonucleoprotein [Source:HGNC Symbol;Acc:HGNC:14264]	4	1	109815510	109824740	-0.097470962612930645	3.100630472854044	-2.428368045920863	0.015403792459458028	0.4220553633219003	-2.4227436449088326	FALSE
ENSG00000188681	100233156	TEKT4P2	TEKT4P2	transcribed_unprocessed_pseudogene	tektin 4 pseudogene 2 [Source:HGNC Symbol;Acc:HGNC:40046]	21	-1	9068361	9129752	-0.4481159223889012	0.7705535787067349	-2.433834850418162	0.015418703911759025	0.4220553633219003	-2.4223920996704122	FALSE
ENSG00000107779	657	BMPR1A	BMPR1A	protein_coding	bone morphogenetic protein receptor type 1A [Source:HGNC Symbol;Acc:HGNC:1076]	10	1	86756601	86932838	-0.12578716876637408	3.2016538097787905	-2.427519028135271	0.015459423334393386	0.4220553633219003	-2.4214336401452385	FALSE
ENSG00000227051	56967	C14orf132	C14orf132	protein_coding	chromosome 14 open reading frame 132 [Source:HGNC Symbol;Acc:HGNC:20346]	14	1	96039324	96093889	0.2883559429904402	0.49043842087106887	2.429008598913373	0.015497567291337888	0.4220553633219003	2.4205378156838404	FALSE
ENSG00000211652	NA	IGLV7-43	IGLV7-43	IG_V_gene	immunoglobulin lambda variable 7-43 [Source:HGNC Symbol;Acc:HGNC:5929]	22	1	22395018	22395489	-0.4933565148090162	0.22156144986581439	-2.4257895856358895	0.015527212572351196	0.4220553633219003	-2.4198429247348403	FALSE
ENSG00000168268	64943	NT5DC2	NT5DC2	protein_coding	5'-nucleotidase domain containing 2 [Source:HGNC Symbol;Acc:HGNC:25717]	3	-1	52524385	52535054	-0.22264229563110538	1.028148989049762	-2.426037148680052	0.015536727732903169	0.4220553633219003	-2.419620135084298	FALSE
ENSG00000091592	22861	NLRP1	NLRP1	protein_coding	NLR family pyrin domain containing 1 [Source:HGNC Symbol;Acc:HGNC:14374]	17	-1	5499427	5619424	0.09192341322941466	8.942207665265018	2.426155242703314	0.015552355046388765	0.4220553633219003	2.419254494795068	FALSE
ENSG00000179344	3119	HLA-DQB1	HLA-DQB1	protein_coding	major histocompatibility complex, class II, DQ beta 1 [Source:HGNC Symbol;Acc:HGNC:4944]	6	-1	32659467	32668383	0.21847512122088286	5.8162650244017415	2.42927440553356	0.015555423319082388	0.4220553633219003	2.4191827428131263	FALSE
ENSG00000262919	92002	CCNQ	CCNQ	protein_coding	cyclin Q [Source:HGNC Symbol;Acc:HGNC:28434]	X	-1	153587925	153600045	0.09352068969458438	3.35082549824141	2.4248898990130576	0.015561874721635657	0.4220553633219003	2.4190319164832688	FALSE
ENSG00000173482	5797	PTPRM	PTPRM	protein_coding	protein tyrosine phosphatase receptor type M [Source:HGNC Symbol;Acc:HGNC:9675]	18	1	7566782	8406861	-0.18617837968967832	3.647406175759412	-2.4284946438429924	0.015564158843409644	0.4220553633219003	-2.4189785295461377	FALSE
ENSG00000158201	171586	ABHD3	ABHD3	protein_coding	abhydrolase domain containing 3 [Source:HGNC Symbol;Acc:HGNC:18718]	18	-1	21650901	21704780	0.08666392102151299	8.318492833782274	2.423621025610798	0.015652832754771046	0.42359483572766016	2.416911257907174	FALSE
ENSG00000168612	90204	ZSWIM1	ZSWIM1	protein_coding	zinc finger SWIM-type containing 1 [Source:HGNC Symbol;Acc:HGNC:16155]	20	1	45881227	45885266	0.0842083237017568	3.2342856048352595	2.4205973399982863	0.015731053860658425	0.42359483572766016	2.4150962098626834	FALSE
ENSG00000115042	51011	FAHD2A	FAHD2A	protein_coding	fumarylacetoacetate hydrolase domain containing 2A [Source:HGNC Symbol;Acc:HGNC:24252]	2	1	95402708	95416616	-0.10762225993595531	2.5578931705092187	-2.420146872362418	0.015745715339397885	0.42359483572766016	-2.414756887693442	FALSE
ENSG00000101343	51340	CRNKL1	CRNKL1	protein_coding	crooked neck pre-mRNA splicing factor 1 [Source:HGNC Symbol;Acc:HGNC:15762]	20	-1	20034368	20056046	0.07068132787550674	4.9965368057348	2.4205281344931042	0.01575380412162552	0.42359483572766016	2.4145698015686547	FALSE
ENSG00000104312	8767	RIPK2	RIPK2	protein_coding	receptor interacting serine/threonine kinase 2 [Source:HGNC Symbol;Acc:HGNC:10020]	8	1	89757806	89791064	0.09530357604046724	4.705095185802571	2.4206119830802404	0.01575747664334085	0.42359483572766016	2.414484887393543	FALSE
ENSG00000105737	2901	GRIK5	GRIK5	protein_coding	glutamate ionotropic receptor kainate type subunit 5 [Source:HGNC Symbol;Acc:HGNC:4583]	19	-1	41998321	42069498	0.24008695151318132	-0.3802597692672598	2.4182022762625146	0.01582989739693913	0.4236669673627066	2.4128139576737713	FALSE
ENSG00000175544	57010	CABP4	CABP4	protein_coding	calcium binding protein 4 [Source:HGNC Symbol;Acc:HGNC:1386]	11	1	67452406	67460313	0.25830624530251445	0.15406102999605736	2.418088156513806	0.01583457613569253	0.4236669673627066	2.4127062387181586	FALSE
ENSG00000111537	3458	IFNG	IFNG	protein_coding	interferon gamma [Source:HGNC Symbol;Acc:HGNC:5438]	12	-1	68154768	68159740	-0.3279126762016118	-0.3886424518656012	-2.4195213896790957	0.015851719381789833	0.4236669673627066	-2.41231178750187	FALSE
ENSG00000155465	9056	SLC7A7	SLC7A7	protein_coding	solute carrier family 7 member 7 [Source:HGNC Symbol;Acc:HGNC:11065]	14	-1	22773222	22829820	0.0900431531778274	6.996121708405613	2.418793096366274	0.015869415771886566	0.4236669673627066	2.4119050022363098	FALSE
ENSG00000079257	56925	LXN	LXN	protein_coding	latexin [Source:HGNC Symbol;Acc:HGNC:13347]	3	-1	158645822	158672648	0.12374054976985605	3.5088481566712484	2.4171849089538906	0.015956078605720268	0.42524868600228016	2.409918633342659	FALSE
ENSG00000121964	79712	GTDC1	GTDC1	protein_coding	glycosyltransferase like domain containing 1 [Source:HGNC Symbol;Acc:HGNC:20887]	2	-1	143938068	144332568	-0.09907411274762268	6.339775624878503	-2.414174520165161	0.016048030203159588	0.4269656886470126	-2.4078213877083723	FALSE
ENSG00000197446	1572	CYP2F1	CYP2F1	protein_coding	cytochrome P450 family 2 subfamily F member 1 [Source:HGNC Symbol;Acc:HGNC:2632]	19	1	41114432	41128381	-0.36138545359003216	-1.0517307772990814	-2.4120914653808865	0.01610631513838291	0.42778262690318025	-2.4064974801267662	FALSE
ENSG00000177606	3725	JUN	JUN	protein_coding	Jun proto-oncogene, AP-1 transcription factor subunit [Source:HGNC Symbol;Acc:HGNC:6204]	1	-1	58780791	58784047	-0.14514111051426326	3.1288132496499816	-2.4108259771766543	0.016187310255703007	0.4280215670468037	-2.4046646991624616	FALSE
ENSG00000248092	NA	NNT-AS1	NNT-AS1	lncRNA	NNT antisense RNA 1 [Source:HGNC Symbol;Acc:HGNC:49005]	5	-1	43571594	43603230	-0.08133105318029932	3.501420964780388	-2.408572031399529	0.01625341224851021	0.4280215670468037	-2.403174887497124	FALSE
ENSG00000023318	23071	ERP44	ERP44	protein_coding	endoplasmic reticulum protein 44 [Source:HGNC Symbol;Acc:HGNC:18311]	9	-1	99979185	100099000	0.05760743226244891	7.0705791869898045	2.4089104868241833	0.016285262736075952	0.4280215670468037	2.402458938808938	FALSE
ENSG00000197965	9019	MPZL1	MPZL1	protein_coding	myelin protein zero like 1 [Source:HGNC Symbol;Acc:HGNC:7226]	1	1	167721192	167791919	0.18435138678110352	7.004691260602126	2.4098951927247563	0.016291292463711297	0.4280215670468037	2.402323538583922	FALSE
ENSG00000211935	NA	IGHV1-3	IGHV1-3	IG_V_gene	immunoglobulin heavy variable 1-3 [Source:HGNC Symbol;Acc:HGNC:5552]	14	-1	106005095	106005574	-0.5426801478184538	0.5350224471753119	-2.4112003195862264	0.01629747817372298	0.4280215670468037	-2.4021846814559282	FALSE
ENSG00000221821	441150	C6orf226	C6orf226	protein_coding	chromosome 6 open reading frame 226 [Source:HGNC Symbol;Acc:HGNC:34431]	6	-1	42890265	42890821	0.24237892791239246	-0.37417467415055433	2.40699061486321	0.016320572874278693	0.4280215670468037	2.4016666593378138	FALSE
ENSG00000140939	8996	NOL3	NOL3	protein_coding	nucleolar protein 3 [Source:HGNC Symbol;Acc:HGNC:7869]	16	1	67170154	67175735	-0.16662784883480453	1.5443656673043906	-2.407138829346941	0.016372702614261925	0.4280215670468037	-2.400499734816293	FALSE
ENSG00000176903	9240	PNMA1	PNMA1	protein_coding	PNMA family member 1 [Source:HGNC Symbol;Acc:HGNC:9158]	14	-1	73711783	73714384	-0.12044280160175891	4.400900451459669	-2.4070341363987997	0.0163765124089234	0.4280215670468037	-2.4004145805995476	FALSE
ENSG00000158669	137964	GPAT4	GPAT4	protein_coding	glycerol-3-phosphate acyltransferase 4 [Source:HGNC Symbol;Acc:HGNC:20880]	8	1	41577187	41625001	-0.07419344534462091	5.313439632664322	-2.4053529787928403	0.016421700335604084	0.4280215670468037	-2.3994058926906527	FALSE
ENSG00000103187	23406	COTL1	COTL1	protein_coding	coactosin like F-actin binding protein 1 [Source:HGNC Symbol;Acc:HGNC:18304]	16	-1	84565596	84618078	0.07751589189667207	9.85629046584979	2.4062650561523897	0.016430763763172845	0.4280215670468037	2.399203871888915	FALSE
ENSG00000154229	5578	PRKCA	PRKCA	protein_coding	protein kinase C alpha [Source:HGNC Symbol;Acc:HGNC:9393]	17	1	66302613	66810743	-0.1007510785610668	7.0847343472899444	-2.4063185162795486	0.0164396625268299	0.4280215670468037	-2.3990056166107485	FALSE
ENSG00000205018	100129697	AC092384.1	AC092384.1	lncRNA	uncharacterized LOC100129697 [Source:NCBI gene;Acc:100129697]	16	1	88939789	88951524	0.1462000486172168	2.338288506207611	2.4048853855291803	0.016460229136677225	0.4280215670468037	2.3985477742163313	FALSE
ENSG00000249859	NA	PVT1	PVT1	lncRNA	Pvt1 oncogene [Source:HGNC Symbol;Acc:HGNC:9709]	8	1	127794526	128187101	-0.10580481203227876	5.8288800974692165	-2.4033193452856874	0.016530247151809938	0.4280215670468037	-2.3969928304613193	FALSE
ENSG00000160883	3101	HK3	HK3	protein_coding	hexokinase 3 [Source:HGNC Symbol;Acc:HGNC:4925]	5	-1	176880869	176899346	-0.16658928632023784	6.154782426609131	-2.403770380107866	0.01653085034350297	0.4280215670468037	-2.3969794600733447	FALSE
ENSG00000260528	NA	FAM157C	FAM157C	lncRNA	family with sequence similarity 157 member C [Source:HGNC Symbol;Acc:HGNC:34081]	16	1	90102271	90178344	-0.26213342085927493	6.92448002050794	-2.4079190307534795	0.016549816286694916	0.4280215670468037	-2.396559278082392	FALSE
ENSG00000085377	5550	PREP	PREP	protein_coding	prolyl endopeptidase [Source:HGNC Symbol;Acc:HGNC:9358]	6	-1	105273220	105454062	-0.05755598083546154	5.270749773768295	-2.4017581129539884	0.0165630470151872	0.4280215670468037	-2.396266407552875	FALSE
ENSG00000164402	23176	SEPTIN8	SEPTIN8	protein_coding	septin 8 [Source:HGNC Symbol;Acc:HGNC:16511]	5	-1	132750819	132807241	-0.1307262522630508	2.1367958222934096	-2.401428063094868	0.01658442149410928	0.4280215670468037	-2.395793703761274	FALSE
ENSG00000153250	5937	RBMS1	RBMS1	protein_coding	RNA binding motif single stranded interacting protein 1 [Source:HGNC Symbol;Acc:HGNC:9907]	2	-1	160272151	160493807	-0.0708276544169486	7.816069723187795	-2.3997071403254484	0.016677648871227996	0.42844859838423144	-2.393738184232976	FALSE
ENSG00000196636	57001	SDHAF3	SDHAF3	protein_coding	succinate dehydrogenase complex assembly factor 3 [Source:HGNC Symbol;Acc:HGNC:21752]	7	1	97116590	97181763	-0.13335208716482816	3.133914214719556	-2.399339228145276	0.016697967557032813	0.42844859838423144	-2.393291528135164	FALSE
ENSG00000147119	56548	CHST7	CHST7	protein_coding	carbohydrate sulfotransferase 7 [Source:HGNC Symbol;Acc:HGNC:13817]	X	1	46573765	46598496	0.17032745524056692	3.884066270980631	2.400877024014238	0.016702774205345564	0.42844859838423144	2.393185935651733	FALSE
ENSG00000108179	10105	PPIF	PPIF	protein_coding	peptidylprolyl isomerase F [Source:HGNC Symbol;Acc:HGNC:9259]	10	1	79347469	79355334	0.11598280962920171	5.293902060555408	2.399879048861894	0.016711456516179488	0.42844859838423144	2.3929952701904535	FALSE
ENSG00000158019	9577	BABAM2	BABAM2	protein_coding	BRISC and BRCA1 A complex member 2 [Source:HGNC Symbol;Acc:HGNC:1106]	2	1	27889941	28338901	-0.06442258381973076	7.043624021374887	-2.398079419251894	0.016764633806609038	0.4291026979774138	-2.3918293791860172	FALSE
ENSG00000138764	901	CCNG2	CCNG2	protein_coding	cyclin G2 [Source:HGNC Symbol;Acc:HGNC:1593]	4	1	77157207	77433388	0.09610453030433952	6.676768302123114	2.396791180751795	0.016822182852904013	0.4298663562296444	2.390571291513695	FALSE
ENSG00000154928	2047	EPHB1	EPHB1	protein_coding	EPH receptor B1 [Source:HGNC Symbol;Acc:HGNC:3392]	3	1	134597801	135260467	0.19838643695563718	9.06289092079029	2.3960077150615406	0.016878024857460795	0.42992343817700374	2.389354128178832	FALSE
ENSG00000206190	57194	ATP10A	ATP10A	protein_coding	ATPase phospholipid transporting 10A (putative) [Source:HGNC Symbol;Acc:HGNC:13542]	15	-1	25677273	25865172	-0.12465181751983145	5.599694605860878	-2.3961556341393555	0.016879851321629506	0.42992343817700374	-2.3893143772826	FALSE
ENSG00000258168	NA	AC025569.1	AC025569.1	lncRNA	novel transcript, antisense to PTPRB	12	1	70468080	70543040	-0.3465453745918392	-0.08251917908541938	-2.394688750514295	0.01692149150369064	0.43027746674384515	-2.388409149079765	FALSE
ENSG00000177675	283316	CD163L1	CD163L1	protein_coding	CD163 molecule like 1 [Source:HGNC Symbol;Acc:HGNC:30375]	12	-1	7346685	7479897	-0.23907045264597437	1.5701915214735342	-2.393125643884659	0.016997621994881043	0.431428016858045	-2.386759168603091	FALSE
ENSG00000102878	3299	HSF4	HSF4	protein_coding	heat shock transcription factor 4 [Source:HGNC Symbol;Acc:HGNC:5227]	16	1	67164681	67169945	-0.16568122913415229	1.0518600843361054	-2.3919522821078645	0.01702236775946899	0.431428016858045	-2.386224248721829	FALSE
ENSG00000010270	83930	STARD3NL	STARD3NL	protein_coding	STARD3 N-terminal like [Source:HGNC Symbol;Acc:HGNC:19169]	7	1	38178222	38230671	0.0782785215065065	4.59838819353295	2.39199386077698	0.01707563264462803	0.4320720031824231	2.38507515293346	FALSE
ENSG00000085063	966	CD59	CD59	protein_coding	CD59 molecule (CD59 blood group) [Source:HGNC Symbol;Acc:HGNC:1689]	11	-1	33703010	33736491	-0.2699875523809281	-0.731392822662176	-2.3894573421880976	0.01714850891157147	0.43287509318086914	-2.3835080606443206	FALSE
ENSG00000143641	2590	GALNT2	GALNT2	protein_coding	polypeptide N-acetylgalactosaminyltransferase 2 [Source:HGNC Symbol;Acc:HGNC:4124]	1	1	230057990	230282122	-0.09453767318417139	5.710578015308885	-2.388510829341706	0.01716318627465892	0.43287509318086914	-2.3831931535135853	FALSE
ENSG00000100307	23492	CBX7	CBX7	protein_coding	chromobox 7 [Source:HGNC Symbol;Acc:HGNC:1557]	22	-1	39120167	39152680	0.06975297053644525	6.08348548984234	2.3869747023602867	0.017273038878887908	0.4344597555161233	2.3808437055213894	FALSE
ENSG00000247363	NA	AC090061.1	AC090061.1	lncRNA	novel transcript	12	-1	68674371	68687755	-0.19069291453515974	0.41766074035865536	-2.3860061203691476	0.017282036564595968	0.4344597555161233	-2.380651850740226	FALSE
ENSG00000203710	1378	CR1	CR1	protein_coding	complement C3b/C4b receptor 1 (Knops blood group) [Source:HGNC Symbol;Acc:HGNC:2334]	1	1	207496147	207641765	-0.1763515589803255	8.801912345709784	-2.3854888563578616	0.017362932388721032	0.43508254213423175	-2.378930858258575	FALSE
ENSG00000106605	644	BLVRA	BLVRA	protein_coding	biliverdin reductase A [Source:HGNC Symbol;Acc:HGNC:1062]	7	1	43758680	43807342	0.1157916187003889	4.626703944184046	2.385293110542123	0.01737338042666256	0.43508254213423175	2.378709097798418	FALSE
ENSG00000144455	285362	SUMF1	SUMF1	protein_coding	sulfatase modifying factor 1 [Source:HGNC Symbol;Acc:HGNC:20376]	3	-1	3700814	4467273	-0.09279051009517314	6.3964577534582965	-2.385882795736649	0.01739095971395936	0.43508254213423175	-2.3783362397725467	FALSE
ENSG00000134769	1837	DTNA	DTNA	protein_coding	dystrobrevin alpha [Source:HGNC Symbol;Acc:HGNC:3057]	18	1	34493290	34891844	-0.21474606505806104	1.1232563753255405	-2.383547541593854	0.017443354002720627	0.4353571331911785	-2.377226909986919	FALSE
ENSG00000282988	NA	AL031777.3	AL031777.3	protein_coding	novel protein	6	-1	26195595	26199293	-0.17551692728792512	2.03750848836635	-2.383678076330225	0.01749743672004609	0.4353571331911785	-2.37608489168943	FALSE
ENSG00000257923	1523	CUX1	CUX1	protein_coding	cut like homeobox 1 [Source:HGNC Symbol;Acc:HGNC:2557]	7	1	101815904	102283958	-0.09210122814987898	8.712359248439535	-2.3822504043647954	0.01751078574679001	0.4353571331911785	-2.3758034880119614	FALSE
ENSG00000259456	NA	ADNP-AS1	ADNP-AS1	lncRNA	ADNP antisense RNA 1 [Source:HGNC Symbol;Acc:HGNC:51227]	20	1	50930984	50945148	0.14570916543592238	0.6211395128299343	2.3784789779699547	0.017626342267407447	0.4353571331911785	2.3733753319831643	FALSE
ENSG00000272282	NA	LINC02084	LINC02084	lncRNA	long intergenic non-protein coding RNA 2084 [Source:HGNC Symbol;Acc:HGNC:52934]	3	1	27712910	27714005	-0.26213905442583474	0.7881991204617572	-2.379634248848953	0.017649627007052	0.4353571331911785	-2.3728877462427	FALSE
ENSG00000005844	3683	ITGAL	ITGAL	protein_coding	integrin subunit alpha L [Source:HGNC Symbol;Acc:HGNC:6148]	16	1	30472719	30523185	0.05498332914785031	8.85007356463461	2.3794876877533424	0.017660501975680212	0.4353571331911785	2.3726602159879198	FALSE
ENSG00000105426	5802	PTPRS	PTPRS	protein_coding	protein tyrosine phosphatase receptor type S [Source:HGNC Symbol;Acc:HGNC:9681]	19	-1	5158495	5340803	0.19586411709589013	2.6231889225294616	2.378603161317885	0.017662213571579242	0.4353571331911785	2.3726244165088417	FALSE
ENSG00000232160	NA	RAP2C-AS1	RAP2C-AS1	lncRNA	RAP2C antisense RNA 1 [Source:HGNC Symbol;Acc:HGNC:40957]	X	1	132217053	132432862	-0.09188388650361068	3.7350730756536192	-2.378240519976338	0.01766856498355233	0.4353571331911785	-2.372491597914591	FALSE
ENSG00000083544	81550	TDRD3	TDRD3	protein_coding	tudor domain containing 3 [Source:HGNC Symbol;Acc:HGNC:20612]	13	1	60396457	60573878	-0.07315936837643378	4.564449524621836	-2.3777683094151074	0.017680356528057033	0.4353571331911785	-2.3722451280154657	FALSE
ENSG00000229267	NA	SNHG31	SNHG31	lncRNA	small nucleolar RNA host gene 31 [Source:HGNC Symbol;Acc:HGNC:54196]	2	1	214810181	214963575	-0.36310525833818186	-0.28353011537639683	-2.380022662741117	0.01771039324569831	0.4353571331911785	-2.3716179430887085	FALSE
ENSG00000187626	387032	ZKSCAN4	ZKSCAN4	protein_coding	zinc finger with KRAB and SCAN domains 4 [Source:HGNC Symbol;Acc:HGNC:13854]	6	-1	28241697	28252269	0.08415410018130398	3.29205926115398	2.377457136416032	0.01771067958504504	0.4353571331911785	2.371611968636234	FALSE
ENSG00000141293	8631	SKAP1	SKAP1	protein_coding	src kinase associated phosphoprotein 1 [Source:HGNC Symbol;Acc:HGNC:15605]	17	-1	48133442	48430275	-0.11358325193092789	7.694896937400497	-2.376899989074548	0.01776065441684043	0.4358017851223596	-2.370570541260286	FALSE
ENSG00000204922	790955	UQCC3	UQCC3	protein_coding	ubiquinol-cytochrome c reductase complex assembly factor 3 [Source:HGNC Symbol;Acc:HGNC:34399]	11	1	62670273	62673686	-0.16918026698368863	0.47213661594284817	-2.375044229977449	0.01779103440776207	0.4358017851223596	-2.369938705830464	FALSE
ENSG00000127993	84060	RBM48	RBM48	protein_coding	RNA binding motif protein 48 [Source:HGNC Symbol;Acc:HGNC:21785]	7	1	92528773	92540481	0.0602534786077884	4.496701519461976	2.373475747795365	0.01787907958599246	0.4358017851223596	2.3681128896305355	FALSE
ENSG00000124570	5269	SERPINB6	SERPINB6	protein_coding	serpin family B member 6 [Source:HGNC Symbol;Acc:HGNC:8950]	6	-1	2948159	2972165	0.07815231789328347	5.258411908830994	2.375082302384661	0.01790170502364297	0.4358017851223596	2.367644972382598	FALSE
ENSG00000156475	5521	PPP2R2B	PPP2R2B	protein_coding	protein phosphatase 2 regulatory subunit Bbeta [Source:HGNC Symbol;Acc:HGNC:9305]	5	-1	146581146	147084784	-0.1940695440448752	4.404586944403561	-2.3759229558558603	0.017915452849795118	0.4358017851223596	-2.367360906232316	FALSE
ENSG00000184838	51334	PRR16	PRR16	protein_coding	proline rich 16 [Source:HGNC Symbol;Acc:HGNC:29654]	5	1	120464300	120687332	-0.25459480173147453	0.6796284675552594	-2.3729052510141	0.017957265931348658	0.4358017851223596	-2.3664981103820115	FALSE
ENSG00000059573	5832	ALDH18A1	ALDH18A1	protein_coding	aldehyde dehydrogenase 18 family member A1 [Source:HGNC Symbol;Acc:HGNC:9722]	10	-1	95605941	95656711	-0.11078553389550949	3.8923669877993246	-2.3713711004962597	0.017996140389090153	0.4358017851223596	-2.365697529074862	FALSE
ENSG00000245958	NA	AC093752.1	AC093752.1	transcribed_unprocessed_pseudogene	septin 4 (sept4) pseudogene	4	1	119454791	119552025	-0.13792744515919342	5.6704385614678685	-2.372214407092376	0.017998437451046106	0.4358017851223596	-2.365650270753662	FALSE
ENSG00000075914	23016	EXOSC7	EXOSC7	protein_coding	exosome component 7 [Source:HGNC Symbol;Acc:HGNC:28112]	3	1	44975241	45036066	-0.10355217731430422	2.288384887130757	-2.3706488378483224	0.018010522243774117	0.4358017851223596	-2.365401732732597	FALSE
ENSG00000101935	9949	AMMECR1	AMMECR1	protein_coding	Alport syndrome, mental retardation, midface hypoplasia and elliptocytosis chromosomal region gene 1 [Source:HGNC Symbol;Acc:HGNC:467]	X	-1	110194186	110440233	-0.06370854519838787	4.387262167919893	-2.370894264360386	0.018016540201606455	0.4358017851223596	-2.3652780208063655	FALSE
ENSG00000226791	NA	LINC02611	LINC02611	lncRNA	long intergenic non-protein coding RNA 2611 [Source:HGNC Symbol;Acc:HGNC:54060]	2	-1	98761098	98775361	-0.14728698263613416	1.3200725463828544	-2.369974817353498	0.018037827738286046	0.4358017851223596	-2.364840700464301	FALSE
ENSG00000108733	5193	PEX12	PEX12	protein_coding	peroxisomal biogenesis factor 12 [Source:HGNC Symbol;Acc:HGNC:8854]	17	-1	35574795	35578863	0.1275870994318562	1.7755925553873042	2.369134861545848	0.018079274711624464	0.43612384144946664	2.363990530170801	FALSE
ENSG00000162551	249	ALPL	ALPL	protein_coding	alkaline phosphatase, biomineralization associated [Source:HGNC Symbol;Acc:HGNC:438]	1	1	21509397	21578410	-0.2376809717640107	8.523864813494306	-2.368201133578183	0.018210395027695232	0.43809397853445675	-2.3613121539287496	FALSE
ENSG00000163947	50650	ARHGEF3	ARHGEF3	protein_coding	Rho guanine nucleotide exchange factor 3 [Source:HGNC Symbol;Acc:HGNC:683]	3	-1	56727418	57079329	-0.06404487224361155	7.272935143342882	-2.3669799589458513	0.01821743383113433	0.43809397853445675	-2.3611688514124785	FALSE
ENSG00000187954	50626	CYHR1	CYHR1	protein_coding	cysteine and histidine rich 1 [Source:HGNC Symbol;Acc:HGNC:17806]	8	-1	144449582	144465677	0.05794307954336997	5.042811243420419	2.366138095203565	0.018252289915282324	0.43825273819805594	2.3604599324253788	FALSE
ENSG00000064012	841	CASP8	CASP8	protein_coding	caspase 8 [Source:HGNC Symbol;Acc:HGNC:1509]	2	1	201233443	201287711	0.05780379662644641	8.489975882973296	2.3653047374543394	0.01831896915843704	0.43917392676432293	2.359107075597149	FALSE
ENSG00000163754	2992	GYG1	GYG1	protein_coding	glycogenin 1 [Source:HGNC Symbol;Acc:HGNC:4699]	3	1	148991341	149027668	-0.22095594701223398	5.970510829252255	-2.36481459844635	0.018349098598003325	0.4392173894346135	-2.3584971921993167	FALSE
ENSG00000155903	5922	RASA2	RASA2	protein_coding	RAS p21 protein activator 2 [Source:HGNC Symbol;Acc:HGNC:9872]	3	1	141487027	141615356	-0.08160260882113057	7.7616241034668345	-2.3624985325058963	0.018470638515491744	0.44064409917482567	-2.35604583415697	FALSE
ENSG00000106070	2887	GRB10	GRB10	protein_coding	growth factor receptor bound protein 10 [Source:HGNC Symbol;Acc:HGNC:4564]	7	-1	50590063	50793462	-0.2830895587132751	4.653399249507291	-2.36291788122606	0.018473216978694994	0.44064409917482567	-2.3559939818296463	FALSE
ENSG00000105707	3249	HPN	HPN	protein_coding	hepsin [Source:HGNC Symbol;Acc:HGNC:5155]	19	1	35040506	35066571	-0.26744854492786496	0.011923905454313821	-2.361773676529603	0.01852132160423506	0.44064409917482567	-2.3550277679143554	FALSE
ENSG00000285554	NA	AC242988.2	AC242988.2	lncRNA	Novel transcript	1	1	150173049	150181429	0.1768314875597321	3.4328154083305287	2.360672995611562	0.01855937653165714	0.44064409917482567	2.3542649635685753	FALSE
ENSG00000177576	497661	C18orf32	C18orf32	protein_coding	chromosome 18 open reading frame 32 [Source:HGNC Symbol;Acc:HGNC:31690]	18	-1	49477250	49487252	0.07090084343821657	3.2291231183483777	2.3592451607141256	0.018577488702354122	0.44064409917482567	2.3539023889013544	FALSE
ENSG00000110090	1374	CPT1A	CPT1A	protein_coding	carnitine palmitoyltransferase 1A [Source:HGNC Symbol;Acc:HGNC:2328]	11	-1	68754620	68844410	-0.15052703057870875	6.126938393183065	-2.35904697323884	0.018579152914727354	0.44064409917482567	-2.3538690897353503	FALSE
ENSG00000235576	NA	LINC01871	LINC01871	lncRNA	long intergenic non-protein coding RNA 1871 [Source:HGNC Symbol;Acc:HGNC:52690]	2	1	7725801	7730705	-0.20817413814782104	1.932442754986394	-2.359438461273897	0.018644250301398605	0.4411023940353697	-2.352568601672601	FALSE
ENSG00000116213	49856	WRAP73	WRAP73	protein_coding	WD repeat containing, antisense to TP73 [Source:HGNC Symbol;Acc:HGNC:12759]	1	-1	3630767	3652761	0.06004897110033269	4.3627936152215385	2.357346694321631	0.018680266599195992	0.4411023940353697	2.3518507894303133	FALSE
ENSG00000179627	100128927	ZBTB42	ZBTB42	protein_coding	zinc finger and BTB domain containing 42 [Source:HGNC Symbol;Acc:HGNC:32550]	14	1	104800596	104804712	0.16637473311035078	1.0753328280600796	2.3569081046825886	0.018683790399151433	0.4411023940353697	2.3517806244134536	FALSE
ENSG00000276644	1602	DACH1	DACH1	protein_coding	dachshund family transcription factor 1 [Source:HGNC Symbol;Acc:HGNC:2663]	13	-1	71437966	71867204	-0.1911643585985514	4.795849902760151	-2.3572038825672723	0.01875589797627249	0.4419027828933412	-2.3503473727127453	FALSE
ENSG00000086589	55696	RBM22	RBM22	protein_coding	RNA binding motif protein 22 [Source:HGNC Symbol;Acc:HGNC:25503]	5	-1	150690792	150701077	0.046066178877759434	6.196838461576464	2.3552985947926754	0.018792423756961912	0.4419027828933412	2.3496232035519777	FALSE
ENSG00000120725	64374	SIL1	SIL1	protein_coding	SIL1 nucleotide exchange factor [Source:HGNC Symbol;Acc:HGNC:24624]	5	-1	138946724	139293557	-0.09588752279453328	5.039146288779248	-2.3552503006607277	0.018803161415099297	0.4419027828933412	-2.3494105502527645	FALSE
ENSG00000183230	29119	CTNNA3	CTNNA3	protein_coding	catenin alpha 3 [Source:HGNC Symbol;Acc:HGNC:2511]	10	-1	65912523	67696195	-0.2587807743195558	0.5763002340870669	-2.3540446077490182	0.018884478830440057	0.44268490354021306	-2.3478035434460125	FALSE
ENSG00000165434	283209	PGM2L1	PGM2L1	protein_coding	phosphoglucomutase 2 like 1 [Source:HGNC Symbol;Acc:HGNC:20898]	11	-1	74330316	74398433	-0.09958365763958721	4.431359436322508	-2.3530180078831484	0.018912032629366752	0.44268490354021306	-2.347260393792364	FALSE
ENSG00000110697	9600	PITPNM1	PITPNM1	protein_coding	phosphatidylinositol transfer protein membrane associated 1 [Source:HGNC Symbol;Acc:HGNC:9003]	11	-1	67491768	67506263	0.06912024447069598	5.6629515740318	2.352670609141633	0.0189220611854272	0.44268490354021306	2.3470628793220794	FALSE
ENSG00000156127	10538	BATF	BATF	protein_coding	basic leucine zipper ATF-like transcription factor [Source:HGNC Symbol;Acc:HGNC:958]	14	1	75522455	75547004	-0.1271183206826425	4.08016531970611	-2.3511675475125986	0.019018101954596817	0.44378709234056946	-2.345175958417761	FALSE
ENSG00000286122	NA	AC016074.2	AC016074.2	lncRNA	novel transcript	8	1	125648327	126008930	-0.1345905477435938	2.7919901394557565	-2.350619344108259	0.01902639522960987	0.44378709234056946	-2.345013410825458	FALSE
ENSG00000186111	23396	PIP5K1C	PIP5K1C	protein_coding	phosphatidylinositol-4-phosphate 5-kinase type 1 gamma [Source:HGNC Symbol;Acc:HGNC:8996]	19	-1	3630183	3700479	0.05737689792846812	5.377172175202862	2.3487632287251468	0.019137825030002237	0.4453127526495121	2.3428353808835305	FALSE
ENSG00000248489	NA	LINC02062	LINC02062	lncRNA	long intergenic non-protein coding RNA 2062 [Source:HGNC Symbol;Acc:HGNC:52907]	5	1	98929171	98995013	-0.10336579929522749	4.294784514775686	-2.348115528849147	0.019165249609609816	0.4453127526495121	-2.3423010347171447	FALSE
ENSG00000106546	196	AHR	AHR	protein_coding	aryl hydrocarbon receptor [Source:HGNC Symbol;Acc:HGNC:348]	7	1	16916359	17346152	-0.26297387261927035	-0.06631670938534677	-2.3477508165634404	0.019177933000443174	0.4453127526495121	-2.3420541349162822	FALSE
ENSG00000144959	57552	NCEH1	NCEH1	protein_coding	neutral cholesterol ester hydrolase 1 [Source:HGNC Symbol;Acc:HGNC:29260]	3	-1	172630249	172711218	-0.07550958971141908	4.321395193655281	-2.3463194506679645	0.019243343726335866	0.44549666335527555	-2.340783085875355	FALSE
ENSG00000224650	NA	IGHV3-74	IGHV3-74	IG_V_gene	immunoglobulin heavy variable 3-74 [Source:HGNC Symbol;Acc:HGNC:5624]	14	-1	106810442	106811131	-0.3992175663136237	2.1370826883791416	-2.3462409177416372	0.01925621950939046	0.44549666335527555	-2.340533330977138	FALSE
ENSG00000107281	56654	NPDC1	NPDC1	protein_coding	neural proliferation, differentiation and control 1 [Source:HGNC Symbol;Acc:HGNC:7899]	9	-1	137039463	137046179	-0.19732255997059722	2.303726793683176	-2.3473650811348965	0.019272017349712456	0.44549666335527555	-2.3402270954970996	FALSE
ENSG00000158352	57477	SHROOM4	SHROOM4	protein_coding	shroom family member 4 [Source:HGNC Symbol;Acc:HGNC:29215]	X	-1	50591647	50814302	-0.24261144680992297	1.5580995714750636	-2.3464837400215175	0.01935236442652736	0.44659374137568636	-2.3386729830990083	FALSE
ENSG00000186431	2204	FCAR	FCAR	protein_coding	Fc fragment of IgA receptor [Source:HGNC Symbol;Acc:HGNC:3608]	19	1	54874235	54891420	-0.18723932328972648	5.501939167211943	-2.3450009238046574	0.019377060663131773	0.44659374137568636	-2.3381964293026085	FALSE
ENSG00000136999	4856	CCN3	CCN3	protein_coding	cellular communication network factor 3 [Source:HGNC Symbol;Acc:HGNC:7885]	8	1	119416446	119424434	0.2340890039108885	3.829232594943938	2.3403535194662752	0.019580356484962994	0.4503139606644083	2.334293545433906	FALSE
ENSG00000114450	59345	GNB4	GNB4	protein_coding	G protein subunit beta 4 [Source:HGNC Symbol;Acc:HGNC:20731]	3	-1	179396088	179451476	0.10389528020328154	6.2332052157519415	2.33958552480978	0.019597340829579313	0.4503139606644083	2.333969083622531	FALSE
ENSG00000133818	22800	RRAS2	RRAS2	protein_coding	RAS related 2 [Source:HGNC Symbol;Acc:HGNC:17271]	11	-1	14277922	14364506	-0.13135471392992581	4.442235748224461	-2.340339145883911	0.0196255713628483	0.4503139606644083	-2.333430322340158	FALSE
ENSG00000179698	340390	WDR97	WDR97	protein_coding	WD repeat domain 97 [Source:HGNC Symbol;Acc:HGNC:26959]	8	1	144107726	144118328	-0.20026502957102899	0.3506191697230417	-2.338252448865341	0.019669965871718285	0.45066593890136236	-2.3325844497551236	FALSE
ENSG00000163687	1776	DNASE1L3	DNASE1L3	protein_coding	deoxyribonuclease 1 like 3 [Source:HGNC Symbol;Acc:HGNC:2959]	3	-1	58192257	58214697	0.3311443764450921	0.04217347142371191	2.3360214085731106	0.019752277773915455	0.4518843370961691	2.331020518399802	FALSE
ENSG00000079819	2037	EPB41L2	EPB41L2	protein_coding	erythrocyte membrane protein band 4.1 like 2 [Source:HGNC Symbol;Acc:HGNC:3379]	6	-1	130839347	131063322	0.10292176254185481	4.123971061053517	2.3319088512648056	0.019995445011509645	0.4561275811052265	2.326433335113158	FALSE
ENSG00000258526	NA	AL049828.1	AL049828.1	lncRNA	novel transcript	14	1	39432599	40390547	-0.10383195797764344	3.7573105871513217	-2.33240118184869	0.01999656728460796	0.4561275811052265	-2.3264122773545983	FALSE
ENSG00000163959	200931	SLC51A	SLC51A	protein_coding	solute carrier family 51 alpha subunit [Source:HGNC Symbol;Acc:HGNC:29955]	3	1	196211487	196243178	-0.3026170490855167	0.938334027397401	-2.3311478950513025	0.020125946602031333	0.45840463692233185	-2.3239915561615057	FALSE
ENSG00000131480	314	AOC2	AOC2	protein_coding	amine oxidase copper containing 2 [Source:HGNC Symbol;Acc:HGNC:549]	17	1	42844580	42850707	0.14572572406824325	3.422351903320238	2.329294726933356	0.020167995412677008	0.4585299948714408	2.3232077356936536	FALSE
ENSG00000123505	262	AMD1	AMD1	protein_coding	adenosylmethionine decarboxylase 1 [Source:HGNC Symbol;Acc:HGNC:457]	6	1	110874770	110898879	0.0860849732518405	7.046199317062299	2.328338232069196	0.020221361502447653	0.4585299948714408	2.3222150036852627	FALSE
ENSG00000052126	54477	PLEKHA5	PLEKHA5	protein_coding	pleckstrin homology domain containing A5 [Source:HGNC Symbol;Acc:HGNC:30036]	12	1	19129752	19376400	-0.15614934593312269	3.0652943330390925	-2.3289945925755955	0.02024343572439224	0.4585299948714408	-2.321805040610849	FALSE
ENSG00000270882	8370	HIST2H4A	HIST2H4A	protein_coding	histone cluster 2 H4 family member a [Source:HGNC Symbol;Acc:HGNC:4794]	1	1	149832659	149839767	-0.21078183173314813	0.22005798627695056	-2.3271994436127015	0.02024969676274495	0.4585299948714408	-2.321688831434681	FALSE
ENSG00000184371	1435	CSF1	CSF1	protein_coding	colony stimulating factor 1 [Source:HGNC Symbol;Acc:HGNC:2432]	1	1	109910242	109930992	0.14647051169393643	3.525317571849956	2.3270688784086815	0.020299612583680036	0.45899021980387905	2.32076347903899	FALSE
ENSG00000272606	NA	AC015982.2	AC015982.2	lncRNA	novel transcript	2	1	55617909	55618373	0.18814372925692402	-0.1364288448103244	2.324637946917984	0.02035534427457129	0.4592368543278583	2.319732653097834	FALSE
ENSG00000186806	147645	VSIG10L	VSIG10L	protein_coding	V-set and immunoglobulin domain containing 10 like [Source:HGNC Symbol;Acc:HGNC:27111]	19	-1	51331536	51342124	-0.21283415128616545	-0.2674582904863292	-2.32343866985197	0.020424294249651868	0.4592368543278583	-2.3184607404799866	FALSE
ENSG00000278196	NA	IGLV2-8	IGLV2-8	IG_V_gene	immunoglobulin lambda variable 2-8 [Source:HGNC Symbol;Acc:HGNC:5895]	22	1	22822658	22823289	-0.3930501064086491	2.5956282226829632	-2.324191218991318	0.020427977058804444	0.4592368543278583	-2.3183929095258886	FALSE
ENSG00000161944	433	ASGR2	ASGR2	protein_coding	asialoglycoprotein receptor 2 [Source:HGNC Symbol;Acc:HGNC:743]	17	-1	7101322	7115700	-0.17083506063541343	3.8362160773627414	-2.325558820553312	0.020456089875433504	0.4592368543278583	-2.317875471404132	FALSE
ENSG00000135643	27345	KCNMB4	KCNMB4	protein_coding	potassium calcium-activated channel subfamily M regulatory beta subunit 4 [Source:HGNC Symbol;Acc:HGNC:6289]	12	1	70366290	70434292	-0.15911844743806336	1.9876228756546175	-2.3233668393878384	0.020497889405940013	0.4592368543278583	-2.3171072642162343	FALSE
ENSG00000115977	22848	AAK1	AAK1	protein_coding	AP2 associated kinase 1 [Source:HGNC Symbol;Acc:HGNC:19679]	2	-1	69457997	69674349	-0.05392940682557512	7.705656249149396	-2.3227807249764623	0.02050622431522932	0.4592368543278583	-2.3169542455767003	FALSE
ENSG00000179588	161882	ZFPM1	ZFPM1	protein_coding	zinc finger protein, FOG family member 1 [Source:HGNC Symbol;Acc:HGNC:19762]	16	1	88453280	88537031	-0.123136941775988	3.8758329688317033	-2.3223883808139303	0.020517770617575	0.4592368543278583	-2.3167423593179794	FALSE
ENSG00000101216	26205	GMEB2	GMEB2	protein_coding	glucocorticoid modulatory element binding protein 2 [Source:HGNC Symbol;Acc:HGNC:4371]	20	-1	63587602	63627101	0.05173223788134251	4.839519488524396	2.3209017738862583	0.02057860650520295	0.459670381697346	2.3156276738928856	FALSE
ENSG00000240225	NA	ZNF542P	ZNF542P	transcribed_unprocessed_pseudogene	zinc finger protein 542, pseudogene [Source:HGNC Symbol;Acc:HGNC:25393]	19	1	56368099	56379828	0.15072875593846202	3.1949244998382382	2.3220578829822798	0.0205964099851496	0.459670381697346	2.3153020073483823	FALSE
ENSG00000224342	NA	AC007879.1	AC007879.1	lncRNA	novel transcript	2	1	207173634	207222790	-0.23440820089828218	-0.5433881412995946	-2.3177336931565393	0.020741624005183083	0.4616387755179965	-2.312654836341868	FALSE
ENSG00000168209	54541	DDIT4	DDIT4	protein_coding	DNA damage inducible transcript 4 [Source:HGNC Symbol;Acc:HGNC:24944]	10	1	72273924	72276036	-0.22333087759311	3.9325193569229207	-2.3182700849153246	0.02074413168306644	0.4616387755179965	-2.312609264864164	FALSE
ENSG00000125637	23550	PSD4	PSD4	protein_coding	pleckstrin and Sec7 domain containing 4 [Source:HGNC Symbol;Acc:HGNC:19096]	2	1	113157325	113209396	0.07777600343449098	7.369563634409221	2.3181574727450505	0.0207839392480441	0.4617657880718019	2.311886493200688	FALSE
ENSG00000105875	29062	WDR91	WDR91	protein_coding	WD repeat domain 91 [Source:HGNC Symbol;Acc:HGNC:24997]	7	-1	135183839	135211534	0.0719450476775938	4.693950755035572	2.3168521930717727	0.020809379528218007	0.4617657880718019	2.311425214941735	FALSE
ENSG00000089195	51605	TRMT6	TRMT6	protein_coding	tRNA methyltransferase 6 [Source:HGNC Symbol;Acc:HGNC:20900]	20	-1	5937228	5950558	-0.085390318127323	3.9154700558172806	-2.3153834043485175	0.0208663952754978	0.4623695101689234	-2.3103931990557944	FALSE
ENSG00000092010	5720	PSME1	PSME1	protein_coding	proteasome activator subunit 1 [Source:HGNC Symbol;Acc:HGNC:9568]	14	1	24136163	24138967	0.1089579903877933	6.649746151979333	2.3155479301190596	0.02089688239560008	0.46238451189465457	2.3098423737585128	FALSE
ENSG00000119729	23433	RHOQ	RHOQ	protein_coding	ras homolog family member Q [Source:HGNC Symbol;Acc:HGNC:17736]	2	1	46541806	46584688	0.06473712925400488	7.2561750963371665	2.3149816274281103	0.020935216842526822	0.4625728610319566	2.3091507602040946	FALSE
ENSG00000138801	9061	PAPSS1	PAPSS1	protein_coding	3'-phosphoadenosine 5'-phosphosulfate synthase 1 [Source:HGNC Symbol;Acc:HGNC:8603]	4	-1	107590276	107720234	-0.14737394717851782	5.333536448919487	-2.315744075042444	0.02103248797657564	0.4638230169303524	-2.3074007767926963	FALSE
ENSG00000155097	528	ATP6V1C1	ATP6V1C1	protein_coding	ATPase H+ transporting V1 subunit C1 [Source:HGNC Symbol;Acc:HGNC:856]	8	1	103021063	103073051	-0.12834132450555114	6.157773769626033	-2.3129363386654234	0.021051602341497524	0.4638230169303524	-2.307057723817903	FALSE
ENSG00000035862	7077	TIMP2	TIMP2	protein_coding	TIMP metallopeptidase inhibitor 2 [Source:HGNC Symbol;Acc:HGNC:11821]	17	-1	78852977	78925387	-0.0780135014062413	7.843589991384513	-2.309425975136412	0.021267917203807114	0.4679243457422016	-2.303194232271416	FALSE
ENSG00000213071	NA	LPAL2	LPAL2	transcribed_unprocessed_pseudogene	lipoprotein(a) like 2, pseudogene [Source:HGNC Symbol;Acc:HGNC:21210]	6	-1	160453428	160520269	-0.1758531306055937	1.9662249040277744	-2.3066573372240105	0.02138761165562752	0.4687329585870969	-2.301071115994073	FALSE
ENSG00000065308	9697	TRAM2	TRAM2	protein_coding	translocation associated membrane protein 2 [Source:HGNC Symbol;Acc:HGNC:16855]	6	-1	52497408	52577060	-0.10011726881257621	4.391736509311152	-2.305785107893672	0.021410629936417465	0.4687329585870969	-2.3006640090916957	FALSE
ENSG00000038274	27430	MAT2B	MAT2B	protein_coding	methionine adenosyltransferase 2B [Source:HGNC Symbol;Acc:HGNC:6905]	5	1	163503114	163519354	0.07440297618806202	7.496681744575944	2.305819767016383	0.021437412334094956	0.4687329585870969	2.3001908085329625	FALSE
ENSG00000005175	79657	RPAP3	RPAP3	protein_coding	RNA polymerase II associated protein 3 [Source:HGNC Symbol;Acc:HGNC:26151]	12	-1	47661249	47706030	0.0882306100033361	5.298354597838902	2.3051555255895915	0.021477693822940572	0.4687329585870969	2.2994800698586055	FALSE
ENSG00000267858	NA	MZF1-AS1	MZF1-AS1	lncRNA	MZF1 antisense RNA 1 [Source:HGNC Symbol;Acc:HGNC:51271]	19	1	58559129	58574797	-0.14541714287621865	1.3037061759827386	-2.3042097340867436	0.021478668886583178	0.4687329585870969	-2.299462879935455	FALSE
ENSG00000228863	NA	AL121985.1	AL121985.1	lncRNA	novel transcript, antisense to CD48	1	1	160670778	160699761	-0.16504158101560806	2.0233421342406386	-2.3049392200849663	0.02148598630361846	0.4687329585870969	-2.2993338989198087	FALSE
ENSG00000166619	10904	BLCAP	BLCAP	protein_coding	BLCAP apoptosis inducing factor [Source:HGNC Symbol;Acc:HGNC:1055]	20	-1	37492472	37527931	0.047312339119722324	5.860512747866085	2.3040912863455376	0.021539073674934787	0.4690487121151101	2.2983992938243234	FALSE
ENSG00000223508	NA	RPL23AP53	RPL23AP53	transcribed_processed_pseudogene	ribosomal protein L23a pseudogene 53 [Source:HGNC Symbol;Acc:HGNC:35921]	8	-1	213186	232231	-0.14620156543643892	1.1229880901558134	-2.3027830815766426	0.021571496220565277	0.4690487121151101	-2.297829479708157	FALSE
ENSG00000125347	3659	IRF1	IRF1	protein_coding	interferon regulatory factor 1 [Source:HGNC Symbol;Acc:HGNC:6116]	5	-1	132481609	132490777	0.11364180983835404	8.825934070134629	2.3031419946415315	0.021591179192198353	0.4690487121151101	2.2974839224457737	FALSE
ENSG00000227070	NA	AC104170.1	AC104170.1	lncRNA	novel transcript	1	1	51518309	51561629	-0.12883519248538988	2.039504924573274	-2.301579008408588	0.021661571351733595	0.46991976676467107	-2.2962503467690585	FALSE
ENSG00000160271	5900	RALGDS	RALGDS	protein_coding	ral guanine nucleotide dissociation stimulator [Source:HGNC Symbol;Acc:HGNC:9842]	9	-1	133097720	133149334	-0.11866757144381834	3.0917716687042422	-2.300544497351078	0.0217186037931484	0.47049897127866597	-2.2952534474152073	FALSE
ENSG00000211951	NA	IGHV2-26	IGHV2-26	IG_V_gene	immunoglobulin heavy variable 2-26 [Source:HGNC Symbol;Acc:HGNC:5575]	14	-1	106301396	106301862	-0.377211387401716	-0.04969007007425385	-2.2985856158065756	0.021833771240359165	0.4723342060100572	-2.293247302591247	FALSE
ENSG00000183323	202243	CCDC125	CCDC125	protein_coding	coiled-coil domain containing 125 [Source:HGNC Symbol;Acc:HGNC:28924]	5	-1	69280175	69332809	0.09478371920298123	5.959034537845737	2.2985262878196924	0.021921618925805204	0.47347424036504054	2.2917232324504786	FALSE
ENSG00000034053	321	APBA2	APBA2	protein_coding	amyloid beta precursor protein binding family A member 2 [Source:HGNC Symbol;Acc:HGNC:579]	15	1	28884483	29118315	-0.14969508211011107	5.4988469910297	-2.299522227329141	0.022010588812292127	0.47347424036504054	-2.2901850998109756	FALSE
ENSG00000159267	3141	HLCS	HLCS	protein_coding	holocarboxylase synthetase [Source:HGNC Symbol;Acc:HGNC:4976]	21	-1	36750888	36990236	-0.10090026141329611	4.553965008994923	-2.29602570725376	0.022026456543143086	0.47347424036504054	-2.2899113432333777	FALSE
ENSG00000165650	118987	PDZD8	PDZD8	protein_coding	PDZ domain containing 8 [Source:HGNC Symbol;Acc:HGNC:26974]	10	-1	117277274	117375440	-0.10839626933555468	6.259765732497973	-2.296957861047271	0.022033455845843857	0.47347424036504054	-2.2897906429271453	FALSE
ENSG00000164023	166929	SGMS2	SGMS2	protein_coding	sphingomyelin synthase 2 [Source:HGNC Symbol;Acc:HGNC:28395]	4	1	107824563	107915047	-0.16937810983677304	3.904108627737915	-2.2952698981039417	0.02205302123725778	0.47347424036504054	-2.289453422055998	FALSE
ENSG00000138639	83478	ARHGAP24	ARHGAP24	protein_coding	Rho GTPase activating protein 24 [Source:HGNC Symbol;Acc:HGNC:25361]	4	1	85475150	86002668	-0.1320605725572772	6.95637805209923	-2.2949643465426632	0.02210987664697382	0.47347424036504054	-2.288474960896775	FALSE
ENSG00000261644	NA	AC007728.2	AC007728.2	lncRNA	novel transcript, antisense to CYLD and NOD2	16	-1	50727417	50742815	0.091426480159579	4.218712224343203	2.293687885579725	0.022113191717047596	0.47347424036504054	2.2884179772838014	FALSE
ENSG00000227347	NA	HNRNPKP2	HNRNPKP2	processed_pseudogene	heterogeneous nuclear ribonucleoprotein K pseudogene 2 [Source:HGNC Symbol;Acc:HGNC:42375]	2	-1	136199114	136200503	0.18594481489478032	0.10311809496142343	2.2928309212186617	0.02213067012214908	0.47347424036504054	2.288117659178035	FALSE
ENSG00000259962	NA	AC007342.2	AC007342.2	unprocessed_pseudogene	golgin A6 family-like 2 (GOLGA6L2) pseudogene	16	-1	53362019	53363678	0.1648421602427712	2.594538674375705	2.2935551364032563	0.022175549856412822	0.4735384585487372	2.287347468798585	FALSE
ENSG00000153066	51061	TXNDC11	TXNDC11	protein_coding	thioredoxin domain containing 11 [Source:HGNC Symbol;Acc:HGNC:28030]	16	-1	11679080	11742878	-0.07233176132412034	5.623943434281313	-2.2924687251838787	0.02219473015053394	0.4735384585487372	-2.287018725237465	FALSE
ENSG00000138050	80745	THUMPD2	THUMPD2	protein_coding	THUMP domain containing 2 [Source:HGNC Symbol;Acc:HGNC:14890]	2	-1	39736060	39779267	-0.08499304215352366	3.1980851298755675	-2.2903684528621766	0.02229478060349846	0.4750197004682206	-2.2853078903638107	FALSE
ENSG00000143878	388	RHOB	RHOB	protein_coding	ras homolog family member B [Source:HGNC Symbol;Acc:HGNC:668]	2	1	20447074	20449440	0.12122266242779123	6.6740320253754915	2.2892429932834455	0.022405297620241238	0.47607720776136625	2.2834258228280766	FALSE
ENSG00000128335	23780	APOL2	APOL2	protein_coding	apolipoprotein L2 [Source:HGNC Symbol;Acc:HGNC:619]	22	-1	36226209	36239954	0.138103784155704	7.193486125797127	2.289243676077574	0.022405799862407153	0.47607720776136625	2.2834172882537644	FALSE
ENSG00000116604	4209	MEF2D	MEF2D	protein_coding	myocyte enhancer factor 2D [Source:HGNC Symbol;Acc:HGNC:6997]	1	-1	156463727	156500779	0.05483813705212626	6.852815952499661	2.2874863455257723	0.022464828067875156	0.476340667420014	2.2824153816563553	FALSE
ENSG00000227356	NA	LINC00866	LINC00866	lncRNA	long intergenic non-protein coding RNA 866 [Source:HGNC Symbol;Acc:HGNC:45232]	10	-1	97828478	97849798	-0.19300565553704477	0.564302840846733	-2.287000188392904	0.022479618886690107	0.476340667420014	-2.2821646904611006	FALSE
ENSG00000143344	23179	RGL1	RGL1	protein_coding	ral guanine nucleotide dissociation stimulator like 1 [Source:HGNC Symbol;Acc:HGNC:30281]	1	1	183636085	183928531	-0.11558820883805909	2.9157826703285346	-2.28412423730775	0.022691608174402588	0.47960385038119985	-2.2785873238552448	FALSE
ENSG00000109685	7468	NSD2	NSD2	protein_coding	nuclear receptor binding SET domain protein 2 [Source:HGNC Symbol;Acc:HGNC:12766]	4	1	1871393	1982207	-0.06320841149635736	5.232800418988294	-2.2830926716673194	0.022707267462652437	0.47960385038119985	-2.2783242233953405	FALSE
ENSG00000020426	4331	MNAT1	MNAT1	protein_coding	MNAT1 component of CDK activating kinase [Source:HGNC Symbol;Acc:HGNC:7181]	14	1	60734742	60969965	-0.11057802091291169	3.0970450348516594	-2.2831685143260767	0.022726376766822376	0.47960385038119985	-2.278003370796626	FALSE
ENSG00000211947	NA	IGHV3-21	IGHV3-21	IG_V_gene	immunoglobulin heavy variable 3-21 [Source:HGNC Symbol;Acc:HGNC:5586]	14	-1	106235064	106235594	-0.3661067902852335	1.7280317851780067	-2.28151609119608	0.022822778930094757	0.48098386410964644	-2.2763883066024584	FALSE
ENSG00000007237	8522	GAS7	GAS7	protein_coding	growth arrest specific 7 [Source:HGNC Symbol;Acc:HGNC:4169]	17	-1	9910609	10198551	-0.11123163077371778	7.816878142828323	-2.281475865776744	0.022857443876527824	0.4810608032141425	-2.275808999452487	FALSE
ENSG00000234284	345462	ZNF879	ZNF879	protein_coding	zinc finger protein 879 [Source:HGNC Symbol;Acc:HGNC:37273]	5	1	179023804	179035064	0.12051544523168767	1.6391003425700759	2.279255093600389	0.022934938339698355	0.48202807127325953	2.274516697267689	FALSE
ENSG00000239961	23547	LILRA4	LILRA4	protein_coding	leukocyte immunoglobulin like receptor A4 [Source:HGNC Symbol;Acc:HGNC:15503]	19	-1	54333185	54339162	0.31500590098790415	0.6668017333144396	2.2780342719675972	0.02299849155229873	0.48202807127325953	2.2734597079495757	FALSE
ENSG00000136243	11097	NUP42	NUP42	protein_coding	nucleoporin 42 [Source:HGNC Symbol;Acc:HGNC:17010]	7	1	23181841	23201011	-0.0685144420812911	4.85627180487739	-2.2785711056293496	0.023011824536537457	0.48202807127325953	-2.273238281571991	FALSE
ENSG00000162654	115361	GBP4	GBP4	protein_coding	guanylate binding protein 4 [Source:HGNC Symbol;Acc:HGNC:20480]	1	-1	89181144	89198942	0.23614013944556778	6.498278320961339	2.278028089223723	0.023057260211867863	0.48202807127325953	2.272484548449313	FALSE
ENSG00000173039	5970	RELA	RELA	protein_coding	RELA proto-oncogene, NF-kB subunit [Source:HGNC Symbol;Acc:HGNC:9955]	11	-1	65653597	65663090	0.06011275892154977	5.7372787659011335	2.2778705222544624	0.02306886597583326	0.48202807127325953	2.272292227092377	FALSE
ENSG00000148154	7357	UGCG	UGCG	protein_coding	UDP-glucose ceramide glucosyltransferase [Source:HGNC Symbol;Acc:HGNC:12524]	9	1	111896814	111935369	-0.1578165007923733	5.504600529040938	-2.277129312840379	0.02308986248185364	0.48202807127325953	-2.2719445033543133	FALSE
ENSG00000198740	22834	ZNF652	ZNF652	protein_coding	zinc finger protein 652 [Source:HGNC Symbol;Acc:HGNC:29147]	17	-1	49289206	49362473	0.05325372246907456	7.552290420628697	2.2764934172109257	0.023168490231450286	0.4830194247043352	2.2706447816825017	FALSE
ENSG00000157800	84255	SLC37A3	SLC37A3	protein_coding	solute carrier family 37 member 3 [Source:HGNC Symbol;Acc:HGNC:20651]	7	-1	140293693	140404433	-0.17921127137349568	5.799742547533104	-2.2753799058970685	0.023250761682747957	0.48408397914242085	-2.2692889233993867	FALSE
ENSG00000143373	57592	ZNF687	ZNF687	protein_coding	zinc finger protein 687 [Source:HGNC Symbol;Acc:HGNC:29277]	1	1	151281618	151292176	0.06617658174811947	5.0641550314314365	2.2706817634043985	0.023497440537438633	0.4882065406862779	2.265248400327351	FALSE
ENSG00000185905	283897	C16orf54	C16orf54	protein_coding	chromosome 16 open reading frame 54 [Source:HGNC Symbol;Acc:HGNC:26649]	16	-1	29742463	29745990	0.07389439303485901	7.452302433313925	2.270108701453272	0.023564480237860404	0.4882065406862779	2.2641566746355637	FALSE
ENSG00000120278	57480	PLEKHG1	PLEKHG1	protein_coding	pleckstrin homology and RhoGEF domain containing G1 [Source:HGNC Symbol;Acc:HGNC:20884]	6	1	150599883	150843665	-0.19767112438618994	4.315051173621034	-2.2703381369935807	0.023567831509517006	0.4882065406862779	-2.2641021707362436	FALSE
ENSG00000272325	11165	NUDT3	NUDT3	protein_coding	nudix hydrolase 3 [Source:HGNC Symbol;Acc:HGNC:8050]	6	-1	34279679	34392669	0.06594932333070513	6.3998308898929706	2.2693327978143634	0.023574669523178528	0.4882065406862779	2.2639909805540874	FALSE
ENSG00000065243	5586	PKN2	PKN2	protein_coding	protein kinase N2 [Source:HGNC Symbol;Acc:HGNC:9406]	1	1	88684222	88836255	0.08505159396279538	7.990390671086707	2.2684634751087924	0.023632990190987364	0.4887617478032067	2.2630437872352624	FALSE
ENSG00000223561	646588	AC005165.1	AC005165.1	lncRNA	novel transcript	7	-1	25593304	25751032	-0.3120476306290658	-0.7062411801911522	-2.267208174828788	0.02371526552424193	0.48981023108723915	-2.2617109861135805	FALSE
ENSG00000138623	8482	SEMA7A	SEMA7A	protein_coding	semaphorin 7A (John Milton Hagen blood group) [Source:HGNC Symbol;Acc:HGNC:10741]	15	-1	74409289	74433958	0.14217207941871113	3.1246643968336842	2.2662836488999343	0.023756355615590835	0.49000642546998596	2.2610468576518374	FALSE
ENSG00000167094	158248	TTC16	TTC16	protein_coding	tetratricopeptide repeat domain 16 [Source:HGNC Symbol;Acc:HGNC:26536]	9	1	127716079	127731590	-0.1837783198251206	2.3998143660144113	-2.2673428817992503	0.023813089535605615	0.4904418888530159	-2.260131517986215	FALSE
ENSG00000170085	375484	SIMC1	SIMC1	protein_coding	SUMO interacting motifs containing 1 [Source:HGNC Symbol;Acc:HGNC:24779]	5	1	176238367	176345991	-0.07170400458504567	4.732651047882862	-2.265372661424965	0.023840705576376377	0.4904418888530159	-2.2596866477474187	FALSE
ENSG00000107611	8029	CUBN	CUBN	protein_coding	cubilin [Source:HGNC Symbol;Acc:HGNC:2548]	10	-1	16823966	17129817	-0.11831999386348535	3.727809294108896	-2.2640041198602447	0.0239742165481616	0.4925351958656087	-2.257542186208192	FALSE
ENSG00000168297	54899	PXK	PXK	protein_coding	PX domain containing serine/threonine kinase like [Source:HGNC Symbol;Acc:HGNC:23326]	3	1	58332880	58426127	-0.11074496500975872	6.571706107025164	-2.260899884664804	0.024123277007750608	0.49471700542096236	-2.2551601696596673	FALSE
ENSG00000186642	5138	PDE2A	PDE2A	protein_coding	phosphodiesterase 2A [Source:HGNC Symbol;Acc:HGNC:8777]	11	-1	72576141	72674591	-0.1644234941470759	2.737948340189733	-2.261436364459446	0.024175519084103068	0.49471700542096236	-2.254328350297518	FALSE
ENSG00000259475	NA	AC036108.1	AC036108.1	lncRNA	novel transcript, antisense to IGF1R and SYNM	15	-1	98954149	99105824	0.20674412825370203	-0.03805202404303924	2.257773549736802	0.024260508125412316	0.49471700542096236	2.252978444373612	FALSE
ENSG00000266903	NA	AC243964.3	AC243964.3	lncRNA	novel transcript, antisense to CEACAM16, CEACAM19, PVR & IGSF23	19	-1	44631573	44725217	-0.21126955157195587	0.10502729877009728	-2.2578623757751584	0.02427731479044761	0.49471700542096236	-2.2527119847683754	FALSE
ENSG00000151612	152485	ZNF827	ZNF827	protein_coding	zinc finger protein 827 [Source:HGNC Symbol;Acc:HGNC:27193]	4	-1	145757627	145938823	-0.11415751046994638	3.9128437753119645	-2.257988359003631	0.02428282149999145	0.49471700542096236	-2.252624713965304	FALSE
ENSG00000143149	223	ALDH9A1	ALDH9A1	protein_coding	aldehyde dehydrogenase 9 family member A1 [Source:HGNC Symbol;Acc:HGNC:412]	1	-1	165662216	165698863	0.0667208646045383	5.458304865506076	2.258212409741772	0.02430385696949431	0.49471700542096236	2.2522914998965975	FALSE
ENSG00000229140	NA	CCDC26	CCDC26	lncRNA	CCDC26 long non-coding RNA [Source:HGNC Symbol;Acc:HGNC:28416]	8	-1	128634199	129683770	0.20737039831213455	2.3016435939720865	2.2575176550900005	0.024306899579027545	0.49471700542096236	2.252243323888208	FALSE
ENSG00000204936	57126	CD177	CD177	protein_coding	CD177 molecule [Source:HGNC Symbol;Acc:HGNC:30072]	19	1	43353686	43363172	-0.6462964017630686	3.699216678785814	-2.2606861926202675	0.024335573150421914	0.49471700542096236	-2.2517895694362937	FALSE
ENSG00000135378	79056	PRRG4	PRRG4	protein_coding	proline rich and Gla domain 4 [Source:HGNC Symbol;Acc:HGNC:30799]	11	1	32829927	32858120	0.1575562697578663	5.940611545701981	2.2547621042177153	0.024528404949866963	0.49706640763291565	2.2487500181988302	FALSE
ENSG00000096717	23411	SIRT1	SIRT1	protein_coding	sirtuin 1 [Source:HGNC Symbol;Acc:HGNC:14929]	10	1	67884656	67918390	0.07364793515096935	5.193383502421985	2.2535918028206536	0.0245755482825563	0.49706640763291565	2.2480100625459922	FALSE
ENSG00000155659	11326	VSIG4	VSIG4	protein_coding	V-set and immunoglobulin domain containing 4 [Source:HGNC Symbol;Acc:HGNC:17032]	X	-1	66021738	66040125	-0.31325102948712846	1.0957119758650857	-2.253884023985067	0.02458990631117001	0.49706640763291565	-2.2477849451088328	FALSE
ENSG00000171621	80176	SPSB1	SPSB1	protein_coding	splA/ryanodine receptor domain and SOCS box containing 1 [Source:HGNC Symbol;Acc:HGNC:30628]	1	1	9292894	9369532	-0.13644906771619114	2.297175925136912	-2.2527293614546586	0.024602202159314586	0.49706640763291565	-2.247592250804224	FALSE
ENSG00000101412	1869	E2F1	E2F1	protein_coding	E2F transcription factor 1 [Source:HGNC Symbol;Acc:HGNC:3113]	20	-1	33675477	33686385	-0.200087585475913	1.721750204081151	-2.2531457102944836	0.024611372642774756	0.49706640763291565	-2.2474485899452303	FALSE
ENSG00000183087	2621	GAS6	GAS6	protein_coding	growth arrest specific 6 [Source:HGNC Symbol;Acc:HGNC:4168]	13	-1	113820549	113864076	-0.15693865445951038	2.244853118428155	-2.2503442018958895	0.024752458574951137	0.4980832880981092	-2.245244222718123	FALSE
ENSG00000180509	3753	KCNE1	KCNE1	protein_coding	potassium voltage-gated channel subfamily E regulatory subunit 1 [Source:HGNC Symbol;Acc:HGNC:6240]	21	-1	34446688	34512210	-0.20579453802467462	5.707633169095358	-2.2500842832787136	0.02479021261238572	0.4980832880981092	-2.2446561889178946	FALSE
ENSG00000240065	5698	PSMB9	PSMB9	protein_coding	proteasome subunit beta 9 [Source:HGNC Symbol;Acc:HGNC:9546]	6	1	32844136	32859851	0.13236785046154953	7.367950143526389	2.2498488702932877	0.024800381488523808	0.4980832880981092	2.2444979373227367	FALSE
ENSG00000181908	100996455	LINC02724	LINC02724	lncRNA	long intergenic non-protein coding RNA 2724 [Source:HGNC Symbol;Acc:HGNC:54241]	11	1	64449074	64451657	0.18933660074225422	0.22956632598251056	2.248854604510962	0.02480913484258051	0.4980832880981092	2.244361759579292	FALSE
ENSG00000139117	144402	CPNE8	CPNE8	protein_coding	copine 8 [Source:HGNC Symbol;Acc:HGNC:23498]	12	-1	38646822	38907430	-0.08799627650836239	4.727973307621095	-2.2492222684897563	0.024822279782079713	0.4980832880981092	-2.2441573391780554	FALSE
ENSG00000269802	NA	AC011491.3	AC011491.3	lncRNA	novel transcript, antisense to CLPP	19	-1	6343761	6362149	-0.15292440614992997	1.9233767270960387	-2.248430538072098	0.02487017474898124	0.4983995872499329	-2.2434133042587123	FALSE
ENSG00000083814	79891	ZNF671	ZNF671	protein_coding	zinc finger protein 671 [Source:HGNC Symbol;Acc:HGNC:26279]	19	-1	57719751	57727624	0.07268835633697046	3.3700712336897105	2.247003175312658	0.024944968162575916	0.4992534208641485	2.2422538876616187	FALSE
ENSG00000171530	6902	TBCA	TBCA	protein_coding	tubulin folding cofactor A [Source:HGNC Symbol;Acc:HGNC:11579]	5	-1	77691166	77868780	-0.06137429726912558	5.752521543707465	-2.2462331208549284	0.02501829931448301	0.4994405343212199	-2.2411200572901686	FALSE
ENSG00000165119	3190	HNRNPK	HNRNPK	protein_coding	heterogeneous nuclear ribonucleoprotein K [Source:HGNC Symbol;Acc:HGNC:5044]	9	-1	83968083	83980616	0.05425085897280546	8.81153426694539	2.2462689922929013	0.025018715438565396	0.4994405343212199	2.2411136314851374	FALSE
ENSG00000090924	64857	PLEKHG2	PLEKHG2	protein_coding	pleckstrin homology and RhoGEF domain containing G2 [Source:HGNC Symbol;Acc:HGNC:29515]	19	1	39412669	39428415	-0.09768302175842258	4.267689801175114	-2.24293897314745	0.025235588957186538	0.5031223911502832	-2.2377771847151617	FALSE
ENSG00000172340	8801	SUCLG2	SUCLG2	protein_coding	succinate-CoA ligase GDP-forming beta subunit [Source:HGNC Symbol;Acc:HGNC:11450]	3	-1	67360460	67654614	-0.07221705583863969	6.143856072817774	-2.2422113527708953	0.02530866748139828	0.5039316319691511	-2.2366585127310477	FALSE
ENSG00000166922	6447	SCG5	SCG5	protein_coding	secretogranin V [Source:HGNC Symbol;Acc:HGNC:10816]	15	1	32641676	32697098	-0.22907761047463782	-0.15128603643770297	-2.2404321272252066	0.025370144128619078	0.5043371262730243	-2.2357196030017312	FALSE
ENSG00000262714	NA	AC007342.5	AC007342.5	lncRNA	novel transcript	16	1	53386944	53389085	0.19483848894360367	3.316398056754253	2.2425938508888743	0.02539406199595332	0.5043371262730243	2.235354846344483	FALSE
ENSG00000285984	NA	AC009301.1	AC009301.1	lncRNA	novel transcript	2	-1	30887626	30897387	-0.3359057765426827	-0.6447576488724388	-2.241013304925136	0.0254688775639686	0.5051761635482314	-2.2342157963624634	FALSE
ENSG00000104081	90427	BMF	BMF	protein_coding	Bcl2 modifying factor [Source:HGNC Symbol;Acc:HGNC:24132]	15	-1	40087890	40108892	0.090347103228817	4.79053342685595	2.2379693184641187	0.025545650244873905	0.5060518275201011	2.2330499554738723	FALSE
ENSG00000148950	196294	IMMP1L	IMMP1L	protein_coding	inner mitochondrial membrane peptidase subunit 1 [Source:HGNC Symbol;Acc:HGNC:26317]	11	-1	31432401	31509645	-0.1032268504099294	2.987802770625836	-2.236369486485882	0.02562328862392141	0.5066579488644539	-2.23187404700025	FALSE
ENSG00000259772	283710	AC012236.1	AC012236.1	lncRNA	uncharacterized LOC283710 [Source:NCBI gene;Acc:283710]	15	-1	31221999	31230838	-0.2385425278096489	0.42586902037762125	-2.236439347242889	0.025641576291573483	0.5066579488644539	-2.2315975111229727	FALSE
ENSG00000186001	84859	LRCH3	LRCH3	protein_coding	leucine rich repeats and calponin homology domain containing 3 [Source:HGNC Symbol;Acc:HGNC:28637]	3	1	197791226	197888436	-0.04916545514023518	6.493015244374169	-2.234503924310126	0.025793024589142205	0.508817472811818	-2.229313927748461	FALSE
ENSG00000240864	NA	IGKV1-16	IGKV1-16	IG_V_gene	immunoglobulin kappa variable 1-16 [Source:HGNC Symbol;Acc:HGNC:5732]	2	-1	89099859	89100361	-0.36614248247290515	1.573299660605159	-2.2339178761694996	0.02581647547565603	0.508817472811818	-2.2289613655858327	FALSE
ENSG00000171791	596	BCL2	BCL2	protein_coding	BCL2 apoptosis regulator [Source:HGNC Symbol;Acc:HGNC:990]	18	-1	63123346	63320128	-0.10593748137078407	7.7299790493231715	-2.2332351436377738	0.025892910019809742	0.5093226983753141	-2.227814162807612	FALSE
ENSG00000256525	11232	POLG2	POLG2	protein_coding	DNA polymerase gamma 2, accessory subunit [Source:HGNC Symbol;Acc:HGNC:9180]	17	-1	64477785	64497054	-0.07338596900684813	4.588713587304821	-2.231954985623117	0.025946381056333907	0.5093226983753141	-2.227013357856587	FALSE
ENSG00000006062	9020	MAP3K14	MAP3K14	protein_coding	mitogen-activated protein kinase kinase kinase 14 [Source:HGNC Symbol;Acc:HGNC:6853]	17	-1	45263119	45317029	0.0808472787951473	6.281712649144794	2.231605654809155	0.025978142816102744	0.5093226983753141	2.2265383555231213	FALSE
ENSG00000119655	10577	NPC2	NPC2	protein_coding	NPC intracellular cholesterol transporter 2 [Source:HGNC Symbol;Acc:HGNC:14537]	14	-1	74476192	74494177	0.11340577345135827	6.6528797350625215	2.2312604785184846	0.026021090483342446	0.5093226983753141	2.2258968639541257	FALSE
ENSG00000232104	NA	RFX3-AS1	RFX3-AS1	lncRNA	RFX3 antisense RNA 1 [Source:HGNC Symbol;Acc:HGNC:51197]	9	1	3526723	3691814	-0.09967796301203968	4.790725678966006	-2.231500743685103	0.02603245218453292	0.5093226983753141	-2.22572731202809	FALSE
ENSG00000125730	718	C3	C3	protein_coding	complement C3 [Source:HGNC Symbol;Acc:HGNC:1318]	19	-1	6677704	6730562	0.2048774531403924	0.6178636341936353	2.230399203289778	0.026078886355964243	0.5093226983753141	2.2250350340358698	FALSE
ENSG00000270589	NA	AL158163.1	AL158163.1	lncRNA	novel transcript, antisense to BBIP1	10	1	110910596	110912244	0.15000007307681917	0.9294543953755189	2.228839630763543	0.02612710706998324	0.5093226983753141	2.2243172477204394	FALSE
ENSG00000256552	NA	AC092745.2	AC092745.2	transcribed_processed_pseudogene	ribosomal protein S24 (RPS24) pseudogene	12	1	8320381	8369555	-0.17597440417041088	0.6123067082633863	-2.228377000820982	0.026160758943926624	0.5093226983753141	-2.2238170030376074	FALSE
ENSG00000167232	7644	ZNF91	ZNF91	protein_coding	zinc finger protein 91 [Source:HGNC Symbol;Acc:HGNC:13166]	19	-1	23304991	23395471	-0.06758485423688487	5.750869085935871	-2.2293741990425526	0.026172109541162284	0.5093226983753141	-2.2236483986156452	FALSE
ENSG00000106686	55064	SPATA6L	SPATA6L	protein_coding	spermatogenesis associated 6 like [Source:HGNC Symbol;Acc:HGNC:25472]	9	-1	4553386	4666674	-0.20118066613522323	0.7142654995974408	-2.228498320092807	0.02621053066697568	0.5093226983753141	-2.223078150883234	FALSE
ENSG00000182985	23705	CADM1	CADM1	protein_coding	cell adhesion molecule 1 [Source:HGNC Symbol;Acc:HGNC:5951]	11	-1	115169218	115504957	-0.21314274399890953	1.8573992783862214	-2.2284267766360397	0.026241670458785855	0.5093226983753141	-2.222616502780885	FALSE
ENSG00000120519	84068	SLC10A7	SLC10A7	protein_coding	solute carrier family 10 member 7 [Source:HGNC Symbol;Acc:HGNC:23088]	4	-1	146253975	146521964	-0.07263235525889389	4.2263224046359396	-2.226953394500635	0.026266127995841923	0.5093226983753141	-2.22225425108385	FALSE
ENSG00000101464	128869	PIGU	PIGU	protein_coding	phosphatidylinositol glycan anchor biosynthesis class U [Source:HGNC Symbol;Acc:HGNC:15791]	20	-1	34560542	34698790	-0.06925641491107237	4.310838378193468	-2.2268282850466297	0.026268980639562324	0.5093226983753141	-2.222212018266115	FALSE
ENSG00000134072	8536	CAMK1	CAMK1	protein_coding	calcium/calmodulin dependent protein kinase I [Source:HGNC Symbol;Acc:HGNC:1459]	3	-1	9757347	9769992	0.15902833175836495	4.127224489172859	2.2267784613831534	0.02630378753242926	0.5093608594450814	2.221697028154979	FALSE
ENSG00000182841	NA	RRP7BP	RRP7BP	transcribed_unprocessed_pseudogene	ribosomal RNA processing 7 homolog B, pseudogene [Source:HGNC Symbol;Acc:HGNC:30454]	22	-1	42555223	42582038	-0.11835946997571067	3.891036974425942	-2.227089186386577	0.0264003592710849	0.5102573061128239	-2.2202712650705707	FALSE
ENSG00000172046	10869	USP19	USP19	protein_coding	ubiquitin specific peptidase 19 [Source:HGNC Symbol;Acc:HGNC:12617]	3	-1	49108046	49120938	0.054614837826913565	5.520785376365592	2.2246748187160543	0.0264158736901939	0.5102573061128239	2.2200426340040944	FALSE
ENSG00000087338	64395	GMCL1	GMCL1	protein_coding	germ cell-less 1, spermatogenesis associated [Source:HGNC Symbol;Acc:HGNC:23843]	2	1	69829660	69881384	0.05755695891924262	5.8171427569150165	2.2238561710373572	0.02649997978467801	0.510618576938136	2.2188052046558533	FALSE
ENSG00000127124	59269	HIVEP3	HIVEP3	protein_coding	human immunodeficiency virus type I enhancer binding protein 3 [Source:HGNC Symbol;Acc:HGNC:13561]	1	-1	41506365	42035925	-0.11212950365297303	6.012299534483035	-2.2244392707499	0.026500416119863285	0.510618576938136	-2.2187987938309606	FALSE
ENSG00000258082	NA	AL391832.3	AL391832.3	lncRNA	novel transcript	1	-1	234979647	234980804	-0.23367846332282805	-0.7321211300335505	-2.2229639668754264	0.02653449921137314	0.510640964351872	-2.218298311866255	FALSE
ENSG00000144426	65065	NBEAL1	NBEAL1	protein_coding	neurobeachin like 1 [Source:HGNC Symbol;Acc:HGNC:20681]	2	1	203014879	203226378	-0.07084109934840432	4.191024972499278	-2.2215933837691093	0.02662424565133255	0.5117331775685492	-2.216983111117919	FALSE
ENSG00000116985	656	BMP8B	BMP8B	protein_coding	bone morphogenetic protein 8b [Source:HGNC Symbol;Acc:HGNC:1075]	1	-1	39757182	39788865	-0.2006311122634108	1.3113757842862799	-2.221101741440724	0.026671866868495223	0.5120140185609275	-2.216286794177485	FALSE
ENSG00000131467	10197	PSME3	PSME3	protein_coding	proteasome activator subunit 3 [Source:HGNC Symbol;Acc:HGNC:9570]	17	1	42824385	42843760	0.05527683636353409	6.551402861718304	2.220867514354674	0.02673099711304163	0.512514828455363	2.215423685167355	FALSE
ENSG00000260923	NA	LINC02193	LINC02193	lncRNA	long intergenic non-protein coding RNA 2193 [Source:HGNC Symbol;Acc:HGNC:53055]	16	1	90173217	90222851	-0.2276983253344227	2.8117222095129004	-2.22264339919889	0.026850320092864505	0.5137741078432907	-2.2136869671035124	FALSE
ENSG00000229989	NA	MIR181A1HG	MIR181A1HG	lncRNA	MIR181A1 host gene [Source:HGNC Symbol;Acc:HGNC:48659]	1	-1	198777861	198937471	-0.154891182877269	3.5368158867798525	-2.2184619429253165	0.026864198008888677	0.5137741078432907	-2.2134854101367836	FALSE
ENSG00000175928	57633	LRRN1	LRRN1	protein_coding	leucine rich repeat neuronal 1 [Source:HGNC Symbol;Acc:HGNC:20980]	3	1	3799431	3849834	-0.23925932946497586	2.245624726679958	-2.2196254577961043	0.026902201459118872	0.5137741078432907	-2.212933923962248	FALSE
ENSG00000204252	3111	HLA-DOA	HLA-DOA	protein_coding	major histocompatibility complex, class II, DO alpha [Source:HGNC Symbol;Acc:HGNC:4936]	6	-1	33004182	33009591	0.14496468905293858	4.424658778008159	2.218117619060405	0.026929169600708874	0.5137741078432907	2.2125429842774653	FALSE
ENSG00000167182	6668	SP2	SP2	protein_coding	Sp2 transcription factor [Source:HGNC Symbol;Acc:HGNC:11207]	17	1	47896150	47928957	0.041596219038368076	5.972064513229515	2.216216385421852	0.026999505955050015	0.514483214826512	2.211524951780474	FALSE
ENSG00000166165	1152	CKB	CKB	protein_coding	creatine kinase B [Source:HGNC Symbol;Acc:HGNC:1991]	14	-1	103519667	103522833	0.30624996732376286	0.16893117143452588	2.2149163945672794	0.02706967596910196	0.5148254718721191	2.2105116056137795	FALSE
ENSG00000150991	7316	UBC	UBC	protein_coding	ubiquitin C [Source:HGNC Symbol;Acc:HGNC:12468]	12	-1	124911604	124917368	0.09790675803869675	7.361915078480371	2.215613663946114	0.02709377707385076	0.5148254718721191	2.2101640774531206	FALSE
ENSG00000138399	79675	FASTKD1	FASTKD1	protein_coding	FAST kinase domains 1 [Source:HGNC Symbol;Acc:HGNC:26150]	2	-1	169528508	169573875	-0.073944062012822	4.430240472853055	-2.214810481287268	0.027117040198537896	0.5148254718721191	-2.2098288856099515	FALSE
ENSG00000117543	51611	DPH5	DPH5	protein_coding	diphthamide biosynthesis 5 [Source:HGNC Symbol;Acc:HGNC:24270]	1	-1	100989623	101026088	-0.07935393587001283	4.19200707785338	-2.213341090111153	0.02720283361599267	0.5158229244714698	-2.2085948538605154	FALSE
ENSG00000284719	NA	AL033527.4	AL033527.4	lncRNA	novel transcript	1	1	39799422	39809450	-0.15287693907640465	1.7584552432613432	-2.2129622697231395	0.027303167722567204	0.5166147376813502	-2.2071559260058633	FALSE
ENSG00000027075	5583	PRKCH	PRKCH	protein_coding	protein kinase C eta [Source:HGNC Symbol;Acc:HGNC:9403]	14	1	61187559	61550976	-0.10154971493179588	6.97441820675496	-2.2119336063809203	0.027335189585235238	0.5166147376813502	-2.2066976493198123	FALSE
ENSG00000165409	7253	TSHR	TSHR	protein_coding	thyroid stimulating hormone receptor [Source:HGNC Symbol;Acc:HGNC:12373]	14	1	80954989	81146302	-0.24241718988510375	0.7388393996025725	-2.2104123076939786	0.027404001998264194	0.5166147376813502	-2.2057144145955916	FALSE
ENSG00000255949	NA	RPS6KB2-AS1	RPS6KB2-AS1	lncRNA	RPS6KB2 antisense RNA 1 [Source:HGNC Symbol;Acc:HGNC:53744]	11	-1	67431367	67435399	-0.16727888708205535	0.6460802392124764	-2.2097929639363647	0.02742771184028792	0.5166147376813502	-2.2053761269546994	FALSE
ENSG00000163545	81788	NUAK2	NUAK2	protein_coding	NUAK family kinase 2 [Source:HGNC Symbol;Acc:HGNC:29558]	1	-1	205302063	205321760	0.06223067044077624	6.668374716298411	2.2095209054592906	0.02748230490036257	0.5166147376813502	2.2045981614551673	FALSE
ENSG00000135900	65080	MRPL44	MRPL44	protein_coding	mitochondrial ribosomal protein L44 [Source:HGNC Symbol;Acc:HGNC:16650]	2	1	223957463	223967714	0.07851254802575536	4.796115729971116	2.2092174077970066	0.02749983962917583	0.5166147376813502	2.204348569808131	FALSE
ENSG00000196735	3117	HLA-DQA1	HLA-DQA1	protein_coding	major histocompatibility complex, class II, DQ alpha 1 [Source:HGNC Symbol;Acc:HGNC:4942]	6	1	32628179	32647062	0.1581481293938909	5.685021419712063	2.210230421138835	0.027531692493420887	0.5166147376813502	2.203895522920668	FALSE
ENSG00000116584	9181	ARHGEF2	ARHGEF2	protein_coding	Rho/Rac guanine nucleotide exchange factor 2 [Source:HGNC Symbol;Acc:HGNC:682]	1	-1	155946851	156007070	0.04118050542490259	8.082149065511196	2.2088842171586998	0.027556809317074098	0.5166147376813502	2.203538602207634	FALSE
ENSG00000268041	390937	ERFL	ERFL	protein_coding	ETS repressor factor like [Source:HGNC Symbol;Acc:HGNC:53894]	19	-1	41907705	41928516	-0.14555834344335605	1.4777944400723182	-2.2071193708145773	0.027624128902685164	0.5166147376813502	-2.2025833444130893	FALSE
ENSG00000112576	896	CCND3	CCND3	protein_coding	cyclin D3 [Source:HGNC Symbol;Acc:HGNC:1585]	6	-1	41934933	42050357	-0.16032401476793012	9.512173604430396	-2.2071323022689584	0.027628952152697214	0.5166147376813502	-2.202514980114687	FALSE
ENSG00000136715	79595	SAP130	SAP130	protein_coding	Sin3A associated protein 130 [Source:HGNC Symbol;Acc:HGNC:29813]	2	-1	127941217	128028120	0.04171653176956802	6.234907640105276	2.207242325816627	0.02764051586970216	0.5166147376813502	2.202351118973518	FALSE
ENSG00000131370	9467	SH3BP5	SH3BP5	protein_coding	SH3 domain binding protein 5 [Source:HGNC Symbol;Acc:HGNC:10827]	3	-1	15254353	15341368	-0.07587551011797267	6.677292690670856	-2.2072039668247356	0.027644267440882	0.5166147376813502	-2.202297970850663	FALSE
ENSG00000109099	5376	PMP22	PMP22	protein_coding	peripheral myelin protein 22 [Source:HGNC Symbol;Acc:HGNC:9118]	17	-1	15229777	15265326	0.33583862295538425	0.3768289821613849	2.2061386446547537	0.027695293287264045	0.5168255036594123	2.201575709908268	FALSE
ENSG00000075151	8672	EIF4G3	EIF4G3	protein_coding	eukaryotic translation initiation factor 4 gamma 3 [Source:HGNC Symbol;Acc:HGNC:3298]	1	-1	20806292	21176888	-0.09509598220264337	7.536228858733257	-2.2060320569751393	0.02772218548414873	0.5168255036594123	-2.2011955177495452	FALSE
ENSG00000162747	2215	FCGR3B	FCGR3B	protein_coding	Fc fragment of IgG receptor IIIb [Source:HGNC Symbol;Acc:HGNC:3620]	1	-1	161623196	161631963	0.14093787226758536	11.3427883485456	2.2066852487692667	0.027768567695012555	0.5170687317134931	2.2005405294895546	FALSE
ENSG00000187554	7100	TLR5	TLR5	protein_coding	toll like receptor 5 [Source:HGNC Symbol;Acc:HGNC:11851]	1	-1	223109404	223143248	-0.18197669428019214	5.875099912747277	-2.2047182345041074	0.027869306556421027	0.5183223189408231	-2.1991211847850765	FALSE
ENSG00000211956	NA	IGHV4-34	IGHV4-34	IG_V_gene	immunoglobulin heavy variable 4-34 [Source:HGNC Symbol;Acc:HGNC:5650]	14	-1	106373663	106374145	-0.340524837261003	2.1555768223172884	-2.20193662518908	0.028009434883655062	0.5192555379481413	-2.1971542060160267	FALSE
ENSG00000134532	6660	SOX5	SOX5	protein_coding	SRY-box transcription factor 5 [Source:HGNC Symbol;Acc:HGNC:11201]	12	-1	23529504	24562544	-0.25560855789509374	2.6896619354498443	-2.202169323568886	0.02801990638432616	0.5192555379481413	-2.1970075586409323	FALSE
ENSG00000149809	7108	TM7SF2	TM7SF2	protein_coding	transmembrane 7 superfamily member 2 [Source:HGNC Symbol;Acc:HGNC:11863]	11	1	65111845	65116396	-0.16954553568016484	0.9391028728888664	-2.2016613714350894	0.02802264228203321	0.5192555379481413	-2.196969251742719	FALSE
ENSG00000078808	51150	SDF4	SDF4	protein_coding	stromal cell derived factor 4 [Source:HGNC Symbol;Acc:HGNC:24188]	1	-1	1216908	1232067	0.05303814893429237	5.553906522625351	2.200793333674554	0.028092626206768074	0.5192555379481413	2.1959904602422573	FALSE
ENSG00000186567	56971	CEACAM19	CEACAM19	protein_coding	carcinoembryonic antigen related cell adhesion molecule 19 [Source:HGNC Symbol;Acc:HGNC:31951]	19	1	44662278	44684359	0.18074309672925626	1.6882412649368537	2.2012094013043857	0.028129208079266204	0.5192555379481413	2.195479664201221	FALSE
ENSG00000150403	55002	TMCO3	TMCO3	protein_coding	transmembrane and coiled-coil domains 3 [Source:HGNC Symbol;Acc:HGNC:20329]	13	1	113491021	113554590	-0.11207839687381949	5.94051845342542	-2.2004690482789235	0.02817438384866151	0.5192555379481413	-2.1948496602416507	FALSE
ENSG00000140374	2108	ETFA	ETFA	protein_coding	electron transfer flavoprotein subunit alpha [Source:HGNC Symbol;Acc:HGNC:3481]	15	-1	76215353	76311472	-0.05782266881159259	5.951105977542715	-2.2000997940453724	0.02820029291614621	0.5192555379481413	-2.194488735025707	FALSE
ENSG00000178093	83983	TSSK6	TSSK6	protein_coding	testis specific serine kinase 6 [Source:HGNC Symbol;Acc:HGNC:30410]	19	-1	19512418	19515548	0.15025497136747235	0.7699592608317979	2.198529141075372	0.028216644978126648	0.5192555379481413	2.1942610903490705	FALSE
ENSG00000258790	NA	AL121594.1	AL121594.1	protein_coding	novel transcript	14	1	35122549	35317474	-0.18922009601485903	0.24312489339659688	-2.198452089291027	0.028236352680700755	0.5192555379481413	-2.193986881256711	FALSE
ENSG00000143847	8497	PPFIA4	PPFIA4	protein_coding	PTPRF interacting protein alpha 4 [Source:HGNC Symbol;Acc:HGNC:9248]	1	1	203026498	203078740	0.2364418792852948	0.7114115127309689	2.199966571106008	0.028254250146878424	0.5192555379481413	2.1937380022906976	FALSE
ENSG00000111186	81029	WNT5B	WNT5B	protein_coding	Wnt family member 5B [Source:HGNC Symbol;Acc:HGNC:16265]	12	1	1529891	1647212	-0.1709678503294687	0.8970402935006456	-2.196872105576834	0.028370954987886582	0.5201852852515523	-2.1921184483290768	FALSE
ENSG00000168569	79064	TMEM223	TMEM223	protein_coding	transmembrane protein 223 [Source:HGNC Symbol;Acc:HGNC:28464]	11	-1	62771629	62792006	-0.09576032951571722	2.332324307323124	-2.1960788790525467	0.028393295987810735	0.5201852852515523	-2.1918090692094023	FALSE
ENSG00000198586	9874	TLK1	TLK1	protein_coding	tousled like kinase 1 [Source:HGNC Symbol;Acc:HGNC:11841]	2	-1	170990823	171231314	-0.06862083573921396	7.051858825411126	-2.195945486149764	0.028457052912023963	0.5201852852515523	-2.190927312395708	FALSE
ENSG00000077238	3566	IL4R	IL4R	protein_coding	interleukin 4 receptor [Source:HGNC Symbol;Acc:HGNC:6015]	16	1	27313668	27364778	-0.14759248970029049	8.031784490526276	-2.196208289049607	0.028457232943665423	0.5201852852515523	-2.190924824972758	FALSE
ENSG00000161217	5130	PCYT1A	PCYT1A	protein_coding	phosphate cytidylyltransferase 1, choline, alpha [Source:HGNC Symbol;Acc:HGNC:8754]	3	-1	196214222	196287957	-0.0854160116764513	6.330950547542813	-2.195227295370353	0.0284939840771153	0.5201852852515523	-2.190417333317605	FALSE
ENSG00000164038	133308	SLC9B2	SLC9B2	protein_coding	solute carrier family 9 member B2 [Source:HGNC Symbol;Acc:HGNC:25143]	4	-1	103019868	103085829	-0.09888141130235129	3.3392073180375346	-2.1947769407190525	0.028508461386613494	0.5201852852515523	-2.190217572811309	FALSE
ENSG00000226571	NA	AL592429.2	AL592429.2	lncRNA	novel transcript	6	1	139271362	139667284	-0.13949450703061883	2.9462391416822302	-2.1946651576907965	0.02857954762155299	0.5201852852515523	-2.189237978240296	FALSE
ENSG00000125149	80262	C16orf70	C16orf70	protein_coding	chromosome 16 open reading frame 70 [Source:HGNC Symbol;Acc:HGNC:29564]	16	1	67109941	67148544	-0.06015469510533045	4.862448811418092	-2.193836609769791	0.028580648365766508	0.5201852852515523	-2.1892228260857167	FALSE
ENSG00000227045	NA	AL589765.1	AL589765.1	lncRNA	novel transcript	1	1	151701026	151708386	-0.21678630847938518	-0.311850588608509	-2.1932224396531836	0.02860666935204527	0.5201852852515523	-2.1888647837987745	FALSE
ENSG00000100629	145508	CEP128	CEP128	protein_coding	centrosomal protein 128 [Source:HGNC Symbol;Acc:HGNC:20359]	14	-1	80476983	80959517	-0.09132103570401862	4.260474289024789	-2.1931574732764982	0.028643341805635547	0.5202422420927553	-2.1883606558910182	FALSE
ENSG00000134830	27202	C5AR2	C5AR2	protein_coding	complement component 5a receptor 2 [Source:HGNC Symbol;Acc:HGNC:4527]	19	1	47332175	47347329	0.0822959789003459	6.615207733037413	2.1912031273115398	0.028813362902281377	0.5227182128389315	2.186030651484546	FALSE
ENSG00000172530	54971	BANP	BANP	protein_coding	BTG3 associated nuclear protein [Source:HGNC Symbol;Acc:HGNC:13450]	16	1	87949244	88077318	0.08743866593530925	6.640909348371912	2.1900758051599754	0.028879478399184	0.5227911880553323	2.1851277868356593	FALSE
ENSG00000278212	NA	AC134878.2	AC134878.2	transcribed_unprocessed_pseudogene	MAFF interacting protein (pseudogene)	Y	-1	11153858	11215026	-0.3278286676638625	0.48916254682537447	-2.1927198791637204	0.02888479454344786	0.5227911880553323	-2.1850552675800574	FALSE
ENSG00000080839	5933	RBL1	RBL1	protein_coding	RB transcriptional corepressor like 1 [Source:HGNC Symbol;Acc:HGNC:9893]	20	-1	36996349	37095997	-0.07110290454451196	4.7357900310477294	-2.1886098310040465	0.028950188410097565	0.523131556174095	-2.1841641472342266	FALSE
ENSG00000131471	8639	AOC3	AOC3	protein_coding	amine oxidase copper containing 3 [Source:HGNC Symbol;Acc:HGNC:550]	17	1	42851184	42858130	0.15991579197757222	3.173722767920944	2.188854619311455	0.028976930198873155	0.523131556174095	2.183800236754025	FALSE
ENSG00000232855	NA	AF165147.1	AF165147.1	lncRNA	novel transcript	21	-1	28328738	28674848	-0.16383152989168304	3.400804480988128	-2.189033060541683	0.02900477972469355	0.523131556174095	-2.183421559016412	FALSE
ENSG00000270091	NA	AC015726.1	AC015726.1	lncRNA	novel transcript	17	-1	19896590	19897287	0.09967199906627666	1.9615047138783492	2.185527329225429	0.029158893439026976	0.5246993968555583	2.1813316720747244	FALSE
ENSG00000260955	NA	AC100821.2	AC100821.2	lncRNA	novel transcript, overlapping to LYPLA1	8	-1	54042989	54045629	-0.18603481838472666	-0.2847275138288864	-2.185597014017978	0.029159363038456017	0.5246993968555583	-2.1813253185284305	FALSE
ENSG00000182796	NA	TMEM198B	TMEM198B	transcribed_unitary_pseudogene	transmembrane protein 198B (pseudogene) [Source:HGNC Symbol;Acc:HGNC:43629]	12	1	55829608	55836246	-0.06531551025669513	4.360838773408343	-2.1844189904728135	0.029256272326411457	0.525833186622211	-2.180016043618214	FALSE
ENSG00000223865	3115	HLA-DPB1	HLA-DPB1	protein_coding	major histocompatibility complex, class II, DP beta 1 [Source:HGNC Symbol;Acc:HGNC:4940]	6	1	33075990	33089696	0.14209244581912728	7.101831761870213	2.184041502517107	0.029356204240441084	0.526830465072943	2.178669834330537	FALSE
ENSG00000254186	NA	AC113414.1	AC113414.1	lncRNA	novel transcript	5	-1	162424042	163437326	-0.1859772918842214	0.4322538865600009	-2.182707244599749	0.029379688755598973	0.526830465072943	-2.178354040444227	FALSE
ENSG00000230155	NA	FO393401.1	FO393401.1	lncRNA	novel transcript	20	-1	35476203	35490982	-0.07821728238393977	5.19325283231469	-2.182507231187158	0.029428150905515222	0.5270901255143725	-2.177703060685435	FALSE
ENSG00000121310	55268	ECHDC2	ECHDC2	protein_coding	enoyl-CoA hydratase domain containing 2 [Source:HGNC Symbol;Acc:HGNC:23408]	1	-1	52895910	52927212	-0.10084848731640061	5.096794276764018	-2.182274423065555	0.029475564890019016	0.5273304348432353	-2.1770670525537663	FALSE
ENSG00000048028	57646	USP28	USP28	protein_coding	ubiquitin specific peptidase 28 [Source:HGNC Symbol;Acc:HGNC:12625]	11	-1	113797874	113875570	-0.10599503123155962	4.864016986284427	-2.1818708498960637	0.029531533270794764	0.5277230559484996	-2.176317427823518	FALSE
ENSG00000070269	54916	TMEM260	TMEM260	protein_coding	transmembrane protein 260 [Source:HGNC Symbol;Acc:HGNC:20185]	14	1	56488354	56650606	-0.09894305368234146	5.678969876278843	-2.17936985854655	0.029652330159054566	0.5287408954467249	-2.174703663947156	FALSE
ENSG00000179978	NA	AC140134.1	AC140134.1	unprocessed_pseudogene	NLR family, apoptosis inhibitory protein (NAIP) pseudogene	5	-1	70094659	70128434	-0.20295903405609472	3.1444131782197524	-2.1808106284648248	0.02966417174758039	0.5287408954467249	-2.174545772860842	FALSE
ENSG00000262370	NA	AC108134.3	AC108134.3	lncRNA	novel transcript	16	-1	3076911	3087111	0.13717191569801734	5.246267152922278	2.180279344545747	0.029719959030343513	0.5287408954467249	2.1738026555207783	FALSE
ENSG00000196284	8464	SUPT3H	SUPT3H	protein_coding	SPT3 homolog, SAGA and STAGA complex component [Source:HGNC Symbol;Acc:HGNC:11466]	6	-1	44809317	45377953	-0.10307686067421162	5.037630521550248	-2.17898476674772	0.029724844357523313	0.5287408954467249	-2.1737376374049258	FALSE
ENSG00000188186	389541	LAMTOR4	LAMTOR4	protein_coding	late endosomal/lysosomal adaptor, MAPK and MTOR activator 4 [Source:HGNC Symbol;Acc:HGNC:33772]	7	1	100148907	100155944	0.1120870379368899	5.927849028034797	2.1779895039714643	0.029774112196955308	0.5290106005578165	2.1730824518921588	FALSE
ENSG00000119866	53335	BCL11A	BCL11A	protein_coding	BAF chromatin remodeling complex subunit BCL11A [Source:HGNC Symbol;Acc:HGNC:13221]	2	-1	60450520	60554467	0.09910384210936751	5.331779650400807	2.176776831310683	0.029908027863482765	0.5303385634731544	2.171306280730123	FALSE
ENSG00000138031	109	ADCY3	ADCY3	protein_coding	adenylate cyclase 3 [Source:HGNC Symbol;Acc:HGNC:234]	2	-1	24819169	24919839	-0.17666629811437762	3.803629823083522	-2.1758063717032394	0.0299190725352298	0.5303385634731544	-2.1711600967090927	FALSE
ENSG00000149150	8501	SLC43A1	SLC43A1	protein_coding	solute carrier family 43 member 1 [Source:HGNC Symbol;Acc:HGNC:9225]	11	-1	57484534	57515780	-0.0951854509192902	2.7753021118030197	-2.174730222711139	0.029977126467455494	0.5303385634731544	-2.170392473847949	FALSE
ENSG00000088256	2767	GNA11	GNA11	protein_coding	G protein subunit alpha 11 [Source:HGNC Symbol;Acc:HGNC:4379]	19	1	3094362	3123999	0.13489374626965644	1.588281532037928	2.173741839373609	0.030070966248470454	0.5303385634731544	2.1691543675216303	FALSE
ENSG00000233527	NA	ZNF529-AS1	ZNF529-AS1	lncRNA	ZNF529 antisense RNA 1 [Source:HGNC Symbol;Acc:HGNC:51275]	19	1	36573070	36594708	-0.07933690417433192	3.500934723542866	-2.1733104368226277	0.030092877355815745	0.5303385634731544	-2.1688657543298246	FALSE
ENSG00000198771	92241	RCSD1	RCSD1	protein_coding	RCSD domain containing 1 [Source:HGNC Symbol;Acc:HGNC:28310]	1	1	167630093	167708696	0.05922759637377695	8.520014725119294	2.1735295659433747	0.030154618988436886	0.5303385634731544	2.1680534636542146	FALSE
ENSG00000121211	84057	MND1	MND1	protein_coding	meiotic nuclear divisions 1 [Source:HGNC Symbol;Acc:HGNC:24839]	4	1	153344649	153415118	-0.276985815822821	-0.678575758209727	-2.1716251641602775	0.030200667595972043	0.5303385634731544	-2.167448564927375	FALSE
ENSG00000099377	80270	HSD3B7	HSD3B7	protein_coding	hydroxy-delta-5-steroid dehydrogenase, 3 beta- and steroid delta-isomerase 7 [Source:HGNC Symbol;Acc:HGNC:18324]	16	1	30985207	30989147	-0.21665241918527134	0.5897954092134412	-2.1725193616388543	0.030209742733347675	0.5303385634731544	-2.1673294465913426	FALSE
ENSG00000140471	55180	LINS1	LINS1	protein_coding	lines homolog 1 [Source:HGNC Symbol;Acc:HGNC:30922]	15	-1	100559369	100603230	-0.056292811520515684	5.086414096633299	-2.1719288260966	0.030222540080740077	0.5303385634731544	-2.1671615235547246	FALSE
ENSG00000159674	10417	SPON2	SPON2	protein_coding	spondin 2 [Source:HGNC Symbol;Acc:HGNC:11253]	4	-1	1166932	1208962	-0.22867218805804335	4.174634604372514	-2.1731413014149443	0.030237032531971554	0.5303385634731544	-2.166971431621282	FALSE
ENSG00000283064	NA	AL353759.1	AL353759.1	lncRNA	novel transcript, antisense to HIST1H2BD	6	-1	26160765	26172802	-0.16063137689298923	3.085153102355207	-2.1723767871787687	0.03026169543716767	0.5303385634731544	-2.166648117637481	FALSE
ENSG00000179832	727957	MROH1	MROH1	protein_coding	maestro heat like repeat family member 1 [Source:HGNC Symbol;Acc:HGNC:26958]	8	1	144148016	144261940	-0.06589601849429627	5.20413083827557	-2.1710724683560305	0.03027953464131405	0.5303385634731544	-2.16641439883213	FALSE
ENSG00000255819	NA	KLRC4-KLRK1	KLRC4-KLRK1	protein_coding	KLRC4-KLRK1 readthrough [Source:HGNC Symbol;Acc:HGNC:48357]	12	-1	10372353	10410146	-0.23556342165577782	3.708334236192963	-2.1729100748310906	0.03031561099146761	0.5303385634731544	-2.1659421089460946	FALSE
ENSG00000162599	4774	NFIA	NFIA	protein_coding	nuclear factor I A [Source:HGNC Symbol;Acc:HGNC:7784]	1	1	60865259	61462788	-0.10527622087896926	4.905338219489102	-2.170550110383096	0.03035034481465436	0.5303385634731544	-2.1654878506585336	FALSE
ENSG00000136193	9805	SCRN1	SCRN1	protein_coding	secernin 1 [Source:HGNC Symbol;Acc:HGNC:22192]	7	-1	29920104	29990289	0.13400756602106112	4.10306421649783	2.1697095539971527	0.03038846470201585	0.5303385634731544	2.1649898222862025	FALSE
ENSG00000124357	55577	NAGK	NAGK	protein_coding	N-acetylglucosamine kinase [Source:HGNC Symbol;Acc:HGNC:17174]	2	1	71064344	71079808	0.08912329578247302	7.065465379761266	2.1698798922336553	0.030480255206211875	0.5303385634731544	2.1637927969695676	FALSE
ENSG00000136875	9128	PRPF4	PRPF4	protein_coding	pre-mRNA processing factor 4 [Source:HGNC Symbol;Acc:HGNC:17349]	9	1	113275343	113292905	0.06323489665542059	4.349804226214291	2.167909652664644	0.030490892807090216	0.5303385634731544	2.1636542740084885	FALSE
ENSG00000175130	65108	MARCKSL1	MARCKSL1	protein_coding	MARCKS like 1 [Source:HGNC Symbol;Acc:HGNC:7142]	1	-1	32333839	32336233	0.1406850807847011	4.81145773675809	2.1682382244321428	0.030502362593268932	0.5303385634731544	2.1635049608225803	FALSE
ENSG00000254777	NA	AC022182.1	AC022182.1	lncRNA	novel transcript	8	1	60910053	60966557	-0.11097944040295538	3.594508404625902	-2.1683386215073486	0.0305038304246842	0.5303385634731544	-2.163485856136916	FALSE
ENSG00000169330	23251	MINAR1	MINAR1	protein_coding	membrane integral NOTCH2 associated receptor 1 [Source:HGNC Symbol;Acc:HGNC:29172]	15	1	79432516	79472290	0.22648304638191108	0.5669620793481767	2.1677673912962363	0.030533514522204618	0.5303385634731544	2.1630996695710047	FALSE
ENSG00000055044	51602	NOP58	NOP58	protein_coding	NOP58 ribonucleoprotein [Source:HGNC Symbol;Acc:HGNC:29926]	2	1	202265736	202303661	-0.06725514328709181	5.364019494361073	-2.1667838593978592	0.030566867110115407	0.5303385634731544	-2.162666140904271	FALSE
ENSG00000107077	23081	KDM4C	KDM4C	protein_coding	lysine demethylase 4C [Source:HGNC Symbol;Acc:HGNC:17071]	9	1	6720863	7175648	-0.05794932795141161	6.575431308124122	-2.1658427356252394	0.03069286744307651	0.5319296836978321	-2.1610320021358507	FALSE
ENSG00000198846	9760	TOX	TOX	protein_coding	thymocyte selection associated high mobility group box [Source:HGNC Symbol;Acc:HGNC:18988]	8	-1	58805412	59119147	-0.11405397666824424	4.916295670741904	-2.1650932517025105	0.03079906384751056	0.5331744189048395	-2.1596591745174085	FALSE
ENSG00000179163	2517	FUCA1	FUCA1	protein_coding	alpha-L-fucosidase 1 [Source:HGNC Symbol;Acc:HGNC:4006]	1	-1	23845077	23868294	0.10194934752956275	4.195586895722123	2.163728347107191	0.03087687784392677	0.533241187814537	2.1586558311421578	FALSE
ENSG00000168807	6645	SNTB2	SNTB2	protein_coding	syntrophin beta 2 [Source:HGNC Symbol;Acc:HGNC:11169]	16	1	69187129	69309052	-0.11163935288554505	3.849226969296292	-2.163298065033038	0.03089675710573875	0.533241187814537	-2.1583998536206117	FALSE
ENSG00000136485	10238	DCAF7	DCAF7	protein_coding	DDB1 and CUL4 associated factor 7 [Source:HGNC Symbol;Acc:HGNC:30915]	17	1	63550477	63594279	0.03979366793770556	7.054693227571513	2.162314619877115	0.030932173229713866	0.533241187814537	2.157944164088562	FALSE
ENSG00000182173	283989	TSEN54	TSEN54	protein_coding	tRNA splicing endonuclease subunit 54 [Source:HGNC Symbol;Acc:HGNC:27561]	17	1	75516060	75524735	-0.11077822642742863	3.5798263014339615	-2.1622356199326886	0.030944972482509263	0.533241187814537	-2.157779589798041	FALSE
ENSG00000152348	83734	ATG10	ATG10	protein_coding	autophagy related 10 [Source:HGNC Symbol;Acc:HGNC:20315]	5	1	81972023	82276857	-0.09890910828670041	4.82699613247752	-2.1637896485262473	0.031007612036482217	0.533241187814537	-2.1569750048220273	FALSE
ENSG00000043462	3937	LCP2	LCP2	protein_coding	lymphocyte cytosolic protein 2 [Source:HGNC Symbol;Acc:HGNC:6529]	5	-1	170246233	170297818	0.06084150551141576	8.918701129405061	2.1620390971901933	0.031009190342899385	0.533241187814537	2.156954750008344	FALSE
ENSG00000063978	6047	RNF4	RNF4	protein_coding	ring finger protein 4 [Source:HGNC Symbol;Acc:HGNC:10067]	4	1	2462220	2625320	0.04088968322189679	6.582302011213215	2.1608130022144563	0.031044492675772896	0.5332570607906018	2.1565019371407748	FALSE
ENSG00000164237	134147	CMBL	CMBL	protein_coding	carboxymethylenebutenolidase homolog [Source:HGNC Symbol;Acc:HGNC:25090]	5	-1	10275875	10307902	-0.37960454951428757	0.19473851642330578	-2.1613767613648163	0.031180761016627322	0.5344617394161977	-2.154758197298665	FALSE
ENSG00000196912	57730	ANKRD36B	ANKRD36B	protein_coding	ankyrin repeat domain 36B [Source:HGNC Symbol;Acc:HGNC:29333]	2	-1	97492663	97589965	-0.1414365143183347	3.237956341226728	-2.1603254704227117	0.0312028343555289	0.5344617394161977	-2.1544763544506527	FALSE
ENSG00000263307	NA	AC007216.4	AC007216.4	lncRNA	novel transcript, antisense to GSPT1	16	1	11851649	11895611	-0.09266137702222377	4.075998002934565	-2.15896412513699	0.03121799599710368	0.5344617394161977	-2.154282862530873	FALSE
ENSG00000225830	2074	ERCC6	ERCC6	protein_coding	ERCC excision repair 6, chromatin remodeling factor [Source:HGNC Symbol;Acc:HGNC:3438]	10	-1	49454470	49539538	0.07487564154440651	4.571787861482608	2.1580839314175297	0.031264380949749655	0.5346657253710771	2.153691400972236	FALSE
ENSG00000206503	3105	HLA-A	HLA-A	protein_coding	major histocompatibility complex, class I, A [Source:HGNC Symbol;Acc:HGNC:4931]	6	1	29941260	29945884	0.11347868574884323	10.472966066602524	2.157674161810804	0.03137168424266822	0.5354592167315092	2.1523260405966274	FALSE
ENSG00000162066	51005	AMDHD2	AMDHD2	protein_coding	amidohydrolase domain containing 2 [Source:HGNC Symbol;Acc:HGNC:24262]	16	1	2520357	2531422	0.09998346382735823	2.910870517806162	2.156585286518857	0.031379822578102116	0.5354592167315092	2.152222649438602	FALSE
ENSG00000196268	284443	ZNF493	ZNF493	protein_coding	zinc finger protein 493 [Source:HGNC Symbol;Acc:HGNC:23708]	19	1	21397119	21427573	-0.14113541456832301	2.4631832365074073	-2.1565004139738804	0.031415520324748175	0.535479270062823	-2.1517694091857953	FALSE
ENSG00000146576	79034	C7orf26	C7orf26	protein_coding	chromosome 7 open reading frame 26 [Source:HGNC Symbol;Acc:HGNC:21702]	7	1	6590021	6608726	0.050477853849965726	4.873360528803075	2.1555474881432426	0.03147604256894271	0.5359219498209333	2.151001990560234	FALSE
ENSG00000100592	23002	DAAM1	DAAM1	protein_coding	dishevelled associated activator of morphogenesis 1 [Source:HGNC Symbol;Acc:HGNC:18142]	14	1	59188646	59371405	-0.07300115774408766	4.311069398881784	-2.155198282481336	0.031521457044371856	0.5361067107623375	-2.1504269683968364	FALSE
ENSG00000197050	147923	ZNF420	ZNF420	protein_coding	zinc finger protein 420 [Source:HGNC Symbol;Acc:HGNC:20649]	19	1	37007857	37130368	-0.08497243521657216	3.7193369141429584	-2.1533951243848457	0.03162752164541673	0.5367845837445798	-2.1490867783067187	FALSE
ENSG00000115604	8809	IL18R1	IL18R1	protein_coding	interleukin 18 receptor 1 [Source:HGNC Symbol;Acc:HGNC:5988]	2	1	102311529	102398775	-0.2442190633844321	5.259584726369822	-2.1538735793411456	0.03163634166778903	0.5367845837445798	-2.148975505691641	FALSE
ENSG00000271643	NA	AC112220.2	AC112220.2	lncRNA	novel transcript	3	-1	33793644	33798539	0.17485603173170705	0.10478051951007698	2.152293681569175	0.0316959236248482	0.5367845837445798	2.1482245211477675	FALSE
ENSG00000081019	54665	RSBN1	RSBN1	protein_coding	round spermatid basic protein 1 [Source:HGNC Symbol;Acc:HGNC:25642]	1	-1	113761832	113812476	-0.10956876171567043	5.739139313712969	-2.15274843943392	0.031699740745924514	0.5367845837445798	-2.148176450559981	FALSE
ENSG00000115112	29842	TFCP2L1	TFCP2L1	protein_coding	transcription factor CP2 like 1 [Source:HGNC Symbol;Acc:HGNC:17925]	2	-1	121216587	121285202	-0.3083492034078887	-0.14462626671393455	-2.1516735953457307	0.0318436183227592	0.5386328940068897	-2.1463681499323033	FALSE
ENSG00000160741	200186	CRTC2	CRTC2	protein_coding	CREB regulated transcription coactivator 2 [Source:HGNC Symbol;Acc:HGNC:27301]	1	-1	153947669	153958615	0.04745051474942574	6.30376206048786	2.1485766258830763	0.032040954760762824	0.5401837368732502	2.1438993193059566	FALSE
ENSG00000092931	79157	MFSD11	MFSD11	protein_coding	major facilitator superfamily domain containing 11 [Source:HGNC Symbol;Acc:HGNC:25458]	17	1	76735865	76781449	-0.06932843274150091	5.109878156508103	-2.1481772933040637	0.03204644161869782	0.5401837368732502	-2.1438308609320202	FALSE
ENSG00000197852	55924	INKA2	INKA2	protein_coding	inka box actin regulator 2 [Source:HGNC Symbol;Acc:HGNC:28045]	1	-1	111680630	111755824	0.09967513779660386	7.040520154844985	2.1485316979113778	0.03205438503749881	0.5401837368732502	2.143731770362269	FALSE
ENSG00000166145	6692	SPINT1	SPINT1	protein_coding	serine peptidase inhibitor, Kunitz type 1 [Source:HGNC Symbol;Acc:HGNC:11246]	15	1	40844018	40858207	0.11843161868838159	3.622425775578907	2.148171953745104	0.032074606515393164	0.5401837368732502	2.143479611492654	FALSE
ENSG00000021574	6683	SPAST	SPAST	protein_coding	spastin [Source:HGNC Symbol;Acc:HGNC:11233]	2	1	32063547	32157637	0.04727765258676442	6.0236377108148815	2.1472638976876675	0.032127413530080175	0.5402551753952888	2.1428217576703625	FALSE
ENSG00000178860	9242	MSC	MSC	protein_coding	musculin [Source:HGNC Symbol;Acc:HGNC:7321]	8	-1	71841549	71844468	-0.27477866204878404	-0.17402887504837006	-2.1473711408761837	0.03215594648560564	0.5402551753952888	-2.1424666882856136	FALSE
ENSG00000178297	360200	TMPRSS9	TMPRSS9	protein_coding	transmembrane serine protease 9 [Source:HGNC Symbol;Acc:HGNC:30079]	19	1	2360238	2426239	0.30426842353201594	0.603198153314305	2.147062676549528	0.03219512065255833	0.5402551753952888	2.14197963726633	FALSE
ENSG00000233559	NA	LINC00513	LINC00513	lncRNA	long intergenic non-protein coding RNA 513 [Source:HGNC Symbol;Acc:HGNC:43566]	7	1	130853720	130930682	-0.24959307063552094	1.7047304476875156	-2.1470895306911473	0.032218170152836186	0.5402551753952888	-2.141693300918885	FALSE
ENSG00000050405	51474	LIMA1	LIMA1	protein_coding	LIM domain and actin binding 1 [Source:HGNC Symbol;Acc:HGNC:24636]	12	-1	50175788	50283546	-0.10828669309225747	3.1705358029373585	-2.1444865768847468	0.03233330883922884	0.541600381647169	-2.1402655939530573	FALSE
ENSG00000244575	NA	IGKV1-27	IGKV1-27	IG_V_gene	immunoglobulin kappa variable 1-27 [Source:HGNC Symbol;Acc:HGNC:5735]	2	-1	89213423	89213928	-0.3503477752104307	0.7432707680157211	-2.1438970068316894	0.0324028504022116	0.5421797331053982	-2.139405394902792	FALSE
ENSG00000143772	3707	ITPKB	ITPKB	protein_coding	inositol-trisphosphate 3-kinase B [Source:HGNC Symbol;Acc:HGNC:6179]	1	-1	226631690	226739323	0.04841738604408441	7.46242204280624	2.1431278627522987	0.03247056924116053	0.5422191035201054	2.1385692607625457	FALSE
ENSG00000139132	121512	FGD4	FGD4	protein_coding	FYVE, RhoGEF and PH domain containing 4 [Source:HGNC Symbol;Acc:HGNC:19125]	12	1	32399529	32646050	-0.1082252239538537	7.175446326146623	-2.142243697690118	0.03257434137769465	0.5422191035201054	-2.1372908652214195	FALSE
ENSG00000154188	284	ANGPT1	ANGPT1	protein_coding	angiopoietin 1 [Source:HGNC Symbol;Acc:HGNC:484]	8	-1	107249482	107498055	0.2317339461490251	3.4594003811162737	2.1420721808442234	0.032601156697567704	0.5422191035201054	2.1369610876446905	FALSE
ENSG00000076351	113235	SLC46A1	SLC46A1	protein_coding	solute carrier family 46 member 1 [Source:HGNC Symbol;Acc:HGNC:30521]	17	-1	28394642	28407197	0.15759791403314385	1.3347184059285353	2.140679724971878	0.03263104712819861	0.5422191035201054	2.1365937657350473	FALSE
ENSG00000232907	NA	DLGAP4-AS1	DLGAP4-AS1	lncRNA	DLGAP4 antisense RNA 1 [Source:HGNC Symbol;Acc:HGNC:51223]	20	-1	36507702	36573391	-0.15572973714756921	2.8735321736953825	-2.1416702907822716	0.03263576496221159	0.5422191035201054	-2.136535814858104	FALSE
ENSG00000196453	27153	ZNF777	ZNF777	protein_coding	zinc finger protein 777 [Source:HGNC Symbol;Acc:HGNC:22213]	7	-1	149431363	149461062	-0.08014675086570477	3.1350330679832896	-2.1406293333838087	0.03264581266336264	0.5422191035201054	-2.136412419185368	FALSE
ENSG00000246982	NA	Z84485.1	Z84485.1	lncRNA	novel transcript, antisense to BRPF3	6	-1	36146698	36197205	-0.13156058699853368	1.934902082999259	-2.141623831225112	0.03264990282301453	0.5422191035201054	-2.1363621973087152	FALSE
ENSG00000265972	10628	TXNIP	TXNIP	protein_coding	thioredoxin interacting protein [Source:HGNC Symbol;Acc:HGNC:16952]	1	-1	145992435	145996579	0.101692681092862	11.631287688513131	2.1399820295677183	0.032725395602855145	0.5428915627763489	2.1354362096106936	FALSE
ENSG00000121933	57413	TMIGD3	TMIGD3	protein_coding	transmembrane and immunoglobulin domain containing 3 [Source:HGNC Symbol;Acc:HGNC:51375]	1	-1	111483348	111563962	-0.24111312850713285	1.243255428834308	-2.138527123082855	0.03288885365821925	0.5442476092140431	-2.1334374990765754	FALSE
ENSG00000078401	1906	EDN1	EDN1	protein_coding	endothelin 1 [Source:HGNC Symbol;Acc:HGNC:3176]	6	1	12290361	12297194	-0.19895501238121582	-0.23556017098654614	-2.137047818545737	0.03291660734915881	0.5442476092140431	-2.1330989812121994	FALSE
ENSG00000155324	65983	GRAMD2B	GRAMD2B	protein_coding	GRAM domain containing 2B [Source:HGNC Symbol;Acc:HGNC:24911]	5	1	126360132	126496494	-0.11095807934610313	2.6842676718475844	-2.136957287986731	0.032970533060953516	0.5442476092140431	-2.1324419354990147	FALSE
ENSG00000114383	11334	TUSC2	TUSC2	protein_coding	tumor suppressor 2, mitochondrial calcium regulator [Source:HGNC Symbol;Acc:HGNC:17034]	3	-1	50320027	50328251	0.07309826474568615	3.699945733812625	2.1367897558901507	0.03297076561803551	0.5442476092140431	2.132439103952404	FALSE
ENSG00000182179	7318	UBA7	UBA7	protein_coding	ubiquitin like modifier activating enzyme 7 [Source:HGNC Symbol;Acc:HGNC:12471]	3	-1	49805209	49813953	0.07850458584942821	6.191726158137822	2.136774819313326	0.032987498879895605	0.5442476092140431	2.13223540953814	FALSE
ENSG00000168137	55209	SETD5	SETD5	protein_coding	SET domain containing 5 [Source:HGNC Symbol;Acc:HGNC:25566]	3	1	9397615	9479240	-0.0419429544915495	7.3236384786662745	-2.13608068540996	0.03302728962442083	0.5442476092140431	-2.1317513908185206	FALSE
ENSG00000125898	83541	FAM110A	FAM110A	protein_coding	family with sequence similarity 110 member A [Source:HGNC Symbol;Acc:HGNC:16188]	20	1	833715	857463	0.09387553703316875	4.816870359290601	2.1364244340618805	0.033068091991507356	0.5442476092140431	2.1312555846941312	FALSE
ENSG00000106636	10652	YKT6	YKT6	protein_coding	YKT6 v-SNARE homolog [Source:HGNC Symbol;Acc:HGNC:16959]	7	1	44200968	44214294	0.04815624574157518	5.1760831769431626	2.1349340210230565	0.03311412957172412	0.5442476092140431	2.13069679170104	FALSE
ENSG00000163625	23001	WDFY3	WDFY3	protein_coding	WD repeat and FYVE domain containing 3 [Source:HGNC Symbol;Acc:HGNC:20751]	4	-1	84669610	84966391	-0.12780101324017146	7.857437535425614	-2.1352497050598207	0.03312292844420455	0.5442476092140431	-2.130590068812272	FALSE
ENSG00000114650	22937	SCAP	SCAP	protein_coding	SREBF chaperone [Source:HGNC Symbol;Acc:HGNC:30634]	3	-1	47413681	47477126	0.07010244005779143	6.382719967575035	2.133558792237307	0.03326832339317178	0.5456735987085286	2.1288300545433776	FALSE
ENSG00000158717	115992	RNF166	RNF166	protein_coding	ring finger protein 166 [Source:HGNC Symbol;Acc:HGNC:28856]	16	-1	88696499	88706408	0.06907567317878716	7.481806325989092	2.1334597835848395	0.033344903333622736	0.5456735987085286	2.127905694825994	FALSE
ENSG00000130338	56995	TULP4	TULP4	protein_coding	TUB like protein 4 [Source:HGNC Symbol;Acc:HGNC:15530]	6	1	158232236	158511828	-0.07491661439210784	4.928439290495273	-2.1321788295281983	0.03334619079585157	0.5456735987085286	-2.127890170019333	FALSE
ENSG00000183019	199675	MCEMP1	MCEMP1	protein_coding	mast cell expressed membrane protein 1 [Source:HGNC Symbol;Acc:HGNC:27291]	19	1	7676628	7679826	-0.28953724326600483	2.4688249990464124	-2.13438827776172	0.0333504333425108	0.5456735987085286	-2.127839015086287	FALSE
ENSG00000115425	55825	PECR	PECR	protein_coding	peroxisomal trans-2-enoyl-CoA reductase [Source:HGNC Symbol;Acc:HGNC:18281]	2	-1	215996329	216082955	-0.1351660715016907	3.2254797240110626	-2.1311944673485077	0.033447209910543604	0.5462977796893548	-2.1266736312504095	FALSE
ENSG00000150054	143098	MPP7	MPP7	protein_coding	membrane palmitoylated protein 7 [Source:HGNC Symbol;Acc:HGNC:26542]	10	-1	28050993	28334486	-0.09852309181480923	6.594110969784329	-2.131913064540135	0.0334590220298425	0.5462977796893548	-2.12653158726839	FALSE
ENSG00000170310	9482	STX8	STX8	protein_coding	syntaxin 8 [Source:HGNC Symbol;Acc:HGNC:11443]	17	-1	9250471	9576591	-0.08520027827194365	6.731226310604024	-2.1297461257230514	0.03358621447164122	0.547312763745554	-2.1250047749025494	FALSE
ENSG00000110063	28960	DCPS	DCPS	protein_coding	decapping enzyme, scavenger [Source:HGNC Symbol;Acc:HGNC:29812]	11	1	126304060	126350005	-0.063363119314638	4.70210642827742	-2.129185967259228	0.03360784469360198	0.547312763745554	-2.124745618915853	FALSE
ENSG00000163902	6184	RPN1	RPN1	protein_coding	ribophorin I [Source:HGNC Symbol;Acc:HGNC:10381]	3	-1	128619969	128681075	0.06247887382659023	7.401673570027331	2.1292407714495742	0.03362704299203875	0.547312763745554	2.1245157197651685	FALSE
ENSG00000122122	54440	SASH3	SASH3	protein_coding	SAM and SH3 domain containing 3 [Source:HGNC Symbol;Acc:HGNC:15975]	X	1	129779949	129795201	0.05131095233898453	7.284558173551943	2.1280398224653827	0.03373188545216429	0.5484436847468767	2.12326221071834	FALSE
ENSG00000185745	3434	IFIT1	IFIT1	protein_coding	interferon induced protein with tetratricopeptide repeats 1 [Source:HGNC Symbol;Acc:HGNC:5407]	10	1	89392546	89406487	0.3771653317126775	5.975767417443448	2.126272837416926	0.033837635698300686	0.5495869814830806	2.1220012187533084	FALSE
ENSG00000232931	NA	LINC00342	LINC00342	lncRNA	long intergenic non-protein coding RNA 342 [Source:HGNC Symbol;Acc:HGNC:42470]	2	-1	95807052	95835003	-0.10825741644002429	3.2809896657864046	-2.125160159985745	0.03394553691906001	0.5505624676638252	-2.1207180464613615	FALSE
ENSG00000138777	27068	PPA2	PPA2	protein_coding	pyrophosphatase (inorganic) 2 [Source:HGNC Symbol;Acc:HGNC:28883]	4	-1	105369077	105474067	-0.05966991061401128	5.30666062616944	-2.1245640434908157	0.033993665188163005	0.5505624676638252	-2.1201468244865866	FALSE
ENSG00000142686	127703	C1orf216	C1orf216	protein_coding	chromosome 1 open reading frame 216 [Source:HGNC Symbol;Acc:HGNC:26800]	1	-1	35713877	35718894	-0.11765014029649468	1.9590855833634313	-2.1239282318196997	0.03401850080577488	0.5505624676638252	-2.1198523273565537	FALSE
ENSG00000141582	8535	CBX4	CBX4	protein_coding	chromobox 4 [Source:HGNC Symbol;Acc:HGNC:1554]	17	-1	79833156	79839440	0.052808983083825645	5.06241268614243	2.1236893132657686	0.03403967548769315	0.5505624676638252	2.1196013861848457	FALSE
ENSG00000261804	NA	AC007342.4	AC007342.4	lncRNA	novel transcript	16	1	53373479	53385019	0.20896071982228603	2.506554384678846	2.123693406115296	0.03417825313213033	0.5520997688854796	2.1179623886355423	FALSE
ENSG00000126391	83786	FRMD8	FRMD8	protein_coding	FERM domain containing 8 [Source:HGNC Symbol;Acc:HGNC:25462]	11	1	65386621	65413525	0.06305919248180913	6.052931565679853	2.1222881650293175	0.034205910508603304	0.5520997688854796	2.1176359570205716	FALSE
ENSG00000023909	2730	GCLM	GCLM	protein_coding	glutamate-cysteine ligase modifier subunit [Source:HGNC Symbol;Acc:HGNC:4312]	1	-1	93885199	93909456	-0.10449078213844576	4.296171179345987	-2.121462713647124	0.03424729872516925	0.5521931918150731	-2.11714788557082	FALSE
ENSG00000103723	8120	AP3B2	AP3B2	protein_coding	adaptor related protein complex 3 subunit beta 2 [Source:HGNC Symbol;Acc:HGNC:567]	15	-1	82659281	82709946	-0.3741214160164139	1.4173207216061512	-2.1227423711955677	0.03432781271899734	0.5522411699628387	-2.1161998648352407	FALSE
ENSG00000151779	51594	NBAS	NBAS	protein_coding	neuroblastoma amplified sequence [Source:HGNC Symbol;Acc:HGNC:15625]	2	-1	15166914	15561334	-0.06427718055449638	5.283926720454189	-2.1192998975389528	0.034408403441402065	0.5522411699628387	-2.1152528414757605	FALSE
ENSG00000250195	NA	AC109927.1	AC109927.1	lncRNA	novel transcript	4	-1	138819954	139012646	-0.14549913020087235	4.1990012312356235	-2.120850870485758	0.034409244492857226	0.5522411699628387	-2.1152429682584932	FALSE
ENSG00000100603	22938	SNW1	SNW1	protein_coding	SNW domain containing 1 [Source:HGNC Symbol;Acc:HGNC:16696]	14	-1	77717599	77761207	0.03871693786650443	5.885383789387966	2.1194506140239806	0.03442569328549661	0.5522411699628387	2.115049915085085	FALSE
ENSG00000196312	84278	MFSD14C	MFSD14C	protein_coding	major facilitator superfamily domain containing 14C [Source:HGNC Symbol;Acc:HGNC:23672]	9	-1	96887373	97013708	-0.08153976905379334	6.2982046471362025	-2.119507257357175	0.03442829033292921	0.5522411699628387	-2.115019441739239	FALSE
ENSG00000211895	NA	IGHA1	IGHA1	IG_C_gene	immunoglobulin heavy constant alpha 1 [Source:HGNC Symbol;Acc:HGNC:5478]	14	-1	105703995	105708665	-0.3581327845685518	8.167918344356279	-2.1180351117810616	0.034647729604525196	0.5539327607965643	-2.1124516414391077	FALSE
ENSG00000234424	NA	AL353743.4	AL353743.4	unprocessed_pseudogene	kinesin family member 27 (KIF27) pseudogene	9	1	85753306	85786575	-0.17545601389978338	0.45555020019260944	-2.1161498729073553	0.034705998722222124	0.5539327607965643	-2.1117721315167235	FALSE
ENSG00000100784	9252	RPS6KA5	RPS6KA5	protein_coding	ribosomal protein S6 kinase A5 [Source:HGNC Symbol;Acc:HGNC:10434]	14	-1	90847861	91060641	0.10319772961693019	7.868555606871765	2.1159189542187518	0.03474055219755624	0.5539327607965643	2.1113696435220533	FALSE
ENSG00000107758	5532	PPP3CB	PPP3CB	protein_coding	protein phosphatase 3 catalytic subunit beta [Source:HGNC Symbol;Acc:HGNC:9315]	10	-1	73436428	73496024	-0.045386251518261034	6.283927519076536	-2.115189671248724	0.03477577611654505	0.5539327607965643	-2.1109596977735188	FALSE
ENSG00000136315	NA	AL355922.1	AL355922.1	lncRNA	novel transcript	14	1	20919361	20920299	-0.23220108969556388	0.05554813332470378	-2.1157469981695556	0.03479781312989355	0.5539327607965643	-2.110703405182077	FALSE
ENSG00000163513	7048	TGFBR2	TGFBR2	protein_coding	transforming growth factor beta receptor 2 [Source:HGNC Symbol;Acc:HGNC:11773]	3	1	30606502	30694142	0.06162585695631506	8.688841347464134	2.1151210685079893	0.034820683775067335	0.5539327607965643	2.110437563900285	FALSE
ENSG00000093167	9209	LRRFIP2	LRRFIP2	protein_coding	LRR binding FLII interacting protein 2 [Source:HGNC Symbol;Acc:HGNC:6703]	3	-1	37052626	37183689	-0.07352065076953895	6.469209662235382	-2.1152272735970112	0.03484736181760663	0.5539327607965643	-2.1101276549533057	FALSE
ENSG00000168421	399	RHOH	RHOH	protein_coding	ras homolog family member H [Source:HGNC Symbol;Acc:HGNC:686]	4	1	40191053	40246967	-0.08194585160717605	6.452226029413004	-2.1151945431647627	0.03485481380545059	0.5539327607965643	-2.1100411241689963	FALSE
ENSG00000140968	3394	IRF8	IRF8	protein_coding	interferon regulatory factor 8 [Source:HGNC Symbol;Acc:HGNC:5358]	16	1	85899162	85922606	0.0935026777636514	5.8926417926188215	2.1143820467705714	0.03485663289529365	0.5539327607965643	2.1100200037112384	FALSE
ENSG00000196935	57522	SRGAP1	SRGAP1	protein_coding	SLIT-ROBO Rho GTPase activating protein 1 [Source:HGNC Symbol;Acc:HGNC:17382]	12	1	63844700	64162217	-0.31135573256938365	1.2275044971030158	-2.114775117810415	0.03489087146529839	0.5539327607965643	-2.1096226538575547	FALSE
ENSG00000280832	NA	GSEC	GSEC	lncRNA	G-quadruplex forming sequence containing lncRNA [Source:HGNC Symbol;Acc:HGNC:48645]	11	-1	126340889	126355587	-0.17929014327734816	3.8228773462543586	-2.1139699018206444	0.034976684340354273	0.5542389900333782	-2.1086282282140965	FALSE
ENSG00000171475	147179	WIPF2	WIPF2	protein_coding	WAS/WASL interacting protein family member 2 [Source:HGNC Symbol;Acc:HGNC:30923]	17	1	40219304	40284136	0.03837908066917084	7.244705920746046	2.1128010990149235	0.03498162408888384	0.5542389900333782	2.1085710483394635	FALSE
ENSG00000117009	8564	KMO	KMO	protein_coding	kynurenine 3-monooxygenase [Source:HGNC Symbol;Acc:HGNC:6381]	1	1	241532134	241595642	0.10660969050675417	3.530154071737078	2.1114943435630873	0.03510838919100607	0.555679821164995	2.1071060366660137	FALSE
ENSG00000180448	23526	ARHGAP45	ARHGAP45	protein_coding	Rho GTPase activating protein 45 [Source:HGNC Symbol;Acc:HGNC:17102]	19	1	1065923	1086628	0.049854772635688605	8.749058265308216	2.111285066361605	0.03514662769360525	0.5557179838486351	2.1066650046141535	FALSE
ENSG00000127564	9088	PKMYT1	PKMYT1	protein_coding	protein kinase, membrane associated tyrosine/threonine 1 [Source:HGNC Symbol;Acc:HGNC:29650]	16	-1	2968024	2980479	-0.24102243345699195	-0.38677709277765987	-2.1092542080964076	0.03527317483338196	0.5565443519212981	-2.1052083603943896	FALSE
ENSG00000008256	9265	CYTH3	CYTH3	protein_coding	cytohesin 3 [Source:HGNC Symbol;Acc:HGNC:9504]	7	-1	6161776	6272644	0.08476324061904972	4.2857009007134	2.1096313258996378	0.035346028201579914	0.5565443519212981	2.1043717900176797	FALSE
ENSG00000140995	54849	DEF8	DEF8	protein_coding	differentially expressed in FDCP 8 homolog [Source:HGNC Symbol;Acc:HGNC:25969]	16	1	89947925	89968060	0.06978353348393718	6.447398111913338	2.1088690425719863	0.03536458847801686	0.5565443519212981	2.104158898806948	FALSE
ENSG00000157985	116987	AGAP1	AGAP1	protein_coding	ArfGAP with GTPase domain, ankyrin repeat and PH domain 1 [Source:HGNC Symbol;Acc:HGNC:16922]	2	1	235494043	236131800	-0.19771547840153403	3.605558155814239	-2.110689773100909	0.035380449887984604	0.5565443519212981	-2.103977039841635	FALSE
ENSG00000254709	100423062	IGLL5	IGLL5	protein_coding	immunoglobulin lambda like polypeptide 5 [Source:HGNC Symbol;Acc:HGNC:38476]	22	1	22887780	22896111	-0.2468803228431149	2.615899799070707	-2.1079817331001247	0.03543703606236139	0.5565443519212981	-2.1033288174715437	FALSE
ENSG00000213918	1773	DNASE1	DNASE1	protein_coding	deoxyribonuclease 1 [Source:HGNC Symbol;Acc:HGNC:2956]	16	1	3611728	3680143	-0.0649250918415305	5.732056712842927	-2.108224957416582	0.03544128696397815	0.5565443519212981	-2.1032801569847708	FALSE
ENSG00000186153	51741	WWOX	WWOX	protein_coding	WW domain containing oxidoreductase [Source:HGNC Symbol;Acc:HGNC:12799]	16	1	78099430	79212667	-0.10464988341821702	6.861223333787208	-2.1078079532735874	0.035450056069772584	0.5565443519212981	-2.1031797919032416	FALSE
ENSG00000225697	65010	SLC26A6	SLC26A6	protein_coding	solute carrier family 26 member 6 [Source:HGNC Symbol;Acc:HGNC:14472]	3	-1	48625723	48635493	-0.11730403638032083	3.9431966250476176	-2.1071982769247026	0.03549919628101748	0.5567523089129041	-2.102617758882858	FALSE
ENSG00000133661	6441	SFTPD	SFTPD	protein_coding	surfactant protein D [Source:HGNC Symbol;Acc:HGNC:10803]	10	-1	79937740	79982614	0.3118612897737707	-1.047341170440307	2.1055831428053415	0.03557993036095135	0.5574548483118348	2.10169581569722	FALSE
ENSG00000186591	7328	UBE2H	UBE2H	protein_coding	ubiquitin conjugating enzyme E2 H [Source:HGNC Symbol;Acc:HGNC:12484]	7	-1	129830732	129952960	-0.08409619235084875	7.589267266708118	-2.1051862730778867	0.03567612001818694	0.5583086813909283	-2.100599704439073	FALSE
ENSG00000159433	57519	STARD9	STARD9	protein_coding	StAR related lipid transfer domain containing 9 [Source:HGNC Symbol;Acc:HGNC:19162]	15	1	42575606	42720998	-0.12271878703785033	2.925291984143486	-2.1043796556785708	0.035736023974354464	0.5583086813909283	-2.0999183532768524	FALSE
ENSG00000163564	149628	PYHIN1	PYHIN1	protein_coding	pyrin and HIN domain family member 1 [Source:HGNC Symbol;Acc:HGNC:28894]	1	1	158930796	158977059	-0.13413300448954057	6.126319238217705	-2.1050092595961654	0.0357424099426982	0.5583086813909283	-2.0998457763664935	FALSE
ENSG00000249087	NA	ZNF436-AS1	ZNF436-AS1	lncRNA	ZNF436 antisense RNA 1 [Source:HGNC Symbol;Acc:HGNC:25122]	1	1	23368997	23371839	0.2062975559207887	-0.43184625302075563	2.1007045661009762	0.03598810476346442	0.5602254243051822	2.097061802577323	FALSE
ENSG00000225783	440823	MIAT	MIAT	lncRNA	myocardial infarction associated transcript [Source:HGNC Symbol;Acc:HGNC:33425]	22	1	26646411	26676475	-0.1635759685328182	3.624111643831815	-2.1004764817370853	0.03615752409066888	0.5602254243051822	-2.095151533696221	FALSE
ENSG00000110042	23220	DTX4	DTX4	protein_coding	deltex E3 ubiquitin ligase 4 [Source:HGNC Symbol;Acc:HGNC:29151]	11	1	59171430	59208588	0.14169758758424766	3.10838373983244	2.099235817827581	0.03617421193220581	0.5602254243051822	2.0949637848682543	FALSE
ENSG00000147416	526	ATP6V1B2	ATP6V1B2	protein_coding	ATPase H+ transporting V1 subunit B2 [Source:HGNC Symbol;Acc:HGNC:854]	8	1	20197381	20226819	0.061956184631739575	9.014710117451768	2.099524178573835	0.03618741159220985	0.5602254243051822	2.0948153325892394	FALSE
ENSG00000174456	400073	C12orf76	C12orf76	protein_coding	chromosome 12 open reading frame 76 [Source:HGNC Symbol;Acc:HGNC:33790]	12	-1	110027028	110073634	-0.05974504265754099	4.296234650551783	-2.098647463702773	0.036190086984734485	0.5602254243051822	-2.0947852489466228	FALSE
ENSG00000113615	10802	SEC24A	SEC24A	protein_coding	SEC24 homolog A, COPII coat complex component [Source:HGNC Symbol;Acc:HGNC:10703]	5	1	134648785	134727909	-0.09603318538081052	5.059289239591536	-2.0977048375689678	0.03628706588314611	0.5602254243051822	-2.0936960404768117	FALSE
ENSG00000139187	10219	KLRG1	KLRG1	protein_coding	killer cell lectin like receptor G1 [Source:HGNC Symbol;Acc:HGNC:6380]	12	1	8950044	9010760	-0.14971920792114357	4.834366514240323	-2.099197709269312	0.03633849410555133	0.5602254243051822	-2.093119436097085	FALSE
ENSG00000177138	171483	FAM9B	FAM9B	protein_coding	family with sequence similarity 9 member B [Source:HGNC Symbol;Acc:HGNC:18404]	X	-1	9024232	9295682	0.22002014017343852	0.9367851318559729	2.098183604647161	0.03636452296558633	0.5602254243051822	2.092827870031367	FALSE
ENSG00000112343	10475	TRIM38	TRIM38	protein_coding	tripartite motif containing 38 [Source:HGNC Symbol;Acc:HGNC:10059]	6	1	25962802	25991231	0.06516631224316427	7.857786075090461	2.096867227410047	0.036366112690212136	0.5602254243051822	2.092810068263312	FALSE
ENSG00000168710	10768	AHCYL1	AHCYL1	protein_coding	adenosylhomocysteinase like 1 [Source:HGNC Symbol;Acc:HGNC:344]	1	1	109984765	110023742	0.055470033742554214	5.915458637786929	2.096569951959154	0.03639612657587631	0.5602254243051822	2.092474096570324	FALSE
ENSG00000283597	283777	FAM169B	FAM169B	protein_coding	family with sequence similarity 169 member B [Source:HGNC Symbol;Acc:HGNC:26835]	15	-1	98437162	98547728	-0.16201112654275818	4.12402271019303	-2.097751519539751	0.03644786473308074	0.5602254243051822	-2.091895499991149	FALSE
ENSG00000090530	55214	P3H2	P3H2	protein_coding	prolyl 3-hydroxylase 2 [Source:HGNC Symbol;Acc:HGNC:19317]	3	-1	189956728	190122437	0.27457751419991816	-0.12125726303194748	2.095403737612877	0.03645954720746433	0.5602254243051822	2.091764949768844	FALSE
ENSG00000137962	9411	ARHGAP29	ARHGAP29	protein_coding	Rho GTPase activating protein 29 [Source:HGNC Symbol;Acc:HGNC:30207]	1	-1	94148988	94275068	-0.2492783527591183	-0.0345132073068519	-2.0961365651084565	0.0364641406570661	0.5602254243051822	-2.091713628294492	FALSE
ENSG00000138378	6775	STAT4	STAT4	protein_coding	signal transducer and activator of transcription 4 [Source:HGNC Symbol;Acc:HGNC:11365]	2	-1	191029576	191151596	-0.0890449392412691	6.097137271528512	-2.0962693725422548	0.0364842499706486	0.5602254243051822	-2.0914890167453777	FALSE
ENSG00000131398	3748	KCNC3	KCNC3	protein_coding	potassium voltage-gated channel subfamily C member 3 [Source:HGNC Symbol;Acc:HGNC:6235]	19	-1	50311937	50333515	0.11503158785581413	3.3954392381329765	2.0956211920171945	0.036505076778389524	0.5602254243051822	2.091256502301976	FALSE
ENSG00000142733	9064	MAP3K6	MAP3K6	protein_coding	mitogen-activated protein kinase kinase kinase 6 [Source:HGNC Symbol;Acc:HGNC:6858]	1	-1	27354067	27366961	-0.11591357656615542	2.2688888502349798	-2.0954981103360737	0.03652507310329977	0.5602254243051822	-2.091033365863633	FALSE
ENSG00000121690	91614	DEPDC7	DEPDC7	protein_coding	DEP domain containing 7 [Source:HGNC Symbol;Acc:HGNC:29899]	11	1	33015876	33033582	0.2323557610176561	-0.6000444740748281	2.094668231124305	0.036531406915753524	0.5602254243051822	2.0909627093651104	FALSE
ENSG00000106537	27075	TSPAN13	TSPAN13	protein_coding	tetraspanin 13 [Source:HGNC Symbol;Acc:HGNC:21643]	7	1	16753755	16784536	0.14609531690418498	2.745424153573674	2.0958451543704255	0.036534314125293677	0.5602254243051822	2.090930281643046	FALSE
ENSG00000188290	57801	HES4	HES4	protein_coding	hes family bHLH transcription factor 4 [Source:HGNC Symbol;Acc:HGNC:24149]	1	-1	998962	1000172	0.3773794889848008	-0.30723049518362205	2.0947514057659946	0.03655135899663751	0.5602254243051822	2.0907402032255638	FALSE
ENSG00000115761	79954	NOL10	NOL10	protein_coding	nucleolar protein 10 [Source:HGNC Symbol;Acc:HGNC:25862]	2	-1	10570754	10689987	-0.052769406510960515	4.816535723933611	-2.09154007407683	0.03683460076884746	0.5640093707064097	-2.087592592530846	FALSE
ENSG00000204632	3135	HLA-G	HLA-G	protein_coding	major histocompatibility complex, class I, G [Source:HGNC Symbol;Acc:HGNC:4964]	6	1	29826967	29831125	0.22927388933689707	3.2075687386909597	2.0935703434278654	0.037019728025869406	0.5648559870846055	2.085546432015359	FALSE
ENSG00000224081	NA	SLC44A3-AS1	SLC44A3-AS1	transcribed_processed_pseudogene	SLC44A3 antisense RNA 1 [Source:HGNC Symbol;Acc:HGNC:49057]	1	-1	94613814	94855426	-0.24680611968999777	-0.27110395642835433	-2.089208664088751	0.03707585724493073	0.5648559870846055	-2.084927772725046	FALSE
ENSG00000133247	84787	KMT5C	KMT5C	protein_coding	lysine methyltransferase 5C [Source:HGNC Symbol;Acc:HGNC:28405]	19	1	55339853	55348121	0.1165791401094931	2.1865314925639447	2.0884746349610466	0.03710186758843463	0.5648559870846055	2.0846413556746692	FALSE
ENSG00000186222	55330	BLOC1S4	BLOC1S4	protein_coding	biogenesis of lysosomal organelles complex 1 subunit 4 [Source:HGNC Symbol;Acc:HGNC:24206]	4	1	6716174	6717664	0.0934211402045988	2.823862058839489	2.0881293321247987	0.03714074729684624	0.5648559870846055	2.0842135441635548	FALSE
ENSG00000250654	NA	AC023794.4	AC023794.4	transcribed_unprocessed_pseudogene	novel pseudogene	12	-1	54076838	54081903	-0.2112191180322403	-0.41072849798543587	-2.086578491164984	0.037260050271235697	0.5648559870846055	-2.0829031738058355	FALSE
ENSG00000156831	286053	NSMCE2	NSMCE2	protein_coding	NSE2 (MMS21) homolog, SMC5-SMC6 complex SUMO ligase [Source:HGNC Symbol;Acc:HGNC:26513]	8	1	125091679	125367120	-0.07578758898040316	6.910839134856945	-2.0873760675833037	0.037261529553913236	0.5648559870846055	-2.0828869484602257	FALSE
ENSG00000134684	8565	YARS	YARS	protein_coding	tyrosyl-tRNA synthetase [Source:HGNC Symbol;Acc:HGNC:12840]	1	-1	32775237	32818153	-0.0584483995020566	5.873696502179213	-2.0867294414108506	0.037292190094922975	0.5648559870846055	-2.082550775165758	FALSE
ENSG00000198353	3221	HOXC4	HOXC4	protein_coding	homeobox C4 [Source:HGNC Symbol;Acc:HGNC:5126]	12	1	54016931	54056030	-0.23738135059428722	0.09864273676795944	-2.0869469311479865	0.03729293225582738	0.5648559870846055	-2.0825426407612158	FALSE
ENSG00000018699	55622	TTC27	TTC27	protein_coding	tetratricopeptide repeat domain 27 [Source:HGNC Symbol;Acc:HGNC:25986]	2	1	32628032	32821051	-0.06989065943231587	4.454857176433323	-2.085539122923352	0.037370782953675644	0.5648559870846055	-2.081690127783026	FALSE
ENSG00000169429	3576	CXCL8	CXCL8	protein_coding	C-X-C motif chemokine ligand 8 [Source:HGNC Symbol;Acc:HGNC:6025]	4	1	73740541	73743716	0.28070232855255917	3.166190883708864	2.0851874856796875	0.03742780296042984	0.5648559870846055	2.0810666821699	FALSE
ENSG00000196562	55959	SULF2	SULF2	protein_coding	sulfatase 2 [Source:HGNC Symbol;Acc:HGNC:20392]	20	-1	47656348	47786616	0.1089598683927484	8.132080031824868	2.0855655761754397	0.037473053259764494	0.5648559870846055	2.080572499271383	FALSE
ENSG00000117877	10849	CD3EAP	CD3EAP	protein_coding	CD3e molecule associated protein [Source:HGNC Symbol;Acc:HGNC:24219]	19	1	45406209	45410766	0.1353091181178534	1.2319798926176357	2.083140669472415	0.03757296313659064	0.5648559870846055	2.0794831697888743	FALSE
ENSG00000143322	27	ABL2	ABL2	protein_coding	ABL proto-oncogene 2, non-receptor tyrosine kinase [Source:HGNC Symbol;Acc:HGNC:77]	1	-1	179099330	179229684	-0.06653474879431354	5.230858880289082	-2.0839466713180115	0.037576069948174314	0.5648559870846055	-2.0794493353804175	FALSE
ENSG00000158158	26504	CNNM4	CNNM4	protein_coding	cyclin and CBS domain divalent metal cation transport mediator 4 [Source:HGNC Symbol;Acc:HGNC:105]	2	1	96760902	96811874	0.059808818955603194	4.093595172399935	2.0828406307943235	0.03761957466060045	0.5648559870846055	2.0789758017013322	FALSE
ENSG00000122557	64224	HERPUD2	HERPUD2	protein_coding	HERPUD family member 2 [Source:HGNC Symbol;Acc:HGNC:21915]	7	-1	35632659	35695571	0.0594814078699768	6.6559517926597636	2.0828746139320264	0.03764730399560016	0.5648559870846055	2.078674220612413	FALSE
ENSG00000154856	147495	APCDD1	APCDD1	protein_coding	APC down-regulated 1 [Source:HGNC Symbol;Acc:HGNC:15718]	18	1	10454635	10489949	-0.22744527628976788	0.4332894559061545	-2.082151711477928	0.03774862946927459	0.5648559870846055	-2.07757382091359	FALSE
ENSG00000134489	59340	HRH4	HRH4	protein_coding	histamine receptor H4 [Source:HGNC Symbol;Acc:HGNC:17383]	18	1	24460637	24479961	0.21944771049210088	2.487569905664001	2.0818754416284677	0.03774933621149428	0.5648559870846055	2.0775661544871826	FALSE
ENSG00000008226	9940	DLEC1	DLEC1	protein_coding	DLEC1 cilia and flagella associated protein [Source:HGNC Symbol;Acc:HGNC:2899]	3	1	38039205	38124025	-0.11347567192707153	2.358611679163628	-2.081258680114805	0.03777428995794243	0.5648559870846055	-2.0772955455398483	FALSE
ENSG00000058063	23200	ATP11B	ATP11B	protein_coding	ATPase phospholipid transporting 11B (putative) [Source:HGNC Symbol;Acc:HGNC:13553]	3	1	182793503	182921629	-0.11486103659787616	7.612918698961948	-2.0816486363720603	0.037786973565894354	0.5648559870846055	-2.077158057436842	FALSE
ENSG00000130363	83861	RSPH3	RSPH3	protein_coding	radial spoke head 3 [Source:HGNC Symbol;Acc:HGNC:21054]	6	-1	158972871	159000187	0.1025712382488786	4.613202906449476	2.0825854621954263	0.03779048646197023	0.5648559870846055	2.077119985197152	FALSE
ENSG00000112983	10902	BRD8	BRD8	protein_coding	bromodomain containing 8 [Source:HGNC Symbol;Acc:HGNC:19874]	5	-1	138139766	138178986	0.06324307736505563	5.430040601122105	2.080584031959691	0.03784324943380946	0.5648559870846055	2.07654850992884	FALSE
ENSG00000249526	NA	AC008667.1	AC008667.1	lncRNA	novel transcript	5	1	139684645	139745010	-0.21174653537255428	-0.09706936827079259	-2.0801884538522533	0.037852048848034	0.5648559870846055	-2.076453269504436	FALSE
ENSG00000116962	4811	NID1	NID1	protein_coding	nidogen 1 [Source:HGNC Symbol;Acc:HGNC:7821]	1	-1	235975830	236065109	0.16172681336793682	3.6344580575759227	2.080438501499058	0.03788104501134932	0.5648559870846055	2.0761395628697454	FALSE
ENSG00000163683	201895	SMIM14	SMIM14	protein_coding	small integral membrane protein 14 [Source:HGNC Symbol;Acc:HGNC:27321]	4	-1	39546336	39638902	0.04945940201939791	6.129158467309039	2.079811721282221	0.037914861753202016	0.5648559870846055	2.0757739607733696	FALSE
ENSG00000232485	NA	AC098820.1	AC098820.1	lncRNA	novel transcript	2	-1	216479030	216498761	-0.1630361505986538	0.21532148561730727	-2.079359780352727	0.0379234644424902	0.5648559870846055	-2.0756809989879614	FALSE
ENSG00000256683	59348	ZNF350	ZNF350	protein_coding	zinc finger protein 350 [Source:HGNC Symbol;Acc:HGNC:16656]	19	-1	51964340	51986856	0.05812454135119882	4.4296223187330614	2.0790567432565537	0.03797148599148045	0.5648559870846055	2.0751624011108682	FALSE
ENSG00000166908	79837	PIP4K2C	PIP4K2C	protein_coding	phosphatidylinositol-5-phosphate 4-kinase type 2 gamma [Source:HGNC Symbol;Acc:HGNC:23786]	12	1	57591174	57603418	0.045805833156861375	4.79584608986411	2.0788885815858906	0.03797563607236172	0.5648559870846055	2.0751176094403303	FALSE
ENSG00000125430	9953	HS3ST3B1	HS3ST3B1	protein_coding	heparan sulfate-glucosamine 3-sulfotransferase 3B1 [Source:HGNC Symbol;Acc:HGNC:5198]	17	1	14301081	14349404	-0.11334216967875932	4.39964215482355	-2.0793274107341113	0.03797699524857299	0.5648559870846055	-2.0751029408063864	FALSE
ENSG00000147679	84294	UTP23	UTP23	protein_coding	UTP23 small subunit processome component [Source:HGNC Symbol;Acc:HGNC:28224]	8	1	116766505	116849463	0.06978856629837882	4.183372157599118	2.078214699412079	0.0380460419637315	0.5648559870846055	2.074358354914744	FALSE
ENSG00000115594	3554	IL1R1	IL1R1	protein_coding	interleukin 1 receptor type 1 [Source:HGNC Symbol;Acc:HGNC:5993]	2	1	102064544	102179874	-0.1573488916295176	7.550267500681426	-2.0791108141013273	0.038061360901263774	0.5648559870846055	-2.0741933143520495	FALSE
ENSG00000145284	79966	SCD5	SCD5	protein_coding	stearoyl-CoA desaturase 5 [Source:HGNC Symbol;Acc:HGNC:21088]	4	-1	82629539	82798796	-0.19675240713565323	1.604336756983833	-2.079700462489286	0.03807484715525113	0.5648559870846055	-2.074048065192257	FALSE
ENSG00000119686	55640	FLVCR2	FLVCR2	protein_coding	feline leukemia virus subgroup C cellular receptor family member 2 [Source:HGNC Symbol;Acc:HGNC:20105]	14	1	75578620	75663214	-0.13140100408048072	3.198156904135556	-2.0782954392570625	0.03808576252031373	0.5648559870846055	-2.0739305369579575	FALSE
ENSG00000167778	84926	SPRYD3	SPRYD3	protein_coding	SPRY domain containing 3 [Source:HGNC Symbol;Acc:HGNC:25920]	12	-1	53064316	53079404	0.07772289171632796	4.670528368717818	2.0771400463342458	0.03816537417049155	0.5648559870846055	2.073074205314935	FALSE
ENSG00000137710	5962	RDX	RDX	protein_coding	radixin [Source:HGNC Symbol;Acc:HGNC:9944]	11	-1	109864295	110296712	-0.057602536557154416	4.718393095828613	-2.076772186574219	0.03818885350652664	0.5648559870846055	-2.072821943140916	FALSE
ENSG00000104660	23484	LEPROTL1	LEPROTL1	protein_coding	leptin receptor overlapping transcript like 1 [Source:HGNC Symbol;Acc:HGNC:6555]	8	1	30095408	30177208	0.059246588194661776	7.33203658037968	2.0770519502763007	0.03822713168151877	0.5648559870846055	2.072410964722894	FALSE
ENSG00000107331	20	ABCA2	ABCA2	protein_coding	ATP binding cassette subfamily A member 2 [Source:HGNC Symbol;Acc:HGNC:32]	9	-1	137007234	137028922	-0.10264313483219212	5.51418456580254	-2.076588544707705	0.03825156690049777	0.5648559870846055	-2.0721487958663674	FALSE
ENSG00000230082	NA	PRRT3-AS1	PRRT3-AS1	lncRNA	PRRT3 antisense RNA 1 [Source:HGNC Symbol;Acc:HGNC:41151]	3	1	9947404	9954787	-0.17698254294917865	0.5317841783074866	-2.075791135410105	0.03827181105827538	0.5648559870846055	-2.071931701312839	FALSE
ENSG00000232613	NA	LINC02576	LINC02576	lncRNA	long intergenic non-protein coding RNA 2576 [Source:HGNC Symbol;Acc:HGNC:53748]	2	1	65030727	65053017	-0.24802477536046696	0.007613451536283415	-2.0754895033335274	0.03830356788982699	0.5648559870846055	-2.071591343617773	FALSE
ENSG00000137145	55667	DENND4C	DENND4C	protein_coding	DENN domain containing 4C [Source:HGNC Symbol;Acc:HGNC:26079]	9	1	19230435	19373545	-0.05584335265586393	5.967792420057338	-2.0756866091148933	0.03831013464077138	0.5648559870846055	-2.0715209936016334	FALSE
ENSG00000169925	8019	BRD3	BRD3	protein_coding	bromodomain containing 3 [Source:HGNC Symbol;Acc:HGNC:1104]	9	-1	134030305	134068535	0.05216867342100162	5.4861449524781305	2.0750344471809723	0.0383978112038826	0.5656110632321206	2.070582689853506	FALSE
ENSG00000198589	987	LRBA	LRBA	protein_coding	LPS responsive beige-like anchor protein [Source:HGNC Symbol;Acc:HGNC:1742]	4	-1	150264435	151015727	-0.06743430828742802	6.625959876108126	-2.0729691610084546	0.03854966958391355	0.56678635421714	-2.068961820433225	FALSE
ENSG00000113721	5159	PDGFRB	PDGFRB	protein_coding	platelet derived growth factor receptor beta [Source:HGNC Symbol;Acc:HGNC:8804]	5	-1	150113839	150155872	-0.2728567397040855	0.8473062627337223	-2.0738838465614093	0.03857916267012053	0.56678635421714	-2.0686476537355802	FALSE
ENSG00000163346	57326	PBXIP1	PBXIP1	protein_coding	PBX homeobox interacting protein 1 [Source:HGNC Symbol;Acc:HGNC:21199]	1	-1	154944076	154956123	0.0893836864099109	7.376496965462672	2.0725427794200226	0.038659974325778064	0.56678635421714	2.0677878752160477	FALSE
ENSG00000106609	55069	TMEM248	TMEM248	protein_coding	transmembrane protein 248 [Source:HGNC Symbol;Acc:HGNC:25476]	7	1	66921225	66958551	0.04604897221150406	6.588814477636875	2.0717389377462605	0.038664568786991246	0.56678635421714	2.0677390393157697	FALSE
ENSG00000125482	7270	TTF1	TTF1	protein_coding	transcription termination factor 1 [Source:HGNC Symbol;Acc:HGNC:12397]	9	-1	132375548	132406851	0.058057380754522825	5.311468121701045	2.0708851827823804	0.03873523023317037	0.56678635421714	2.0669885781216255	FALSE
ENSG00000148400	4851	NOTCH1	NOTCH1	protein_coding	notch receptor 1 [Source:HGNC Symbol;Acc:HGNC:7881]	9	-1	136494433	136546048	0.06616858131357262	8.189857878692656	2.071208385627982	0.03873963329307063	0.56678635421714	2.0669418538536997	FALSE
ENSG00000183091	4703	NEB	NEB	protein_coding	nebulin [Source:HGNC Symbol;Acc:HGNC:7720]	2	-1	151485336	151734487	-0.18765441291758478	0.8174714285961756	-2.0710820535717933	0.0387530225176617	0.56678635421714	-2.0667997981721853	FALSE
ENSG00000160256	85395	FAM207A	FAM207A	protein_coding	family with sequence similarity 207 member A [Source:HGNC Symbol;Acc:HGNC:15811]	21	1	44940012	44976989	-0.08842150403087556	2.3676848230259253	-2.0697547259821722	0.03881592255371008	0.56678635421714	-2.066133005125161	FALSE
ENSG00000151023	219670	ENKUR	ENKUR	protein_coding	enkurin, TRPC channel interacting protein [Source:HGNC Symbol;Acc:HGNC:28388]	10	-1	24981979	25062279	0.1686101069797532	3.840180933485565	2.071388863655552	0.03882523007538846	0.56678635421714	2.0660344155865875	FALSE
ENSG00000179104	160335	TMTC2	TMTC2	protein_coding	transmembrane O-mannosyltransferase targeting cadherins 2 [Source:HGNC Symbol;Acc:HGNC:25440]	12	1	82686880	83134870	-0.09527559834081423	6.315862102647994	-2.069949749183275	0.038898244486812304	0.56678635421714	-2.06526170925525	FALSE
ENSG00000172824	283848	CES4A	CES4A	protein_coding	carboxylesterase 4A [Source:HGNC Symbol;Acc:HGNC:26741]	16	1	66988589	67009758	-0.10414513613566023	2.216871989385407	-2.0691135832037486	0.03891559479816542	0.56678635421714	-2.065078273344512	FALSE
ENSG00000181218	92815	HIST3H2A	HIST3H2A	protein_coding	histone cluster 3 H2A [Source:HGNC Symbol;Acc:HGNC:20507]	1	-1	228456979	228457873	0.2631623200624106	0.9640409063613983	2.0694837156368497	0.038916089693846564	0.56678635421714	2.065073042086406	FALSE
ENSG00000136868	1317	SLC31A1	SLC31A1	protein_coding	solute carrier family 31 member 1 [Source:HGNC Symbol;Acc:HGNC:11016]	9	1	113221544	113264492	0.08120719999434112	4.769018389398404	2.068331807058548	0.03901121058646141	0.5668792141294281	2.0640686214113155	FALSE
ENSG00000231412	NA	AC005392.2	AC005392.2	lncRNA	novel transcript	19	-1	43329295	43331430	-0.4063993539607873	2.7762052666421537	-2.072545590151525	0.03902295880406742	0.5668792141294281	-2.063944711516575	FALSE
ENSG00000285533	105369347	RELA-DT	RELA-DT	lncRNA	RELA divergent transcript [Source:HGNC Symbol;Acc:HGNC:54185]	11	1	65663006	65671716	0.09999624490217895	2.066715566930923	2.067784596424143	0.039032106291678755	0.5668792141294281	2.0638482537789344	FALSE
ENSG00000256039	NA	LINC02446	LINC02446	lncRNA	long intergenic non-protein coding RNA 2446 [Source:HGNC Symbol;Acc:HGNC:53378]	12	1	10553362	10572688	-0.2352707481471379	2.5579726968994057	-2.069810512055718	0.03910446810846845	0.5673988819742322	-2.063085894282585	FALSE
ENSG00000161405	22806	IKZF3	IKZF3	protein_coding	IKAROS family zinc finger 3 [Source:HGNC Symbol;Acc:HGNC:13178]	17	-1	39757718	39864312	-0.10351404677467624	7.334747348551061	-2.0673823588010647	0.03914580980635526	0.5674188729567871	-2.0626508812701383	FALSE
ENSG00000165025	6850	SYK	SYK	protein_coding	spleen associated tyrosine kinase [Source:HGNC Symbol;Acc:HGNC:11491]	9	1	90801787	90898549	0.05308931538672823	8.95195514277595	2.067307573963869	0.03917900927965437	0.5674188729567871	2.0623018262005415	FALSE
ENSG00000077044	8527	DGKD	DGKD	protein_coding	diacylglycerol kinase delta [Source:HGNC Symbol;Acc:HGNC:2851]	2	1	233354507	233472104	-0.07983965341500188	7.112594576696122	-2.0660705528446828	0.03922988572145145	0.567625706553576	-2.061767404795879	FALSE
ENSG00000139514	6541	SLC7A1	SLC7A1	protein_coding	solute carrier family 7 member 1 [Source:HGNC Symbol;Acc:HGNC:11057]	13	-1	29509414	29595688	-0.11848787988997156	4.30702606463601	-2.0648996281925993	0.039301361467976796	0.5681299326465872	-2.061017595442277	FALSE
ENSG00000169217	10421	CD2BP2	CD2BP2	protein_coding	CD2 cytoplasmic tail binding protein 2 [Source:HGNC Symbol;Acc:HGNC:1656]	16	-1	30350773	30355308	0.062143007138465656	4.846228664379105	2.0640721357601444	0.03938740880113178	0.568460673308086	2.060116458703252	FALSE
ENSG00000166033	5654	HTRA1	HTRA1	protein_coding	HtrA serine peptidase 1 [Source:HGNC Symbol;Acc:HGNC:9476]	10	1	122458551	122514907	-0.26178953025705304	-0.20310947557451392	-2.063891942248769	0.03944148376399101	0.568460673308086	-2.059551009706128	FALSE
ENSG00000134324	23175	LPIN1	LPIN1	protein_coding	lipin 1 [Source:HGNC Symbol;Acc:HGNC:13345]	2	1	11677595	11827409	-0.07095080866457959	5.266893523921829	-2.0633593686961387	0.03945749182643731	0.568460673308086	-2.0593837434677584	FALSE
ENSG00000118655	64858	DCLRE1B	DCLRE1B	protein_coding	DNA cross-link repair 1B [Source:HGNC Symbol;Acc:HGNC:17641]	1	1	113905213	113914086	0.11492547511473616	2.468071924898732	2.062365232008659	0.03953618659376907	0.568460673308086	2.05856230840536	FALSE
ENSG00000101109	6789	STK4	STK4	protein_coding	serine/threonine kinase 4 [Source:HGNC Symbol;Acc:HGNC:11408]	20	1	44966479	45080021	0.04859114251091157	9.101465602850567	2.062857299256775	0.039542917228917986	0.568460673308086	2.058492116850019	FALSE
ENSG00000136235	10457	GPNMB	GPNMB	protein_coding	glycoprotein nmb [Source:HGNC Symbol;Acc:HGNC:4462]	7	1	23235967	23275108	-0.2881449757558596	-0.5773954094315165	-2.0627996349896476	0.03954413425952066	0.568460673308086	-2.0584794259253143	FALSE
ENSG00000122952	11130	ZWINT	ZWINT	protein_coding	ZW10 interacting kinetochore protein [Source:HGNC Symbol;Acc:HGNC:13195]	10	-1	56357227	56361273	-0.2286107835440868	-0.023757920896600143	-2.0613616006104314	0.03962334012399901	0.5688284540987065	-2.05765419677696	FALSE
ENSG00000226891	NA	LINC01359	LINC01359	lncRNA	long intergenic non-protein coding RNA 1359 [Source:HGNC Symbol;Acc:HGNC:50591]	1	-1	64972225	65002489	0.11820067987138039	5.045931817762168	2.0620995936024413	0.0396430635600994	0.5688284540987065	2.0574489202189685	FALSE
ENSG00000051009	84067	FAM160A2	FAM160A2	protein_coding	family with sequence similarity 160 member A2 [Source:HGNC Symbol;Acc:HGNC:25378]	11	-1	6211335	6234711	-0.08900320193068545	5.852414610254205	-2.060451118771251	0.039801455224738214	0.570136705028715	-2.0558035551173788	FALSE
ENSG00000109220	26511	CHIC2	CHIC2	protein_coding	cysteine rich hydrophobic domain 2 [Source:HGNC Symbol;Acc:HGNC:1935]	4	-1	54009789	54064605	-0.07525344150311142	6.916639515282299	-2.0602269974134453	0.03980775266237498	0.570136705028715	-2.0557382525610515	FALSE
ENSG00000135049	23287	AGTPBP1	AGTPBP1	protein_coding	ATP/GTP binding protein 1 [Source:HGNC Symbol;Acc:HGNC:17258]	9	-1	85546539	85742029	-0.08389356130605385	8.8451027641152	-2.0595224638817955	0.03989056306488679	0.5707956860696115	-2.0548803477923285	FALSE
ENSG00000142798	3339	HSPG2	HSPG2	protein_coding	heparan sulfate proteoglycan 2 [Source:HGNC Symbol;Acc:HGNC:5273]	1	-1	21822244	21937310	-0.18457371991746163	0.8851542233745991	-2.0581389619494983	0.03993265939281492	0.5708714099925827	-2.054444814603155	FALSE
ENSG00000162594	149233	IL23R	IL23R	protein_coding	interleukin 23 receptor [Source:HGNC Symbol;Acc:HGNC:19100]	1	1	67138907	67259979	0.297336963771798	-0.09795873488821441	2.0585243837492713	0.03997892015525259	0.5710064737828019	2.053966644731155	FALSE
ENSG00000152315	56659	KCNK13	KCNK13	protein_coding	potassium two pore domain channel subfamily K member 13 [Source:HGNC Symbol;Acc:HGNC:6275]	14	1	90061994	90185853	-0.1307220826949842	2.303514947700492	-2.0572256200338903	0.04003693830541833	0.5713090616884486	-2.053367608828586	FALSE
ENSG00000038219	259282	BOD1L1	BOD1L1	protein_coding	biorientation of chromosomes in cell division 1 like 1 [Source:HGNC Symbol;Acc:HGNC:31792]	4	-1	13568738	13627725	0.0532602151790762	8.826418636578028	2.056406707782325	0.0401672539317881	0.5726417975514386	2.052024783200072	FALSE
ENSG00000102172	6611	SMS	SMS	protein_coding	spermine synthase [Source:HGNC Symbol;Acc:HGNC:11123]	X	1	21940709	21994837	0.060007917780100506	5.815890454012433	2.055766062283452	0.04023035789309844	0.5730147670154727	2.0513758615738107	FALSE
ENSG00000204592	3133	HLA-E	HLA-E	protein_coding	major histocompatibility complex, class I, E [Source:HGNC Symbol;Acc:HGNC:4962]	6	1	30489509	30494194	0.07194057921846131	11.350370032563012	2.054725004960539	0.04033021417375897	0.573910047751537	2.050350763739924	FALSE
ENSG00000169715	4493	MT1E	MT1E	protein_coding	metallothionein 1E [Source:HGNC Symbol;Acc:HGNC:7397]	16	1	56625475	56627112	-0.2708469164863341	-0.45321710829727757	-2.0539661137249454	0.040414320821601506	0.5745797710942814	-2.0494890159491987	FALSE
ENSG00000204482	7940	LST1	LST1	protein_coding	leukocyte specific transcript 1 [Source:HGNC Symbol;Acc:HGNC:14189]	6	1	31586124	31588909	0.12690154294451883	7.473269299449371	2.053009110110866	0.04048006096073699	0.5749873860457797	2.048816507619472	FALSE
ENSG00000236915	NA	CLCA4-AS1	CLCA4-AS1	lncRNA	CLCA4 antisense RNA 1 [Source:HGNC Symbol;Acc:HGNC:54055]	1	-1	86571181	86696311	-0.2083113156488725	0.4759158791295498	-2.0523029714058536	0.04058159064983563	0.5758791465255315	-2.0477796965250934	FALSE
ENSG00000141499	55135	WRAP53	WRAP53	protein_coding	WD repeat containing antisense to TP53 [Source:HGNC Symbol;Acc:HGNC:25522]	17	1	7686071	7703502	0.09064858515962815	2.244010013730391	2.050935833229069	0.040619523372608	0.5758791465255315	2.047392895547926	FALSE
ENSG00000135424	3679	ITGA7	ITGA7	protein_coding	integrin subunit alpha 7 [Source:HGNC Symbol;Acc:HGNC:6143]	12	-1	55684568	55716043	-0.3231388219739185	-0.06999138321332259	-2.051551173269745	0.0406542238053934	0.5758791465255315	-2.0470393223983163	FALSE
ENSG00000051382	5291	PIK3CB	PIK3CB	protein_coding	phosphatidylinositol-4,5-bisphosphate 3-kinase catalytic subunit beta [Source:HGNC Symbol;Acc:HGNC:8976]	3	-1	138652699	138834938	-0.06306448167119072	6.747137397546681	-2.0505297317109803	0.04072643255186958	0.5761299887634805	-2.0463043850169607	FALSE
ENSG00000228486	728537	C2orf92	C2orf92	protein_coding	chromosome 2 open reading frame 92 [Source:HGNC Symbol;Acc:HGNC:49272]	2	1	97664217	97703064	-0.11708462636576478	1.957030591057704	-2.049978870226815	0.040746218662467804	0.5761299887634805	-2.046103195661879	FALSE
ENSG00000114166	8850	KAT2B	KAT2B	protein_coding	lysine acetyltransferase 2B [Source:HGNC Symbol;Acc:HGNC:8638]	3	1	20040446	20154404	-0.07765205102079076	7.4396961948582625	-2.04898090296695	0.0408722586373708	0.5769153470305113	-2.044823534707635	FALSE
ENSG00000140718	79068	FTO	FTO	protein_coding	FTO alpha-ketoglutarate dependent dioxygenase [Source:HGNC Symbol;Acc:HGNC:24678]	16	1	53701692	54158512	-0.06377837424462562	5.9871042408575255	-2.04875110098466	0.04088031484232989	0.5769153470305113	-2.0447418552867713	FALSE
ENSG00000099968	23786	BCL2L13	BCL2L13	protein_coding	BCL2 like 13 [Source:HGNC Symbol;Acc:HGNC:17164]	22	1	17628855	17730855	-0.05740384243359564	5.847399503542982	-2.0485581438701166	0.040925601463985224	0.5769153470305113	-2.044282961638502	FALSE
ENSG00000130638	25814	ATXN10	ATXN10	protein_coding	ataxin 10 [Source:HGNC Symbol;Acc:HGNC:10549]	22	1	45671798	45845307	-0.05014033366884707	5.824653481772196	-2.0475170373051155	0.04098422153830372	0.5769153470305113	-2.0436895973858187	FALSE
ENSG00000133048	1116	CHI3L1	CHI3L1	protein_coding	chitinase 3 like 1 [Source:HGNC Symbol;Acc:HGNC:1932]	1	-1	203178931	203186704	0.2641958629776209	7.2392889614585645	2.0496631612634615	0.04098773208868696	0.5769153470305113	2.0436540857120846	FALSE
ENSG00000012822	57658	CALCOCO1	CALCOCO1	protein_coding	calcium binding and coiled-coil domain 1 [Source:HGNC Symbol;Acc:HGNC:29306]	12	-1	53708517	53727745	0.046429668367103716	7.108220465100079	2.0471019354244033	0.04106247853686964	0.5774110526945161	2.0428985839888685	FALSE
ENSG00000140548	374655	ZNF710	ZNF710	protein_coding	zinc finger protein 710 [Source:HGNC Symbol;Acc:HGNC:25352]	15	1	90001324	90082206	0.07763939448685075	7.379829795740966	2.0471442386526197	0.04109740198405942	0.5774110526945161	2.0425459936204597	FALSE
ENSG00000082805	23085	ERC1	ERC1	protein_coding	ELKS/RAB6-interacting/CAST family member 1 [Source:HGNC Symbol;Acc:HGNC:17072]	12	1	990509	1495933	-0.06446485360396714	6.441377036083821	-2.0464210841244292	0.04115417042891744	0.5776853733239261	-2.041973395412887	FALSE
ENSG00000172243	64581	CLEC7A	CLEC7A	protein_coding	C-type lectin domain containing 7A [Source:HGNC Symbol;Acc:HGNC:14558]	12	-1	10116777	10130258	0.10920094438186645	8.560641027865222	2.045643163136139	0.04124909372803506	0.5779829061606957	2.041017439123911	FALSE
ENSG00000113141	3550	IK	IK	protein_coding	IK cytokine [Source:HGNC Symbol;Acc:HGNC:5958]	5	1	140647058	140662480	0.049115616530441386	6.653568619012934	2.0453202811883293	0.041249892148790546	0.5779829061606957	2.0410094062714492	FALSE
ENSG00000109272	5197	PF4V1	PF4V1	protein_coding	platelet factor 4 variant 1 [Source:HGNC Symbol;Acc:HGNC:8862]	4	1	73853296	73854483	0.28719909627796003	2.568834508030948	2.047204071637247	0.041296994333956685	0.5781206490198575	2.04053574754664	FALSE
ENSG00000204406	55777	MBD5	MBD5	protein_coding	methyl-CpG binding domain protein 5 [Source:HGNC Symbol;Acc:HGNC:20444]	2	1	148021011	148516971	-0.06799006350464687	7.593067458282465	-2.044211132611729	0.04137232700038157	0.5786529883705307	-2.039779153875825	FALSE
ENSG00000130475	23149	FCHO1	FCHO1	protein_coding	FCH domain only 1 [Source:HGNC Symbol;Acc:HGNC:29002]	19	1	17747718	17788568	0.07823297331125811	6.338230838002339	2.043533189935027	0.04142287442810556	0.5788062857787855	2.039272141298424	FALSE
ENSG00000143153	481	ATP1B1	ATP1B1	protein_coding	ATPase Na+/K+ transporting subunit beta 1 [Source:HGNC Symbol;Acc:HGNC:804]	1	1	169105697	169132722	0.1651802585478156	1.7638995898068714	2.0431755794265793	0.04145791912192835	0.5788062857787855	2.0389209353159803	FALSE
ENSG00000256128	NA	LINC00944	LINC00944	lncRNA	long intergenic non-protein coding RNA 944 [Source:HGNC Symbol;Acc:HGNC:48640]	12	-1	126729787	126772519	-0.19239037931703673	2.7905320104841955	-2.044206512315038	0.04155544932360103	0.5789582069075061	-2.037944842539755	FALSE
ENSG00000129534	55320	MIS18BP1	MIS18BP1	protein_coding	MIS18 binding protein 1 [Source:HGNC Symbol;Acc:HGNC:20190]	14	-1	45203190	45253540	0.08201101818322254	5.888461643057073	2.0418915467966907	0.04157264509740472	0.5789582069075061	2.037772946576267	FALSE
ENSG00000172965	NA	MIR4435-2HG	MIR4435-2HG	lncRNA	MIR4435-2 host gene [Source:HGNC Symbol;Acc:HGNC:35163]	2	-1	111036776	111523376	-0.11070978308736379	6.362374161760364	-2.0425843739551865	0.04161174002620517	0.5789582069075061	-2.0373823616442253	FALSE
ENSG00000158156	55113	XKR8	XKR8	protein_coding	XK related 8 [Source:HGNC Symbol;Acc:HGNC:25508]	1	1	27959462	27968096	0.07405622312216575	5.447137347943865	2.0412907462739582	0.04164430228775401	0.5789582069075061	2.0370572795870294	FALSE
ENSG00000093009	8318	CDC45	CDC45	protein_coding	cell division cycle 45 [Source:HGNC Symbol;Acc:HGNC:1739]	22	1	19479457	19520612	-0.27612282920508857	-0.5600684374060202	-2.0403106393130788	0.041670802869278184	0.5789582069075061	-2.0367928725022675	FALSE
ENSG00000127948	5447	POR	POR	protein_coding	cytochrome p450 oxidoreductase [Source:HGNC Symbol;Acc:HGNC:9208]	7	1	75899200	75986855	-0.10059881521619474	5.462693085974339	-2.0403894806241554	0.041723980536836534	0.5789582069075061	-2.036262726428073	FALSE
ENSG00000248477	NA	AC139495.1	AC139495.1	transcribed_unprocessed_pseudogene	NLR family, apoptosis inhibitory protein (NAIP) pseudogene	5	1	69607099	69624049	-0.20482887301646624	1.6171595564530217	-2.041709137020013	0.04173008028641556	0.5789582069075061	-2.0362019525451154	FALSE
ENSG00000156253	10069	RWDD2B	RWDD2B	protein_coding	RWD domain containing 2B [Source:HGNC Symbol;Acc:HGNC:1302]	21	-1	29004384	29019360	-0.09766127362826116	2.2399378622511676	-2.038516073723775	0.04186076245813525	0.5802522667454297	-2.0349017244575545	FALSE
ENSG00000214944	64283	ARHGEF28	ARHGEF28	protein_coding	Rho guanine nucleotide exchange factor 28 [Source:HGNC Symbol;Acc:HGNC:30322]	5	1	73626158	73941993	-0.28400879538419965	-0.7197107625146204	-2.038433725526387	0.04192943572070202	0.5806852477355438	-2.0342198333316692	FALSE
ENSG00000151746	636	BICD1	BICD1	protein_coding	BICD cargo adaptor 1 [Source:HGNC Symbol;Acc:HGNC:1049]	12	1	32106835	32383633	-0.0796913806497308	4.979462977539138	-2.0380932678386956	0.041991025793797654	0.5810194478925919	-2.0336090782581433	FALSE
ENSG00000243970	NA	PPIEL	PPIEL	transcribed_unprocessed_pseudogene	peptidylprolyl isomerase E like pseudogene [Source:HGNC Symbol;Acc:HGNC:33195]	1	-1	39522280	39559671	-0.12249938106624425	3.5795246298619205	-2.03834601636212	0.04205389474602139	0.5813707320904972	-2.0329864226254273	FALSE
ENSG00000198752	9578	CDC42BPB	CDC42BPB	protein_coding	CDC42 binding protein kinase beta [Source:HGNC Symbol;Acc:HGNC:1738]	14	-1	102932380	103057549	0.06776230585047172	4.269072002973728	2.036556252064118	0.04209458253221629	0.5814150219565511	2.0325838695266967	FALSE
ENSG00000157873	8764	TNFRSF14	TNFRSF14	protein_coding	TNF receptor superfamily member 14 [Source:HGNC Symbol;Acc:HGNC:11912]	1	1	2555639	2565382	0.06613714304393614	6.732922494500113	2.0357629939127992	0.042199519392282725	0.5822663072571361	2.0315471723056553	FALSE
ENSG00000169918	161725	OTUD7A	OTUD7A	protein_coding	OTU deubiquitinase 7A [Source:HGNC Symbol;Acc:HGNC:20718]	15	-1	31475398	31870789	-0.13657197184255998	1.1226509470820394	-2.0344105551683214	0.042265933152565015	0.5822663072571361	-2.0308921808097726	FALSE
ENSG00000073350	3993	LLGL2	LLGL2	protein_coding	LLGL scribble cell polarity complex component 2 [Source:HGNC Symbol;Acc:HGNC:6629]	17	1	75525080	75575208	-0.11022200748615951	3.827143996585394	-2.034922977400305	0.042278640470173295	0.5822663072571361	-2.030766956859486	FALSE
ENSG00000175806	4482	MSRA	MSRA	protein_coding	methionine sulfoxide reductase A [Source:HGNC Symbol;Acc:HGNC:7377]	8	1	10054292	10428891	-0.09665373101837993	6.420707642035085	-2.034660374973401	0.042348132621534355	0.5822663072571361	-2.030082710785123	FALSE
ENSG00000180667	55432	YOD1	YOD1	protein_coding	YOD1 deubiquitinase [Source:HGNC Symbol;Acc:HGNC:25035]	1	-1	207043849	207052980	-0.20069773530332746	5.374876819734476	-2.033892625432629	0.04240838707163471	0.5822663072571361	-2.029490191005754	FALSE
ENSG00000274487	NA	AC244154.1	AC244154.1	transcribed_unprocessed_pseudogene	aminopeptidase puromycin sensitive (NPEPPS) pseudogene	17	-1	38195703	38257192	-0.09578452597694831	2.028175539619353	-2.0329085959882116	0.04245569294253713	0.5822663072571361	-2.0290255015077845	FALSE
ENSG00000188825	NA	LINC00910	LINC00910	lncRNA	long intergenic non-protein coding RNA 910 [Source:HGNC Symbol;Acc:HGNC:44361]	17	-1	43338741	43389199	0.10230014820309652	2.3224095071304225	2.0325153648482175	0.04247629457418964	0.5822663072571361	2.0288232668480988	FALSE
ENSG00000138772	306	ANXA3	ANXA3	protein_coding	annexin A3 [Source:HGNC Symbol;Acc:HGNC:541]	4	1	78551747	78610451	-0.2140480806160916	6.610072131011492	-2.033135909383583	0.042479743444384016	0.5822663072571361	-2.02878941933126	FALSE
ENSG00000166928	84689	MS4A14	MS4A14	protein_coding	membrane spanning 4-domains A14 [Source:HGNC Symbol;Acc:HGNC:30706]	11	1	60378530	60417756	0.155379798786206	4.081980142392627	2.03274391862703	0.04249406613468365	0.5822663072571361	2.0286488800462625	FALSE
ENSG00000158477	909	CD1A	CD1A	protein_coding	CD1a molecule [Source:HGNC Symbol;Acc:HGNC:1634]	1	1	158254424	158258269	0.16776592646743926	0.4669683736858706	2.031215266592134	0.04260263275827379	0.5829149001618184	2.0275848868460633	FALSE
ENSG00000237990	NA	CNTN4-AS1	CNTN4-AS1	lncRNA	CNTN4 antisense RNA 1 [Source:HGNC Symbol;Acc:HGNC:39985]	3	-1	3039033	3069242	0.2930083365654991	0.10183936108102488	2.0311265716424636	0.04262711623209948	0.5829149001618184	2.0273452566210772	FALSE
ENSG00000079335	8556	CDC14A	CDC14A	protein_coding	cell division cycle 14A [Source:HGNC Symbol;Acc:HGNC:1718]	1	1	100345001	100520277	-0.07016918428487795	6.531995565002837	-2.0308705628753545	0.04271333481638583	0.5829149001618184	-2.0265023239927373	FALSE
ENSG00000229852	NA	AC019205.1	AC019205.1	lncRNA	novel transcript, antisense to KHDC1	6	1	73263212	73301789	-0.11157405549509125	2.2886228501756776	-2.0300454318326175	0.04272647054204511	0.5829149001618184	-2.026374026355278	FALSE
ENSG00000204177	399761	BMS1P1	BMS1P1	transcribed_unprocessed_pseudogene	BMS1 pseudogene 1 [Source:HGNC Symbol;Acc:HGNC:23649]	10	1	46786674	46811989	-0.19028771005981626	1.1850388697540828	-2.0313715043537024	0.04273483058477043	0.5829149001618184	-2.0262923905443277	FALSE
ENSG00000145386	890	CCNA2	CCNA2	protein_coding	cyclin A2 [Source:HGNC Symbol;Acc:HGNC:1578]	4	-1	121816444	121823933	-0.1902291940500016	1.3269181209942995	-2.028565482854083	0.04286057546106058	0.5829149001618184	-2.0250661179433522	FALSE
ENSG00000011295	54902	TTC19	TTC19	protein_coding	tetratricopeptide repeat domain 19 [Source:HGNC Symbol;Acc:HGNC:26006]	17	1	15999784	16045015	-0.05980848084130663	5.0134704557364955	-2.0286997385194208	0.04286588301684759	0.5829149001618184	-2.025014425230105	FALSE
ENSG00000128731	8924	HERC2	HERC2	protein_coding	HECT and RLD domain containing E3 ubiquitin protein ligase 2 [Source:HGNC Symbol;Acc:HGNC:4868]	15	-1	28111040	28322172	-0.10071402909433314	4.732539630558286	-2.028983446537462	0.04290123035939162	0.5829149001618184	-2.024670299237718	FALSE
ENSG00000254444	NA	AC022762.1	AC022762.1	lncRNA	novel transcript, sense overlapping OR52B2	11	-1	6108135	6185576	-0.17644334784664162	0.821671077661658	-2.0290901469512774	0.04291290916080765	0.5829149001618184	-2.024556652304242	FALSE
ENSG00000106733	54981	NMRK1	NMRK1	protein_coding	nicotinamide riboside kinase 1 [Source:HGNC Symbol;Acc:HGNC:26057]	9	-1	75060573	75088217	-0.10178272111855158	5.276410431652772	-2.0303374725780166	0.04292224620041857	0.5829149001618184	-2.0244658119642542	FALSE
ENSG00000248874	NA	C5orf17	C5orf17	lncRNA	chromosome 5 open reading frame 17 (putative) [Source:HGNC Symbol;Acc:HGNC:26630]	5	1	23951348	24178263	-0.45168189022635197	1.7672429058882255	-2.031785358430699	0.04296630942074276	0.5829149001618184	-2.024037344852304	FALSE
ENSG00000141556	6904	TBCD	TBCD	protein_coding	tubulin folding cofactor D [Source:HGNC Symbol;Acc:HGNC:11581]	17	1	82752065	82945914	-0.0610568310369457	5.519780760715516	-2.0275382650347984	0.04302735761251949	0.5829149001618184	-2.0234443306326737	FALSE
ENSG00000228340	NA	MIR646HG	MIR646HG	lncRNA	MIR646 host gene [Source:HGNC Symbol;Acc:HGNC:27659]	20	1	60087826	60653784	-0.14201638329811406	6.399555175734675	-2.0283756293097857	0.04302995040199097	0.5829149001618184	-2.023419160359076	FALSE
ENSG00000117419	79033	ERI3	ERI3	protein_coding	ERI1 exoribonuclease family member 3 [Source:HGNC Symbol;Acc:HGNC:17276]	1	-1	44221070	44355260	-0.08102561284256016	4.589063540307383	-2.0255133995763215	0.043195612036348426	0.5846484627363006	-2.021813601948916	FALSE
ENSG00000172725	57175	CORO1B	CORO1B	protein_coding	coronin 1B [Source:HGNC Symbol;Acc:HGNC:2253]	11	-1	67435510	67443821	0.0842472713792577	4.445390139288511	2.025412702131932	0.04326645023192619	0.584678870828155	2.021128640621599	FALSE
ENSG00000231887	5554	PRH1	PRH1	protein_coding	proline rich protein HaeIII subfamily 1 [Source:HGNC Symbol;Acc:HGNC:9366]	12	-1	10824960	11171608	-0.14560483527497659	1.390334771548651	-2.0250014832359287	0.04327473671706025	0.584678870828155	-2.0210485773813804	FALSE
ENSG00000108424	3837	KPNB1	KPNB1	protein_coding	karyopherin subunit beta 1 [Source:HGNC Symbol;Acc:HGNC:6400]	17	1	47649476	47685505	0.06453730740390107	8.554915372334765	2.0243821190468516	0.043333408507917816	0.584678870828155	2.0204820663228173	FALSE
ENSG00000183283	9802	DAZAP2	DAZAP2	protein_coding	DAZ associated protein 2 [Source:HGNC Symbol;Acc:HGNC:2684]	12	1	51238724	51271362	0.060983345011571544	9.65132929289999	2.0241192738823908	0.04338171193119712	0.584678870828155	2.020016154221735	FALSE
ENSG00000256862	105369609	AC005842.1	AC005842.1	lncRNA	novel transcript, antisense to PARP11	12	1	3871579	3910382	0.19154442969308472	1.2996799403401322	2.024111654967952	0.04338633101174691	0.584678870828155	2.0199716237070158	FALSE
ENSG00000139192	55080	TAPBPL	TAPBPL	protein_coding	TAP binding protein like [Source:HGNC Symbol;Acc:HGNC:30683]	12	1	6451690	6466517	0.06589470990749735	5.2628034643384645	2.023778580839573	0.0434514573665045	0.5848671428223964	2.019344195257339	FALSE
ENSG00000246203	NA	AL353807.3	AL353807.3	unprocessed_pseudogene	novel pseudogene	1	-1	155614726	155660245	0.11365182451268385	4.079843912327466	2.0230979846965225	0.04350659233243272	0.5848671428223964	2.018813644694942	FALSE
ENSG00000230590	NA	FTX	FTX	lncRNA	FTX transcript, XIST regulator [Source:HGNC Symbol;Acc:HGNC:37190]	X	-1	73940435	74293574	-0.07159717457266268	8.514654032827655	-2.0230839529346754	0.04351342162446299	0.5848671428223964	-2.0187479675932773	FALSE
ENSG00000197006	51108	METTL9	METTL9	protein_coding	methyltransferase like 9 [Source:HGNC Symbol;Acc:HGNC:24586]	16	1	21597218	21657473	-0.1288263266095644	7.866758281804066	-2.0222872736408726	0.043583061660495	0.5852381924381377	-2.018078738020766	FALSE
ENSG00000167323	6786	STIM1	STIM1	protein_coding	stromal interaction molecule 1 [Source:HGNC Symbol;Acc:HGNC:11386]	11	1	3854527	4093210	-0.05115058312457954	7.926614044818001	-2.021736517719417	0.04364510826019591	0.5852381924381377	-2.017483240587559	FALSE
ENSG00000148840	23082	PPRC1	PPRC1	protein_coding	PPARG related coactivator 1 [Source:HGNC Symbol;Acc:HGNC:30025]	10	1	102132994	102150333	-0.06929744888788392	4.283860509042568	-2.0205481553274547	0.043694522787194934	0.5852381924381377	-2.017009491786968	FALSE
ENSG00000023608	6617	SNAPC1	SNAPC1	protein_coding	small nuclear RNA activating complex polypeptide 1 [Source:HGNC Symbol;Acc:HGNC:11134]	14	1	61762420	61796428	-0.10817394927848767	1.8144299964599415	-2.0202506324952183	0.04375225577978471	0.5852381924381377	-2.016456564683569	FALSE
ENSG00000241163	NA	LINC00877	LINC00877	lncRNA	long intergenic non-protein coding RNA 877 [Source:HGNC Symbol;Acc:HGNC:27706]	3	-1	71943592	72279503	0.13906360291529385	5.391344667172834	2.0204666576899215	0.04376201523146015	0.5852381924381377	2.0163631562223587	FALSE
ENSG00000187860	550631	CCDC157	CCDC157	protein_coding	coiled-coil domain containing 157 [Source:HGNC Symbol;Acc:HGNC:33854]	22	1	30356635	30378658	0.11633463697701318	1.0841629651453584	2.019636570732485	0.04376869248057146	0.5852381924381377	2.01629925789319	FALSE
ENSG00000185499	4582	MUC1	MUC1	protein_coding	mucin 1, cell surface associated [Source:HGNC Symbol;Acc:HGNC:7508]	1	-1	155185824	155192916	-0.20163761260247937	-0.13382849915548622	-2.0193479100198575	0.043841626192482164	0.5852381924381377	-2.01560184991015	FALSE
ENSG00000111206	2305	FOXM1	FOXM1	protein_coding	forkhead box M1 [Source:HGNC Symbol;Acc:HGNC:3818]	12	-1	2857681	2877155	-0.24379117529620586	0.44117793739568667	-2.0175142853444163	0.044023017632591185	0.5852381924381377	-2.0138715840724997	FALSE
ENSG00000102786	26512	INTS6	INTS6	protein_coding	integrator complex subunit 6 [Source:HGNC Symbol;Acc:HGNC:14879]	13	-1	51354077	51454264	-0.05532961081814669	6.538186080038555	-2.01792262806805	0.04403073169215691	0.5852381924381377	-2.013798134333178	FALSE
ENSG00000229980	NA	TOB1-AS1	TOB1-AS1	lncRNA	TOB1 antisense RNA 1 [Source:HGNC Symbol;Acc:HGNC:44340]	17	1	50866679	50910774	-0.1574392964685758	0.3100595088059825	-2.016867067711422	0.04406104487328565	0.5852381924381377	-2.0135096112942286	FALSE
ENSG00000122188	54900	LAX1	LAX1	protein_coding	lymphocyte transmembrane adaptor 1 [Source:HGNC Symbol;Acc:HGNC:26005]	1	1	203765177	203776372	-0.11351094155115149	3.99556485835939	-2.017215524121977	0.04408205497669029	0.5852381924381377	-2.013309733922135	FALSE
ENSG00000268521	NA	VN1R83P	VN1R83P	unprocessed_pseudogene	vomeronasal 1 receptor 83 pseudogene [Source:HGNC Symbol;Acc:HGNC:37403]	19	-1	21289554	21289998	-0.2678204088642192	-0.13763366134695004	-2.0169725711914954	0.04409090715999632	0.5852381924381377	-2.013225543701138	FALSE
ENSG00000129055	25847	ANAPC13	ANAPC13	protein_coding	anaphase promoting complex subunit 13 [Source:HGNC Symbol;Acc:HGNC:24540]	3	-1	134477706	134486716	0.08077221112146571	4.980692056649886	2.0170501077774925	0.0440956426970917	0.5852381924381377	2.0131805114142645	FALSE
ENSG00000039650	11284	PNKP	PNKP	protein_coding	polynucleotide kinase 3'-phosphatase [Source:HGNC Symbol;Acc:HGNC:9154]	19	-1	49859882	49878351	0.05792868224422243	5.154316400723327	2.0169429205287117	0.04410973393557228	0.5852381924381377	2.0130465358268683	FALSE
ENSG00000118260	1385	CREB1	CREB1	protein_coding	cAMP responsive element binding protein 1 [Source:HGNC Symbol;Acc:HGNC:2345]	2	1	207529737	207605988	0.05878757174202587	7.387732199280402	2.016299086233067	0.04419712345243776	0.5852381924381377	2.012216466373696	FALSE
ENSG00000105058	26017	FAM32A	FAM32A	protein_coding	family with sequence similarity 32 member A [Source:HGNC Symbol;Acc:HGNC:24563]	19	1	16185380	16192046	0.05601410760596526	5.884011370886559	2.0160558864494957	0.04420348886563233	0.5852381924381377	2.0121560586316525	FALSE
ENSG00000119953	10285	SMNDC1	SMNDC1	protein_coding	survival motor neuron domain containing 1 [Source:HGNC Symbol;Acc:HGNC:16900]	10	-1	110290730	110304938	0.058743738163428816	5.059751062218613	2.01572827975501	0.04421266338127512	0.5852381924381377	2.0120690054361785	FALSE
ENSG00000123552	85015	USP45	USP45	protein_coding	ubiquitin specific peptidase 45 [Source:HGNC Symbol;Acc:HGNC:20080]	6	-1	99432379	99521728	-0.10885286942121875	3.2455625813540436	-2.0157335488215686	0.0442201767479529	0.5852381924381377	-2.0119977255531674	FALSE
ENSG00000160712	3570	IL6R	IL6R	protein_coding	interleukin 6 receptor [Source:HGNC Symbol;Acc:HGNC:6019]	1	1	154405193	154469450	0.05758955352791695	9.262851521249228	2.0149743100954174	0.04434648743735205	0.5864095197278496	2.0108009341025523	FALSE
ENSG00000279073	NA	AL807752.6	AL807752.6	protein_coding	novel protein	9	-1	137031241	137040436	-0.19840221054534068	-0.2960693263088779	-2.0125091494726943	0.044532932354681615	0.5883069821863963	-2.009039618053337	FALSE
ENSG00000088038	4849	CNOT3	CNOT3	protein_coding	CCR4-NOT transcription complex subunit 3 [Source:HGNC Symbol;Acc:HGNC:7879]	19	1	54137749	54155681	0.04781549846785271	5.678674926559087	2.012672766927963	0.04456583741016154	0.5883069821863963	2.008729415293052	FALSE
ENSG00000177453	167359	NIM1K	NIM1K	protein_coding	NIM1 serine/threonine protein kinase [Source:HGNC Symbol;Acc:HGNC:28646]	5	1	43192071	43280850	-0.15208560472273985	0.6118142544589678	-2.011591122470232	0.044612619958183254	0.5884237654518542	-2.008288719029935	FALSE
ENSG00000172985	344558	SH3RF3	SH3RF3	protein_coding	SH3 domain containing ring finger 3 [Source:HGNC Symbol;Acc:HGNC:24699]	2	1	109129205	109504634	-0.16243588246468832	5.265846604291837	-2.009902024138492	0.044966432994079965	0.5925490050583382	-2.004968328763244	FALSE
ENSG00000163106	27306	HPGDS	HPGDS	protein_coding	hematopoietic prostaglandin D synthase [Source:HGNC Symbol;Acc:HGNC:17890]	4	-1	94298535	94342876	-0.2596712273058758	-0.7567125300655151	-2.0081500810287722	0.045001787631920726	0.5925490050583382	-2.0046377521191485	FALSE
ENSG00000219626	375190	FAM228B	FAM228B	protein_coding	family with sequence similarity 228 member B [Source:HGNC Symbol;Acc:HGNC:24736]	2	1	24076526	24169640	-0.06770437566819165	5.897249980364504	-2.0080012311260984	0.04504916100173334	0.5926696660711499	-2.00419513981587	FALSE
ENSG00000172081	126308	MOB3A	MOB3A	protein_coding	MOB kinase activator 3A [Source:HGNC Symbol;Acc:HGNC:29802]	19	-1	2071036	2096673	0.05799931163117833	9.126230826987737	2.006972042273946	0.04519143302627364	0.5940375573479071	2.0028682385372965	FALSE
ENSG00000204304	5089	PBX2	PBX2	protein_coding	PBX homeobox 2 [Source:HGNC Symbol;Acc:HGNC:8633]	6	-1	32184733	32190202	0.06434614161411467	7.567710075205514	2.0062755219815362	0.04524181460757895	0.5941827919326048	2.002399198614325	FALSE
ENSG00000198468	642946	FLVCR1-DT	FLVCR1-DT	lncRNA	FLVCR1 divergent transcript [Source:HGNC Symbol;Acc:HGNC:39077]	1	-1	212852105	212858126	0.18117116491330165	2.1072291839906083	2.006820299554755	0.045312260957077126	0.5941827919326048	2.001744098439991	FALSE
ENSG00000143093	85369	STRIP1	STRIP1	protein_coding	striatin interacting protein 1 [Source:HGNC Symbol;Acc:HGNC:25916]	1	1	110031577	110074641	0.05746114466118435	4.74405436344102	2.005159371422791	0.045317403317405164	0.5941827919326048	2.001696311832414	FALSE
ENSG00000162413	9903	KLHL21	KLHL21	protein_coding	kelch like family member 21 [Source:HGNC Symbol;Acc:HGNC:29041]	1	-1	6590724	6614607	0.05866532710691086	5.6335332946092445	2.005121780561453	0.045376948730777	0.594461023448549	2.0011433045280747	FALSE
ENSG00000255856	NA	AC069503.1	AC069503.1	lncRNA	novel transcript	12	-1	122007434	122020063	0.2549371125792046	-0.9079801992546139	2.003659698423865	0.045456432562166325	0.5947041271275342	2.000406078457181	FALSE
ENSG00000196715	154807	VKORC1L1	VKORC1L1	protein_coding	vitamin K epoxide reductase complex subunit 1 like 1 [Source:HGNC Symbol;Acc:HGNC:21492]	7	1	65873074	65959563	-0.056981224097190086	5.1307205489620005	-2.004496498015509	0.04547218714288282	0.5947041271275342	-2.0002600810697695	FALSE
ENSG00000227388	NA	AL133410.1	AL133410.1	lncRNA	novel transcript	9	1	35772163	35790432	-0.1192913969201983	2.0380559675171144	-2.003001295729294	0.04555950108018463	0.5953440785633899	-1.9994517164835042	FALSE
ENSG00000038427	1462	VCAN	VCAN	protein_coding	versican [Source:HGNC Symbol;Acc:HGNC:2464]	5	1	83471618	83582303	-0.12725842512682028	9.572471489678202	-2.002454421457832	0.045636633787875386	0.5955329824021994	-1.9987386964437257	FALSE
ENSG00000164649	55536	CDCA7L	CDCA7L	protein_coding	cell division cycle associated 7 like [Source:HGNC Symbol;Acc:HGNC:30777]	7	-1	21900899	21945903	0.12536847588960365	3.5854021005141155	2.0022266130729482	0.0456623272698366	0.5955329824021994	1.9985014095945528	FALSE
ENSG00000166004	85459	CEP295	CEP295	protein_coding	centrosomal protein 295 [Source:HGNC Symbol;Acc:HGNC:29366]	11	1	93661682	93730358	0.06088041022321811	4.926833837172742	2.0016135830428943	0.045746758997933894	0.5955329824021994	1.9977224492223478	FALSE
ENSG00000119121	140803	TRPM6	TRPM6	protein_coding	transient receptor potential cation channel subfamily M member 6 [Source:HGNC Symbol;Acc:HGNC:17995]	9	-1	74722495	74888094	-0.12182540278254894	5.473919442512548	-2.0020750583119358	0.0457803338257983	0.5955329824021994	-1.9974130271141977	FALSE
ENSG00000104432	3574	IL7	IL7	protein_coding	interleukin 7 [Source:HGNC Symbol;Acc:HGNC:6023]	8	-1	78675743	78805523	-0.12352475384015005	2.9978037209330815	-2.0013620209006864	0.04579796248901989	0.5955329824021994	-1.9972506397293464	FALSE
ENSG00000133226	10250	SRRM1	SRRM1	protein_coding	serine and arginine repetitive matrix 1 [Source:HGNC Symbol;Acc:HGNC:16638]	1	1	24631716	24673281	0.04222712462974343	6.757853448146399	2.0004633445543614	0.04585203264424008	0.5955329824021994	1.9967528978001996	FALSE
ENSG00000253981	NA	ALG1L13P	ALG1L13P	transcribed_unprocessed_pseudogene	ALG1 like 13, pseudogene [Source:HGNC Symbol;Acc:HGNC:44382]	8	-1	8236003	8244667	0.14545325734182946	2.4427105544161902	2.0008489031717995	0.045900594744358654	0.5955329824021994	1.9963062814618056	FALSE
ENSG00000233005	NA	AC018742.1	AC018742.1	lncRNA	novel transcript	2	1	21221169	21970959	-0.28482699443707304	-0.34658989737378537	-2.0003086533769814	0.045917278495791185	0.5955329824021994	-1.9961529360526882	FALSE
ENSG00000234663	NA	LINC01934	LINC01934	lncRNA	long intergenic non-protein coding RNA 1934 [Source:HGNC Symbol;Acc:HGNC:52757]	2	1	181086076	181409321	-0.10828499172145367	5.465021925186563	-2.000311580145382	0.04592445638238232	0.5955329824021994	-1.9960869763635374	FALSE
ENSG00000173715	79703	C11orf80	C11orf80	protein_coding	chromosome 11 open reading frame 80 [Source:HGNC Symbol;Acc:HGNC:26197]	11	1	66744451	66843328	-0.10532566272667188	4.220927238901101	-1.9994974645667742	0.04598432746714025	0.5955329824021994	-1.995537141565585	FALSE
ENSG00000224875	NA	AC083949.1	AC083949.1	lncRNA	novel transcript	2	-1	42143238	42170301	0.17246533635517336	0.5646294927123632	1.998988758150652	0.04599629378620559	0.5955329824021994	1.9954273194444612	FALSE
ENSG00000154781	51244	CCDC174	CCDC174	protein_coding	coiled-coil domain containing 174 [Source:HGNC Symbol;Acc:HGNC:28033]	3	1	14651746	14672659	0.04176148717838313	4.647170418495761	1.9982748972909365	0.04606015902631218	0.5958624909567375	1.9948415962564447	FALSE
ENSG00000153283	10225	CD96	CD96	protein_coding	CD96 molecule [Source:HGNC Symbol;Acc:HGNC:16892]	3	1	111292719	111665750	-0.08747773508155632	7.3675110392037215	-1.9981173345667573	0.04614672930994362	0.5964849319387795	-1.994048730722267	FALSE
ENSG00000092199	3183	HNRNPC	HNRNPC	protein_coding	heterogeneous nuclear ribonucleoprotein C (C1/C2) [Source:HGNC Symbol;Acc:HGNC:5035]	14	-1	21209136	21269494	0.04153692563511768	8.76889279391153	1.9965353100347711	0.04628634043260285	0.5966001433036352	1.9927727183351867	FALSE
ENSG00000143319	81875	ISG20L2	ISG20L2	protein_coding	interferon stimulated exonuclease gene 20 like 2 [Source:HGNC Symbol;Acc:HGNC:25745]	1	-1	156721891	156728799	0.04405984042693234	5.149432571170843	1.9959583635336038	0.04633746885557933	0.5966001433036352	1.9923062273637104	FALSE
ENSG00000138336	80312	TET1	TET1	protein_coding	tet methylcytosine dioxygenase 1 [Source:HGNC Symbol;Acc:HGNC:29484]	10	1	68560337	68694487	-0.12060330544616016	1.955124724490287	-1.995554663384589	0.04634450610203557	0.5966001433036352	-1.9922420541145993	FALSE
ENSG00000198176	7027	TFDP1	TFDP1	protein_coding	transcription factor Dp-1 [Source:HGNC Symbol;Acc:HGNC:11749]	13	1	113584721	113641473	-0.15107231254847342	5.982562320784767	-1.9964562144871583	0.04634479195782368	0.5966001433036352	-1.992239447544746	FALSE
ENSG00000141542	10966	RAB40B	RAB40B	protein_coding	RAB40B, member RAS oncogene family [Source:HGNC Symbol;Acc:HGNC:18284]	17	-1	82654973	82698698	-0.11950260251476852	1.6409248273704324	-1.9949602655710421	0.046398110806790765	0.5966001433036352	-1.9917534973181015	FALSE
ENSG00000140526	11057	ABHD2	ABHD2	protein_coding	abhydrolase domain containing 2 [Source:HGNC Symbol;Acc:HGNC:18717]	15	1	89087459	89202355	0.08255371427873648	8.519637956710124	1.9960334098183299	0.046412370300485915	0.5966001433036352	1.9916236153744107	FALSE
ENSG00000096996	3594	IL12RB1	IL12RB1	protein_coding	interleukin 12 receptor subunit beta 1 [Source:HGNC Symbol;Acc:HGNC:5971]	19	-1	18058995	18098944	0.08542319276065591	5.281913471795317	1.9953233969368174	0.04647405041804298	0.5966001433036352	1.9910621914782163	FALSE
ENSG00000116786	23207	PLEKHM2	PLEKHM2	protein_coding	pleckstrin homology and RUN domain containing M2 [Source:HGNC Symbol;Acc:HGNC:29131]	1	1	15684320	15734769	0.0438165419278036	6.076048233935375	1.9947536225495164	0.046497532875375405	0.5966001433036352	1.9908486146324202	FALSE
ENSG00000180263	55785	FGD6	FGD6	protein_coding	FYVE, RhoGEF and PH domain containing 6 [Source:HGNC Symbol;Acc:HGNC:21740]	12	-1	95076749	95217482	0.10084403707366052	3.8572332672751144	1.9943361996615443	0.046519311042714076	0.5966001433036352	1.9906506197197689	FALSE
ENSG00000253394	NA	LINC00534	LINC00534	lncRNA	long intergenic non-protein coding RNA 534 [Source:HGNC Symbol;Acc:HGNC:43643]	8	1	90221341	90687863	-0.18845977409185233	1.5008161951505679	-1.9949172016194898	0.046558600134098786	0.5966001433036352	-1.990293622541817	FALSE
ENSG00000111728	6489	ST8SIA1	ST8SIA1	protein_coding	ST8 alpha-N-acetyl-neuraminide alpha-2,8-sialyltransferase 1 [Source:HGNC Symbol;Acc:HGNC:10869]	12	-1	22063773	22437041	0.16394173409932034	3.3727756471639903	1.994394816854761	0.04657873596419974	0.5966001433036352	1.9901107582051882	FALSE
ENSG00000235531	NA	MSC-AS1	MSC-AS1	lncRNA	MSC antisense RNA 1 [Source:HGNC Symbol;Acc:HGNC:48724]	8	1	71828167	72118393	-0.16006362799267082	3.2812345029368135	-1.9943953067404079	0.04668400403660867	0.5971037801334017	-1.9891558437663766	FALSE
ENSG00000137393	255488	RNF144B	RNF144B	protein_coding	ring finger protein 144B [Source:HGNC Symbol;Acc:HGNC:21578]	6	1	18387350	18468874	-0.09459614458833165	7.295089389590561	-1.9925903701132188	0.04672860480355686	0.5971037801334017	-1.988751804912927	FALSE
ENSG00000205302	6643	SNX2	SNX2	protein_coding	sorting nexin 2 [Source:HGNC Symbol;Acc:HGNC:11173]	5	1	122775079	122834543	0.04253088339868771	6.64960652733305	1.9924199015728312	0.04673354323267034	0.5971037801334017	1.988707087586381	FALSE
ENSG00000090776	1947	EFNB1	EFNB1	protein_coding	ephrin B1 [Source:HGNC Symbol;Acc:HGNC:3226]	X	1	68829021	68842160	0.10840521954188431	2.54221634662128	1.9915205229393	0.04680425635849252	0.597375455850351	1.988067218087282	FALSE
ENSG00000240505	23495	TNFRSF13B	TNFRSF13B	protein_coding	TNF receptor superfamily member 13B [Source:HGNC Symbol;Acc:HGNC:18153]	17	-1	16929816	16972118	-0.22529045075845833	1.3312870136506865	-1.9914361299595706	0.04683183252620894	0.597375455850351	-1.9878179070974669	FALSE
ENSG00000170266	2720	GLB1	GLB1	protein_coding	galactosidase beta 1 [Source:HGNC Symbol;Acc:HGNC:4298]	3	-1	32996609	33097202	0.04106359688406158	6.572203604389329	1.9888587786226453	0.04712768651226399	0.6002775638397089	1.985150888085671	FALSE
ENSG00000183763	10293	TRAIP	TRAIP	protein_coding	TRAF interacting protein [Source:HGNC Symbol;Acc:HGNC:30764]	3	-1	49828601	49856574	0.18721794195583996	-0.3421308536455858	1.9879175391135744	0.04717369492158857	0.6002775638397089	1.9847374047739268	FALSE
ENSG00000167110	2801	GOLGA2	GOLGA2	protein_coding	golgin A2 [Source:HGNC Symbol;Acc:HGNC:4425]	9	-1	128255829	128275995	0.040475908123903004	5.354759478427444	1.9882124021052692	0.04717544647802238	0.6002775638397089	1.9847216700213766	FALSE
ENSG00000121297	57616	TSHZ3	TSHZ3	protein_coding	teashirt zinc finger homeobox 3 [Source:HGNC Symbol;Acc:HGNC:30700]	19	-1	31149979	31349436	-0.11099379242401408	6.013709836535434	-1.9883665032944546	0.047347817963039156	0.6019770528071314	-1.9831756037392552	FALSE
ENSG00000036448	9172	MYOM2	MYOM2	protein_coding	myomesin 2 [Source:HGNC Symbol;Acc:HGNC:7614]	8	1	2045046	2165552	0.42174622725052324	1.2097831290924947	1.98837169195423	0.04743424801492757	0.6025819991478637	1.9824021602622706	FALSE
ENSG00000126821	81537	SGPP1	SGPP1	protein_coding	sphingosine-1-phosphate phosphatase 1 [Source:HGNC Symbol;Acc:HGNC:17720]	14	-1	63684216	63728065	0.061516478294118215	5.233451442041752	1.9857119840828006	0.047504810730482454	0.6029845492966558	1.9817715882336417	FALSE
ENSG00000162739	114836	SLAMF6	SLAMF6	protein_coding	SLAM family member 6 [Source:HGNC Symbol;Acc:HGNC:21392]	1	-1	160485030	160523262	-0.10244469837516235	5.99256532084255	-1.9844587025830231	0.04766184972325852	0.6036007520379927	-1.9803710567955581	FALSE
ENSG00000138463	84925	SLC49A4	SLC49A4	protein_coding	solute carrier family 49 member 4 [Source:HGNC Symbol;Acc:HGNC:16628]	3	1	122795069	122881139	-0.0979014511923344	6.207860871646251	-1.98466542597399	0.04767898747178045	0.6036007520379927	-1.9802184509304974	FALSE
ENSG00000092200	57096	RPGRIP1	RPGRIP1	protein_coding	RPGR interacting protein 1 [Source:HGNC Symbol;Acc:HGNC:13436]	14	1	21287939	21351301	0.1504323367412419	3.5266231297624957	1.9842594995186629	0.04769565394475098	0.6036007520379927	1.9800700858336393	FALSE
ENSG00000115935	7456	WIPF1	WIPF1	protein_coding	WAS/WASL interacting protein family member 1 [Source:HGNC Symbol;Acc:HGNC:12736]	2	-1	174559572	174682916	0.057446462500529094	9.818488827965547	1.9836798514740448	0.04771522383394587	0.6036007520379927	1.97989593011664	FALSE
ENSG00000032742	8100	IFT88	IFT88	protein_coding	intraflagellar transport 88 [Source:HGNC Symbol;Acc:HGNC:20606]	13	1	20567069	20691437	-0.08493377446004224	4.229639179884898	-1.9845694068310475	0.04776803402313108	0.6036007520379927	-1.9794262628487358	FALSE
ENSG00000135678	1368	CPM	CPM	protein_coding	carboxypeptidase M [Source:HGNC Symbol;Acc:HGNC:2311]	12	-1	68842197	68971570	-0.12071347532674359	3.6367934737121246	-1.9826457303993001	0.047811252405311394	0.6036007520379927	-1.9790422249090525	FALSE
ENSG00000164182	91942	NDUFAF2	NDUFAF2	protein_coding	NADH:ubiquinone oxidoreductase complex assembly factor 2 [Source:HGNC Symbol;Acc:HGNC:28086]	5	1	60945205	61153026	-0.08445635251076133	4.012112002271854	-1.9823768523821603	0.04782575747886616	0.6036007520379927	-1.9789133984231118	FALSE
ENSG00000167123	51148	CERCAM	CERCAM	protein_coding	cerebral endothelial cell adhesion molecule [Source:HGNC Symbol;Acc:HGNC:23723]	9	1	128411751	128437351	-0.2254405528618394	-0.2056503632282613	-1.9821944915079266	0.04786541106873741	0.6036100740546227	-1.978561383471193	FALSE
ENSG00000070785	8891	EIF2B3	EIF2B3	protein_coding	eukaryotic translation initiation factor 2B subunit gamma [Source:HGNC Symbol;Acc:HGNC:3259]	1	-1	44850522	44986722	-0.0663712512891328	4.964971363195854	-1.980096926349026	0.048085778780117563	0.605896437577907	-1.9766095769908887	FALSE
ENSG00000167642	10653	SPINT2	SPINT2	protein_coding	serine peptidase inhibitor, Kunitz type 2 [Source:HGNC Symbol;Acc:HGNC:11247]	19	1	38244035	38292615	0.07506676287668324	3.7578707283972306	1.9798232845831492	0.04814811646687871	0.6061852502098732	1.9760588132646588	FALSE
ENSG00000250303	283140	LINC02762	LINC02762	lncRNA	long intergenic non-protein coding RNA 2762 [Source:HGNC Symbol;Acc:HGNC:27443]	11	1	112270749	112362534	-0.09789819591596194	3.1204676256587267	-1.9793198956155595	0.048206168796013624	0.6061852502098732	-1.9755464498484352	FALSE
ENSG00000251221	NA	LINC01337	LINC01337	lncRNA	long intergenic non-protein coding RNA 1337 [Source:HGNC Symbol;Acc:HGNC:50546]	5	-1	80608623	80622524	-0.15481378471208457	0.08230296585307922	-1.978528127671298	0.04824622988880997	0.6061852502098732	-1.9751931772838645	FALSE
ENSG00000197892	23303	KIF13B	KIF13B	protein_coding	kinesin family member 13B [Source:HGNC Symbol;Acc:HGNC:14405]	8	-1	29067278	29263124	-0.0637393924266565	5.291845428003354	-1.9781657181281502	0.04829715588659567	0.6061852502098732	-1.9747444497877145	FALSE
ENSG00000281162	NA	LINC01127	LINC01127	lncRNA	long intergenic non-protein coding RNA 1127 [Source:HGNC Symbol;Acc:HGNC:49292]	2	1	101962056	101987167	-0.17086301422295502	4.1389020374082195	-1.9798854203864058	0.04832831491584095	0.6061852502098732	-1.9744700921925	FALSE
ENSG00000196876	6334	SCN8A	SCN8A	protein_coding	sodium voltage-gated channel alpha subunit 8 [Source:HGNC Symbol;Acc:HGNC:10596]	12	1	51590266	51812864	-0.2247911371222375	-8.758840195998791e-4	-1.9778491724182332	0.04836798557683861	0.6061852502098732	-1.9741210039652815	FALSE
ENSG00000102384	2491	CENPI	CENPI	protein_coding	centromere protein I [Source:HGNC Symbol;Acc:HGNC:3968]	X	1	101098218	101163681	-0.1950540765178656	-0.05822329976734379	-1.9772537578861722	0.048382266762931024	0.6061852502098732	-1.973995393289375	FALSE
ENSG00000101255	57761	TRIB3	TRIB3	protein_coding	tribbles pseudokinase 3 [Source:HGNC Symbol;Acc:HGNC:16228]	20	1	362835	397559	-0.12383167169352283	1.972541255274872	-1.97751069696824	0.04843149181211428	0.6062796123910387	-1.9735626711603051	FALSE
ENSG00000140474	25989	ULK3	ULK3	protein_coding	unc-51 like kinase 3 [Source:HGNC Symbol;Acc:HGNC:19703]	15	-1	74836118	74843346	-0.06386510814564295	4.128635188428256	-1.9761821555663863	0.048529659881134585	0.6062796123910387	-1.9727008078429227	FALSE
ENSG00000226328	NA	NUP50-DT	NUP50-DT	lncRNA	NUP50 divergent transcript [Source:HGNC Symbol;Acc:HGNC:50502]	22	-1	45133020	45163781	0.1179440958591984	6.500406206076153	1.977042736040935	0.04860183154990576	0.6062796123910387	1.9720681124444122	FALSE
ENSG00000111540	5869	RAB5B	RAB5B	protein_coding	RAB5B, member RAS oncogene family [Source:HGNC Symbol;Acc:HGNC:9784]	12	1	55973913	55996683	0.046261189615592	7.4535276788697935	1.9753186620000098	0.04866348340826344	0.6062796123910387	1.9715282638401412	FALSE
ENSG00000204642	3134	HLA-F	HLA-F	protein_coding	major histocompatibility complex, class I, F [Source:HGNC Symbol;Acc:HGNC:4963]	6	1	29722775	29738528	0.08934701093518527	7.759375682150156	1.9762489143069601	0.048678228634623774	0.6062796123910387	1.9713992337800865	FALSE
ENSG00000128881	146057	TTBK2	TTBK2	protein_coding	tau tubulin kinase 2 [Source:HGNC Symbol;Acc:HGNC:19141]	15	-1	42738730	42920809	-0.050797304579181635	5.402512271169995	-1.9750597099442493	0.04867893762549453	0.6062796123910387	-1.971393030488335	FALSE
ENSG00000213373	NA	LINC00671	LINC00671	lncRNA	long intergenic non-protein coding RNA 671 [Source:HGNC Symbol;Acc:HGNC:44339]	17	-1	42874670	42898704	-0.20331447632470567	1.85273907890338	-1.9761070169986021	0.04868479442279296	0.6062796123910387	-1.9713417895390533	FALSE
ENSG00000143499	56950	SMYD2	SMYD2	protein_coding	SET and MYND domain containing 2 [Source:HGNC Symbol;Acc:HGNC:20982]	1	1	214281102	214337131	-0.05272968948782708	4.6989072242798535	-1.9738909955883628	0.04878730130458896	0.6062796123910387	-1.970445796751007	FALSE
ENSG00000254733	NA	AP001831.1	AP001831.1	lncRNA	novel transcript, antisense to ME3	11	1	86431590	86622867	-0.2507950422395691	0.05045164696425186	-1.9747644081655318	0.04879663208675661	0.6062796123910387	-1.9703643166981073	FALSE
ENSG00000101003	9837	GINS1	GINS1	protein_coding	GINS complex subunit 1 [Source:HGNC Symbol;Acc:HGNC:28980]	20	1	25407673	25452628	-0.16989733125708595	0.45253450630662095	-1.97318910846662	0.048843421942917735	0.6062796123910387	-1.969955926446751	FALSE
ENSG00000071243	54556	ING3	ING3	protein_coding	inhibitor of growth family member 3 [Source:HGNC Symbol;Acc:HGNC:14587]	7	1	120950763	120977216	0.050790284805461106	4.82055790908088	1.9733164150959615	0.04885517928886409	0.6062796123910387	1.969853357858021	FALSE
ENSG00000040531	1497	CTNS	CTNS	protein_coding	cystinosin, lysosomal cystine transporter [Source:HGNC Symbol;Acc:HGNC:2518]	17	1	3636468	3661542	0.058974487492555294	3.812029182543832	1.9732768961811267	0.048858843110618166	0.6062796123910387	1.9698213996899552	FALSE
ENSG00000173588	51134	CEP83	CEP83	protein_coding	centrosomal protein 83 [Source:HGNC Symbol;Acc:HGNC:17966]	12	-1	94306449	94459988	-0.07315722245327061	3.628310110845117	-1.9724221168266485	0.048978039871337364	0.6072728828491717	-1.9687827859415599	FALSE
ENSG00000132388	7326	UBE2G1	UBE2G1	protein_coding	ubiquitin conjugating enzyme E2 G1 [Source:HGNC Symbol;Acc:HGNC:12482]	17	-1	4269259	4366628	-0.04094532789065308	6.598751122850129	-1.970403844163994	0.049212586516206115	0.6093257071549183	-1.966745257185873	FALSE
ENSG00000181031	9501	RPH3AL	RPH3AL	protein_coding	rabphilin 3A like (without C2 domains) [Source:HGNC Symbol;Acc:HGNC:10296]	17	-1	212389	386254	-0.11509403868759893	3.526199939837376	-1.9707884709535004	0.04922217207563102	0.6093257071549183	-1.9666621600005827	FALSE
ENSG00000161638	3678	ITGA5	ITGA5	protein_coding	integrin subunit alpha 5 [Source:HGNC Symbol;Acc:HGNC:6141]	12	-1	54395261	54419266	0.058108844693220085	7.215406522202656	1.9700503337737985	0.049299926605976485	0.6098015642626007	1.9659886075480315	FALSE
ENSG00000198892	149345	SHISA4	SHISA4	protein_coding	shisa family member 4 [Source:HGNC Symbol;Acc:HGNC:27139]	1	1	201888680	201892306	0.2819237366665448	2.838430921224359	1.9695938665078585	0.04936842681833597	0.6101622855611228	1.9653959591914132	FALSE
ENSG00000168172	84376	HOOK3	HOOK3	protein_coding	hook microtubule tethering protein 3 [Source:HGNC Symbol;Acc:HGNC:23576]	8	1	42896946	43030535	-0.057753448612492875	5.6277668428274525	-1.9683620327784528	0.049445770025278425	0.6106316392214121	-1.9647276319202884	FALSE
ENSG00000146433	57583	TMEM181	TMEM181	protein_coding	transmembrane protein 181 [Source:HGNC Symbol;Acc:HGNC:20958]	6	1	158536436	158635428	-0.06566645708728558	5.9157627232215075	-1.9678944318148226	0.04952860646592313	0.6110691838930463	-1.9640128092184495	FALSE
ENSG00000151726	2180	ACSL1	ACSL1	protein_coding	acyl-CoA synthetase long chain family member 1 [Source:HGNC Symbol;Acc:HGNC:3569]	4	-1	184755595	184826818	-0.1464162151295092	10.018061036676693	-1.9670852654012343	0.049626576390201904	0.6110691838930463	-1.963168687991322	FALSE
ENSG00000198929	9722	NOS1AP	NOS1AP	protein_coding	nitric oxide synthase 1 adaptor protein [Source:HGNC Symbol;Acc:HGNC:16859]	1	1	162069691	162370475	-0.2526358387746259	0.11224707367215646	-1.9678719042100077	0.04962738426903669	0.6110691838930463	-1.9631617330180255	FALSE
ENSG00000123838	722	C4BPA	C4BPA	protein_coding	complement component 4 binding protein alpha [Source:HGNC Symbol;Acc:HGNC:1325]	1	1	207104233	207144972	-0.47054369030576115	1.5581159244744034	-1.9699074728119523	0.04963878355394484	0.6110691838930463	-1.9630636074803463	FALSE
ENSG00000253641	NA	AC104964.1	AC104964.1	lncRNA	novel transcript	8	1	10474565	10482388	-0.13246753008242784	1.2743504046529435	-1.9658296468728655	0.049782974593981094	0.612358222781317	-1.9618240333807577	FALSE
ENSG00000103249	1186	CLCN7	CLCN7	protein_coding	chloride voltage-gated channel 7 [Source:HGNC Symbol;Acc:HGNC:2025]	16	-1	1444934	1475084	0.06492719607623254	5.208850666657973	1.964777771086781	0.04991747544268253	0.6133231279259261	1.9606704745255588	FALSE
ENSG00000075218	51512	GTSE1	GTSE1	protein_coding	G2 and S-phase expressed 1 [Source:HGNC Symbol;Acc:HGNC:13698]	22	1	46296870	46330810	-0.19462561034683024	0.47315028320199776	-1.9631598387333984	0.05001176664331851	0.6133231279259261	-1.9598633303466175	FALSE
ENSG00000146670	113130	CDCA5	CDCA5	protein_coding	cell division cycle associated 5 [Source:HGNC Symbol;Acc:HGNC:14626]	11	-1	65066300	65084164	-0.25534430075046116	-0.3562833822184898	-1.963102887196927	0.05001574048727946	0.6133231279259261	-1.9598293417844437	FALSE
ENSG00000100439	63874	ABHD4	ABHD4	protein_coding	abhydrolase domain containing 4 [Source:HGNC Symbol;Acc:HGNC:20154]	14	1	22598237	22613215	0.06331727415037669	5.574860658068061	1.9638391379952684	0.050019583316762074	0.6133231279259261	1.959796475951326	FALSE
ENSG00000119778	54454	ATAD2B	ATAD2B	protein_coding	ATPase family AAA domain containing 2B [Source:HGNC Symbol;Acc:HGNC:29230]	2	-1	23748664	23927123	-0.05514376158240086	6.237292852299324	-1.961928701520084	0.050173207207883465	0.6136444605025987	-1.958484336747039	FALSE
ENSG00000123836	5208	PFKFB2	PFKFB2	protein_coding	6-phosphofructo-2-kinase/fructose-2,6-biphosphatase 2 [Source:HGNC Symbol;Acc:HGNC:8873]	1	1	207034366	207081024	-0.2108511444563428	4.574203742563279	-1.962128769242376	0.05019688537775843	0.6136444605025987	-1.958282395343592	FALSE
ENSG00000112763	11120	BTN2A1	BTN2A1	protein_coding	butyrophilin subfamily 2 member A1 [Source:HGNC Symbol;Acc:HGNC:1136]	6	1	26457904	26476621	0.07578367629394922	6.158496314274317	1.9615124487578952	0.050251270315160405	0.6136444605025987	1.9578188706326034	FALSE
ENSG00000109861	1075	CTSC	CTSC	protein_coding	cathepsin C [Source:HGNC Symbol;Acc:HGNC:2528]	11	-1	88293592	88337761	0.07660070928537621	7.316209724585123	1.9620932355927856	0.05027230455101021	0.6136444605025987	1.9576397078625303	FALSE
ENSG00000154359	91694	LONRF1	LONRF1	protein_coding	LON peptidase N-terminal domain and ring finger 1 [Source:HGNC Symbol;Acc:HGNC:26302]	8	-1	12721906	12756073	0.06676142616487812	4.459079891258649	1.9613528646147123	0.05028747051772535	0.6136444605025987	1.9575105680743907	FALSE
ENSG00000198911	6721	SREBF2	SREBF2	protein_coding	sterol regulatory element binding transcription factor 2 [Source:HGNC Symbol;Acc:HGNC:11290]	22	1	41833079	41907307	-0.05401745367797961	6.306291755574674	-1.9604639230506864	0.05038590865676716	0.6136444605025987	-1.9566731496436671	FALSE
ENSG00000076864	5909	RAP1GAP	RAP1GAP	protein_coding	RAP1 GTPase activating protein [Source:HGNC Symbol;Acc:HGNC:9858]	1	-1	21596215	21669363	-0.49141549983700683	2.071282658381453	-1.962642988822028	0.050389481796757056	0.6136444605025987	-1.9566427785495402	FALSE
ENSG00000129657	6397	SEC14L1	SEC14L1	protein_coding	SEC14 like lipid binding 1 [Source:HGNC Symbol;Acc:HGNC:10698]	17	1	77088749	77217101	0.07541071559644763	9.30846367744663	1.9604933243090565	0.0504013362885037	0.6136444605025987	1.9565420302708156	FALSE
ENSG00000075711	1739	DLG1	DLG1	protein_coding	discs large MAGUK scaffold protein 1 [Source:HGNC Symbol;Acc:HGNC:2900]	3	-1	197042560	197299330	-0.05260910831024379	6.228863917297212	-1.960037261985423	0.05040446295516026	0.6136444605025987	-1.9565154608439246	FALSE
ENSG00000273247	NA	AC097376.3	AC097376.3	lncRNA	novel transcript, antisense to RAB33B	4	-1	139411927	139454034	-0.09273546875476413	6.295290808060902	-1.9597785355699189	0.05044939305930959	0.6136444605025987	-1.9561338114319184	FALSE
ENSG00000105755	23474	ETHE1	ETHE1	protein_coding	ETHE1 persulfide dioxygenase [Source:HGNC Symbol;Acc:HGNC:23287]	19	-1	43506719	43527230	-0.08189954162194546	3.609117415474991	-1.9591067719203945	0.05051407733709841	0.6136444605025987	-1.955584864176999	FALSE
ENSG00000171657	27197	GPR82	GPR82	protein_coding	G protein-coupled receptor 82 [Source:HGNC Symbol;Acc:HGNC:4533]	X	1	41724181	41730130	0.23249804284106967	0.7186239959838102	1.95889905574766	0.05052053227140858	0.6136444605025987	1.955530116291399	FALSE
ENSG00000204525	3107	HLA-C	HLA-C	protein_coding	major histocompatibility complex, class I, C [Source:HGNC Symbol;Acc:HGNC:4933]	6	-1	31268749	31272130	0.11966720111378315	10.259781587673242	1.9593920862186778	0.05059055998859385	0.6140142222089822	1.9549365486802701	FALSE
ENSG00000167281	146713	RBFOX3	RBFOX3	protein_coding	RNA binding fox-1 homolog 3 [Source:HGNC Symbol;Acc:HGNC:27097]	17	-1	79089345	79516148	-0.310850811066384	-0.8725257730787744	-1.9578735830456828	0.05070813220269693	0.6148854983353677	-1.9539415315533457	FALSE
ENSG00000233797	NA	UFL1-AS1	UFL1-AS1	lncRNA	UFL1 antisense RNA 1 [Source:HGNC Symbol;Acc:HGNC:41007]	6	-1	96199840	96521717	-0.10664409137941822	2.4593941419057233	-1.9568174301852355	0.05077358657026246	0.6148854983353677	-1.9533884264944879	FALSE
ENSG00000185168	NA	LINC00482	LINC00482	lncRNA	long intergenic non-protein coding RNA 482 [Source:HGNC Symbol;Acc:HGNC:26816]	17	-1	81303771	81309248	-0.19019436308908605	0.6373689819946282	-1.9571925932373002	0.050794617383182715	0.6148854983353677	-1.9532108378802056	FALSE
ENSG00000181631	53829	P2RY13	P2RY13	protein_coding	purinergic receptor P2Y13 [Source:HGNC Symbol;Acc:HGNC:4537]	3	-1	151326312	151329549	0.08501152528515732	8.408064713447404	1.9566580600452397	0.05086207192815632	0.6148854983353677	1.9526416527523498	FALSE
ENSG00000173214	91749	MFSD4B	MFSD4B	protein_coding	major facilitator superfamily domain containing 4B [Source:HGNC Symbol;Acc:HGNC:21053]	6	1	111259279	111445354	-0.08614972725204684	3.3618435783993585	-1.9556043604951985	0.050893774441406456	0.6148854983353677	-1.952374363593231	FALSE
ENSG00000175354	5771	PTPN2	PTPN2	protein_coding	protein tyrosine phosphatase non-receptor type 2 [Source:HGNC Symbol;Acc:HGNC:9650]	18	-1	12785478	12929643	-0.04376441886031035	6.29560162038309	-1.9557422818106198	0.0509001985599002	0.6148854983353677	-1.952320217774937	FALSE
ENSG00000277654	NA	AC087633.2	AC087633.2	transcribed_processed_pseudogene	glioma tumor suppressor candidate region gene 2 (GLTSCR2) pseudogene	15	1	94841059	95169864	0.23112191400508553	-0.6205912993679027	1.9540908250512457	0.051059687249256074	0.615179691926189	1.9509777953097305	FALSE
ENSG00000164609	10569	SLU7	SLU7	protein_coding	SLU7 homolog, splicing factor [Source:HGNC Symbol;Acc:HGNC:16939]	5	-1	160401641	160421711	0.047926991166026056	6.607588041940977	1.954163665983612	0.05110203237863721	0.615179691926189	1.9506219646902967	FALSE
ENSG00000268193	NA	AC002985.1	AC002985.1	protein_coding	novel transcript	19	-1	18907013	18934397	0.19456058465341863	-0.4524000752179457	1.9532925476032204	0.051153575647006344	0.615179691926189	1.95018917414113	FALSE
ENSG00000189144	126231	ZNF573	ZNF573	protein_coding	zinc finger protein 573 [Source:HGNC Symbol;Acc:HGNC:26420]	19	-1	37735833	37817300	-0.09230369565888408	3.1036249658274104	-1.9533348051617583	0.051175766343355515	0.615179691926189	-1.9500029591633432	FALSE
ENSG00000148120	84909	AOPEP	AOPEP	protein_coding	aminopeptidase O (putative) [Source:HGNC Symbol;Acc:HGNC:1361]	9	1	94726701	95087218	-0.07368738712360035	5.0903800414770215	-1.9538699371561263	0.051180924456423214	0.615179691926189	-1.9499596841349196	FALSE
ENSG00000196605	162993	ZNF846	ZNF846	protein_coding	zinc finger protein 846 [Source:HGNC Symbol;Acc:HGNC:27260]	19	-1	9751993	9793180	-0.08138072093101689	4.223707008225245	-1.9536583280772346	0.0512008096561976	0.615179691926189	-1.9497928874125945	FALSE
ENSG00000279369	NA	AC046185.3	AC046185.3	TEC	TEC	17	1	63700847	63702670	0.09636998229827043	2.48404186588686	1.9531074715339283	0.05120217795607698	0.615179691926189	1.9497814121306887	FALSE
ENSG00000111879	79632	FAM184A	FAM184A	protein_coding	family with sequence similarity 184 member A [Source:HGNC Symbol;Acc:HGNC:20991]	6	-1	118959763	119149387	-0.13158660729465255	1.5380661535633748	-1.952601699052669	0.051278362747670274	0.6153563351803252	-1.9491428911700879	FALSE
ENSG00000170113	123606	NIPA1	NIPA1	protein_coding	NIPA magnesium transporter 1 [Source:HGNC Symbol;Acc:HGNC:17043]	15	1	22773063	22829789	-0.08080236658904516	3.921495877747894	-1.9522544192816804	0.05133463946117377	0.6153563351803252	-1.9486717338655177	FALSE
ENSG00000188554	4077	NBR1	NBR1	protein_coding	NBR1 autophagy cargo receptor [Source:HGNC Symbol;Acc:HGNC:6746]	17	1	43170481	43211689	0.049851944761184264	7.229360601326225	1.9515897589545128	0.05139081185382008	0.6153563351803252	1.9482018809381245	FALSE
ENSG00000077782	2260	FGFR1	FGFR1	protein_coding	fibroblast growth factor receptor 1 [Source:HGNC Symbol;Acc:HGNC:3688]	8	-1	38400215	38468834	-0.1440469591819351	2.4099485890963868	-1.9529287445100956	0.05139442018805167	0.6153563351803252	-1.9481717137910988	FALSE
ENSG00000138069	5861	RAB1A	RAB1A	protein_coding	RAB1A, member RAS oncogene family [Source:HGNC Symbol;Acc:HGNC:9758]	2	-1	65070696	65130331	-0.0468869104475349	7.391104285023866	-1.9516179305787829	0.05141524146693969	0.6153563351803252	-1.9479976740232994	FALSE
ENSG00000172765	23023	TMCC1	TMCC1	protein_coding	transmembrane and coiled-coil domain family 1 [Source:HGNC Symbol;Acc:HGNC:29116]	3	-1	129647792	129893606	0.10289958228115736	8.339945133344965	1.951430688286599	0.05152304449830447	0.6161711204419434	1.9470975182261536	FALSE
ENSG00000069943	9488	PIGB	PIGB	protein_coding	phosphatidylinositol glycan anchor biosynthesis class B [Source:HGNC Symbol;Acc:HGNC:8959]	15	1	55318960	55355648	0.10677259684061635	6.1675125458627225	1.9506158853067257	0.05159979729575484	0.6165184234027635	1.9464575922134875	FALSE
ENSG00000159788	6002	RGS12	RGS12	protein_coding	regulator of G protein signaling 12 [Source:HGNC Symbol;Acc:HGNC:9994]	4	1	3293028	3439913	0.10007367786005794	3.367966932467266	1.9494643001667142	0.051658139921301104	0.6165184234027635	1.945971693588787	FALSE
ENSG00000134242	26191	PTPN22	PTPN22	protein_coding	protein tyrosine phosphatase non-receptor type 22 [Source:HGNC Symbol;Acc:HGNC:9652]	1	-1	113813811	113871753	-0.07420639729646794	6.2250601916054125	-1.94920372537421	0.051718518510047	0.6165184234027635	-1.9454693220205201	FALSE
ENSG00000197183	140688	NOL4L	NOL4L	protein_coding	nucleolar protein 4 like [Source:HGNC Symbol;Acc:HGNC:16106]	20	-1	32443059	32585074	0.060016868361395304	6.348897347005358	1.9488784729454003	0.05173012218763156	0.6165184234027635	1.9453728314763654	FALSE
ENSG00000130147	23677	SH3BP4	SH3BP4	protein_coding	SH3 domain binding protein 4 [Source:HGNC Symbol;Acc:HGNC:10826]	2	1	234952017	235055714	0.16893029809012677	0.9490487558094405	1.9478055942010732	0.051812096609812536	0.6165184234027635	1.9446916874215785	FALSE
ENSG00000275063	102723407	AC233755.1	AC233755.1	protein_coding	immunoglobulin heavy variable 4-38-2-like [Source:NCBI gene;Acc:102723407]	KI270726.1	1	41444	41876	-0.40407191423419886	0.022182327308583834	-1.9485495071294614	0.05185043529120638	0.6165184234027635	-1.944373432047567	FALSE
ENSG00000241878	23761	PISD	PISD	protein_coding	phosphatidylserine decarboxylase [Source:HGNC Symbol;Acc:HGNC:8999]	22	-1	31618491	31662432	0.07187980520302784	6.988805414219474	1.948716101803212	0.05185286007778515	0.6165184234027635	1.9443533101365076	FALSE
ENSG00000121957	29899	GPSM2	GPSM2	protein_coding	G protein signaling modulator 2 [Source:HGNC Symbol;Acc:HGNC:29501]	1	1	108875350	108934545	0.09667433536357084	3.40437179598763	1.9474669206076998	0.05190420115909266	0.6165184234027635	1.9439274446776582	FALSE
ENSG00000120925	81790	RNF170	RNF170	protein_coding	ring finger protein 170 [Source:HGNC Symbol;Acc:HGNC:25358]	8	-1	42849637	42897290	-0.049777346634125585	4.309844716939387	-1.9470928930458444	0.051909809874541246	0.6165184234027635	-1.9438809427006711	FALSE
ENSG00000175893	340481	ZDHHC21	ZDHHC21	protein_coding	zinc finger DHHC-type containing 21 [Source:HGNC Symbol;Acc:HGNC:20750]	9	-1	14611071	14693471	-0.11658166743320653	3.687149923487338	-1.9468130357311542	0.05200327083197208	0.6171558790166174	-1.943106673857261	FALSE
ENSG00000260228	NA	AC009119.1	AC009119.1	lncRNA	novel transcript, antisense to CDH13	16	-1	83789967	83807834	0.14762594344752755	1.4602588797512859	1.9454839650347548	0.05216182904899505	0.618145672589255	1.9417957710357043	FALSE
ENSG00000146416	51390	AIG1	AIG1	protein_coding	androgen induced 1 [Source:HGNC Symbol;Acc:HGNC:21607]	6	1	143060496	143341058	-0.08274700887507347	4.677509721973272	-1.9452749611703266	0.052200942775218286	0.618145672589255	-1.9414729052373807	FALSE
ENSG00000228668	NA	TRGV5P	TRGV5P	TR_V_pseudogene	T cell receptor gamma variable 5P (pseudogene) [Source:HGNC Symbol;Acc:HGNC:12291]	7	-1	38345030	38345499	-0.34439217096762875	-0.31030499680882284	-1.9468779493350465	0.05220622984281633	0.618145672589255	-1.941429278452829	FALSE
ENSG00000265218	NA	AC103810.2	AC103810.2	lncRNA	novel transcript, antisense to LRRC37A3	17	1	64892729	64910180	-0.4430193302250019	-0.02172703557808445	-1.9471518465288846	0.05226506565824074	0.6183702772120305	-1.9409440378182425	FALSE
ENSG00000249637	NA	AC008438.1	AC008438.1	lncRNA	novel transcript	5	-1	140370891	140401460	-0.0903847470590553	2.4582082614355625	-1.9413105347539859	0.0526087457058536	0.6211087773229125	-1.9381186737626608	FALSE
ENSG00000106066	54504	CPVL	CPVL	protein_coding	carboxypeptidase vitellogenic like [Source:HGNC Symbol;Acc:HGNC:14399]	7	-1	28995235	29195451	0.10062985325522256	6.963929295553877	1.9419405409415902	0.052621577316653984	0.6211087773229125	1.9380134853513058	FALSE
ENSG00000197992	283420	CLEC9A	CLEC9A	protein_coding	C-type lectin domain containing 9A [Source:HGNC Symbol;Acc:HGNC:26705]	12	1	10030678	10066031	0.21083142384196218	2.0580755559922075	1.9420248771570268	0.0526216221598108	0.6211087773229125	1.9380131177826467	FALSE
ENSG00000183625	1232	CCR3	CCR3	protein_coding	C-C motif chemokine receptor 3 [Source:HGNC Symbol;Acc:HGNC:1604]	3	1	46163604	46266706	0.17446717854663696	6.1589021636089685	1.9418375804902162	0.05269900209227706	0.6211087773229125	1.93737924262271	FALSE
ENSG00000183486	4600	MX2	MX2	protein_coding	MX dynamin like GTPase 2 [Source:HGNC Symbol;Acc:HGNC:7533]	21	1	41361999	41409393	0.10090963572495859	8.794760091382726	1.940621891176012	0.0527079309237165	0.6211087773229125	1.937306150160731	FALSE
ENSG00000196214	90321	ZNF766	ZNF766	protein_coding	zinc finger protein 766 [Source:HGNC Symbol;Acc:HGNC:28063]	19	1	52269587	52296046	0.05098686583785028	4.877762692879143	1.940287424543044	0.052736784200520644	0.6211087773229125	1.9370700245868056	FALSE
ENSG00000244649	NA	LINC02086	LINC02086	lncRNA	long intergenic non-protein coding RNA 2086 [Source:HGNC Symbol;Acc:HGNC:52936]	17	1	48646923	48707346	-0.3108079633628914	-0.08394048244130417	-1.94195223896457	0.052780189671462995	0.6211483474917014	-1.9367150120358403	FALSE
ENSG00000100139	85377	MICALL1	MICALL1	protein_coding	MICAL like 1 [Source:HGNC Symbol;Acc:HGNC:29804]	22	1	37905657	37942822	0.07810494664000656	3.685167931336796	1.9391518949328137	0.052914164992229375	0.6222529288813267	1.9356207670723211	FALSE
ENSG00000185418	123283	TARSL2	TARSL2	protein_coding	threonyl-tRNA synthetase like 2 [Source:HGNC Symbol;Acc:HGNC:24728]	15	-1	101653596	101724473	-0.06024859468630339	4.623186799875666	-1.938537300653163	0.05297569970472177	0.6225046046363176	-1.9351189573433145	FALSE
ENSG00000100373	7380	UPK3A	UPK3A	protein_coding	uroplakin 3A [Source:HGNC Symbol;Acc:HGNC:12580]	22	1	45284949	45295874	0.2312868623647032	0.5098572684814919	1.9372485546329588	0.05317001626924713	0.624315005565702	1.9335375150797043	FALSE
ENSG00000233609	NA	RPL10P19	RPL10P19	transcribed_processed_pseudogene	ribosomal protein L10 pseudogene 19 [Source:HGNC Symbol;Acc:HGNC:52350]	8	1	8961200	8979025	-0.13373617365483614	2.04108122305469	-1.935515480110416	0.05337409662132957	0.625322833796515	-1.9318818001940732	FALSE
ENSG00000285774	NA	AL133444.1	AL133444.1	lncRNA	novel transcript	14	-1	54684753	54687918	0.1890753667748175	2.174025790262232	1.9361238487149777	0.05339945504318267	0.625322833796515	1.9316764354729574	FALSE
ENSG00000197579	10210	TOPORS	TOPORS	protein_coding	TOP1 binding arginine/serine rich protein [Source:HGNC Symbol;Acc:HGNC:21653]	9	-1	32540544	32552586	0.07074548771555733	6.223290347491506	1.9348324334907854	0.05346886254192512	0.625322833796515	1.9311147563656157	FALSE
ENSG00000147324	9258	MFHAS1	MFHAS1	protein_coding	malignant fibrous histiocytoma amplified sequence 1 [Source:HGNC Symbol;Acc:HGNC:16982]	8	-1	8783354	8893630	-0.0775641187660101	5.122026408989309	-1.9344203045472455	0.05350123662257494	0.625322833796515	-1.9308529778423922	FALSE
ENSG00000273507	NA	AL354809.1	AL354809.1	lncRNA	novel transcript	13	1	39053019	39223238	-0.13644817759880773	0.6697006189296661	-1.9338089471616193	0.053505335230172826	0.625322833796515	-1.930819845719801	FALSE
ENSG00000153317	50807	ASAP1	ASAP1	protein_coding	ArfGAP with SH3 domain, ankyrin repeat and PH domain 1 [Source:HGNC Symbol;Acc:HGNC:2720]	8	-1	130052104	130443674	-0.07012096854548666	9.037906620823781	-1.9342985244375999	0.05352360306733031	0.625322833796515	-1.930672198846337	FALSE
ENSG00000026950	11119	BTN3A1	BTN3A1	protein_coding	butyrophilin subfamily 3 member A1 [Source:HGNC Symbol;Acc:HGNC:1138]	6	1	26402237	26415208	0.1056690278160275	8.123053732894439	1.9341476569924505	0.05356288339191831	0.625322833796515	1.9303548643738262	FALSE
ENSG00000197124	91120	ZNF682	ZNF682	protein_coding	zinc finger protein 682 [Source:HGNC Symbol;Acc:HGNC:28857]	19	-1	19997058	20039505	-0.1335498473081307	2.230730399642753	-1.9331362477418748	0.05363482174225849	0.625322833796515	-1.9297741985779269	FALSE
ENSG00000262332	NA	AC136624.1	AC136624.1	lncRNA	novel transcript, antisense to ABCC6	16	1	16223027	16224261	0.23828605899406985	-0.3965787987226244	1.932819010252886	0.05365872357756213	0.625322833796515	1.9295814137254421	FALSE
ENSG00000162408	79707	NOL9	NOL9	protein_coding	nucleolar protein 9 [Source:HGNC Symbol;Acc:HGNC:26265]	1	-1	6521347	6554513	-0.06094410815693152	4.902405229121416	-1.9328651297163124	0.05365899631120891	0.625322833796515	-1.9295792143535104	FALSE
ENSG00000136478	55852	TEX2	TEX2	protein_coding	testis expressed 2 [Source:HGNC Symbol;Acc:HGNC:30884]	17	-1	64147227	64263301	-0.08576461717865413	4.4852248811814155	-1.9322427069080386	0.05373661082035164	0.6257571850108665	-1.9289536962829497	FALSE
ENSG00000147202	1730	DIAPH2	DIAPH2	protein_coding	diaphanous related formin 2 [Source:HGNC Symbol;Acc:HGNC:2877]	X	1	96684663	97604997	-0.0644920004207945	7.084142022659195	-1.9316797694718408	0.053833470193630426	0.62641482083526	-1.928174135362202	FALSE
ENSG00000104375	6788	STK3	STK3	protein_coding	serine/threonine kinase 3 [Source:HGNC Symbol;Acc:HGNC:11406]	8	-1	98371228	98942827	-0.09732742789923421	5.9920482973148	-1.9311989619797079	0.053915950991642196	0.6265913602169592	-1.9275112211994356	FALSE
ENSG00000259583	NA	AC015712.2	AC015712.2	lncRNA	novel transcript, antisense to LRRK1 and ALDH1A3	15	-1	100892343	100919391	0.1989962080093708	-0.40964610705579263	1.9304891134249194	0.05392943497451102	0.6265913602169592	1.9274029283348992	FALSE
ENSG00000152778	24138	IFIT5	IFIT5	protein_coding	interferon induced protein with tetratricopeptide repeats 5 [Source:HGNC Symbol;Acc:HGNC:13328]	10	1	89414568	89420997	0.17472532947721842	5.4733685839370185	1.9289746663140686	0.054156232335504303	0.6287554788592868	1.9255848465419616	FALSE
ENSG00000101997	28952	CCDC22	CCDC22	protein_coding	coiled-coil domain containing 22 [Source:HGNC Symbol;Acc:HGNC:28909]	X	1	49235470	49250520	-0.06570647721187273	3.9453902164944035	-1.9272872184034293	0.05434978994321716	0.6305023543730646	-1.9240382438268078	FALSE
ENSG00000245937	NA	LINC01184	LINC01184	lncRNA	long intergenic non-protein coding RNA 1184 [Source:HGNC Symbol;Acc:HGNC:49565]	5	-1	127939152	128083172	-0.07662709158868264	4.5114965275800145	-1.927085212997717	0.054387992402241014	0.6305023543730646	-1.9237335340765718	FALSE
ENSG00000132109	6737	TRIM21	TRIM21	protein_coding	tripartite motif containing 21 [Source:HGNC Symbol;Acc:HGNC:11312]	11	-1	4384897	4393702	0.09011581568921301	6.548652695961198	1.9261160554279568	0.054522858202664164	0.6305555635876777	1.9226592458428216	FALSE
ENSG00000139323	282809	POC1B	POC1B	protein_coding	POC1 centriolar protein B [Source:HGNC Symbol;Acc:HGNC:30836]	12	-1	89419718	89526047	-0.08832989381636214	5.572725776270291	-1.9260963615450015	0.05453096104760756	0.6305555635876777	-1.9225947723685353	FALSE
ENSG00000258920	NA	FOXN3-AS1	FOXN3-AS1	lncRNA	FOXN3 antisense RNA 1 [Source:HGNC Symbol;Acc:HGNC:44290]	14	1	89417354	89419793	-0.18152828650858305	-0.4102340158184041	-1.9254763243516766	0.0545420324941744	0.6305555635876777	-1.9225066909654125	FALSE
ENSG00000100116	23464	GCAT	GCAT	protein_coding	glycine C-acetyltransferase [Source:HGNC Symbol;Acc:HGNC:4188]	22	1	37807905	37817176	0.27897234619480193	-0.14556893559089323	1.926311356712896	0.054593646192299096	0.6305555635876777	1.9220962632095047	FALSE
ENSG00000179165	222659	PXT1	PXT1	protein_coding	peroxisomal testis enriched protein 1 [Source:HGNC Symbol;Acc:HGNC:18312]	6	-1	36390551	36442854	-0.21339979968527942	-0.7725242768840832	-1.9253764117468204	0.054595843072545364	0.6305555635876777	-1.9220788009862373	FALSE
ENSG00000215154	NA	AC141586.1	AC141586.1	transcribed_unprocessed_pseudogene	potassium channel tetramerisation domain containing 5 (KCTD5) pseudogene	16	1	2603350	2630494	0.11744513296276526	1.3381547335089803	1.9248406819982693	0.05464531718940039	0.6306573771761826	1.9216857038794488	FALSE
ENSG00000127252	57110	PLAAT1	PLAAT1	protein_coding	phospholipase A and acyltransferase 1 [Source:HGNC Symbol;Acc:HGNC:14922]	3	1	193241128	193277738	-0.25910697803036886	-0.3725082542468881	-1.9237900454373231	0.0548518469828279	0.6312644011284738	-1.920047918245828	FALSE
ENSG00000214922	NA	HLA-F-AS1	HLA-F-AS1	lncRNA	HLA-F antisense RNA 1 [Source:HGNC Symbol;Acc:HGNC:26645]	6	-1	29726601	29749049	-0.12063650890666167	2.3178072778729684	-1.9235337451343784	0.054917447653487134	0.6312644011284738	-1.9195287796485856	FALSE
ENSG00000145982	10667	FARS2	FARS2	protein_coding	phenylalanyl-tRNA synthetase 2, mitochondrial [Source:HGNC Symbol;Acc:HGNC:21062]	6	1	5261044	5829192	-0.08525530657575242	5.9628004766764535	-1.922902691847166	0.05492735656901356	0.6312644011284738	-1.9194504092400735	FALSE
ENSG00000254860	NA	TMEM9B-AS1	TMEM9B-AS1	lncRNA	TMEM9B antisense RNA 1 [Source:HGNC Symbol;Acc:HGNC:19230]	11	1	8964510	8977527	-0.13483405202021226	3.6381214325669644	-1.9242599461239245	0.054927705229995294	0.6312644011284738	-1.919447651867073	FALSE
ENSG00000118873	25782	RAB3GAP2	RAB3GAP2	protein_coding	RAB3 GTPase activating non-catalytic protein subunit 2 [Source:HGNC Symbol;Acc:HGNC:17168]	1	-1	220148293	220272453	-0.047189098538378715	5.791654731965805	-1.922074869283074	0.05502030900987214	0.6312644011284738	-1.9187158142885237	FALSE
ENSG00000165886	80019	UBTD1	UBTD1	protein_coding	ubiquitin domain containing 1 [Source:HGNC Symbol;Acc:HGNC:25683]	10	1	97498924	97571206	-0.08825581811894256	4.598172882788082	-1.9225373682261475	0.05502194291283132	0.6312644011284738	-1.918702910954003	FALSE
ENSG00000141564	57521	RPTOR	RPTOR	protein_coding	regulatory associated protein of MTOR complex 1 [Source:HGNC Symbol;Acc:HGNC:30287]	17	1	80544819	80966371	-0.07514353512838845	5.7537068386586245	-1.9217381931713353	0.05504955753863352	0.6312644011284738	-1.9184848797548968	FALSE
ENSG00000100292	3162	HMOX1	HMOX1	protein_coding	heme oxygenase 1 [Source:HGNC Symbol;Acc:HGNC:5013]	22	1	35380361	35394207	0.10166319126745194	5.304154844799014	1.9219340038210926	0.05509154036955421	0.6312644011284738	1.9181535790554756	FALSE
ENSG00000099875	2872	MKNK2	MKNK2	protein_coding	MAPK interacting serine/threonine kinase 2 [Source:HGNC Symbol;Acc:HGNC:7111]	19	-1	2037465	2051244	0.05660336370968366	7.693174543671093	1.9216039429199323	0.05510387143394373	0.6312644011284738	1.918056310450037	FALSE
ENSG00000081791	9812	DELE1	DELE1	protein_coding	DAP3 binding cell death enhancer 1 [Source:HGNC Symbol;Acc:HGNC:28969]	5	1	141923855	141942047	0.04473505262524302	5.35420746921603	1.9211290164536539	0.05515081442513104	0.6312644011284738	1.9176861856258516	FALSE
ENSG00000118520	383	ARG1	ARG1	protein_coding	arginase 1 [Source:HGNC Symbol;Acc:HGNC:663]	6	1	131470832	131584332	-0.28968971402019594	4.0536093258371535	-1.9222602332246497	0.0551730098920826	0.6312644011284738	-1.917511275570621	FALSE
ENSG00000107290	23064	SETX	SETX	protein_coding	senataxin [Source:HGNC Symbol;Acc:HGNC:445]	9	-1	132261356	132354986	0.05330252329446061	8.226175533989288	1.9207494333985469	0.05521512035460952	0.6312644011284738	1.9171795877197595	FALSE
ENSG00000005187	6296	ACSM3	ACSM3	protein_coding	acyl-CoA synthetase medium chain family member 3 [Source:HGNC Symbol;Acc:HGNC:10522]	16	1	20610243	20797581	0.1936322630462075	4.698433472016296	1.92085363357955	0.0552326175909231	0.6312644011284738	1.9170418307519472	FALSE
ENSG00000114062	7337	UBE3A	UBE3A	protein_coding	ubiquitin protein ligase E3A [Source:HGNC Symbol;Acc:HGNC:12496]	15	-1	25333728	25439051	-0.047545578241619424	6.225053533169648	-1.9199165697908167	0.05526768465814373	0.6312644011284738	-1.9167658547397706	FALSE
ENSG00000124920	745	MYRF	MYRF	protein_coding	myelin regulatory factor [Source:HGNC Symbol;Acc:HGNC:1181]	11	1	61752642	61788518	-0.27420490853568924	-0.8037369198661131	-1.9200534147689257	0.05531321439617515	0.6313195500361095	-1.9164077557252877	FALSE
ENSG00000141576	114804	RNF157	RNF157	protein_coding	ring finger protein 157 [Source:HGNC Symbol;Acc:HGNC:29402]	17	-1	76142465	76240493	-0.09596953418262366	5.4410859072449504	-1.9193723836495185	0.05549742103534614	0.6329562482935691	-1.9149614424512296	FALSE
ENSG00000112685	55770	EXOC2	EXOC2	protein_coding	exocyst complex component 2 [Source:HGNC Symbol;Acc:HGNC:24968]	6	-1	485154	693139	-0.05433058285483838	5.8093491873098895	-1.917615870502995	0.05562152817550708	0.6339056014182882	-1.9139892591111454	FALSE
ENSG00000174373	253959	RALGAPA1	RALGAPA1	protein_coding	Ral GTPase activating protein catalytic alpha subunit 1 [Source:HGNC Symbol;Acc:HGNC:17770]	14	-1	35538352	35809304	-0.07311095617315999	5.1712947550768265	-1.9164873765207808	0.0557304858467392	0.63424888040167815	-1.9131372366464992	FALSE
ENSG00000230091	NA	TMEM254-AS1	TMEM254-AS1	lncRNA	TMEM254 antisense RNA 1 [Source:HGNC Symbol;Acc:HGNC:27340]	10	-1	80046860	80078912	-0.17155963031170246	0.3891286150485669	-1.916322104290623	0.05573342943636692	0.63424888040167815	-1.9131142377509738	FALSE
ENSG00000231871	NA	IPO9-AS1	IPO9-AS1	lncRNA	IPO9 antisense RNA 1 [Source:HGNC Symbol;Acc:HGNC:40892]	1	-1	201688259	201829559	-0.151493781497418	0.1111754383243702	-1.915430336235243	0.055809150786489216	0.6345941786753686	-1.912522958172893	FALSE
ENSG00000163221	6283	S100A12	S100A12	protein_coding	S100 calcium binding protein A12 [Source:HGNC Symbol;Acc:HGNC:10489]	1	-1	153373711	153375621	-0.23066075541828113	7.836612558466342	-1.9155729968946362	0.055881586952900575	0.6345941786753686	-1.9119579564325957	FALSE
ENSG00000167434	762	CA4	CA4	protein_coding	carbonic anhydrase 4 [Source:HGNC Symbol;Acc:HGNC:1375]	17	1	60149942	60170899	-0.16162871304222381	4.402667423256436	-1.9161736137346534	0.05589507706280333	0.6345941786753686	-1.9118528010324733	FALSE
ENSG00000186187	84937	ZNRF1	ZNRF1	protein_coding	zinc and ring finger 1 [Source:HGNC Symbol;Acc:HGNC:18452]	16	1	74999024	75110994	-0.08614255763214329	3.7257486193575895	-1.9152181937229567	0.05596538298426055	0.6345941786753686	-1.9113051083145443	FALSE
ENSG00000101363	63905	MANBAL	MANBAL	protein_coding	mannosidase beta like [Source:HGNC Symbol;Acc:HGNC:15799]	20	1	37289638	37317260	0.05396244598351174	4.513300197934092	1.9139676362280642	0.05602339514928185	0.6345941786753686	1.9108536169594632	FALSE
ENSG00000249992	25907	TMEM158	TMEM158	protein_coding	transmembrane protein 158 (gene/pseudogene) [Source:HGNC Symbol;Acc:HGNC:30293]	3	-1	45224466	45226287	-0.24352554384072267	2.7094047068630696	-1.9150896781092985	0.0560494351842096	0.6345941786753686	-1.9106510817435758	FALSE
ENSG00000137880	2644	GCHFR	GCHFR	protein_coding	GTP cyclohydrolase I feedback regulator [Source:HGNC Symbol;Acc:HGNC:4194]	15	1	40764068	40767708	0.1687072633752052	0.09306567543696614	1.913611582918586	0.05605015955033557	0.6345941786753686	1.9106454488603242	FALSE
ENSG00000152700	51128	SAR1B	SAR1B	protein_coding	secretion associated Ras related GTPase 1B [Source:HGNC Symbol;Acc:HGNC:10535]	5	-1	134601149	134649271	-0.0612626365840967	4.864721903832202	-1.9134446161363887	0.056092081219063686	0.6346055957614127	-1.9103195569103932	FALSE
ENSG00000129566	7011	TEP1	TEP1	protein_coding	telomerase associated protein 1 [Source:HGNC Symbol;Acc:HGNC:11726]	14	-1	20365667	20413501	0.06355059131520058	6.4106309105219355	1.9131815384896105	0.05613304265661045	0.6346061404130354	1.9100013254841748	FALSE
ENSG00000170473	84305	PYM1	PYM1	protein_coding	PYM homolog 1, exon junction complex associated factor [Source:HGNC Symbol;Acc:HGNC:30258]	12	-1	55901413	55932618	-0.058445855574492	4.080045040522305	-1.9122412372324853	0.05625054368981603	0.634808378574532	-1.9090895258613574	FALSE
ENSG00000136830	64855	NIBAN2	NIBAN2	protein_coding	niban apoptosis regulator 2 [Source:HGNC Symbol;Acc:HGNC:25282]	9	-1	127505339	127578989	-0.08690595756990271	4.549866971951186	-1.9120631353268507	0.05631484633058315	0.634808378574532	-1.9085912131555367	FALSE
ENSG00000213722	23564	DDAH2	DDAH2	protein_coding	dimethylarginine dimethylaminohydrolase 2 [Source:HGNC Symbol;Acc:HGNC:2716]	6	-1	31727038	31730617	-0.11491949470300167	4.052988893998199	-1.9121656755226621	0.056337207526875266	0.634808378574532	-1.9084180362843683	FALSE
ENSG00000267040	100505549	AC027097.1	AC027097.1	lncRNA	uncharacterized LOC100505549 [Source:NCBI gene;Acc:100505549]	18	1	57630302	57669296	0.13521649147684678	0.90270475877168	1.9106680153756925	0.056424866720528044	0.634808378574532	1.9077397087297099	FALSE
ENSG00000226137	NA	BAIAP2-DT	BAIAP2-DT	lncRNA	BAIAP2 divergent transcript [Source:HGNC Symbol;Acc:HGNC:44342]	17	-1	81029130	81034881	0.09983811670948706	3.8015806795469085	1.9112062223869	0.05645766244795754	0.634808378574532	1.90748615312719	FALSE
ENSG00000068001	8692	HYAL2	HYAL2	protein_coding	hyaluronidase 2 [Source:HGNC Symbol;Acc:HGNC:5321]	3	-1	50317790	50322782	0.10344276700863486	1.6446379440002123	1.9105373619109087	0.056461878580142344	0.634808378574532	1.907453565582567	FALSE
ENSG00000240230	90639	COX19	COX19	protein_coding	cytochrome c oxidase assembly factor COX19 [Source:HGNC Symbol;Acc:HGNC:28074]	7	-1	898778	975549	0.0587203167047079	4.577909165267323	1.910491336179046	0.05648538651423817	0.634808378574532	1.907271903979006	FALSE
ENSG00000166068	161742	SPRED1	SPRED1	protein_coding	sprouty related EVH1 domain containing 1 [Source:HGNC Symbol;Acc:HGNC:20249]	15	1	38252836	38357249	0.15153829006707764	2.68551442976886	1.9100865640657496	0.056527919238929594	0.634808378574532	1.9069433849060762	FALSE
ENSG00000204634	11138	TBC1D8	TBC1D8	protein_coding	TBC1 domain family member 8 [Source:HGNC Symbol;Acc:HGNC:17791]	2	-1	101007617	101252866	-0.11628343763626159	6.376725132120062	-1.9100612230137146	0.05653992583928493	0.634808378574532	-1.9068506842054915	FALSE
ENSG00000250616	NA	AC012645.1	AC012645.1	lncRNA	novel transcript, antisense to YPEL3	16	1	30096430	30104116	0.1956215742501648	4.686173635693634	1.9100464257438148	0.05660684546783173	0.634808378574532	1.9063343103010624	FALSE
ENSG00000116824	914	CD2	CD2	protein_coding	CD2 molecule [Source:HGNC Symbol;Acc:HGNC:1639]	1	1	116754430	116769229	-0.09905946607433425	6.129926038520677	-1.9091271904533342	0.05670699682580738	0.634808378574532	-1.9055624577544221	FALSE
ENSG00000166888	6778	STAT6	STAT6	protein_coding	signal transducer and activator of transcription 6 [Source:HGNC Symbol;Acc:HGNC:11368]	12	-1	57095408	57132139	0.047517398197236105	8.882422691491069	1.9092930217223463	0.056710737149768126	0.634808378574532	1.9055336535812921	FALSE
ENSG00000177335	286122	C8orf31	C8orf31	lncRNA	chromosome 8 open reading frame 31 [Source:HGNC Symbol;Acc:HGNC:26731]	8	1	143039209	143060684	-0.24010290177476562	1.018121937397412	-1.910724801166053	0.056723495818875	0.634808378574532	-1.9054354111734733	FALSE
ENSG00000012983	11183	MAP4K5	MAP4K5	protein_coding	mitogen-activated protein kinase kinase kinase kinase 5 [Source:HGNC Symbol;Acc:HGNC:6867]	14	-1	50418501	50561126	-0.06429080533059661	5.6655478646480315	-1.9086611058686551	0.056752726885624404	0.634808378574532	-1.9052103997644643	FALSE
ENSG00000279727	NA	LINC02033	LINC02033	lncRNA	long intergenic non-protein coding RNA 2033 [Source:HGNC Symbol;Acc:HGNC:52867]	3	-1	36819276	36822498	0.1394860376596001	1.0103203763680897	1.9075275945292325	0.056839394344617024	0.634808378574532	1.904543827739823	FALSE
ENSG00000103227	64788	LMF1	LMF1	protein_coding	lipase maturation factor 1 [Source:HGNC Symbol;Acc:HGNC:14154]	16	-1	853634	981318	-0.07584730277856977	5.366546989284723	-1.908002420004842	0.05684658510555613	0.634808378574532	-1.9044885605556217	FALSE
ENSG00000116133	1718	DHCR24	DHCR24	protein_coding	24-dehydrocholesterol reductase [Source:HGNC Symbol;Acc:HGNC:2859]	1	-1	54849627	54887195	-0.152381406991541	1.8235677391296754	-1.9077950408988156	0.0568655713493861	0.634808378574532	-1.9043426628879798	FALSE
ENSG00000101605	8736	MYOM1	MYOM1	protein_coding	myomesin 1 [Source:HGNC Symbol;Acc:HGNC:7613]	18	-1	3066807	3220108	-0.08635131173872779	3.4418311780920923	-1.908294937635322	0.05688760532645216	0.634808378574532	-1.9041733960580745	FALSE
ENSG00000204264	5696	PSMB8	PSMB8	protein_coding	proteasome subunit beta 8 [Source:HGNC Symbol;Acc:HGNC:9545]	6	-1	32840717	32844679	0.08391693691851199	6.7929722402627295	1.9069496874040681	0.05699654254267204	0.6351596316274012	1.9033373319975755	FALSE
ENSG00000225614	84627	ZNF469	ZNF469	protein_coding	zinc finger protein 469 [Source:HGNC Symbol;Acc:HGNC:23216]	16	1	88382989	88440757	0.2037253458100644	0.23447724293751332	1.9060191358977576	0.057028148167058285	0.6351596316274012	1.903095016074883	FALSE
ENSG00000185829	51326	ARL17A	ARL17A	protein_coding	ADP ribosylation factor like GTPase 17A [Source:HGNC Symbol;Acc:HGNC:24096]	17	-1	46516702	46579682	-0.23387105620810456	3.8797106233755945	-1.9081413696531233	0.05717652090163546	0.6351596316274012	-1.9019589539777726	FALSE
ENSG00000113532	7903	ST8SIA4	ST8SIA4	protein_coding	ST8 alpha-N-acetyl-neuraminide alpha-2,8-sialyltransferase 4 [Source:HGNC Symbol;Acc:HGNC:10871]	5	-1	100806933	100903282	0.07164884763963819	8.14319366566653	1.9050149241702912	0.05725777016120892	0.6351596316274012	1.9013378823785125	FALSE
ENSG00000173163	150684	COMMD1	COMMD1	protein_coding	copper metabolism domain containing 1 [Source:HGNC Symbol;Acc:HGNC:23024]	2	1	61888724	62147247	-0.06768031086077997	5.4270746512371115	-1.9045758923488703	0.0572776482771543	0.6351596316274012	-1.90118604511646	FALSE
ENSG00000182141	7562	ZNF708	ZNF708	protein_coding	zinc finger protein 708 [Source:HGNC Symbol;Acc:HGNC:12945]	19	-1	21291160	21329425	-0.10582571090148374	5.040705302690556	-1.9055076529295751	0.05730229785598043	0.6351596316274012	-1.9009978223041037	FALSE
ENSG00000113645	23286	WWC1	WWC1	protein_coding	WW and C2 domain containing 1 [Source:HGNC Symbol;Acc:HGNC:29435]	5	1	168291651	168472303	-0.2087893609525552	-0.13295444734259498	-1.904292061130592	0.05731793816948345	0.6351596316274012	-1.9008784286550058	FALSE
ENSG00000248636	NA	AC002070.1	AC002070.1	lncRNA	novel transcript	12	-1	119361247	119668079	0.19695831550164156	-0.492241288489686	1.9035710603539349	0.05735858352704081	0.6351596316274012	1.9005682803452673	FALSE
ENSG00000124721	1769	DNAH8	DNAH8	protein_coding	dynein axonemal heavy chain 8 [Source:HGNC Symbol;Acc:HGNC:2952]	6	1	38715311	39030792	-0.19066008744148255	0.40245681591679783	-1.903466433639069	0.057377967281804096	0.6351596316274012	-1.9004204351003766	FALSE
ENSG00000115085	7535	ZAP70	ZAP70	protein_coding	zeta chain of T cell receptor associated protein kinase 70 [Source:HGNC Symbol;Acc:HGNC:12858]	2	1	97713560	97739862	-0.08484645516653355	6.308014373837705	-1.903486054621653	0.05742743164190716	0.6351596316274012	-1.9000433449187455	FALSE
ENSG00000270099	NA	AL365273.2	AL365273.2	protein_coding	novel transcript	10	1	95860548	95924844	-0.09343791700684978	4.878069235289013	-1.903685239098053	0.05748783917678213	0.6351596316274012	-1.8995831958922882	FALSE
ENSG00000155463	5018	OXA1L	OXA1L	protein_coding	OXA1L mitochondrial inner membrane protein [Source:HGNC Symbol;Acc:HGNC:8526]	14	1	22766522	22773042	0.04147475574847803	6.510294408030577	1.9027822769745701	0.057488203463498734	0.6351596316274012	1.89958042219043	FALSE
ENSG00000189042	163081	ZNF567	ZNF567	protein_coding	zinc finger protein 567 [Source:HGNC Symbol;Acc:HGNC:28696]	19	1	36687612	36727701	-0.0903382690294281	2.8180140745315647	-1.9023331486382746	0.05752597822250981	0.6351596316274012	-1.8992928821073367	FALSE
ENSG00000115073	10120	ACTR1B	ACTR1B	protein_coding	actin related protein 1B [Source:HGNC Symbol;Acc:HGNC:168]	2	-1	97655939	97664044	0.051861735272149545	4.767552401794841	1.9016827169638697	0.05762383492620429	0.6351596316274012	1.8985487298895933	FALSE
ENSG00000178988	114932	MRFAP1L1	MRFAP1L1	protein_coding	Morf4 family associated protein 1 like 1 [Source:HGNC Symbol;Acc:HGNC:28796]	4	-1	6707701	6709865	0.04826636219678715	6.179464264075767	1.9016320850580928	0.057631312316488846	0.6351596316274012	1.8984919112238066	FALSE
ENSG00000130402	81	ACTN4	ACTN4	protein_coding	actinin alpha 4 [Source:HGNC Symbol;Acc:HGNC:166]	19	1	38647649	38731589	0.04263441207842433	8.257088239531878	1.9021515680582637	0.05766174327107059	0.6351596316274012	1.8982607378384824	FALSE
ENSG00000196072	282991	BLOC1S2	BLOC1S2	protein_coding	biogenesis of lysosomal organelles complex 1 subunit 2 [Source:HGNC Symbol;Acc:HGNC:20984]	10	-1	100273280	100286680	0.05291098021811802	5.294146460268611	1.9006053084853107	0.05779233384566122	0.6351596316274012	1.8972698366374596	FALSE
ENSG00000171723	10243	GPHN	GPHN	protein_coding	gephyrin [Source:HGNC Symbol;Acc:HGNC:15465]	14	1	66507407	67181803	-0.07723452722388391	5.48859692404557	-1.9007343912695815	0.05780269066061497	0.6351596316274012	-1.8971913304024772	FALSE
ENSG00000243238	NA	IGKV2-30	IGKV2-30	IG_V_gene	immunoglobulin kappa variable 2-30 [Source:HGNC Symbol;Acc:HGNC:5785]	2	-1	89244781	89245596	-0.33308329955968796	0.3677829497098711	-1.9005126906497922	0.05781304701364731	0.6351596316274012	-1.8971128393592305	FALSE
ENSG00000172339	199857	ALG14	ALG14	protein_coding	ALG14 UDP-N-acetylglucosaminyltransferase subunit [Source:HGNC Symbol;Acc:HGNC:28287]	1	-1	94974405	95072951	-0.08422125895616928	2.239385175515278	-1.8997823816512882	0.057850206698470144	0.6351596316274012	-1.8968313013973346	FALSE
ENSG00000084444	57613	FAM234B	FAM234B	protein_coding	family with sequence similarity 234 member B [Source:HGNC Symbol;Acc:HGNC:29288]	12	1	13044381	13142521	0.08845211438097045	2.1025121234244124	1.8995239141204636	0.05787335154790612	0.6351596316274012	1.8966560218912314	FALSE
ENSG00000137713	5519	PPP2R1B	PPP2R1B	protein_coding	protein phosphatase 2 scaffold subunit Abeta [Source:HGNC Symbol;Acc:HGNC:9303]	11	-1	111726908	111766389	-0.07429321148276458	3.9210667040535583	-1.8995758127660025	0.057891769170462466	0.6351596316274012	-1.896516584023879	FALSE
ENSG00000142173	1292	COL6A2	COL6A2	protein_coding	collagen type VI alpha 2 chain [Source:HGNC Symbol;Acc:HGNC:2212]	21	1	46098097	46132849	-0.16539178337707305	3.198885940105132	-1.9011129817713834	0.057941557039226335	0.6351596316274012	-1.8961398298083265	FALSE
ENSG00000183458	NA	AC138932.1	AC138932.1	transcribed_unprocessed_pseudogene	polycystic kidney disease 1 (autosomal dominant) (PKD1) pseudogene	16	1	14911551	14935708	-0.1859404512848678	-0.19122481316264983	-1.8989985049396128	0.05794188609647069	0.6351596316274012	-1.8961373406650857	FALSE
ENSG00000197841	339318	ZNF181	ZNF181	protein_coding	zinc finger protein 181 [Source:HGNC Symbol;Acc:HGNC:12971]	19	1	34734155	34745378	0.1106851118824812	2.290666041947487	1.8990794690889554	0.05794280695975582	0.6351596316274012	1.8961303748859841	FALSE
ENSG00000146826	55262	MAP11	MAP11	protein_coding	microtubule associated protein 11 [Source:HGNC Symbol;Acc:HGNC:25604]	7	-1	100154420	100158723	0.07068894071395526	5.505860367678714	1.8989875472489228	0.0580297756757233	0.6352407041179223	1.8954729229111447	FALSE
ENSG00000230989	3281	HSBP1	HSBP1	protein_coding	heat shock factor binding protein 1 [Source:HGNC Symbol;Acc:HGNC:5203]	16	1	83807978	83819737	0.058183315404746416	5.255547580080091	1.8984272121365307	0.05804458563955659	0.6352407041179223	1.8953610465536528	FALSE
ENSG00000276241	NA	AC243829.2	AC243829.2	lncRNA	novel transcript, antisense TBC1D3B	17	1	36116177	36177510	-0.31422989266123746	2.7810661929355716	-1.9009682973621724	0.05809563091592884	0.6352407041179223	-1.894975625701928	FALSE
ENSG00000243290	NA	IGKV1-12	IGKV1-12	IG_V_gene	immunoglobulin kappa variable 1-12 [Source:HGNC Symbol;Acc:HGNC:5730]	2	-1	89040224	89040745	-0.3284477591908424	-0.21123691798679098	-1.8979800571315029	0.05811401967270528	0.6352407041179223	-1.894836849079454	FALSE
ENSG00000136026	10970	CKAP4	CKAP4	protein_coding	cytoskeleton associated protein 4 [Source:HGNC Symbol;Acc:HGNC:16991]	12	-1	106237881	106304279	-0.12475326428184097	5.97300425457342	-1.8980719028526507	0.05820681141426815	0.6358069379202207	-1.8941371226709116	FALSE
ENSG00000261609	8139	GAN	GAN	protein_coding	gigaxonin [Source:HGNC Symbol;Acc:HGNC:4137]	16	1	81314966	81380198	-0.0595134048135284	3.664169431886629	-1.8965848161800363	0.058273807000074715	0.6360907954807592	-1.8936324965023241	FALSE
ENSG00000248727	NA	LINC01948	LINC01948	lncRNA	long intergenic non-protein coding RNA 1948 [Source:HGNC Symbol;Acc:HGNC:52772]	5	-1	56451627	56481946	-0.13978324628479433	2.6898848107303963	-1.8974354358754704	0.05832071137769103	0.6361551013919589	-1.8932794887042157	FALSE
ENSG00000128438	NA	TBC1D27P	TBC1D27P	transcribed_unprocessed_pseudogene	TBC1 domain family member 27, pseudogene [Source:HGNC Symbol;Acc:HGNC:28104]	17	-1	16922915	16934839	-0.23130972539724914	0.5299380796479075	-1.8953765807179355	0.05846364426135483	0.637266047883257	-1.8922052116510797	FALSE
ENSG00000154451	115362	GBP5	GBP5	protein_coding	guanylate binding protein 5 [Source:HGNC Symbol;Acc:HGNC:19895]	1	-1	89258950	89272804	0.2692343169737219	7.840053671359348	1.895343030327388	0.05853777178973866	0.6376259678585929	1.8916489313489184	FALSE
ENSG00000259952	NA	AC009133.2	AC009133.2	lncRNA	novel transcript, antisense to MAZ	16	-1	29806496	29807732	-0.15782481389317807	0.3037130120801963	-1.8939584322699077	0.058630823140595936	0.6378692190067715	-1.890951467262835	FALSE
ENSG00000105501	8778	SIGLEC5	SIGLEC5	protein_coding	sialic acid binding Ig like lectin 5 [Source:HGNC Symbol;Acc:HGNC:10874]	19	-1	51611927	51645545	-0.1420748268505836	2.4341010057468933	-1.8951446724440737	0.05864235099630303	0.6378692190067715	-1.8908651245175823	FALSE
ENSG00000224769	NA	MUC20P1	MUC20P1	unprocessed_pseudogene	mucin 20, cell surface associated pseudogene 1 [Source:HGNC Symbol;Acc:HGNC:51921]	3	1	195614947	195620233	0.25937044917622254	-0.6479991475519943	1.8931303233662442	0.058832651742279106	0.6393938178871574	1.8894418195280422	FALSE
ENSG00000164091	80335	WDR82	WDR82	protein_coding	WD repeat domain 82 [Source:HGNC Symbol;Acc:HGNC:28826]	3	-1	52254434	52288020	0.0625617194438064	7.3477149587661605	1.8921253491106094	0.058910781433767496	0.6393938178871574	1.888858575478911	FALSE
ENSG00000070366	23293	SMG6	SMG6	protein_coding	SMG6 nonsense mediated mRNA decay factor [Source:HGNC Symbol;Acc:HGNC:17809]	17	-1	2059839	2303785	-0.055821892674673634	6.2058842586456935	-1.8920825489895006	0.05894671914849919	0.6393938178871574	-1.8885905133331065	FALSE
ENSG00000260314	4360	MRC1	MRC1	protein_coding	mannose receptor C-type 1 [Source:HGNC Symbol;Acc:HGNC:7228]	10	1	17809348	17911164	0.2154218490328943	1.058489592448552	1.8918987539848127	0.058947402461390956	0.6393938178871574	1.888585417764843	FALSE
ENSG00000233058	NA	LINC00884	LINC00884	lncRNA	long intergenic non-protein coding RNA 884 [Source:HGNC Symbol;Acc:HGNC:48570]	3	1	194487140	194521156	-0.16807423060057358	1.7567893637641414	-1.8912363849788039	0.059072896682689134	0.6401146383387089	-1.8876504186264373	FALSE
ENSG00000116990	4610	MYCL	MYCL	protein_coding	MYCL proto-oncogene, bHLH transcription factor [Source:HGNC Symbol;Acc:HGNC:7555]	1	-1	39895426	39902256	0.11649198444572573	3.3896387651791606	1.8907293544201351	0.059096393662628526	0.6401146383387089	1.887475536838791	FALSE
ENSG00000140961	29948	OSGIN1	OSGIN1	protein_coding	oxidative stress induced growth inhibitor 1 [Source:HGNC Symbol;Acc:HGNC:30093]	16	1	83931311	83966332	-0.14193927032485054	0.8270240052248721	-1.8901835350907652	0.05917444746283108	0.6404926164824503	-1.886895017109894	FALSE
ENSG00000100731	22990	PCNX1	PCNX1	protein_coding	pecanex 1 [Source:HGNC Symbol;Acc:HGNC:19740]	14	1	70907405	71115382	-0.08675480066557739	8.300760207350528	-1.8901635274696496	0.05921387480084028	0.6404926164824503	-1.8866020205804725	FALSE
ENSG00000178342	26251	KCNG2	KCNG2	protein_coding	potassium voltage-gated channel modifier subfamily G member 2 [Source:HGNC Symbol;Acc:HGNC:6249]	18	1	79863668	79900184	-0.27334609986184366	-0.8435059932691457	-1.8894980209058594	0.059305262445846316	0.6410340946324197	-1.8859235132990375	FALSE
ENSG00000136436	10241	CALCOCO2	CALCOCO2	protein_coding	calcium binding and coiled-coil domain 2 [Source:HGNC Symbol;Acc:HGNC:29912]	17	1	48830988	48866522	0.05248681265969424	7.401982865014414	1.8886526887285924	0.05939555202707641	0.6415629578634974	1.8852540101502293	FALSE
ENSG00000096063	6732	SRPK1	SRPK1	protein_coding	SRSF protein kinase 1 [Source:HGNC Symbol;Acc:HGNC:11305]	6	-1	35832966	35921342	-0.122031870888474	7.63473278890534	-1.887751115770191	0.05955574359029355	0.6420323304359014	-1.8840682546962388	FALSE
ENSG00000151881	64417	TMEM267	TMEM267	protein_coding	transmembrane protein 267 [Source:HGNC Symbol;Acc:HGNC:26139]	5	-1	43444252	43483893	-0.07300107364596498	3.9534712816728583	-1.8866463664238504	0.05961888082727841	0.6420323304359014	-1.8836016328869882	FALSE
ENSG00000162885	148789	B3GALNT2	B3GALNT2	protein_coding	beta-1,3-N-acetylgalactosaminyltransferase 2 [Source:HGNC Symbol;Acc:HGNC:28596]	1	-1	235447190	235504452	-0.11026663042824048	3.9683112440260406	-1.888245723167795	0.05964926542777858	0.6420323304359014	-1.8833772186820765	FALSE
ENSG00000099940	9342	SNAP29	SNAP29	protein_coding	synaptosome associated protein 29 [Source:HGNC Symbol;Acc:HGNC:11133]	22	1	20859007	20891214	0.04106386491896252	5.807180267544451	1.8868414298115819	0.05966869804342653	0.6420323304359014	1.8832337432248023	FALSE
ENSG00000255776	NA	VDAC2P2	VDAC2P2	processed_pseudogene	voltage dependent anion channel 2 pseudogene 2 [Source:HGNC Symbol;Acc:HGNC:32693]	12	1	9036344	9037244	-0.2450718971352921	-0.8315245789556848	-1.8859421024074179	0.05969485103381273	0.6420323304359014	-1.883040710873975	FALSE
ENSG00000164039	56898	BDH2	BDH2	protein_coding	3-hydroxybutyrate dehydrogenase 2 [Source:HGNC Symbol;Acc:HGNC:32389]	4	-1	103077592	103099870	-0.1265681778448211	1.532894336544641	-1.8859939509188068	0.059702716458090915	0.6420323304359014	-1.8829826707626365	FALSE
ENSG00000130300	83483	PLVAP	PLVAP	protein_coding	plasmalemma vesicle associated protein [Source:HGNC Symbol;Acc:HGNC:13635]	19	-1	17351450	17377342	0.24540955016630583	3.698267868134854	1.8868768016696709	0.05972875074585814	0.6420323304359014	1.88279060519267	FALSE
ENSG00000050438	9498	SLC4A8	SLC4A8	protein_coding	solute carrier family 4 member 8 [Source:HGNC Symbol;Acc:HGNC:11034]	12	1	51391317	51515763	0.11342181338980639	3.8378150647513514	1.885776387004224	0.05979113208654933	0.6422577907163897	1.8823306749575155	FALSE
ENSG00000206560	23243	ANKRD28	ANKRD28	protein_coding	ankyrin repeat domain 28 [Source:HGNC Symbol;Acc:HGNC:29024]	3	-1	15667236	15859771	-0.09033188518818758	5.337003542252304	-1.885588173616725	0.059835875742854365	0.6422936115207017	-1.8820010303373151	FALSE
ENSG00000107864	22849	CPEB3	CPEB3	protein_coding	cytoplasmic polyadenylation element binding protein 3 [Source:HGNC Symbol;Acc:HGNC:21746]	10	-1	92046692	92291078	-0.07689317528708894	5.961841362091107	-1.8845643468738371	0.059952024499140645	0.6428922511284039	-1.8811462686294311	FALSE
ENSG00000258561	NA	AL359232.1	AL359232.1	lncRNA	novel transcript	14	-1	66212810	66509394	-0.10981314081758864	2.9550993733115054	-1.8839786813456993	0.05999789483942934	0.6428922511284039	-1.8808090779544564	FALSE
ENSG00000159596	51249	TMEM69	TMEM69	protein_coding	transmembrane protein 69 [Source:HGNC Symbol;Acc:HGNC:28035]	1	1	45688181	45694436	0.05076145787827091	4.006451938762575	1.8835907836084582	0.06001598734020558	0.6428922511284039	1.880676139634396	FALSE
ENSG00000165028	55335	NIPSNAP3B	NIPSNAP3B	protein_coding	nipsnap homolog 3B [Source:HGNC Symbol;Acc:HGNC:23641]	9	1	104764129	104777764	0.14302139378177547	1.1872769317375176	1.8828156816597184	0.06013117831165651	0.6430557416858057	1.8798305290511617	FALSE
ENSG00000215424	NA	MCM3AP-AS1	MCM3AP-AS1	lncRNA	MCM3AP antisense RNA 1 [Source:HGNC Symbol;Acc:HGNC:16417]	21	1	46229196	46259390	-0.10663385233688438	2.1837189303596034	-1.8829577239608477	0.06016784659391488	0.6430557416858057	-1.8795616310420484	FALSE
ENSG00000154134	64221	ROBO3	ROBO3	protein_coding	roundabout guidance receptor 3 [Source:HGNC Symbol;Acc:HGNC:13433]	11	1	124865432	124881471	-0.1564643507252237	1.6014398137968144	-1.8832412242031513	0.06019595256496333	0.6430557416858057	-1.879355614647203	FALSE
ENSG00000204472	199	AIF1	AIF1	protein_coding	allograft inflammatory factor 1 [Source:HGNC Symbol;Acc:HGNC:352]	6	1	31615217	31617021	0.1023250972560934	7.925450598960008	1.8823997119492557	0.060240293394395975	0.6430557416858057	1.8790307590496174	FALSE
ENSG00000141664	54877	ZCCHC2	ZCCHC2	protein_coding	zinc finger CCHC-type containing 2 [Source:HGNC Symbol;Acc:HGNC:22916]	18	1	62523025	62587709	0.14722556516668472	6.663462865534235	1.882015581815816	0.06026598226099764	0.6430557416858057	1.8788426445899633	FALSE
ENSG00000176105	7525	YES1	YES1	protein_coding	YES proto-oncogene 1, Src family tyrosine kinase [Source:HGNC Symbol;Acc:HGNC:12841]	18	-1	721588	812546	-0.10557690812950371	3.477129242215818	-1.8817732715821627	0.06030832164511754	0.6430557416858057	-1.8785327467201545	FALSE
ENSG00000285966	NA	AC007686.4	AC007686.4	lncRNA	novel transcript	14	-1	76958098	77000609	0.2728739516815297	4.171547965845166	1.8823699390352013	0.060321456008822605	0.6430557416858057	1.8784366480276735	FALSE
ENSG00000117399	991	CDC20	CDC20	protein_coding	cell division cycle 20 [Source:HGNC Symbol;Acc:HGNC:1723]	1	1	43358981	43363203	-0.2792048475777932	-0.2721478377872271	-1.8808103687482547	0.06040749929399062	0.6432568474720503	-1.8778075336437843	FALSE
ENSG00000113621	79770	TXNDC15	TXNDC15	protein_coding	thioredoxin domain containing 15 [Source:HGNC Symbol;Acc:HGNC:20652]	5	1	134873803	134901525	-0.06283519011729854	4.976156171843745	-1.8811700673985918	0.06045185580503601	0.6432568474720503	-1.8774835065290896	FALSE
ENSG00000013374	51667	NUB1	NUB1	protein_coding	negative regulator of ubiquitin like proteins 1 [Source:HGNC Symbol;Acc:HGNC:17623]	7	1	151341699	151378449	0.09039690152330238	6.809294643424548	1.880128283246714	0.06050997026602438	0.6432568474720503	1.8770592748147792	FALSE
ENSG00000088854	25943	C20orf194	C20orf194	protein_coding	chromosome 20 open reading frame 194 [Source:HGNC Symbol;Acc:HGNC:17721]	20	-1	3249305	3407625	-0.07429340855563638	5.436193830417629	-1.8800313460919476	0.06056614018688584	0.6432568474720503	-1.8766495589184646	FALSE
ENSG00000144535	129563	DIS3L2	DIS3L2	protein_coding	DIS3 like 3'-5' exoribonuclease 2 [Source:HGNC Symbol;Acc:HGNC:28648]	2	1	231961245	232344350	-0.06018591824816255	5.372027978223601	-1.879746091309858	0.0605813830822514	0.6432568474720503	-1.876538428175082	FALSE
ENSG00000157193	7804	LRP8	LRP8	protein_coding	LDL receptor related protein 8 [Source:HGNC Symbol;Acc:HGNC:6700]	1	-1	53242364	53328469	-0.07630903777816123	3.1584165295998607	-1.879339806662771	0.06058914668020537	0.6432568474720503	-1.8764818353410369	FALSE
ENSG00000138794	839	CASP6	CASP6	protein_coding	caspase 6 [Source:HGNC Symbol;Acc:HGNC:1507]	4	-1	109688622	109703583	-0.06830552278038748	2.7582852611606556	-1.8787457465201154	0.06066008302460422	0.6433803723014364	-1.875965022179744	FALSE
ENSG00000107736	64072	CDH23	CDH23	protein_coding	cadherin related 23 [Source:HGNC Symbol;Acc:HGNC:13733]	10	1	71396920	71815947	0.07692671466511936	5.884372117744287	1.8794404204088841	0.06068373958332805	0.6433803723014364	1.8757927815382076	FALSE
ENSG00000117751	5511	PPP1R8	PPP1R8	protein_coding	protein phosphatase 1 regulatory subunit 8 [Source:HGNC Symbol;Acc:HGNC:9296]	1	1	27830782	27851676	0.04295617740481017	5.081845674543847	1.8772894770522075	0.060889007527920765	0.6451157074901496	1.8743005807921647	FALSE
ENSG00000173530	8793	TNFRSF10D	TNFRSF10D	protein_coding	TNF receptor superfamily member 10d [Source:HGNC Symbol;Acc:HGNC:11907]	8	-1	23135588	23164027	-0.06927491764556626	3.7010846556880614	-1.8764382936320054	0.06101016199240478	0.6454388209810018	-1.8734218000295424	FALSE
ENSG00000117569	58155	PTBP2	PTBP2	protein_coding	polypyrimidine tract binding protein 2 [Source:HGNC Symbol;Acc:HGNC:17662]	1	1	96721665	96823738	-0.07308965404199608	5.917006035525855	-1.8766438327921515	0.06101026261806236	0.6454388209810018	-1.8734210707533245	FALSE
ENSG00000198792	25829	TMEM184B	TMEM184B	protein_coding	transmembrane protein 184B [Source:HGNC Symbol;Acc:HGNC:1310]	22	-1	38219291	38273010	0.057810086048807996	5.983930053926725	1.876203767540843	0.06108576217741007	0.6454388209810018	1.8728741744837865	FALSE
ENSG00000178175	167465	ZNF366	ZNF366	protein_coding	zinc finger protein 366 [Source:HGNC Symbol;Acc:HGNC:18316]	5	-1	72439903	72507410	-0.1515176056475771	1.6388005520922126	-1.875992701269255	0.061119000218320785	0.6454388209810018	-1.8726335855219876	FALSE
ENSG00000073464	1183	CLCN4	CLCN4	protein_coding	chloride voltage-gated channel 4 [Source:HGNC Symbol;Acc:HGNC:2022]	X	1	10156945	10237660	0.16214285200129908	3.46307909296314	1.8776940772299209	0.06112756289221145	0.6454388209810018	1.8725716233468102	FALSE
ENSG00000108799	2145	EZH1	EZH1	protein_coding	enhancer of zeste 1 polycomb repressive complex 2 subunit [Source:HGNC Symbol;Acc:HGNC:3526]	17	-1	42700275	42745049	0.04621706911071399	6.472404202589706	1.8752653695529908	0.06119389615943897	0.645699675734053	1.8720918585667756	FALSE
ENSG00000072840	2121	EVC	EVC	protein_coding	EvC ciliary complex subunit 1 [Source:HGNC Symbol;Acc:HGNC:3497]	4	1	5711201	5814305	-0.19174873709540805	0.28369238072399044	-1.8747919303557499	0.06124759222909161	0.6457351378492763	-1.8717038094600131	FALSE
ENSG00000100911	5721	PSME2	PSME2	protein_coding	proteasome activator subunit 2 [Source:HGNC Symbol;Acc:HGNC:9569]	14	-1	24143362	24147570	0.11193409630328244	6.189322009872776	1.8744927870603822	0.06132616101102056	0.6457351378492763	1.8711365184154427	FALSE
ENSG00000122025	2322	FLT3	FLT3	protein_coding	fms related tyrosine kinase 3 [Source:HGNC Symbol;Acc:HGNC:3765]	13	-1	28003274	28100592	-0.22296649513193678	3.538591201166951	-1.8744507526182455	0.06133452988486889	0.6457351378492763	-1.8710761280174957	FALSE
ENSG00000179152	285343	TCAIM	TCAIM	protein_coding	T cell activation inhibitor, mitochondrial [Source:HGNC Symbol;Acc:HGNC:25241]	3	1	44338119	44409451	-0.04582650002901012	4.948297903066387	-1.8737981969487687	0.06136378010378656	0.6457351378492763	-1.8708651099126956	FALSE
ENSG00000255946	NA	AC069234.1	AC069234.1	lncRNA	novel transcript	12	-1	120740470	120761592	0.16721246701531653	-0.15282224469283157	1.8731333141997943	0.061441827028219285	0.6461180874811588	1.8703024679859228	FALSE
ENSG00000149260	726	CAPN5	CAPN5	protein_coding	calpain 5 [Source:HGNC Symbol;Acc:HGNC:1482]	11	1	77066961	77126155	0.15519748694346758	3.0404116232784792	1.873639036363956	0.06149012499699277	0.6461878921601321	1.8699545832533682	FALSE
ENSG00000165533	123016	TTC8	TTC8	protein_coding	tetratricopeptide repeat domain 8 [Source:HGNC Symbol;Acc:HGNC:20087]	14	1	88824153	88881078	-0.10518210188790555	1.7756916312004611	-1.8725297638918375	0.06154520167524767	0.646328790240194	-1.8695581482370713	FALSE
ENSG00000169116	25849	PARM1	PARM1	protein_coding	prostate androgen-regulated mucin-like protein 1 [Source:HGNC Symbol;Acc:HGNC:24536]	4	1	74933095	75050115	-0.18358348776620392	1.52160656520244	-1.8716254023886496	0.06168331251791798	0.6473409069454843	-1.8685653338584538	FALSE
ENSG00000125871	92667	MGME1	MGME1	protein_coding	mitochondrial genome maintenance exonuclease 1 [Source:HGNC Symbol;Acc:HGNC:16205]	20	1	17969018	17991122	0.05502993355857022	4.800488730006442	1.8710667749711887	0.061826549330397926	0.6483470591394502	1.8675376131868882	FALSE
ENSG00000215630	NA	GUSBP9	GUSBP9	unprocessed_pseudogene	GUSB pseudogene 9 [Source:HGNC Symbol;Acc:HGNC:42323]	5	-1	71197646	71208130	-0.231498939320246	-0.2313859881874246	-1.8709299660308256	0.0618627843160587	0.6483470591394502	-1.867277940392615	FALSE
ENSG00000127311	92797	HELB	HELB	protein_coding	DNA helicase B [Source:HGNC Symbol;Acc:HGNC:17196]	12	1	66302545	66347645	-0.07834737391010815	6.196201256632931	-1.869937070420028	0.0619542323201507	0.6488251105823631	-1.866623150750146	FALSE
ENSG00000134851	55858	TMEM165	TMEM165	protein_coding	transmembrane protein 165 [Source:HGNC Symbol;Acc:HGNC:30760]	4	1	55395957	55453397	-0.07167774082361156	6.782196805588779	-1.8696925621618883	0.06199205814474	0.6488251105823631	-1.8663525425969074	FALSE
ENSG00000235217	NA	TSPY26P	TSPY26P	transcribed_processed_pseudogene	testis specific protein Y-linked 26, pseudogene [Source:HGNC Symbol;Acc:HGNC:16256]	20	-1	32186477	32190527	0.1766921849358436	-0.06103890485290964	1.8674946801978571	0.062213916543571085	0.6501217209223159	1.8647680997878784	FALSE
ENSG00000198791	29883	CNOT7	CNOT7	protein_coding	CCR4-NOT transcription complex subunit 7 [Source:HGNC Symbol;Acc:HGNC:14101]	8	-1	17224966	17246878	0.05948506425397948	5.7465504330752175	1.8675902088394987	0.062254368282352	0.6501217209223159	1.8644797102506248	FALSE
ENSG00000188649	387707	CC2D2B	CC2D2B	protein_coding	coiled-coil and C2 domain containing 2B [Source:HGNC Symbol;Acc:HGNC:31666]	10	1	95907603	96032684	-0.11895384925915176	3.1192561549794005	-1.8685164946848583	0.062274546346272885	0.6501217209223159	-1.8643359142452989	FALSE
ENSG00000169896	3684	ITGAM	ITGAM	protein_coding	integrin subunit alpha M [Source:HGNC Symbol;Acc:HGNC:6149]	16	1	31259967	31332892	-0.1058631984436218	8.573001514040056	-1.867217016110865	0.062354173899072836	0.6501217209223159	-1.863768836097046	FALSE
ENSG00000171522	5734	PTGER4	PTGER4	protein_coding	prostaglandin E receptor 4 [Source:HGNC Symbol;Acc:HGNC:9596]	5	1	40679915	40693735	0.11327773534857144	5.202139171146407	1.8669840416717094	0.0623791159319963	0.6501217209223159	1.8635913313191808	FALSE
ENSG00000131446	4245	MGAT1	MGAT1	protein_coding	mannosyl (alpha-1,3-)-glycoprotein beta-1,2-N-acetylglucosaminyltransferase [Source:HGNC Symbol;Acc:HGNC:7044]	5	-1	180784782	180815652	0.05499914802959349	7.441238713224494	1.8669568505080163	0.062405186415871346	0.6501217209223159	1.863405858444347	FALSE
ENSG00000159403	715	C1R	C1R	protein_coding	complement C1r [Source:HGNC Symbol;Acc:HGNC:1246]	12	-1	7080214	7092540	0.13657338496043625	0.5238248616129693	1.866276408245707	0.06240933804740689	0.6501217209223159	1.8633763284668354	FALSE
ENSG00000180488	374986	MIGA1	MIGA1	protein_coding	mitoguardin 1 [Source:HGNC Symbol;Acc:HGNC:24741]	1	1	77779624	77879539	-0.06308574657822863	4.473377265551204	-1.8653806241893849	0.06254644540654063	0.6502580649293472	-1.8624020145484572	FALSE
ENSG00000234156	NA	AL359636.2	AL359636.2	lncRNA	novel transcript	9	1	122403407	122639685	-0.42607501613936505	-0.04601003172002949	-1.867531463340191	0.06258342704766881	0.6502580649293472	-1.8621395176799405	FALSE
ENSG00000132964	1024	CDK8	CDK8	protein_coding	cyclin dependent kinase 8 [Source:HGNC Symbol;Acc:HGNC:1779]	13	1	26254104	26405238	-0.053207635766668204	5.318428625390793	-1.8649792144251247	0.06259984584003382	0.6502580649293472	-1.8620230176849846	FALSE
ENSG00000265844	NA	AC100863.1	AC100863.1	lncRNA	novel transcript	18	1	77180106	77235430	0.19334405492008494	-0.07654429495351978	1.86489639894919	0.0626077576671579	0.6502580649293472	1.861966888118872	FALSE
ENSG00000268744	NA	AC008758.4	AC008758.4	lncRNA	novel transcript	19	-1	12379189	12401274	0.14222633621042896	0.4915952734483755	1.8642282842007876	0.06267667618583217	0.6502580649293472	1.8614782013826616	FALSE
ENSG00000068781	286749	STON1-GTF2A1L	STON1-GTF2A1L	protein_coding	STON1-GTF2A1L readthrough [Source:HGNC Symbol;Acc:HGNC:30651]	2	1	48529925	48776517	-0.17624369321161215	0.5118881644682399	-1.865044254641061	0.06269531000975892	0.6502580649293472	-1.8613461491674788	FALSE
ENSG00000235426	NA	AL133481.1	AL133481.1	lncRNA	novel transcript	10	1	79382328	79409274	0.23054320790282068	-0.572228091374036	1.8639584723246865	0.06274190635276493	0.6502580649293472	1.8610160771150888	FALSE
ENSG00000232656	NA	IDI2-AS1	IDI2-AS1	lncRNA	IDI2 antisense RNA 1 [Source:HGNC Symbol;Acc:HGNC:30885]	10	1	1022630	1045425	-0.1502443338402124	0.10411716902498355	-1.8632968291893794	0.06281297556080341	0.6502580649293472	-1.8605130380358421	FALSE
ENSG00000198130	26275	HIBCH	HIBCH	protein_coding	3-hydroxyisobutyryl-CoA hydrolase [Source:HGNC Symbol;Acc:HGNC:4908]	2	-1	190189735	190344193	-0.05273058848417467	5.341768695015959	-1.8636065656093235	0.06284392593431386	0.6502580649293472	-1.8602941134864066	FALSE
ENSG00000111261	54682	MANSC1	MANSC1	protein_coding	MANSC domain containing 1 [Source:HGNC Symbol;Acc:HGNC:25505]	12	-1	12326056	12350242	-0.13368608778753277	6.079998133828285	-1.8635609609196198	0.06287625146263788	0.6502580649293472	-1.8600655570592741	FALSE
ENSG00000217083	NA	MTCO2P33	MTCO2P33	processed_pseudogene	MT-CO2 pseudogene 33 [Source:HGNC Symbol;Acc:HGNC:52162]	6	1	24947880	24948344	-0.1818856914197795	1.229317196127275	-1.8644856666808005	0.06288357278022183	0.6502580649293472	-1.8600138054530464	FALSE
ENSG00000151287	93081	TEX30	TEX30	protein_coding	testis expressed 30 [Source:HGNC Symbol;Acc:HGNC:25188]	13	-1	102765888	102773811	0.0889781624711643	2.250141063179021	1.8618490147435567	0.0630159156836539	0.6511661147141625	1.8590791816005885	FALSE
ENSG00000176390	51379	CRLF3	CRLF3	protein_coding	cytokine receptor like factor 3 [Source:HGNC Symbol;Acc:HGNC:17177]	17	-1	30769388	30824692	0.03992135176253164	7.957228824639335	1.862144955696378	0.06305534809494372	0.6511661147141625	1.8588010182336436	FALSE
ENSG00000132823	51526	OSER1	OSER1	protein_coding	oxidative stress responsive serine rich 1 [Source:HGNC Symbol;Acc:HGNC:16105]	20	-1	44195939	44210771	0.05767985524225239	5.979994486233209	1.8615136949986673	0.06314571448631741	0.651526456292769	1.8581640992627813	FALSE
ENSG00000159733	57732	ZFYVE28	ZFYVE28	protein_coding	zinc finger FYVE-type containing 28 [Source:HGNC Symbol;Acc:HGNC:29334]	4	-1	2269582	2418663	-0.09611542492280778	4.838124489772187	-1.8610120321035533	0.06323073489939024	0.651526456292769	-1.8575655471771386	FALSE
ENSG00000180769	NA	WDFY3-AS2	WDFY3-AS2	lncRNA	WDFY3 antisense RNA 2 [Source:HGNC Symbol;Acc:HGNC:21603]	4	1	84965534	85011277	-0.12525173482044805	1.5751038107124917	-1.860985479317803	0.0632459331192591	0.651526456292769	-1.8574586202979064	FALSE
ENSG00000196581	55966	AJAP1	AJAP1	protein_coding	adherens junctions associated protein 1 [Source:HGNC Symbol;Acc:HGNC:30801]	1	1	4654609	4792534	0.2956903659815404	0.1359349200928012	1.8602721822259967	0.063258258215260793	0.651526456292769	1.8573719228362113	FALSE
ENSG00000261367	NA	AC012645.2	AC012645.2	lncRNA	novel transcript, antisense to GDPD3	16	1	30107675	30110541	0.20833906855291073	0.8674533379791223	1.8602598367671188	0.06330669193701942	0.6515577613767026	1.8570313644390455	FALSE
ENSG00000111249	23316	CUX2	CUX2	protein_coding	cut like homeobox 2 [Source:HGNC Symbol;Acc:HGNC:19347]	12	1	111034165	111350554	0.2013035097106981	2.109322911531898	1.8588956051622711	0.06348318580074234	0.6515577613767026	1.8557921788764777	FALSE
ENSG00000020577	23034	SAMD4A	SAMD4A	protein_coding	sterile alpha motif domain containing 4A [Source:HGNC Symbol;Acc:HGNC:23023]	14	1	54567097	54793315	0.14458139250306767	3.359983012469285	1.8586058022242016	0.06348878545579259	0.6515577613767026	1.855752909608874	FALSE
ENSG00000259138	NA	AL049780.2	AL049780.2	lncRNA	novel transcript, antisense to NEK9 and TMED10	14	1	75127153	75136930	-0.11852094111605427	0.9224382914728725	-1.8587028618216268	0.0634985605915363	0.6515577613767026	-1.8556843653826292	FALSE
ENSG00000115942	4999	ORC2	ORC2	protein_coding	origin recognition complex subunit 2 [Source:HGNC Symbol;Acc:HGNC:8488]	2	-1	200908977	200963680	-0.05312299644312102	5.796646392014735	-1.8582557330413865	0.063550971018987365	0.6515577613767026	-1.855317006847661	FALSE
ENSG00000054179	954	ENTPD2	ENTPD2	protein_coding	ectonucleoside triphosphate diphosphohydrolase 2 [Source:HGNC Symbol;Acc:HGNC:3364]	9	-1	137048107	137054061	0.32052112027010693	-0.19822334231386288	1.8583954382625618	0.06362966381450798	0.6515577613767026	1.854765898005945	FALSE
ENSG00000267383	NA	AC011447.3	AC011447.3	lncRNA	novel transcript, antisense to ZNF486 and ZNF90	19	-1	20122569	20321305	-0.12464458806476442	1.3195457851244732	-1.8576912948930469	0.0636505247137554	0.6515577613767026	-1.8546198973988022	FALSE
ENSG00000198380	2673	GFPT1	GFPT1	protein_coding	glutamine--fructose-6-phosphate transaminase 1 [Source:HGNC Symbol;Acc:HGNC:4241]	2	-1	69319769	69387254	-0.057397905614358535	4.7907885401782755	-1.8573044514999297	0.06367542560607999	0.6515577613767026	-1.854445673557813	FALSE
[truncated: 13,997 more rows]
