# Supplementary material for: Baseline Expression of Immune Gene Modules in Blood is Associated With Primary Response to Anti-TNF Therapy in Crohn’s Disease Patients
Source: J Crohns Colitis. 2023 Sep 30;18(3):431–45. doi: 10.1093/ecco-jcc/jjad166 (PMC10906954; doi:10.1093/ecco-jcc/jjad166)
Supplement: jjad166_suppl_Supplementary_Data [file jjad166_suppl_supplementary_data.zip › 2023-08-17_multiPANTS_RNAseq_manuscript_supplementary_data_bb9v012/fig_1a/dream.gene_expr_filtered_vobj_fit_dge_1.topTable_C_1RI_1NI.csv]

GENEID	ENTREZID	GENENAME	SYMBOL	GENEBIOTYPE	DESCRIPTION	SEQNAME	SEQSTRAND	GENESEQSTART	GENESEQEND	logFC	AveExpr	t	P.Value	adj.P.Val	z.std	significant
ENSG00000204301	4855	NOTCH4	NOTCH4	protein_coding	notch receptor 4 [Source:HGNC Symbol;Acc:HGNC:7884]	6	-1	32194843	32224067	0.703141005725739	-0.44943576728868656	4.230711505062664	2.6225815914276138e-5	0.25623913446088403	4.203983417794271	FALSE
ENSG00000226321	728763	CROCC2	CROCC2	protein_coding	ciliary rootlet coiled-coil, rootletin family member 2 [Source:HGNC Symbol;Acc:HGNC:51677]	2	1	240906330	240993311	0.9038485163277605	-0.11340788573405708	4.176778358194249	3.303966661864277e-5	0.25623913446088403	4.151435304089307	FALSE
ENSG00000060140	55359	STYK1	STYK1	protein_coding	serine/threonine/tyrosine kinase 1 [Source:HGNC Symbol;Acc:HGNC:18889]	12	-1	10618923	10674318	-0.5869824492459061	0.6327649252842666	-3.984756057858181	7.662126434862233e-5	0.29904195030797887	-3.9547295847179678	FALSE
ENSG00000104499	2765	GML	GML	protein_coding	glycosylphosphatidylinositol anchored molecule like [Source:HGNC Symbol;Acc:HGNC:4375]	8	1	142834247	142916506	-0.5914650933837242	-0.019544254819442736	-3.941450705389154	8.978963329723384e-5	0.29904195030797887	-3.916645498449537	FALSE
ENSG00000281103	NA	TRG-AS1	TRG-AS1	lncRNA	T cell receptor gamma locus antisense RNA 1 [Source:HGNC Symbol;Acc:HGNC:48974]	7	1	38341577	38378804	-0.28788574284858726	5.366741589048565	-3.863872756894267	1.272195439148485e-4	0.29904195030797887	-3.8317798720703413	FALSE
ENSG00000130590	140700	SAMD10	SAMD10	protein_coding	sterile alpha motif domain containing 10 [Source:HGNC Symbol;Acc:HGNC:16129]	20	-1	63974116	63980008	-0.2946931978519096	2.4578184716340115	-3.8356590683926073	1.3702059719143843e-4	0.29904195030797887	-3.8134854476418654	FALSE
ENSG00000118961	60526	LDAH	LDAH	protein_coding	lipid droplet associated hydrolase [Source:HGNC Symbol;Acc:HGNC:26145]	2	-1	20684014	20823130	-0.1704095701346997	4.638864365542007	-3.8143328999954385	1.4900594900652342e-4	0.29904195030797887	-3.792720316591109	FALSE
ENSG00000138698	5910	RAP1GDS1	RAP1GDS1	protein_coding	Rap1 GTPase-GDP dissociation stimulator 1 [Source:HGNC Symbol;Acc:HGNC:9859]	4	1	98261384	98443861	-0.12778677322670529	6.178053148966196	-3.8059158315144974	1.5423477547958422e-4	0.29904195030797887	-3.7841500178748055	FALSE
ENSG00000142512	89790	SIGLEC10	SIGLEC10	protein_coding	sialic acid binding Ig like lectin 10 [Source:HGNC Symbol;Acc:HGNC:15620]	19	-1	51410020	51417803	0.34142791925897864	6.556050168915481	3.753183867957747	1.9214644121790783e-4	0.33115371663677423	3.729124190533512	FALSE
ENSG00000196586	4646	MYO6	MYO6	protein_coding	myosin VI [Source:HGNC Symbol;Acc:HGNC:7605]	6	1	75749192	75919537	-0.42434718117844294	2.0937125472369233	-3.6904378266838043	2.4743072742027173e-4	0.3692518196226245	-3.664904671273646	FALSE
ENSG00000071909	140469	MYO3B	MYO3B	protein_coding	myosin IIIB [Source:HGNC Symbol;Acc:HGNC:15576]	2	1	170178145	170655171	-0.7892009835116234	0.5298593506053962	-3.666804881936494	2.7776560279361794e-4	0.3692518196226245	-3.635199497604876	FALSE
ENSG00000163964	54965	PIGX	PIGX	protein_coding	phosphatidylinositol glycan anchor biosynthesis class X [Source:HGNC Symbol;Acc:HGNC:26046]	3	1	196639775	196736007	0.2014435761596065	6.532532222011925	3.6271043371143548	3.1256246944147664e-4	0.3692518196226245	3.604659480676318	FALSE
ENSG00000167173	56905	C15orf39	C15orf39	protein_coding	chromosome 15 open reading frame 39 [Source:HGNC Symbol;Acc:HGNC:24497]	15	1	75195643	75212169	0.2028803266311341	6.858508828962736	3.608752580578271	3.3232533000741144e-4	0.3692518196226245	3.5887044450471963	FALSE
ENSG00000108175	57178	ZMIZ1	ZMIZ1	protein_coding	zinc finger MIZ-type containing 1 [Source:HGNC Symbol;Acc:HGNC:16493]	10	1	79068966	79316528	0.20121124171497584	7.356652985944006	3.5841365820815234	3.6297055264309893e-4	0.3692518196226245	3.56563912084737	FALSE
ENSG00000174946	29909	GPR171	GPR171	protein_coding	G protein-coupled receptor 171 [Source:HGNC Symbol;Acc:HGNC:30057]	3	-1	151197832	151203216	-0.2735625886558406	4.835906929844498	-3.5856662110943067	3.6504358000724125e-4	0.3692518196226245	-3.564145395213563	FALSE
ENSG00000168016	9881	TRANK1	TRANK1	protein_coding	tetratricopeptide repeat and ankyrin repeat containing 1 [Source:HGNC Symbol;Acc:HGNC:29011]	3	-1	36826820	36945098	0.25818222447092687	8.125343175543419	3.5622229831423438	3.9337679036315646e-4	0.3692518196226245	3.5444877457493917	FALSE
ENSG00000267168	NA	AC005837.2	AC005837.2	protein_coding	novel protein	17	1	76732978	76738522	-0.36036391878781815	0.5000199274970942	-3.5493890800886954	4.1123625143831797e-4	0.3692518196226245	-3.5327660246000367	FALSE
ENSG00000111252	10019	SH2B3	SH2B3	protein_coding	SH2B adaptor protein 3 [Source:HGNC Symbol;Acc:HGNC:29605]	12	1	111405948	111451623	0.16541205420299399	7.112483726167349	3.5298374489393542	4.4561330862928514e-4	0.3692518196226245	3.511483390025791	FALSE
ENSG00000163219	9938	ARHGAP25	ARHGAP25	protein_coding	Rho GTPase activating protein 25 [Source:HGNC Symbol;Acc:HGNC:28951]	2	1	68679601	68826833	0.12090613647956872	9.124659509663951	3.5276467100174176	4.523102683792061e-4	0.3692518196226245	3.507516520399997	FALSE
ENSG00000107281	56654	NPDC1	NPDC1	protein_coding	neural proliferation, differentiation and control 1 [Source:HGNC Symbol;Acc:HGNC:7899]	9	-1	137039463	137046179	-0.39478930708837456	2.303726793683176	-3.4717204938637285	5.601696114516986e-4	0.3696438946575399	-3.4502008543645246	FALSE
ENSG00000028137	7133	TNFRSF1B	TNFRSF1B	protein_coding	TNF receptor superfamily member 1B [Source:HGNC Symbol;Acc:HGNC:11917]	1	1	12166991	12209228	0.13210779487863356	8.793695777852435	3.4534795262276017	5.964924036292985e-4	0.3696438946575399	3.4332043224523745	FALSE
ENSG00000186074	146722	CD300LF	CD300LF	protein_coding	CD300 molecule like family member f [Source:HGNC Symbol;Acc:HGNC:29883]	17	-1	74694311	74712978	0.16491207343875924	6.16210693393554	3.4518097231365346	5.970848311994054e-4	0.3696438946575399	3.432935177896719	FALSE
ENSG00000166503	50810	HDGFL3	HDGFL3	protein_coding	HDGF like 3 [Source:HGNC Symbol;Acc:HGNC:24937]	15	-1	83112738	83207823	-0.3180142128817054	2.7609130137408004	-3.440827648936805	6.295940500550218e-4	0.3696438946575399	-3.418534200285596	FALSE
ENSG00000167094	158248	TTC16	TTC16	protein_coding	tetratricopeptide repeat domain 16 [Source:HGNC Symbol;Acc:HGNC:26536]	9	1	127716079	127731590	-0.37833659287894994	2.3998143660144113	-3.431981954909632	6.513232725580754e-4	0.3696438946575399	-3.4092894748740696	FALSE
ENSG00000254418	NA	SPON1-AS1	SPON1-AS1	lncRNA	SPON1 antisense RNA 1 [Source:HGNC Symbol;Acc:HGNC:53117]	11	-1	14262846	14273691	-0.42985676546116736	0.7981294506217242	-3.4233554643661672	6.571673641714076e-4	0.3696438946575399	-3.406852060499111	FALSE
ENSG00000261208	NA	AL365475.1	AL365475.1	processed_pseudogene	novel Pumilio domain-containing protein KIAA0020 pseudogene	14	1	52286797	52289268	-0.4798923172723184	1.8937793673326646	-3.4266190416364246	6.602080611751207e-4	0.3696438946575399	-3.405591828152874	FALSE
ENSG00000237422	NA	AL158071.4	AL158071.4	lncRNA	novel transcript	9	-1	91077138	91163087	-0.46737054572978654	2.040528498964397	-3.4259810258171424	6.665029127265353e-4	0.3696438946575399	-3.402999955995476	FALSE
ENSG00000229848	NA	AC139149.1	AC139149.1	lncRNA	novel transcript, antisense to ACTG1	17	1	81514047	81527776	-0.33890689345185115	0.63533963510877145	-3.418136977829112	6.672702630656385e-4	0.3696438946575399	-3.4026855613866775	FALSE
ENSG00000120910	5533	PPP3CC	PPP3CC	protein_coding	protein phosphatase 3 catalytic subunit gamma [Source:HGNC Symbol;Acc:HGNC:9316]	8	1	22440819	22541142	-0.17629167003304858	6.139172677361479	-3.372863920563947	7.917048519315602e-4	0.3972031965313736	-3.3556787146206117	FALSE
ENSG00000144559	132001	TAMM41	TAMM41	protein_coding	TAM41 mitochondrial translocator assembly and maintenance homolog [Source:HGNC Symbol;Acc:HGNC:25187]	3	-1	11790442	11846919	-0.17538921011246655	4.579201505301563	-3.373031564814805	7.920569104297386e-4	0.3972031965313736	-3.3555557475110462	FALSE
ENSG00000167077	150365	MEI1	MEI1	protein_coding	meiotic double-stranded break formation protein 1 [Source:HGNC Symbol;Acc:HGNC:28613]	22	1	41699503	41799456	-0.18560103569873476	3.7937482267222262	-3.36296222214265	8.161592319091514e-4	0.3972031965313736	-3.347255587117088	FALSE
ENSG00000159388	7832	BTG2	BTG2	protein_coding	BTG anti-proliferation factor 2 [Source:HGNC Symbol;Acc:HGNC:1131]	1	1	203305491	203309602	0.17020249349269623	7.513848090371112	3.3635388373973	8.194508599705986e-4	0.3972031965313736	3.346139743785388	FALSE
ENSG00000134780	747	DAGLA	DAGLA	protein_coding	diacylglycerol lipase alpha [Source:HGNC Symbol;Acc:HGNC:1165]	11	1	61680391	61747001	0.2969966568564232	1.8984845315023047	3.3185997380722667	9.491999511159075e-4	0.42870264567738003	3.3051664948322834	FALSE
ENSG00000230082	NA	PRRT3-AS1	PRRT3-AS1	lncRNA	PRRT3 antisense RNA 1 [Source:HGNC Symbol;Acc:HGNC:41151]	3	1	9947404	9954787	-0.3808099121500565	0.5317841783074866	-3.3097110360735367	9.819278574491148e-4	0.42870264567738003	-3.295654237723912	FALSE
ENSG00000229961	NA	AL357143.1	AL357143.1	transcribed_unprocessed_pseudogene	novel SLAM family member pseudogene	1	1	157171116	157191963	0.76029678539476	-0.3055283441698574	3.3047781951737023	9.97109145456263e-4	0.42870264567738003	3.2913411434423714	FALSE
ENSG00000126003	5326	PLAGL2	PLAGL2	protein_coding	PLAG1 like zinc finger 2 [Source:HGNC Symbol;Acc:HGNC:9047]	20	-1	32192504	32207743	0.1878791568632332	5.58489743084631	3.3024292794284213	0.0010094360581723374	0.42870264567738003	3.28788348823623	FALSE
ENSG00000197077	85379	KIAA1671	KIAA1671	protein_coding	KIAA1671 [Source:HGNC Symbol;Acc:HGNC:29345]	22	1	24952730	25197448	-0.432593599256339	2.940320022939019	-3.2791771998552224	0.0011142170190597566	0.42870264567738003	-3.2599758467175692	FALSE
ENSG00000173482	5797	PTPRM	PTPRM	protein_coding	protein tyrosine phosphatase receptor type M [Source:HGNC Symbol;Acc:HGNC:9675]	18	1	7566782	8406861	-0.3417141911092618	3.647406175759412	-3.2697769027938812	0.0011607720063267902	0.42870264567738003	-3.248348019423423	FALSE
ENSG00000271425	100132406	NBPF10	NBPF10	protein_coding	NBPF member 10 [Source:HGNC Symbol;Acc:HGNC:31992]	1	-1	146064711	146229000	0.22827604674691448	3.700630317018752	3.244227359897419	0.0012410184946960192	0.42870264567738003	3.2292810936860814	FALSE
ENSG00000008277	53616	ADAM22	ADAM22	protein_coding	ADAM metallopeptidase domain 22 [Source:HGNC Symbol;Acc:HGNC:201]	7	1	87934143	88202889	-0.2821847285652552	2.008174950125287	-3.235204342226989	0.0012765863172960218	0.42870264567738003	-3.2211919161207403	FALSE
ENSG00000162643	126820	WDR63	WDR63	protein_coding	WD repeat domain 63 [Source:HGNC Symbol;Acc:HGNC:30711]	1	1	84999147	85133138	-0.4345767413191022	1.6403824254069603	-3.237778725619985	0.0012862576356123152	0.42870264567738003	-3.2190283593370235	FALSE
ENSG00000063180	770	CA11	CA11	protein_coding	carbonic anhydrase 11 [Source:HGNC Symbol;Acc:HGNC:1370]	19	-1	48637946	48646187	-0.28737887814981167	1.565556766274456	-3.2249276394554096	0.0013153426312775933	0.42870264567738003	-3.212611102489787	FALSE
ENSG00000212743	NA	LINC02656	LINC02656	lncRNA	long intergenic non-protein coding RNA 2656 [Source:HGNC Symbol;Acc:HGNC:54142]	10	1	6350316	6352762	-0.31041617936241384	3.0476432985986257	-3.2248901164428285	0.0013408101807602134	0.42870264567738003	-3.2070986286450247	FALSE
ENSG00000175591	5029	P2RY2	P2RY2	protein_coding	purinergic receptor P2Y2 [Source:HGNC Symbol;Acc:HGNC:8541]	11	1	73218298	73236352	0.40890054469336534	2.8513165090175785	3.2167656139942653	0.001358290975915627	0.42870264567738003	3.2033705316340315	FALSE
ENSG00000255776	NA	VDAC2P2	VDAC2P2	processed_pseudogene	voltage dependent anion channel 2 pseudogene 2 [Source:HGNC Symbol;Acc:HGNC:32693]	12	1	9036344	9037244	-0.5640411733403434	-0.8315245789556848	-3.2143106574204894	0.001364635380161983	0.42870264567738003	-3.2020284115246187	FALSE
ENSG00000072310	6720	SREBF1	SREBF1	protein_coding	sterol regulatory element binding transcription factor 1 [Source:HGNC Symbol;Acc:HGNC:11289]	17	-1	17810399	17837011	0.17288491425152142	5.0879923135251675	3.216905907257366	0.0013692420555979164	0.42870264567738003	3.2010574992971277	FALSE
ENSG00000150456	221143	EEF1AKMT1	EEF1AKMT1	protein_coding	EEF1A lysine methyltransferase 1 [Source:HGNC Symbol;Acc:HGNC:27351]	13	-1	20728731	20773961	-0.17316740262791708	2.903287223506297	-3.2110338688326263	0.0013806593718162018	0.42870264567738003	-3.19866408819553	FALSE
ENSG00000156475	5521	PPP2R2B	PPP2R2B	protein_coding	protein phosphatase 2 regulatory subunit Bbeta [Source:HGNC Symbol;Acc:HGNC:9305]	5	-1	146581146	147084784	-0.3592097631737028	4.404586944403561	-3.2180862172880675	0.00138232689440044	0.42870264567738003	-3.1983160543554803	FALSE
ENSG00000143393	5298	PI4KB	PI4KB	protein_coding	phosphatidylinositol 4-kinase beta [Source:HGNC Symbol;Acc:HGNC:8984]	1	-1	151291797	151327715	0.07036207964126096	6.481248749788348	3.2114010092083154	0.0013857678535322093	0.42870264567738003	3.197599103179994	FALSE
ENSG00000197099	NA	AC068631.1	AC068631.1	lncRNA	novel transcript, antisense to KNG1, HRG, FETUB, AHSG and DNAJB11	3	-1	186579476	186772986	-0.29780743902704654	0.96540676440917506	-3.201722034188671	0.0014252231046252577	0.42870264567738003	-3.1894935683731727	FALSE
ENSG00000188511	NA	C22orf34	C22orf34	lncRNA	chromosome 22 open reading frame 34 [Source:HGNC Symbol;Acc:HGNC:28010]	22	-1	49414524	49657542	0.41164137013023705	6.006079927379854	3.2125511472380945	0.0014303787646198012	0.42870264567738003	3.1884497339352134	FALSE
ENSG00000116337	271	AMPD2	AMPD2	protein_coding	adenosine monophosphate deaminase 2 [Source:HGNC Symbol;Acc:HGNC:469]	1	1	109616104	109632053	0.23502937039890792	6.873991680038543	3.201976953978834	0.0014372082763989273	0.42870264567738003	3.1870723324519545	FALSE
ENSG00000198353	3221	HOXC4	HOXC4	protein_coding	homeobox C4 [Source:HGNC Symbol;Acc:HGNC:5126]	12	1	54016931	54056030	-0.493055500910099	0.09864273676795944	-3.195530654540199	0.001465141729439773	0.4287889314215155	-3.1815006918569004	FALSE
ENSG00000166979	59271	EVA1C	EVA1C	protein_coding	eva-1 homolog C [Source:HGNC Symbol;Acc:HGNC:13239]	21	1	32412006	32515397	-0.21512551606574526	4.559095266751125	-3.1880240753639932	0.0015120661748839483	0.43432700812268377	-3.17235774454806	FALSE
ENSG00000036565	6570	SLC18A1	SLC18A1	protein_coding	solute carrier family 18 member A1 [Source:HGNC Symbol;Acc:HGNC:10934]	8	-1	20144855	20183206	0.6720612594256401	-1.0183616130905875	3.1618678440184147	0.0016417438852413836	0.4630016255268927	3.1483866356619035	FALSE
ENSG00000185215	7127	TNFAIP2	TNFAIP2	protein_coding	TNF alpha induced protein 2 [Source:HGNC Symbol;Acc:HGNC:11895]	14	1	103123442	103137439	0.19057772138971885	9.07412587310901	3.154839220099832	0.0016858245390494416	0.46388642068634633	3.1406341952143686	FALSE
ENSG00000197557	92104	TTC30A	TTC30A	protein_coding	tetratricopeptide repeat domain 30A [Source:HGNC Symbol;Acc:HGNC:25853]	2	-1	177612999	177618742	0.46385564882914343	-0.5207027051592219	3.1480692651189304	0.0017061633167178005	0.46388642068634633	3.137119912669705	FALSE
ENSG00000150347	84159	ARID5B	ARID5B	protein_coding	AT-rich interaction domain 5B [Source:HGNC Symbol;Acc:HGNC:17362]	10	1	61901684	62096944	-0.1753140488831697	6.299361010232477	-3.1454828749274393	0.0017346020501455798	0.46388642068634633	-3.1322701201926555	FALSE
ENSG00000073060	949	SCARB1	SCARB1	protein_coding	scavenger receptor class B member 1 [Source:HGNC Symbol;Acc:HGNC:1664]	12	-1	124776856	124882668	0.21292863154260067	3.476398290634908	3.1320764610554814	0.0018282352929105483	0.4686874825424494	3.116803270697541	FALSE
ENSG00000147526	6867	TACC1	TACC1	protein_coding	transforming acidic coiled-coil containing protein 1 [Source:HGNC Symbol;Acc:HGNC:11522]	8	1	38728186	38853028	0.10404999568091	7.784478753074053	3.1244453852366374	0.0018732413790021026	0.4686874825424494	3.1096263645145465	FALSE
ENSG00000089692	3902	LAG3	LAG3	protein_coding	lymphocyte activating 3 [Source:HGNC Symbol;Acc:HGNC:6476]	12	1	6772512	6778455	-0.47147339103849295	1.2911874391495766	-3.1243072421565823	0.0018766510392386915	0.4686874825424494	-3.109089118198076	FALSE
ENSG00000133818	22800	RRAS2	RRAS2	protein_coding	RAS related 2 [Source:HGNC Symbol;Acc:HGNC:17271]	11	-1	14277922	14364506	-0.23854624939412172	4.442235748224461	-3.121536620063911	0.0018949278057057628	0.4686874825424494	-3.1062245167713107	FALSE
ENSG00000142208	207	AKT1	AKT1	protein_coding	AKT serine/threonine kinase 1 [Source:HGNC Symbol;Acc:HGNC:391]	14	-1	104769349	104795751	0.12919181459398565	6.26234674012317	3.116348544541169	0.0019171920557341296	0.4686874825424494	3.102769027242694	FALSE
ENSG00000105717	80714	PBX4	PBX4	protein_coding	PBX homeobox 4 [Source:HGNC Symbol;Acc:HGNC:13403]	19	-1	19561707	19618693	-0.23108574104082713	3.8524451166332154	-3.1078897889819403	0.00196321524742773	0.4686874825424494	-3.0957413575130888	FALSE
ENSG00000101255	57761	TRIB3	TRIB3	protein_coding	tribbles pseudokinase 3 [Source:HGNC Symbol;Acc:HGNC:16228]	20	1	362835	397559	-0.2623450916177972	1.972541255274872	-3.1084557088292	0.0019707764341718617	0.4686874825424494	-3.0946012683281476	FALSE
ENSG00000248810	NA	LINC02432	LINC02432	lncRNA	long intergenic non-protein coding RNA 2432 [Source:HGNC Symbol;Acc:HGNC:53363]	4	-1	141302910	141357096	0.472437059592528	2.493082617815265	3.110877270596509	0.0019942862386565447	0.4686874825424494	3.0910818922628374	FALSE
ENSG00000104936	1760	DMPK	DMPK	protein_coding	DM1 protein kinase [Source:HGNC Symbol;Acc:HGNC:2933]	19	-1	45769717	45782552	-0.2598031529645226	2.6339928442052596	-3.097569447596113	0.0020426634752226036	0.4728918382713105	-3.08395812061876	FALSE
ENSG00000153898	255231	MCOLN2	MCOLN2	protein_coding	mucolipin 2 [Source:HGNC Symbol;Acc:HGNC:13357]	1	-1	84925583	84997113	-0.3182533161730534	3.5438795748745835	-3.0863065040134132	0.0021253573786383074	0.47924748267108963	-3.072131970140602	FALSE
ENSG00000172673	387357	THEMIS	THEMIS	protein_coding	thymocyte selection associated [Source:HGNC Symbol;Acc:HGNC:21569]	6	-1	127708072	127918631	-0.2305387662488485	6.311005988571749	-3.083224459873671	0.0021484706830200966	0.47924748267108963	-3.068901983306332	FALSE
ENSG00000129757	1028	CDKN1C	CDKN1C	protein_coding	cyclin dependent kinase inhibitor 1C [Source:HGNC Symbol;Acc:HGNC:1786]	11	-1	2883213	2885773	0.5425002747830066	2.8020405563268085	3.0770674069383146	0.0021769625463739922	0.47924748267108963	3.064963923910046	FALSE
ENSG00000104432	3574	IL7	IL7	protein_coding	interleukin 7 [Source:HGNC Symbol;Acc:HGNC:6023]	8	-1	78675743	78805523	-0.2606834406835352	2.9978037209330815	-3.0756900361545845	0.0021937058390592073	0.47924748267108963	-3.0626717016326563	FALSE
ENSG00000102878	3299	HSF4	HSF4	protein_coding	heat shock transcription factor 4 [Source:HGNC Symbol;Acc:HGNC:5227]	16	1	67164681	67169945	-0.2820688475747548	1.0518600843361054	-3.0550694606093387	0.0023381289570195605	0.5037044201712556	-3.0435393046121484	FALSE
ENSG00000078808	51150	SDF4	SDF4	protein_coding	stromal cell derived factor 4 [Source:HGNC Symbol;Acc:HGNC:24188]	1	-1	1216908	1232067	0.09932953963054114	5.553906522625351	3.0442124430462307	0.002425133496784712	0.5152910365565434	3.032529552858789	FALSE
ENSG00000133275	1455	CSNK1G2	CSNK1G2	protein_coding	casein kinase 1 gamma 2 [Source:HGNC Symbol;Acc:HGNC:2455]	19	1	1941172	1981338	0.08711981990580941	7.125509296919624	3.024730425451615	0.00258624282467434	0.5280396674673087	3.01306410224567	FALSE
ENSG00000168096	124401	ANKS3	ANKS3	protein_coding	ankyrin repeat and sterile alpha motif domain containing 3 [Source:HGNC Symbol;Acc:HGNC:29422]	16	-1	4696510	4734378	-0.18092269853058385	2.779695590441748	-3.009888845298982	0.0027052912577542033	0.5280396674673087	-2.999380609352131	FALSE
ENSG00000218739	100505876	CEBPZOS	CEBPZOS	protein_coding	CEBPZ opposite strand [Source:HGNC Symbol;Acc:HGNC:49288]	2	1	37196488	37216193	-0.16968040733353806	5.318376768532302	-3.0070381095568	0.0027421596407256376	0.5280396674673087	-2.9952544749520773	FALSE
ENSG00000148719	54788	DNAJB12	DNAJB12	protein_coding	DnaJ heat shock protein family (Hsp40) member B12 [Source:HGNC Symbol;Acc:HGNC:14891]	10	-1	72332830	72355149	0.0934401165254597	5.595489631262861	3.00084286387034	0.002796044645762577	0.5280396674673087	2.98931417658681	FALSE
ENSG00000139187	10219	KLRG1	KLRG1	protein_coding	killer cell lectin like receptor G1 [Source:HGNC Symbol;Acc:HGNC:6380]	12	1	8950044	9010760	-0.29281198245356244	4.834366514240323	-3.003413556750606	0.002814279339385229	0.5280396674673087	-2.987327641972976	FALSE
ENSG00000159713	51673	TPPP3	TPPP3	protein_coding	tubulin polymerization promoting protein family member 3 [Source:HGNC Symbol;Acc:HGNC:24162]	16	-1	67389809	67393518	0.5101893945450056	1.283775088398799	2.9958319027038356	0.0028298876059583197	0.5280396674673087	2.9856365516713663	FALSE
ENSG00000198663	221477	C6orf89	C6orf89	protein_coding	chromosome 6 open reading frame 89 [Source:HGNC Symbol;Acc:HGNC:21114]	6	1	36871870	36928964	0.08208125047332793	6.450102292453878	2.9884748240968633	0.0029045449337383403	0.5280396674673087	2.977663697134396	FALSE
ENSG00000136295	80727	TTYH3	TTYH3	protein_coding	tweety family member 3 [Source:HGNC Symbol;Acc:HGNC:22222]	7	1	2631986	2664802	0.15256720944860813	5.933403824756429	2.9887856502429875	0.002912826085038971	0.5280396674673087	2.97679089028078	FALSE
ENSG00000229852	NA	AC019205.1	AC019205.1	lncRNA	novel transcript, antisense to KHDC1	6	1	73263212	73301789	-0.22310915019731237	2.2886228501756776	-2.982697381295755	0.0029564771995862806	0.5280396674673087	-2.972227297271583	FALSE
ENSG00000286001	NA	AC021087.5	AC021087.5	protein_coding	novel protein	5	1	218298	314955	-0.3273930879015208	1.5270909512218813	-2.9847461899841954	0.0029677514590883284	0.5280396674673087	-2.971058601100331	FALSE
ENSG00000158773	7391	USF1	USF1	protein_coding	upstream transcription factor 1 [Source:HGNC Symbol;Acc:HGNC:12593]	1	-1	161039251	161045977	0.11509804391305423	6.125202494610383	2.978995431760709	0.003007378690026486	0.5280396674673087	2.966982711520216	FALSE
ENSG00000104970	NA	KIR3DX1	KIR3DX1	transcribed_unprocessed_pseudogene	killer cell immunoglobulin like receptor, three Ig domains X1 (pseudogene) [Source:HGNC Symbol;Acc:HGNC:25043]	19	1	54532692	54545771	-0.5686978766110962	0.12107963206009893	-2.9788963460542757	0.0030217300936492566	0.5280396674673087	-2.96551866425541	FALSE
ENSG00000124570	5269	SERPINB6	SERPINB6	protein_coding	serpin family B member 6 [Source:HGNC Symbol;Acc:HGNC:8950]	6	-1	2948159	2972165	0.13232445201380472	5.258411908830994	2.9726130005376357	0.003088440014997734	0.5280396674673087	2.9587954767417584	FALSE
ENSG00000197808	92283	ZNF461	ZNF461	protein_coding	zinc finger protein 461 [Source:HGNC Symbol;Acc:HGNC:21629]	19	-1	36636618	36666853	-0.17875994191114053	2.7194223993813647	-2.962905822238294	0.0031449717867573	0.5280396674673087	-2.953200934679592	FALSE
ENSG00000165695	158067	AK8	AK8	protein_coding	adenylate kinase 8 [Source:HGNC Symbol;Acc:HGNC:26526]	9	-1	132725578	132878777	-0.5508975077522161	-0.4978423608706302	-2.959184874387486	0.003194212834549813	0.5280396674673087	-2.948402109802923	FALSE
ENSG00000182173	283989	TSEN54	TSEN54	protein_coding	tRNA splicing endonuclease subunit 54 [Source:HGNC Symbol;Acc:HGNC:27561]	17	1	75516060	75524735	-0.20511840170075946	3.5798263014339615	-2.957898500034629	0.0032068338061587666	0.5280396674673087	-2.9471829817558377	FALSE
ENSG00000039523	79567	RIPOR1	RIPOR1	protein_coding	RHO family interacting cell polarization regulator 1 [Source:HGNC Symbol;Acc:HGNC:25836]	16	1	67518418	67546788	0.12604226475780056	6.23586526040391	2.9580412717944187	0.0032119373898285225	0.5280396674673087	2.946691240135581	FALSE
ENSG00000121742	10804	GJB6	GJB6	protein_coding	gap junction protein beta 6 [Source:HGNC Symbol;Acc:HGNC:4288]	13	-1	20221962	20232365	-0.63224167642987394	-0.8578344267933364	-2.958685986289874	0.0032261531740499665	0.5280396674673087	-2.9453252620795514	FALSE
ENSG00000225569	NA	CCT4P2	CCT4P2	processed_pseudogene	chaperonin containing TCP1 subunit 4 pseudogene 2 [Source:HGNC Symbol;Acc:HGNC:35141]	X	1	65270913	65273019	-0.48682935415002526	-0.8494542604348765	-2.953087002404289	0.003245149746283132	0.5280396674673087	-2.9435084399917493	FALSE
ENSG00000185112	131583	FAM43A	FAM43A	protein_coding	family with sequence similarity 43 member A [Source:HGNC Symbol;Acc:HGNC:26888]	3	1	194685883	194689037	0.2055167333420842	3.165302432568563	2.9521588452860352	0.0032705264040384383	0.5280396674673087	2.941096489194121	FALSE
ENSG00000143127	8515	ITGA10	ITGA10	protein_coding	integrin subunit alpha 10 [Source:HGNC Symbol;Acc:HGNC:6135]	1	-1	145891208	145910111	-0.22524743864214658	1.658986690999292	-2.950118300905629	0.0032784124232620375	0.5280396674673087	-2.9403504263217894	FALSE
ENSG00000267322	NA	SNHG22	SNHG22	lncRNA	small nucleolar RNA host gene 22 [Source:HGNC Symbol;Acc:HGNC:50285]	18	1	49814023	49851059	-0.21379332835102138	3.7735734935963325	-2.9497711304019507	0.003299369659538805	0.5280396674673087	-2.938375667280548	FALSE
ENSG00000067596	1659	DHX8	DHX8	protein_coding	DEAH-box helicase 8 [Source:HGNC Symbol;Acc:HGNC:2749]	17	1	43483865	43610338	0.07610327047415044	6.271159352803393	2.9486522934129713	0.0033005199711251144	0.5280396674673087	2.9382676067843208	FALSE
ENSG00000169925	8019	BRD3	BRD3	protein_coding	bromodomain containing 3 [Source:HGNC Symbol;Acc:HGNC:1104]	9	-1	134030305	134068535	0.10046224090816658	5.4861449524781305	2.9495714507632522	0.0033033728840503435	0.5280396674673087	2.9379997515565925	FALSE
ENSG00000111537	3458	IFNG	IFNG	protein_coding	interferon gamma [Source:HGNC Symbol;Acc:HGNC:5438]	12	-1	68154768	68159740	-0.5390660029502787	-0.3886424518656012	-2.9464551554901535	0.003346695308522928	0.5280396674673087	-2.9339579634286768	FALSE
ENSG00000182578	1436	CSF1R	CSF1R	protein_coding	colony stimulating factor 1 receptor [Source:HGNC Symbol;Acc:HGNC:2433]	5	-1	150053291	150113372	0.2062444050109331	6.938428007634487	2.931592316359614	0.0034968689641302762	0.5280396674673087	2.92030684177774	FALSE
ENSG00000115840	8604	SLC25A12	SLC25A12	protein_coding	solute carrier family 25 member 12 [Source:HGNC Symbol;Acc:HGNC:10982]	2	-1	171783405	171999859	-0.11231764434672709	4.75168085272787	-2.9296108541732377	0.0035047154591707373	0.5280396674673087	-2.919608342384632	FALSE
ENSG00000154328	252969	NEIL2	NEIL2	protein_coding	nei like DNA glycosylase 2 [Source:HGNC Symbol;Acc:HGNC:18956]	8	1	11769639	11787345	-0.2085795107508055	2.2307410995596606	-2.927327386636617	0.003541518091983205	0.5280396674673087	-2.9163510221253146	FALSE
ENSG00000139370	121260	SLC15A4	SLC15A4	protein_coding	solute carrier family 15 member 4 [Source:HGNC Symbol;Acc:HGNC:23090]	12	-1	128793194	128823958	0.1445701107389974	7.00132800442341	2.9254112566118584	0.003563529960459573	0.5280396674673087	2.9144174882208413	FALSE
ENSG00000267858	NA	MZF1-AS1	MZF1-AS1	lncRNA	MZF1 antisense RNA 1 [Source:HGNC Symbol;Acc:HGNC:51271]	19	1	58559129	58574797	-0.250401223665341	1.3037061759827386	-2.920243706321642	0.003601546832479668	0.5280396674673087	-2.9111035092543815	FALSE
ENSG00000176049	9832	JAKMIP2	JAKMIP2	protein_coding	janus kinase and microtubule interacting protein 2 [Source:HGNC Symbol;Acc:HGNC:29067]	5	-1	147585438	147782775	-0.30606016070953546	3.414308325926492	-2.9197104911887153	0.0036825198160685014	0.5280396674673087	-2.9041497464652712	FALSE
ENSG00000101464	128869	PIGU	PIGU	protein_coding	phosphatidylinositol glycan anchor biosynthesis class U [Source:HGNC Symbol;Acc:HGNC:15791]	20	-1	34560542	34698790	-0.12323794168354674	4.310838378193468	-2.913410202357931	0.0036879376778615005	0.5280396674673087	-2.9036894517174123	FALSE
ENSG00000258561	NA	AL359232.1	AL359232.1	lncRNA	novel transcript	14	-1	66212810	66509394	-0.229127074703674	2.9550993733115054	-2.9098858128684713	0.0037363527647603575	0.5280396674673087	-2.8996032406598173	FALSE
ENSG00000015475	637	BID	BID	protein_coding	BH3 interacting domain death agonist [Source:HGNC Symbol;Acc:HGNC:1050]	22	-1	17734138	17774770	0.12861449257851554	7.248717282512956	2.905846456873331	0.0037885675693419053	0.5280396674673087	2.8952499296391156	FALSE
ENSG00000154511	388650	DIPK1A	DIPK1A	protein_coding	divergent protein kinase domain 1A [Source:HGNC Symbol;Acc:HGNC:32213]	1	-1	92832737	92961522	-0.15377710828657243	5.890780484218125	-2.903384787543594	0.0038250007113727826	0.5280396674673087	-2.8922445655527533	FALSE
ENSG00000158186	22808	MRAS	MRAS	protein_coding	muscle RAS oncogene homolog [Source:HGNC Symbol;Acc:HGNC:7227]	3	1	138347648	138405534	0.30631174365603564	2.0991886573134586	2.900577290899177	0.0038369822738988854	0.5280396674673087	2.891261890563019	FALSE
ENSG00000176658	4642	MYO1D	MYO1D	protein_coding	myosin ID [Source:HGNC Symbol;Acc:HGNC:7598]	17	-1	32492522	32877177	-0.2112806750272176	4.572703750113542	-2.9026423625147046	0.003839235263143252	0.5280396674673087	-2.891077421785775	FALSE
ENSG00000119640	97	ACYP1	ACYP1	protein_coding	acylphosphatase 1 [Source:HGNC Symbol;Acc:HGNC:179]	14	-1	75053237	75069483	-0.19299673602741985	3.2324721019027467	-2.90014570437391	0.00384322931705743	0.5280396674673087	-2.8907506408511052	FALSE
ENSG00000283064	NA	AL353759.1	AL353759.1	lncRNA	novel transcript, antisense to HIST1H2BD	6	-1	26160765	26172802	-0.2911289162846291	3.085153102355207	-2.902935416637914	0.0038480463173010725	0.5280396674673087	-2.8903569392400845	FALSE
ENSG00000162415	57643	ZSWIM5	ZSWIM5	protein_coding	zinc finger SWIM-type containing 5 [Source:HGNC Symbol;Acc:HGNC:29299]	1	-1	45016399	45306209	-0.2548140590499255	3.510749561639534	-2.9018336092364483	0.003870696678980873	0.5280396674673087	-2.888511668242506	FALSE
ENSG00000205045	100506736	SLFN12L	SLFN12L	protein_coding	schlafen family member 12 like [Source:HGNC Symbol;Acc:HGNC:33920]	17	-1	35464249	35522379	-0.19501856960171438	5.897430466727738	-2.8962382641446767	0.003926460185668558	0.5280396674673087	-2.8840102133804035	FALSE
ENSG00000123358	3164	NR4A1	NR4A1	protein_coding	nuclear receptor subfamily 4 group A member 1 [Source:HGNC Symbol;Acc:HGNC:7980]	12	1	52022832	52059507	0.4956142168187181	1.4053140605026306	2.891429608662038	0.003949331483261654	0.5280396674673087	2.8821807228357055	FALSE
ENSG00000168569	79064	TMEM223	TMEM223	protein_coding	transmembrane protein 223 [Source:HGNC Symbol;Acc:HGNC:28464]	11	-1	62771629	62792006	-0.17025490181731073	2.332324307323124	-2.889297593178671	0.003974659993230059	0.5280396674673087	-2.880165871808471	FALSE
ENSG00000272282	NA	LINC02084	LINC02084	lncRNA	long intergenic non-protein coding RNA 2084 [Source:HGNC Symbol;Acc:HGNC:52934]	3	1	27712910	27714005	-0.4287664365101134	0.7881991204617572	-2.8824622872051955	0.00409311286882749	0.5280396674673087	-2.8708951328987813	FALSE
ENSG00000227063	NA	RPL41P1	RPL41P1	processed_pseudogene	ribosomal protein L41 pseudogene 1 [Source:HGNC Symbol;Acc:HGNC:10356]	20	1	21755270	21755350	-0.35009686679827245	0.21748873714370368	-2.8771347802500213	0.004139513050927153	0.5280396674673087	-2.867329866081455	FALSE
ENSG00000230185	NA	C9orf147	C9orf147	lncRNA	chromosome 9 open reading frame 147 [Source:HGNC Symbol;Acc:HGNC:31438]	9	-1	112399512	112487204	-0.24884300526402026	0.9003548663717541	-2.8739029489878756	0.004174375545421387	0.5280396674673087	-2.8646749039661046	FALSE
ENSG00000230155	NA	FO393401.1	FO393401.1	lncRNA	novel transcript	20	-1	35476203	35490982	-0.13871754083900179	5.19325283231469	-2.871084101701043	0.0042240711842517825	0.5280396674673087	-2.8609248859058933	FALSE
ENSG00000184588	5142	PDE4B	PDE4B	protein_coding	phosphodiesterase 4B [Source:HGNC Symbol;Acc:HGNC:8781]	1	1	65792514	66374579	0.19976761706556267	6.906131043975329	2.870682182793729	0.004230791773897977	0.5280396674673087	2.860420827690032	FALSE
ENSG00000147687	83940	TATDN1	TATDN1	protein_coding	TatD DNase domain containing 1 [Source:HGNC Symbol;Acc:HGNC:24220]	8	-1	124488485	124539458	-0.11647353149502715	3.784950392316075	-2.868292127799966	0.004242566297340709	0.5280396674673087	-2.8595394621083856	FALSE
ENSG00000108819	84687	PPP1R9B	PPP1R9B	protein_coding	protein phosphatase 1 regulatory subunit 9B [Source:HGNC Symbol;Acc:HGNC:9298]	17	-1	50133737	50150677	0.13078693813816678	7.659478352283816	2.8688119837651125	0.004267067089741968	0.5280396674673087	2.8577125778999686	FALSE
ENSG00000172530	54971	BANP	BANP	protein_coding	BTG3 associated nuclear protein [Source:HGNC Symbol;Acc:HGNC:13450]	16	1	87949244	88077318	0.15482826140989925	6.640909348371912	2.867468228752108	0.004275335152598626	0.5280396674673087	2.857098222066213	FALSE
ENSG00000178789	124599	CD300LB	CD300LB	protein_coding	CD300 molecule like family member b [Source:HGNC Symbol;Acc:HGNC:30811]	17	-1	74521174	74531475	0.19196693538739673	4.786760582075082	2.8676303095492792	0.004280933509660349	0.5280396674673087	2.856682849345017	FALSE
ENSG00000228486	728537	C2orf92	C2orf92	protein_coding	chromosome 2 open reading frame 92 [Source:HGNC Symbol;Acc:HGNC:49272]	2	1	97664217	97703064	-0.2246762934484714	1.957030591057704	-2.863882281280401	0.004312832463848161	0.5280396674673087	-2.8543254486426104	FALSE
ENSG00000018699	55622	TTC27	TTC27	protein_coding	tetratricopeptide repeat domain 27 [Source:HGNC Symbol;Acc:HGNC:25986]	2	1	32628032	32821051	-0.13009506199025012	4.454857176433323	-2.8618254189344485	0.004334431580950494	0.5280396674673087	-2.8527381879718026	FALSE
ENSG00000188290	57801	HES4	HES4	protein_coding	hes family bHLH transcription factor 4 [Source:HGNC Symbol;Acc:HGNC:24149]	1	-1	998962	1000172	0.7110960665029444	-0.30723049518362205	2.858518391692725	0.004378095871421044	0.5280396674673087	2.8495511985890993	FALSE
ENSG00000112299	8876	VNN1	VNN1	protein_coding	vanin 1 [Source:HGNC Symbol;Acc:HGNC:12705]	6	-1	132680849	132714055	-0.43989108171328883	5.6061539546172945	-2.862058648628051	0.004391536142304353	0.5280396674673087	-2.8485760125376403	FALSE
ENSG00000286065	NA	AC015911.11	AC015911.11	lncRNA	novel transcript	17	-1	35474904	35537861	-0.21329349184752688	3.406610541090566	-2.8465536797991677	0.004547675523459173	0.5398138312335936	-2.8374409691170612	FALSE
ENSG00000185418	123283	TARSL2	TARSL2	protein_coding	threonyl-tRNA synthetase like 2 [Source:HGNC Symbol;Acc:HGNC:24728]	15	-1	101653596	101724473	-0.11968788400008101	4.623186799875666	-2.8461595197983414	0.00456101544200686	0.5398138312335936	-2.8365057685858526	FALSE
ENSG00000226763	100170229	SRRM5	SRRM5	protein_coding	serine/arginine repetitive matrix 5 [Source:HGNC Symbol;Acc:HGNC:37248]	19	1	43596617	43614498	-0.2486171559287768	0.7592165442064054	-2.842924747457792	0.004593864078578709	0.5398138312335936	-2.8342134202035334	FALSE
ENSG00000100605	3705	ITPK1	ITPK1	protein_coding	inositol-tetrakisphosphate 1-kinase [Source:HGNC Symbol;Acc:HGNC:6177]	14	-1	92936914	93116320	0.16380741684039357	7.693726013515415	2.834167511186636	0.0047367473108297	0.5424004735118779	2.824411867708394	FALSE
ENSG00000215424	NA	MCM3AP-AS1	MCM3AP-AS1	lncRNA	MCM3AP antisense RNA 1 [Source:HGNC Symbol;Acc:HGNC:16417]	21	1	46229196	46259390	-0.21741588330727213	2.1837189303596034	-2.8344526709297857	0.004740516732221177	0.5424004735118779	-2.8241569338749883	FALSE
ENSG00000138623	8482	SEMA7A	SEMA7A	protein_coding	semaphorin 7A (John Milton Hagen blood group) [Source:HGNC Symbol;Acc:HGNC:10741]	15	-1	74409289	74433958	0.244577165536489	3.1246643968336842	2.8323822449971083	0.004757836547409203	0.5424004735118779	2.8229879118504044	FALSE
ENSG00000104081	90427	BMF	BMF	protein_coding	Bcl2 modifying factor [Source:HGNC Symbol;Acc:HGNC:24132]	15	-1	40087890	40108892	0.15547049163337867	4.79053342685595	2.8309914644117886	0.00477804195781694	0.5424004735118779	2.8216289807552815	FALSE
ENSG00000204188	NA	GGNBP1	GGNBP1	transcribed_unitary_pseudogene	gametogenetin binding protein 1 (pseudogene) [Source:HGNC Symbol;Acc:HGNC:19427]	6	1	33540046	33589026	-0.3082429424172066	0.3530798798487073	-2.827961064376401	0.004815147362910913	0.5424004735118779	-2.8191469153801507	FALSE
ENSG00000115866	1615	DARS	DARS	protein_coding	aspartyl-tRNA synthetase [Source:HGNC Symbol;Acc:HGNC:2678]	2	-1	135905881	135986100	-0.09709513340987286	5.427721015656376	-2.827589927821028	0.004825689210536984	0.5424004735118779	-2.8184449042737447	FALSE
ENSG00000116871	55700	MAP7D1	MAP7D1	protein_coding	MAP7 domain containing 1 [Source:HGNC Symbol;Acc:HGNC:25514]	1	1	36155579	36180849	0.10646085452448784	6.880448380145549	2.8151250150231912	0.005040827345536958	0.5561418933460445	2.8044131030966692	FALSE
ENSG00000234327	NA	AC012146.1	AC012146.1	lncRNA	novel transcript, antisense to ZNF232	17	1	5111468	5115004	-0.31666861901323873	0.053901158331361484	-2.809840908397187	0.005081799366377359	0.5561418933460445	-2.8018023726768804	FALSE
ENSG00000183779	80139	ZNF703	ZNF703	protein_coding	zinc finger protein 703 [Source:HGNC Symbol;Acc:HGNC:25883]	8	1	37695782	37700019	0.37093600144206823	2.6665988812426002	2.810300931397781	0.0050835812199027846	0.5561418933460445	2.8016892655612775	FALSE
ENSG00000120306	84418	CYSTM1	CYSTM1	protein_coding	cysteine rich transmembrane module containing 1 [Source:HGNC Symbol;Acc:HGNC:30239]	5	1	140175156	140282052	-0.2667796300924987	7.2946955045786215	-2.811384030018732	0.005091364119343583	0.5561418933460445	-2.801195648443916	FALSE
ENSG00000100350	80020	FOXRED2	FOXRED2	protein_coding	FAD dependent oxidoreductase domain containing 2 [Source:HGNC Symbol;Acc:HGNC:26264]	22	-1	36487190	36507101	0.32414554711545274	1.4248900266981745	2.8046387284055627	0.0051972296236279525	0.5637358649796725	2.7945481767732607	FALSE
ENSG00000268041	390937	ERFL	ERFL	protein_coding	ETS repressor factor like [Source:HGNC Symbol;Acc:HGNC:53894]	19	-1	41907705	41928516	-0.24793963962064525	1.4777944400723182	-2.7994337620262764	0.005261418537772071	0.566655281476277	-2.7905769898772945	FALSE
ENSG00000261371	5175	PECAM1	PECAM1	protein_coding	platelet and endothelial cell adhesion molecule 1 [Source:HGNC Symbol;Acc:HGNC:8823]	17	-1	64319415	64413776	0.1362129304753381	9.32526439100117	2.799410052229567	0.005297209452263566	0.566655281476277	2.788381673308804	FALSE
ENSG00000273415	NA	LINC02725	LINC02725	lncRNA	long intergenic non-protein coding RNA 2725 [Source:HGNC Symbol;Acc:HGNC:54242]	11	1	128095758	128183671	-0.3636820417215404	2.2038160066079584	-2.7906172481290183	0.005445532775011594	0.5757576777043176	-2.7794243981561024	FALSE
ENSG00000285791	NA	AC009879.3	AC009879.3	protein_coding	novel transcript	8	1	66432486	66518524	-0.3884261382574504	-0.08688788404700555	-2.7878789152530796	0.0054565391414180065	0.5757576777043176	-2.7787685340018116	FALSE
ENSG00000119979	404636	DENND10	DENND10	protein_coding	DENN domain containing 10 [Source:HGNC Symbol;Acc:HGNC:31793]	10	1	119104086	119137984	0.1012392213066704	6.070331429912145	2.7783092169167043	0.005632805591182916	0.5874289568551186	2.7684243786970217	FALSE
ENSG00000172824	283848	CES4A	CES4A	protein_coding	carboxylesterase 4A [Source:HGNC Symbol;Acc:HGNC:26741]	16	1	66988589	67009758	-0.18789268210188803	2.216871989385407	-2.775184561991868	0.005674895188508917	0.5874289568551186	-2.7659976032730693	FALSE
ENSG00000257239	NA	AC090630.1	AC090630.1	lncRNA	novel transcript	12	-1	41829898	41932592	0.5807010263679326	-0.4014619662916458	2.7756848459384775	0.005695129800164998	0.5874289568551186	2.764836702419696	FALSE
ENSG00000156253	10069	RWDD2B	RWDD2B	protein_coding	RWD domain containing 2B [Source:HGNC Symbol;Acc:HGNC:1302]	21	-1	29004384	29019360	-0.18106711920124452	2.2399378622511676	-2.771825817844764	0.005718636611767322	0.5874289568551186	-2.7634927308360213	FALSE
ENSG00000250654	NA	AC023794.4	AC023794.4	transcribed_unprocessed_pseudogene	novel pseudogene	12	-1	54076838	54081903	-0.3804680733160548	-0.41072849798543587	-2.764720213340608	0.0058369128934306225	0.595633920328963	-2.7568051110044034	FALSE
ENSG00000166669	80063	ATF7IP2	ATF7IP2	protein_coding	activating transcription factor 7 interacting protein 2 [Source:HGNC Symbol;Acc:HGNC:20397]	16	1	10326434	10483638	-0.15388657996898925	5.365990007074464	-2.758602833614153	0.005989348923367171	0.6071947134009686	-2.7483639289701665	FALSE
ENSG00000244165	5032	P2RY11	P2RY11	protein_coding	purinergic receptor P2Y11 [Source:HGNC Symbol;Acc:HGNC:8540]	19	1	10111693	10115372	-0.3033692073774034	0.48551696273797135	-2.746416845916313	0.006175893751867677	0.6129966192402315	-2.738293470308561	FALSE
ENSG00000186111	23396	PIP5K1C	PIP5K1C	protein_coding	phosphatidylinositol-4-phosphate 5-kinase type 1 gamma [Source:HGNC Symbol;Acc:HGNC:8996]	19	-1	3630183	3700479	0.09094083555305321	5.377172175202862	2.7465487486257487	0.006193847199003727	0.6129966192402315	2.7373387754164185	FALSE
ENSG00000152207	57105	CYSLTR2	CYSLTR2	protein_coding	cysteinyl leukotriene receptor 2 [Source:HGNC Symbol;Acc:HGNC:18274]	13	1	48653711	48711226	0.3655355302806589	4.009052318011028	2.744395319822364	0.006216805819153384	0.6129966192402315	2.7361215486432062	FALSE
ENSG00000254682	NA	AP002387.2	AP002387.2	lncRNA	novel transcript	11	1	71448674	71452157	-0.21242397625392806	1.4790115993314772	-2.7408227356442834	0.0062800942678267946	0.6129966192402315	-2.732786938065551	FALSE
ENSG00000122484	79871	RPAP2	RPAP2	protein_coding	RNA polymerase II associated protein 2 [Source:HGNC Symbol;Acc:HGNC:25791]	1	1	92299059	92402056	-0.11715976395652739	5.424733508113666	-2.7404023144708947	0.006303887185040286	0.6129966192402315	-2.731541130768183	FALSE
ENSG00000139173	84216	TMEM117	TMEM117	protein_coding	transmembrane protein 117 [Source:HGNC Symbol;Acc:HGNC:25308]	12	1	43835967	44389762	-0.17465176052630582	4.112263445549209	-2.7393921573974627	0.006331432044554936	0.6129966192402315	-2.730104145164415	FALSE
ENSG00000122741	79269	DCAF10	DCAF10	protein_coding	DDB1 and CUL4 associated factor 10 [Source:HGNC Symbol;Acc:HGNC:23686]	9	1	37800554	37867666	-0.10651028840422061	6.578892041654802	-2.738542599782671	0.006352892659559475	0.6129966192402315	-2.7289884623063596	FALSE
ENSG00000260528	NA	FAM157C	FAM157C	lncRNA	family with sequence similarity 157 member C [Source:HGNC Symbol;Acc:HGNC:34081]	16	1	90102271	90178344	-0.40511031462418323	6.92448002050794	-2.744775006292155	0.006362739713601784	0.6129966192402315	-2.728477673765947	FALSE
ENSG00000181035	284439	SLC25A42	SLC25A42	protein_coding	solute carrier family 25 member 42 [Source:HGNC Symbol;Acc:HGNC:28380]	19	1	19063994	19113030	-0.14838666642346343	4.285023304184775	-2.7347231034882302	0.006419153214357751	0.6146141080734757	-2.72556501882824	FALSE
ENSG00000167037	129049	SGSM1	SGSM1	protein_coding	small G protein signaling modulator 1 [Source:HGNC Symbol;Acc:HGNC:29410]	22	1	24806169	24927578	-0.2674126822960423	1.8699466539976177	-2.7282834833498333	0.006557615800093008	0.6218101596207026	-2.7185126005113776	FALSE
ENSG00000137496	10068	IL18BP	IL18BP	protein_coding	interleukin 18 binding protein [Source:HGNC Symbol;Acc:HGNC:5987]	11	1	71998613	72005715	0.14753122193854296	3.832895455518479	2.7251852834724213	0.006583947913347671	0.6218101596207026	2.7171865857263664	FALSE
ENSG00000154928	2047	EPHB1	EPHB1	protein_coding	EPH receptor B1 [Source:HGNC Symbol;Acc:HGNC:3392]	3	1	134597801	135260467	0.3049199386943062	9.06289092079029	2.7252371451873785	0.006614575226446776	0.6218101596207026	2.7156502623112497	FALSE
ENSG00000276241	NA	AC243829.2	AC243829.2	lncRNA	novel transcript, antisense TBC1D3B	17	1	36116177	36177510	-0.6155590128753611	2.7810661929355716	-2.7266426778679542	0.006702892634222192	0.6263166725868701	-2.7112556397689462	FALSE
ENSG00000269802	NA	AC011491.3	AC011491.3	lncRNA	novel transcript, antisense to CLPP	19	-1	6343761	6362149	-0.24746458709275543	1.9233767270960387	-2.7176135549485294	0.006748835685000608	0.6268334749104457	-2.7089900835900504	FALSE
ENSG00000260923	NA	LINC02193	LINC02193	lncRNA	long intergenic non-protein coding RNA 2193 [Source:HGNC Symbol;Acc:HGNC:53055]	16	1	90173217	90222851	-0.37844737795206473	2.8117222095129004	-2.719457981177883	0.006849784403421883	0.6324226540564096	-2.704060365940993	FALSE
ENSG00000248092	NA	NNT-AS1	NNT-AS1	lncRNA	NNT antisense RNA 1 [Source:HGNC Symbol;Acc:HGNC:49005]	5	-1	43571594	43603230	-0.12450503166250293	3.501420964780388	-2.7067631515473614	0.006948596684651716	0.6350335068878217	-2.699297798254143	FALSE
ENSG00000154781	51244	CCDC174	CCDC174	protein_coding	coiled-coil domain containing 174 [Source:HGNC Symbol;Acc:HGNC:28033]	3	1	14651746	14672659	0.07699278397188358	4.647170418495761	2.7042962417171	0.007006382211699778	0.6350335068878217	2.696540760979491	FALSE
ENSG00000102781	84056	KATNAL1	KATNAL1	protein_coding	katanin catalytic subunit A1 like 1 [Source:HGNC Symbol;Acc:HGNC:28361]	13	-1	30202630	30307551	-0.18436694695445377	2.9433082938605155	-2.7036656414620195	0.007032440376332031	0.6350335068878217	-2.695304160862662	FALSE
ENSG00000226419	NA	SLC16A1-AS1	SLC16A1-AS1	lncRNA	SLC16A1 antisense RNA 1 [Source:HGNC Symbol;Acc:HGNC:49445]	1	1	112956415	113047055	-0.16351349437824947	4.73454173571399	-2.7015877658043466	0.007082408475457421	0.6350335068878217	-2.6929443719122093	FALSE
ENSG00000149196	51501	HIKESHI	HIKESHI	protein_coding	heat shock protein nuclear import factor hikeshi [Source:HGNC Symbol;Acc:HGNC:26938]	11	1	86302211	86345943	-0.10435662102177545	4.375180802978656	-2.7008134106540864	0.007083001418164354	0.6350335068878217	-2.6929164595141755	FALSE
ENSG00000186532	114826	SMYD4	SMYD4	protein_coding	SET and MYND domain containing 4 [Source:HGNC Symbol;Acc:HGNC:21067]	17	-1	1779485	1830634	-0.12167201742065625	3.83339616526019	-2.694880776602468	0.007211183855762555	0.6350335068878217	-2.6869310413811163	FALSE
ENSG00000232931	NA	LINC00342	LINC00342	lncRNA	long intergenic non-protein coding RNA 342 [Source:HGNC Symbol;Acc:HGNC:42470]	2	-1	95807052	95835003	-0.18708024240566035	3.2809896657864046	-2.695002250116575	0.007220735078060813	0.6350335068878217	-2.6864888841039005	FALSE
ENSG00000122986	84329	HVCN1	HVCN1	protein_coding	hydrogen voltage gated channel 1 [Source:HGNC Symbol;Acc:HGNC:28240]	12	-1	110627841	110704950	0.1659103652958409	6.779293685470817	2.6944871574067903	0.007246225563289029	0.6350335068878217	2.6853114109232608	FALSE
ENSG00000179921	151306	GPBAR1	GPBAR1	protein_coding	G protein-coupled bile acid receptor 1 [Source:HGNC Symbol;Acc:HGNC:19680]	2	1	218259496	218263861	0.22123026192618944	3.9159006379535026	2.694343447453832	0.007247970744724704	0.6350335068878217	2.6852309323878116	FALSE
ENSG00000185761	339366	ADAMTSL5	ADAMTSL5	protein_coding	ADAMTS like 5 [Source:HGNC Symbol;Acc:HGNC:27912]	19	-1	1505022	1513604	-0.30347774432510866	0.6005151008792682	-2.691695420880025	0.007287471099608809	0.6350335068878217	-2.6834140202097774	FALSE
ENSG00000173295	NA	FAM86B3P	FAM86B3P	transcribed_unprocessed_pseudogene	family with sequence similarity 86 member B3, pseudogene [Source:HGNC Symbol;Acc:HGNC:44371]	8	1	8228595	8244865	0.2911800842974802	0.6016247207612819	2.6867637196241247	0.007377746090641745	0.6392918470643747	2.6792945581904113	FALSE
ENSG00000215252	440270	GOLGA8B	GOLGA8B	protein_coding	golgin A8 family member B [Source:HGNC Symbol;Acc:HGNC:31973]	15	-1	34525207	34588503	-0.24074895865992563	4.902169171183873	-2.688578481004518	0.007446868042253806	0.6392918470643747	-2.6761708147777905	FALSE
ENSG00000023902	51177	PLEKHO1	PLEKHO1	protein_coding	pleckstrin homology domain containing O1 [Source:HGNC Symbol;Acc:HGNC:24310]	1	1	150149183	150164720	0.15104416806915477	7.284740242787817	2.6847803028013506	0.0074599848055348986	0.6392918470643747	2.675580982496351	FALSE
ENSG00000174501	400986	ANKRD36C	ANKRD36C	protein_coding	ankyrin repeat domain 36C [Source:HGNC Symbol;Acc:HGNC:32946]	2	-1	95836919	95991831	-0.16301489766840938	4.277753284289287	-2.6816349094337375	0.007506254194473482	0.6396321547834805	-2.6735077492352874	FALSE
ENSG00000156804	114907	FBXO32	FBXO32	protein_coding	F-box protein 32 [Source:HGNC Symbol;Acc:HGNC:16731]	8	-1	123497889	123541206	-0.17999660119132432	4.192804442037855	-2.678924284611762	0.0075809823629458635	0.6396321547834805	-2.6701834138770946	FALSE
ENSG00000157343	221481	ARMC12	ARMC12	protein_coding	armadillo repeat containing 12 [Source:HGNC Symbol;Acc:HGNC:21099]	6	1	35737032	35749079	-0.39408217090246755	-0.06029879843401398	-2.6763253629044566	0.007637059318096378	0.6396321547834805	-2.667708030976304	FALSE
ENSG00000159202	65264	UBE2Z	UBE2Z	protein_coding	ubiquitin conjugating enzyme E2 Z [Source:HGNC Symbol;Acc:HGNC:25847]	17	1	48908407	48929056	0.07359938754029738	6.150404395265905	2.6748569458855758	0.007679482405712602	0.6396321547834805	2.665846167281723	FALSE
ENSG00000233392	NA	AC104809.2	AC104809.2	lncRNA	novel transcript	2	-1	240954617	240967451	0.6254829482715133	2.8050478714259954	2.6722769142134077	0.007700556296245798	0.6396321547834805	2.664924701399508	FALSE
ENSG00000226791	NA	LINC02611	LINC02611	lncRNA	long intergenic non-protein coding RNA 2611 [Source:HGNC Symbol;Acc:HGNC:54060]	2	-1	98761098	98775361	-0.22619341102624801	1.3200725463828544	-2.670720486261164	0.0077317859807982375	0.6396321547834805	-2.6635633161565706	FALSE
ENSG00000233609	NA	RPL10P19	RPL10P19	transcribed_processed_pseudogene	ribosomal protein L10 pseudogene 19 [Source:HGNC Symbol;Acc:HGNC:52350]	8	1	8961200	8979025	-0.2503749651279581	2.04108122305469	-2.671536095444044	0.007752617181309672	0.6396321547834805	-2.6626579656445615	FALSE
ENSG00000233695	NA	GAS6-AS1	GAS6-AS1	lncRNA	GAS6 antisense RNA 1 [Source:HGNC Symbol;Acc:HGNC:39826]	13	1	113815630	113845744	-0.3107201025024575	4.215533805585043	-2.668910881158726	0.007934118976904268	0.6511434891574713	-2.6548605940640013	FALSE
ENSG00000270379	256957	HEATR9	HEATR9	protein_coding	HEAT repeat containing 9 [Source:HGNC Symbol;Acc:HGNC:26548]	17	-1	35854946	35868891	-0.4017813607196624	0.5763854706821022	-2.6505588868983554	0.008240949178416777	0.6727650668759085	-2.642035195287509	FALSE
ENSG00000169884	7480	WNT10B	WNT10B	protein_coding	Wnt family member 10B [Source:HGNC Symbol;Acc:HGNC:12775]	12	-1	48965340	48971735	-0.326474206923932	0.373218839603558	-2.642412799732742	0.008406609624431079	0.6770210385392976	-2.635287294036155	FALSE
ENSG00000179562	79571	GCC1	GCC1	protein_coding	GRIP and coiled-coil domain containing 1 [Source:HGNC Symbol;Acc:HGNC:19095]	7	-1	127580628	127593611	0.1026120829237458	4.627898100109308	2.6426781462916815	0.008420176522066449	0.6770210385392976	2.634739952764668	FALSE
ENSG00000256128	NA	LINC00944	LINC00944	lncRNA	long intergenic non-protein coding RNA 944 [Source:HGNC Symbol;Acc:HGNC:48640]	12	-1	126729787	126772519	-0.3400567674492576	2.7905320104841955	-2.6466261230789403	0.008438748738901498	0.6770210385392976	-2.633991955030216	FALSE
ENSG00000215458	NA	AATBC	AATBC	lncRNA	apoptosis associated transcript in bladder cancer [Source:HGNC Symbol;Acc:HGNC:51526]	21	-1	43805758	43812567	0.2047162091603103	3.905739140277852	2.640392115145319	0.008467673359333617	0.6770210385392976	2.632829940108616	FALSE
ENSG00000142173	1292	COL6A2	COL6A2	protein_coding	collagen type VI alpha 2 chain [Source:HGNC Symbol;Acc:HGNC:2212]	21	1	46098097	46132849	-0.31197408344181765	3.198885940105132	-2.635226773819848	0.008706205122420731	0.6866370793521569	-2.6233802236510204	FALSE
ENSG00000231113	NA	AL035587.1	AL035587.1	lncRNA	novel transcript	6	1	42940364	42948360	0.1163343967428121	4.969880954608046	2.6295767246896737	0.008766238899275917	0.6866370793521569	2.6210383930987518	FALSE
ENSG00000259456	NA	ADNP-AS1	ADNP-AS1	lncRNA	ADNP antisense RNA 1 [Source:HGNC Symbol;Acc:HGNC:51227]	20	1	50930984	50945148	0.2204308064195729	0.6211395128299343	2.6268275934991556	0.00878874112516646	0.6866370793521569	2.6201643050489833	FALSE
ENSG00000273763	NA	AC007318.2	AC007318.2	transcribed_processed_pseudogene	marker of proliferation Ki-67 (MKI67) pseudogene	2	-1	65203502	65227605	-0.1895124199870124	2.4877068109465883	-2.6237821548947013	0.008885555504664059	0.6866370793521569	-2.6164262580321984	FALSE
ENSG00000197050	147923	ZNF420	ZNF420	protein_coding	zinc finger protein 420 [Source:HGNC Symbol;Acc:HGNC:20649]	19	1	37007857	37130368	-0.14103566876874352	3.7193369141429584	-2.6231489692022643	0.0089015834162875	0.6866370793521569	-2.6158109265095817	FALSE
ENSG00000141293	8631	SKAP1	SKAP1	protein_coding	src kinase associated phosphoprotein 1 [Source:HGNC Symbol;Acc:HGNC:15605]	17	-1	48133442	48430275	-0.1699251628095677	7.694896937400497	-2.6221632830431982	0.008954303582154908	0.6866370793521569	-2.613793890849142	FALSE
ENSG00000161944	433	ASGR2	ASGR2	protein_coding	asialoglycoprotein receptor 2 [Source:HGNC Symbol;Acc:HGNC:743]	17	-1	7101322	7115700	-0.25963835425049586	3.8362160773627414	-2.6232450822984474	0.008993423247927174	0.6866370793521569	-2.6123040440589596	FALSE
ENSG00000087589	57091	CASS4	CASS4	protein_coding	Cas scaffold protein family member 4 [Source:HGNC Symbol;Acc:HGNC:15878]	20	1	56412112	56460387	0.19512265109463733	6.698239877325628	2.6185295568971076	0.009043817406561	0.6866370793521569	2.6103933215865607	FALSE
ENSG00000125843	55317	AP5S1	AP5S1	protein_coding	adaptor related protein complex 5 subunit sigma 1 [Source:HGNC Symbol;Acc:HGNC:15875]	20	1	3820524	3828838	0.1631297804116123	2.181045230282345	2.6167678212420964	0.009050239041477849	0.6866370793521569	2.610150525038855	FALSE
ENSG00000196151	151525	WDSUB1	WDSUB1	protein_coding	WD repeat, sterile alpha motif and U-box domain containing 1 [Source:HGNC Symbol;Acc:HGNC:26697]	2	-1	159235793	159286799	-0.14740862224124918	4.161631760795927	-2.6189520046727677	0.009053366588992636	0.6866370793521569	-2.6100323308268254	FALSE
ENSG00000123838	722	C4BPA	C4BPA	protein_coding	complement component 4 binding protein alpha [Source:HGNC Symbol;Acc:HGNC:1325]	1	1	207104233	207144972	-0.8461340840418927	1.5581159244744034	-2.616154171020903	0.009277528510280571	0.6866370793521569	-2.6016544277664817	FALSE
ENSG00000168961	3965	LGALS9	LGALS9	protein_coding	galectin 9 [Source:HGNC Symbol;Acc:HGNC:6570]	17	1	27629798	27649560	0.22918955806709818	6.68678658549015	2.6112691894072118	0.009282241830045692	0.6866370793521569	2.601480218003728	FALSE
ENSG00000142599	473	RERE	RERE	protein_coding	arginine-glutamic acid dipeptide repeats [Source:HGNC Symbol;Acc:HGNC:9965]	1	-1	8352397	8848921	0.11242179610004754	8.713975030090776	2.6056589300712925	0.009376743784771244	0.6866370793521569	2.5980038675003727	FALSE
ENSG00000228863	NA	AL121985.1	AL121985.1	lncRNA	novel transcript, antisense to CD48	1	1	160670778	160699761	-0.2537079560607509	2.0233421342406386	-2.604015574424494	0.00942975126486029	0.6866370793521569	-2.5960675935030713	FALSE
ENSG00000166575	65084	TMEM135	TMEM135	protein_coding	transmembrane protein 135 [Source:HGNC Symbol;Acc:HGNC:26167]	11	1	87037844	87328824	-0.1428253320853421	4.276048221828283	-2.6015565435125096	0.009480669147991125	0.6866370793521569	-2.5942167695376286	FALSE
ENSG00000250039	NA	AC096719.1	AC096719.1	lncRNA	novel transcript	4	1	21949015	22330330	-0.4451411631336244	-0.27982003205272715	-2.599856669862547	0.009577633222250309	0.6866370793521569	-2.590716585909435	FALSE
ENSG00000135540	57224	NHSL1	NHSL1	protein_coding	NHS like 1 [Source:HGNC Symbol;Acc:HGNC:21021]	6	-1	138422043	138692571	0.21811249315457326	2.9199320115275684	2.597064719213475	0.009610547546553272	0.6866370793521569	2.5895356345770213	FALSE
ENSG00000116824	914	CD2	CD2	protein_coding	CD2 molecule [Source:HGNC Symbol;Acc:HGNC:1639]	1	1	116754430	116769229	-0.18330837211495066	6.129926038520677	-2.5976165358670116	0.009613919027720545	0.6866370793521569	-2.589414871020576	FALSE
ENSG00000154582	6921	ELOC	ELOC	protein_coding	elongin C [Source:HGNC Symbol;Acc:HGNC:11617]	8	-1	73939169	73972287	-0.10779474843239445	4.487655408499156	-2.596209591874074	0.009624711032467568	0.6866370793521569	-2.5890285643923865	FALSE
ENSG00000247240	NA	UBL7-AS1	UBL7-AS1	lncRNA	UBL7 antisense RNA 1 (head to head) [Source:HGNC Symbol;Acc:HGNC:48614]	15	1	74461265	74513636	0.14818927886777078	2.0279070878519825	2.5951677113618303	0.009636686401538308	0.6866370793521569	2.5886003502431145	FALSE
ENSG00000148057	414328	IDNK	IDNK	protein_coding	IDNK gluconokinase [Source:HGNC Symbol;Acc:HGNC:31367]	9	1	83623049	83644130	-0.17651388104928722	3.4579897785661866	-2.595404074457295	0.009649185651133976	0.6866370793521569	-2.5881539089104257	FALSE
ENSG00000092847	26523	AGO1	AGO1	protein_coding	argonaute RISC component 1 [Source:HGNC Symbol;Acc:HGNC:3262]	1	1	35869808	35930532	0.10627647994198597	6.148638480426805	2.5945017512961215	0.009672482205341731	0.6866370793521569	2.5873231895290374	FALSE
ENSG00000171169	203245	NAIF1	NAIF1	protein_coding	nuclear apoptosis inducing factor 1 [Source:HGNC Symbol;Acc:HGNC:25446]	9	-1	128061233	128068206	0.11996245933555416	2.8560388784229036	2.5924650843574613	0.009724600036154558	0.6866370793521569	2.5854711868174594	FALSE
ENSG00000254420	NA	AP003086.1	AP003086.1	lncRNA	novel transcript	11	1	78324758	78444049	-0.5422093128658618	3.156051429438477	-2.5963552923720354	0.009734025968245507	0.6866370793521569	-2.585137182201379	FALSE
ENSG00000136826	9314	KLF4	KLF4	protein_coding	Kruppel like factor 4 [Source:HGNC Symbol;Acc:HGNC:6348]	9	-1	107484852	107490482	0.21646142767379528	4.06830690552119	2.592459776601862	0.00973859435276655	0.6866370793521569	2.5849754067913944	FALSE
ENSG00000273361	NA	AC021016.3	AC021016.3	lncRNA	novel transcript, antisense to CTDSP1	2	-1	218398743	218399219	-0.3546809168711602	-0.5299546055380568	-2.591417412919442	0.009759543364549352	0.6866370793521569	-2.584234426531371	FALSE
ENSG00000197746	5660	PSAP	PSAP	protein_coding	prosaposin [Source:HGNC Symbol;Acc:HGNC:9498]	10	-1	71816298	71851325	0.11670433047283346	10.46817091541029	2.59200258094038	0.009783172879687104	0.6866370793521569	2.5834003343813046	FALSE
ENSG00000166262	196951	FAM227B	FAM227B	protein_coding	family with sequence similarity 227 member B [Source:HGNC Symbol;Acc:HGNC:26543]	15	-1	49326962	49620929	-0.1755786430725239	2.403735076632158	-2.5864124164672573	0.009891258627793284	0.6910960025932505	-2.5796077823306427	FALSE
ENSG00000274290	8344	HIST1H2BE	HIST1H2BE	protein_coding	histone cluster 1 H2B family member e [Source:HGNC Symbol;Acc:HGNC:4753]	6	1	26172059	26184655	-0.224333207803038	2.591906274522253	-2.584895426181222	0.009980138673043575	0.6937932802649592	-2.5765166918674836	FALSE
ENSG00000167232	7644	ZNF91	ZNF91	protein_coding	zinc finger protein 91 [Source:HGNC Symbol;Acc:HGNC:13166]	19	-1	23304991	23395471	-0.10613433461595001	5.750869085935871	-2.5837467281625246	0.010019321435068718	0.6937932802649592	-2.5751617664428013	FALSE
ENSG00000274925	NA	ZKSCAN2-DT	ZKSCAN2-DT	lncRNA	ZKSCAN2 divergent transcript [Source:HGNC Symbol;Acc:HGNC:53912]	16	1	25257952	25261066	-0.1967729261950546	2.942159857797363	-2.5793855027318306	0.010100043915376535	0.6954752410447362	-2.5723852241542438	FALSE
ENSG00000141682	5366	PMAIP1	PMAIP1	protein_coding	phorbol-12-myristate-13-acetate-induced protein 1 [Source:HGNC Symbol;Acc:HGNC:9108]	18	1	59899948	59904306	0.23185115824584024	3.2864760277994693	2.578335583724557	0.01013328634363422	0.6954752410447362	2.5712475538713497	FALSE
ENSG00000231887	5554	PRH1	PRH1	protein_coding	proline rich protein HaeIII subfamily 1 [Source:HGNC Symbol;Acc:HGNC:9366]	12	-1	10824960	11171608	-0.2511325337864988	1.390334771548651	-2.5773880348653515	0.01017946040545111	0.6955665654138862	-2.569672819684012	FALSE
ENSG00000047230	56474	CTPS2	CTPS2	protein_coding	CTP synthase 2 [Source:HGNC Symbol;Acc:HGNC:2520]	X	-1	16587999	16712936	-0.13252556231860613	3.389234162365325	-2.5729596148391094	0.010289536591292956	0.699236317620439	-2.5659442455599137	FALSE
ENSG00000033100	54480	CHPF2	CHPF2	protein_coding	chondroitin polymerizing factor 2 [Source:HGNC Symbol;Acc:HGNC:29270]	7	1	151232489	151238827	0.08769654779656566	5.295037612191843	2.572428480769853	0.01032332646090391	0.699236317620439	2.5648068140951903	FALSE
ENSG00000021574	6683	SPAST	SPAST	protein_coding	spastin [Source:HGNC Symbol;Acc:HGNC:11233]	2	1	32063547	32157637	0.07655984046728648	6.0236377108148815	2.5688291488746686	0.010419427317368052	0.7003233055913459	2.5615898927456207	FALSE
ENSG00000156030	91748	ELMSAN1	ELMSAN1	protein_coding	ELM2 and Myb/SANT domain containing 1 [Source:HGNC Symbol;Acc:HGNC:19853]	14	-1	73715122	73790285	0.11071747559422018	6.5657181065063455	2.565712878837513	0.01051933662593165	0.7003233055913459	2.5582733551418086	FALSE
ENSG00000153563	925	CD8A	CD8A	protein_coding	CD8a molecule [Source:HGNC Symbol;Acc:HGNC:1706]	2	-1	86784610	86808396	-0.3168138544228878	5.688292232588853	-2.5681050586059384	0.010560219747115426	0.7003233055913459	-2.5569242941076653	FALSE
ENSG00000197122	6714	SRC	SRC	protein_coding	SRC proto-oncogene, non-receptor tyrosine kinase [Source:HGNC Symbol;Acc:HGNC:11283]	20	1	37344685	37406050	0.16775463315717332	5.0419625843093785	2.5654389876643013	0.010565137188436827	0.7003233055913459	2.556762341530127	FALSE
ENSG00000175746	NA	C15orf54	C15orf54	lncRNA	chromosome 15 open reading frame 54 (putative) [Source:HGNC Symbol;Acc:HGNC:33797]	15	1	39250684	39254845	0.5272690702690175	0.9347435458771232	2.563793258508535	0.010599388003350543	0.7003233055913459	2.555636170447124	FALSE
ENSG00000109861	1075	CTSC	CTSC	protein_coding	cathepsin C [Source:HGNC Symbol;Acc:HGNC:2528]	11	-1	88293592	88337761	0.13541728782178275	7.316209724585123	2.563131872827513	0.010651326085398484	0.7003233055913459	2.5539345995732017	FALSE
ENSG00000104447	7227	TRPS1	TRPS1	protein_coding	transcriptional repressor GATA binding 1 [Source:HGNC Symbol;Acc:HGNC:12340]	8	-1	115408496	115809673	-0.17605459879461005	6.4426937970231934	-2.5566583271748975	0.010787265000452052	0.7003233055913459	-2.549515712563972	FALSE
ENSG00000133943	80017	DGLUCY	DGLUCY	protein_coding	D-glutamate cyclase [Source:HGNC Symbol;Acc:HGNC:20498]	14	1	91060333	91225632	0.15536521328952801	8.251088860016962	2.556013962998505	0.01082935070318832	0.7003233055913459	2.5481576922339477	FALSE
ENSG00000238121	NA	LINC00426	LINC00426	lncRNA	long intergenic non-protein coding RNA 426 [Source:HGNC Symbol;Acc:HGNC:42761]	13	-1	30340267	30377145	-0.1700869643437617	3.807847433956154	-2.554821962520147	0.01085590530694502	0.7003233055913459	-2.54730324087044	FALSE
ENSG00000178814	26873	OPLAH	OPLAH	protein_coding	5-oxoprolinase, ATP-hydrolysing [Source:HGNC Symbol;Acc:HGNC:8149]	8	-1	144051266	144063965	-0.3641217354339874	2.210761322652538	-2.555103734409032	0.010964093222549907	0.7003233055913459	-2.543841152729771	FALSE
ENSG00000162783	51278	IER5	IER5	protein_coding	immediate early response 5 [Source:HGNC Symbol;Acc:HGNC:5393]	1	1	181088700	181092900	0.15263464390881554	4.4549353115755785	2.5493704048672687	0.01102790234858087	0.7003233055913459	2.5418134232850917	FALSE
ENSG00000163958	131540	ZDHHC19	ZDHHC19	protein_coding	zinc finger DHHC-type containing 19 [Source:HGNC Symbol;Acc:HGNC:20713]	3	-1	196197452	196211437	-0.5837531433685381	2.40843440257728	-2.552269570660074	0.011040880814112286	0.7003233055913459	-2.5414022692100837	FALSE
ENSG00000077514	10714	POLD3	POLD3	protein_coding	DNA polymerase delta 3, accessory subunit [Source:HGNC Symbol;Acc:HGNC:20932]	11	1	74493851	74669117	0.10431301553417338	4.6248903952517795	2.546657134690833	0.011090965417222851	0.7003233055913459	2.5398196184681443	FALSE
ENSG00000054967	84957	RELT	RELT	protein_coding	RELT TNF receptor [Source:HGNC Symbol;Acc:HGNC:13764]	11	1	73376399	73397474	0.12399116305917701	5.968273499654564	2.545378241514403	0.011150724937362704	0.7003233055913459	2.5379395305710037	FALSE
ENSG00000236358	NA	AL355472.2	AL355472.2	lncRNA	novel transcript	1	1	234357006	234365828	-0.33529834113213675	0.4136828189565756	-2.5443638327122153	0.011179497309380875	0.7003233055913459	-2.537037515892859	FALSE
ENSG00000235162	387882	C12orf75	C12orf75	protein_coding	chromosome 12 open reading frame 75 [Source:HGNC Symbol;Acc:HGNC:35164]	12	1	105235290	105396097	-0.1804516579926707	4.595542434059621	-2.545237989667262	0.011193969811843407	0.7003233055913459	-2.536584581665301	FALSE
ENSG00000182185	5890	RAD51B	RAD51B	protein_coding	RAD51 paralog B [Source:HGNC Symbol;Acc:HGNC:9822]	14	1	67819779	68730218	-0.14185012892261728	6.650147104620119	-2.5444025108148187	0.01119532001359526	0.7003233055913459	-2.5365423520191426	FALSE
ENSG00000224081	NA	SLC44A3-AS1	SLC44A3-AS1	transcribed_processed_pseudogene	SLC44A3 antisense RNA 1 [Source:HGNC Symbol;Acc:HGNC:49057]	1	-1	94613814	94855426	-0.4069243599259087	-0.27110395642835433	-2.5430010253145547	0.011223190994212089	0.7003233055913459	-2.53567165281553	FALSE
ENSG00000140105	7453	WARS	WARS	protein_coding	tryptophanyl-tRNA synthetase [Source:HGNC Symbol;Acc:HGNC:12729]	14	-1	100333790	100376805	0.26004827376322215	7.696600967343081	2.543296518155337	0.011260128680030599	0.7003233055913459	2.5345206606054376	FALSE
ENSG00000176531	653583	PHLDB3	PHLDB3	protein_coding	pleckstrin homology like domain family B member 3 [Source:HGNC Symbol;Acc:HGNC:30499]	19	-1	43474954	43504935	-0.16946933521796104	2.30080665432417	-2.53537028277008	0.011447973156051972	0.7003233055913459	-2.528718722698061	FALSE
ENSG00000233527	NA	ZNF529-AS1	ZNF529-AS1	lncRNA	ZNF529 antisense RNA 1 [Source:HGNC Symbol;Acc:HGNC:51275]	19	1	36573070	36594708	-0.12565854158534684	3.500934723542866	-2.535180137423861	0.011458147128004489	0.7003233055913459	-2.5284068986861685	FALSE
ENSG00000135047	1514	CTSL	CTSL	protein_coding	cathepsin L [Source:HGNC Symbol;Acc:HGNC:2537]	9	1	87726109	87731469	0.28221259740746796	2.2004716971390823	2.5347897746300125	0.011499899956775417	0.7003233055913459	2.5271297764477545	FALSE
ENSG00000144635	51143	DYNC1LI1	DYNC1LI1	protein_coding	dynein cytoplasmic 1 light intermediate chain 1 [Source:HGNC Symbol;Acc:HGNC:18745]	3	-1	32525974	32570858	0.10318076094680073	6.40143818748428	2.534720810262157	0.011548208445159237	0.7003233055913459	2.5256572568053643	FALSE
ENSG00000084444	57613	FAM234B	FAM234B	protein_coding	family with sequence similarity 234 member B [Source:HGNC Symbol;Acc:HGNC:29288]	12	1	13044381	13142521	0.16108714613173025	2.1025121234244124	2.5310108460894356	0.01157485168617263	0.7003233055913459	2.5248474655965536	FALSE
ENSG00000183793	100288332	NPIPA5	NPIPA5	protein_coding	nuclear pore complex interacting protein family member A5 [Source:HGNC Symbol;Acc:HGNC:41980]	16	-1	15363628	15381047	-0.4749445818166462	1.5709753364204921	-2.536383507356833	0.01163092279247538	0.7003233055913459	-2.5231486366655207	FALSE
ENSG00000138378	6775	STAT4	STAT4	protein_coding	signal transducer and activator of transcription 4 [Source:HGNC Symbol;Acc:HGNC:11365]	2	-1	191029576	191151596	-0.14624895953893713	6.097137271528512	-2.5307295568554866	0.011647251139448872	0.7003233055913459	-2.5226552904784465	FALSE
ENSG00000196576	23654	PLXNB2	PLXNB2	protein_coding	plexin B2 [Source:HGNC Symbol;Acc:HGNC:9104]	22	-1	50274979	50307646	0.17820109498523085	6.4826341673445675	2.5295427986490644	0.011655951055471687	0.7003233055913459	2.5223926809255013	FALSE
ENSG00000203747	2214	FCGR3A	FCGR3A	protein_coding	Fc fragment of IgG receptor IIIa [Source:HGNC Symbol;Acc:HGNC:3619]	1	-1	161541759	161550737	0.22940926667216033	7.936089713768448	2.5312530941634748	0.011656261211418072	0.7003233055913459	2.5223833219866605	FALSE
ENSG00000123416	10376	TUBA1B	TUBA1B	protein_coding	tubulin alpha 1b [Source:HGNC Symbol;Acc:HGNC:18809]	12	-1	49127782	49131397	0.1271044819347571	6.443488083364944	2.5302624907204048	0.01165859871383057	0.7003233055913459	2.5223127950843565	FALSE
ENSG00000181036	343413	FCRL6	FCRL6	protein_coding	Fc receptor like 6 [Source:HGNC Symbol;Acc:HGNC:31910]	1	1	159800511	159816257	-0.45044534201496544	3.543454346177953	-2.533129985676364	0.011693877644778453	0.7003233055913459	-2.521249883084528	FALSE
ENSG00000258704	NA	SRP54-AS1	SRP54-AS1	transcribed_unitary_pseudogene	SRP54 antisense RNA 1 (head to head) [Source:HGNC Symbol;Acc:HGNC:50643]	14	-1	34920858	34982532	-0.17329468389330227	5.102863610012686	-2.525962363773106	0.011778009584629255	0.7020147492719648	-2.51872652344084	FALSE
ENSG00000170684	162979	ZNF296	ZNF296	protein_coding	zinc finger protein 296 [Source:HGNC Symbol;Acc:HGNC:15981]	19	-1	45071500	45076587	0.2433925098853701	1.329992459329637	2.5239132102386916	0.01181263938881973	0.7020147492719648	2.5176925178999405	FALSE
ENSG00000176083	257101	ZNF683	ZNF683	protein_coding	zinc finger protein 683 [Source:HGNC Symbol;Acc:HGNC:28495]	1	-1	26361634	26374522	-0.5483681251313017	1.9968318703682189	-2.5238186009806514	0.011949864555933285	0.7032303526429925	-2.513621388401234	FALSE
ENSG00000008083	3720	JARID2	JARID2	protein_coding	jumonji and AT-rich interaction domain containing 2 [Source:HGNC Symbol;Acc:HGNC:6196]	6	1	15246069	15522042	0.14286434655025104	7.9346363892597855	2.520869895103302	0.011970189350335983	0.7032303526429925	2.5130219305323527	FALSE
ENSG00000128294	8459	TPST2	TPST2	protein_coding	tyrosylprotein sulfotransferase 2 [Source:HGNC Symbol;Acc:HGNC:12021]	22	-1	26521996	26596717	-0.12759882827443558	6.854346254287589	-2.518359389792633	0.012033920628911635	0.7032303526429925	-2.5111480783492186	FALSE
ENSG00000101605	8736	MYOM1	MYOM1	protein_coding	myomesin 1 [Source:HGNC Symbol;Acc:HGNC:7613]	18	-1	3066807	3220108	-0.1547957942776783	3.4418311780920923	-2.519706067847036	0.012040083027340817	0.7032303526429925	-2.510967355826405	FALSE
ENSG00000206503	3105	HLA-A	HLA-A	protein_coding	major histocompatibility complex, class I, A [Source:HGNC Symbol;Acc:HGNC:4931]	6	1	29941260	29945884	0.17891725263790548	10.472966066602524	2.518574852365797	0.012059781690608987	0.7032303526429925	2.510390209384685	FALSE
ENSG00000116205	127428	TCEANC2	TCEANC2	protein_coding	transcription elongation factor A N-terminal and central domain containing 2 [Source:HGNC Symbol;Acc:HGNC:26494]	1	1	54053584	54112519	0.07045934728489556	4.767851745234438	2.5124086533761654	0.012221525740340185	0.7059674365712882	2.505682649510485	FALSE
ENSG00000197585	NA	AC068051.1	AC068051.1	lncRNA	novel transcript, antisense to VWC2L	2	-1	214241676	214684246	-0.3109043532306659	2.3864351785459386	-2.514725279877293	0.012229372190341885	0.7059674365712882	-2.5054556856117425	FALSE
ENSG00000285752	NA	CDC42-AS1	CDC42-AS1	lncRNA	CDC42 antisense RNA 1 [Source:HGNC Symbol;Acc:HGNC:54314]	1	-1	22028317	22052927	-0.23639241884884465	0.6514987330582998	-2.508572397821621	0.012336696011314112	0.7059674365712882	-2.502364152732636	FALSE
ENSG00000232940	NA	HCG25	HCG25	lncRNA	HLA complex group 25 [Source:HGNC Symbol;Acc:HGNC:20196]	6	1	33249534	33255167	-0.20576237165885747	1.5108328410263672	-2.505357809521781	0.01244327700069774	0.7059674365712882	-2.499317505774001	FALSE
ENSG00000103260	79006	METRN	METRN	protein_coding	meteorin, glial cell differentiation regulator [Source:HGNC Symbol;Acc:HGNC:14151]	16	1	715118	719655	-0.3095648830217345	0.0016886929093805044	-2.4994043523889085	0.012655318113372198	0.7059674365712882	-2.493324353560553	FALSE
ENSG00000248693	NA	LINC02100	LINC02100	lncRNA	long intergenic non-protein coding RNA 2100 [Source:HGNC Symbol;Acc:HGNC:52955]	5	-1	18704433	18746173	-0.1696629919630448	3.7223147686642686	-2.4989684029404606	0.012697562691411209	0.7059674365712882	-2.492140979350671	FALSE
ENSG00000272047	404672	GTF2H5	GTF2H5	protein_coding	general transcription factor IIH subunit 5 [Source:HGNC Symbol;Acc:HGNC:21157]	6	1	158168350	158199344	-0.12110227209614965	3.157162748195245	-2.497162366798005	0.012748170757539649	0.7059674365712882	-2.4907279026271603	FALSE
ENSG00000066027	5525	PPP2R5A	PPP2R5A	protein_coding	protein phosphatase 2 regulatory subunit B'alpha [Source:HGNC Symbol;Acc:HGNC:9309]	1	1	212285410	212361853	-0.1443591394847452	7.438059097564381	-2.498321109186194	0.01280845632826706	0.7059674365712882	-2.489051076020224	FALSE
ENSG00000160323	11093	ADAMTS13	ADAMTS13	protein_coding	ADAM metallopeptidase with thrombospondin type 1 motif 13 [Source:HGNC Symbol;Acc:HGNC:1366]	9	1	133414358	133459402	-0.269133381408028	0.08801061236271279	-2.4948379199627353	0.01281453267416759	0.7059674365712882	-2.4888824518093866	FALSE
ENSG00000111737	11021	RAB35	RAB35	protein_coding	RAB35, member RAS oncogene family [Source:HGNC Symbol;Acc:HGNC:9774]	12	-1	120095099	120117502	0.0811527896130988	5.998808343753271	2.494815752936391	0.012858533901803264	0.7059674365712882	2.4876634839692877	FALSE
ENSG00000170242	55031	USP47	USP47	protein_coding	ubiquitin specific peptidase 47 [Source:HGNC Symbol;Acc:HGNC:20076]	11	1	11841423	11961887	-0.0662238577090557	6.472173360029488	-2.4933614609387833	0.0129004230576981	0.7059674365712882	-2.486506451412361	FALSE
ENSG00000142655	5195	PEX14	PEX14	protein_coding	peroxisomal biogenesis factor 14 [Source:HGNC Symbol;Acc:HGNC:8856]	1	1	10472288	10630758	-0.11697470541840538	5.102702438034141	-2.4922312283752235	0.012933891429662139	0.7059674365712882	-2.485584398169906	FALSE
ENSG00000196182	83931	STK40	STK40	protein_coding	serine/threonine kinase 40 [Source:HGNC Symbol;Acc:HGNC:21373]	1	-1	36339624	36385896	0.09753296573766868	8.221074995597526	2.492373842291378	0.012948355880167512	0.7059674365712882	2.4851865558470756	FALSE
ENSG00000253540	NA	FAM86HP	FAM86HP	transcribed_unprocessed_pseudogene	family with sequence similarity 86 member H, pseudogene [Source:HGNC Symbol;Acc:HGNC:42359]	3	-1	130099092	130111472	-0.3418046380124274	-0.09693143808593944	-2.4910041956024163	0.012955465338782985	0.7059674365712882	-2.484991155453957	FALSE
ENSG00000163050	56997	COQ8A	COQ8A	protein_coding	coenzyme Q8A [Source:HGNC Symbol;Acc:HGNC:16812]	1	1	226897536	226987545	0.14776977398322266	5.606835937117954	2.4904635494128415	0.013107546425295713	0.7059674365712882	2.4808338239109027	FALSE
ENSG00000246526	NA	LINC002481	LINC002481	lncRNA	long intergenic non-protein coding RNA 2481 [Source:HGNC Symbol;Acc:HGNC:27958]	4	-1	6687448	6690519	-0.2695873107648459	2.0979830866982545	-2.4877330540813842	0.013140305195333483	0.7059674365712882	-2.4799439085481874	FALSE
ENSG00000151575	374618	TEX9	TEX9	protein_coding	testis expressed 9 [Source:HGNC Symbol;Acc:HGNC:29585]	15	1	56244009	56445997	-0.1939867536453992	2.2929595371558684	-2.4856271188653905	0.013164789959706302	0.7059674365712882	-2.4792800426989983	FALSE
ENSG00000256660	387837	CLEC12B	CLEC12B	protein_coding	C-type lectin domain family 12 member B [Source:HGNC Symbol;Acc:HGNC:31966]	12	1	10010627	10018796	-0.45547653095170126	2.9262730738691047	-2.4908321519819334	0.013170780768601432	0.7059674365712882	-2.4791177776003828	FALSE
ENSG00000152315	56659	KCNK13	KCNK13	protein_coding	potassium two pore domain channel subfamily K member 13 [Source:HGNC Symbol;Acc:HGNC:6275]	14	1	90061994	90185853	-0.21433186305216667	2.303514947700492	-2.4842895754282006	0.01321721332961435	0.7059674365712882	-2.477862328739348	FALSE
ENSG00000160318	125875	CLDND2	CLDND2	protein_coding	claudin domain containing 2 [Source:HGNC Symbol;Acc:HGNC:28511]	19	-1	51367098	51369003	-0.42924860859515285	-0.33347808585381145	-2.484383935620507	0.013246193725174379	0.7059674365712882	-2.4770807285088368	FALSE
ENSG00000168421	399	RHOH	RHOH	protein_coding	ras homolog family member H [Source:HGNC Symbol;Acc:HGNC:686]	4	1	40191053	40246967	-0.13056360484948204	6.452226029413004	-2.484674832006861	0.013262025139093369	0.7059674365712882	-2.476654394131897	FALSE
ENSG00000108984	5608	MAP2K6	MAP2K6	protein_coding	mitogen-activated protein kinase kinase 6 [Source:HGNC Symbol;Acc:HGNC:6846]	17	1	69414697	69553865	-0.20911187583239155	5.861823928507354	-2.483718403796945	0.013262255232712804	0.7059674365712882	-2.476648201109951	FALSE
ENSG00000260401	NA	AP002761.4	AP002761.4	lncRNA	novel transcript, overlapping to P2RY2	11	1	73238975	73242335	0.275211555694149	2.669371021159717	2.4816335086574823	0.013327045635785288	0.7059674365712882	2.4749081201019885	FALSE
ENSG00000073350	3993	LLGL2	LLGL2	protein_coding	LLGL scribble cell polarity complex component 2 [Source:HGNC Symbol;Acc:HGNC:6629]	17	1	75525080	75575208	-0.18377750187065267	3.827143996585394	-2.4807222902415877	0.01337604724039276	0.7059674365712882	-2.473597039524064	FALSE
ENSG00000165175	58526	MID1IP1	MID1IP1	protein_coding	MID1 interacting protein 1 [Source:HGNC Symbol;Acc:HGNC:20715]	X	1	38801432	38806537	0.13504954099316002	6.574139418362986	2.4802386787236124	0.01338928912470739	0.7059674365712882	2.473243470026474	FALSE
ENSG00000105426	5802	PTPRS	PTPRS	protein_coding	protein tyrosine phosphatase receptor type S [Source:HGNC Symbol;Acc:HGNC:9681]	19	-1	5158495	5340803	0.2797776633724638	2.6231889225294616	2.4798180043308524	0.013392657419395031	0.7059674365712882	2.473153583018411	FALSE
ENSG00000164978	318	NUDT2	NUDT2	protein_coding	nudix hydrolase 2 [Source:HGNC Symbol;Acc:HGNC:8049]	9	1	34329506	34343711	-0.13916181514701131	3.1105953069559393	-2.4788109897821626	0.013425877411188064	0.7059674365712882	-2.4722681360733736	FALSE
ENSG00000007341	54879	ST7L	ST7L	protein_coding	suppression of tumorigenicity 7 like [Source:HGNC Symbol;Acc:HGNC:18441]	1	-1	112523514	112620825	-0.1333117469035754	4.237778918995502	-2.476328104439102	0.013509358519483958	0.7059674365712882	-2.470051544111145	FALSE
ENSG00000099991	23523	CABIN1	CABIN1	protein_coding	calcineurin binding protein 1 [Source:HGNC Symbol;Acc:HGNC:24187]	22	1	24011192	24178628	0.12135868323502663	6.4912264083450895	2.4754817557886004	0.01355130883138888	0.7059674365712882	2.468942244167036	FALSE
ENSG00000196526	60312	AFAP1	AFAP1	protein_coding	actin filament associated protein 1 [Source:HGNC Symbol;Acc:HGNC:24017]	4	-1	7758714	7939926	-0.3358363014595729	4.047755885820645	-2.480941813687286	0.013552671029300365	0.7059674365712882	-2.468906274199406	FALSE
ENSG00000240563	54596	L1TD1	L1TD1	protein_coding	LINE1 type transposase domain containing 1 [Source:HGNC Symbol;Acc:HGNC:25595]	1	1	62194849	62212328	0.5966644898973392	-0.6741182002111861	2.47554421878157	0.01361257430244582	0.7059674365712882	2.4673276284879386	FALSE
ENSG00000065675	5588	PRKCQ	PRKCQ	protein_coding	protein kinase C theta [Source:HGNC Symbol;Acc:HGNC:9410]	10	-1	6427143	6580301	-0.13839384752238182	6.3606518157568255	-2.4739692072691004	0.013616016862690922	0.7059674365712882	-2.467237092454961	FALSE
ENSG00000153094	10018	BCL2L11	BCL2L11	protein_coding	BCL2 like 11 [Source:HGNC Symbol;Acc:HGNC:994]	2	1	111119378	111168445	0.14157995451443472	6.009597189984254	2.473562404838213	0.013660712942420444	0.7059674365712882	2.4660634602709717	FALSE
ENSG00000076351	113235	SLC46A1	SLC46A1	protein_coding	solute carrier family 46 member 1 [Source:HGNC Symbol;Acc:HGNC:30521]	17	-1	28394642	28407197	0.24942548959998045	1.3347184059285353	2.471276940865326	0.013690572268619253	0.7059674365712882	2.465281300841481	FALSE
ENSG00000113924	3081	HGD	HGD	protein_coding	homogentisate 1,2-dioxygenase [Source:HGNC Symbol;Acc:HGNC:4892]	3	-1	120628172	120682269	0.27010101681381604	2.0394255218094157	2.4716800267057057	0.013719901474222683	0.7059674365712882	2.464514493298851	FALSE
ENSG00000039650	11284	PNKP	PNKP	protein_coding	polynucleotide kinase 3'-phosphatase [Source:HGNC Symbol;Acc:HGNC:9154]	19	-1	49859882	49878351	0.09624878902914347	5.154316400723327	2.4703884403262015	0.013752494450231684	0.7059674365712882	2.4636640515012873	FALSE
ENSG00000177990	283417	DPY19L2	DPY19L2	protein_coding	dpy-19 like 2 [Source:HGNC Symbol;Acc:HGNC:19414]	12	-1	63558913	63668939	-0.44239309455529685	-0.15959449174337342	-2.4693812388868297	0.013834624469620365	0.7059674365712882	-2.461528917458544	FALSE
ENSG00000119729	23433	RHOQ	RHOQ	protein_coding	ras homolog family member Q [Source:HGNC Symbol;Acc:HGNC:17736]	2	1	46541806	46584688	0.09313272131584593	7.2561750963371665	2.4673804410686913	0.01387998547906628	0.7059674365712882	2.4603544607148615	FALSE
ENSG00000263307	NA	AC007216.4	AC007216.4	lncRNA	novel transcript, antisense to GSPT1	16	1	11851649	11895611	-0.14257919286115728	4.075998002934565	-2.465084543142786	0.013959367688599966	0.7059674365712882	-2.458307279891056	FALSE
ENSG00000223959	NA	AFG3L1P	AFG3L1P	transcribed_unitary_pseudogene	AFG3 like matrix AAA peptidase subunit 1, pseudogene [Source:HGNC Symbol;Acc:HGNC:314]	16	1	89972586	90002161	-0.09050451270365567	4.824813585924197	-2.4620936108822264	0.014057692790898	0.7059674365712882	-2.455785782504103	FALSE
ENSG00000132681	480	ATP1A4	ATP1A4	protein_coding	ATPase Na+/K+ transporting subunit alpha 4 [Source:HGNC Symbol;Acc:HGNC:14073]	1	1	160151570	160186977	-0.5764130716781385	-0.9854258535357115	-2.463821594192187	0.014087657534721082	0.7059674365712882	-2.455020446512629	FALSE
ENSG00000140374	2108	ETFA	ETFA	protein_coding	electron transfer flavoprotein subunit alpha [Source:HGNC Symbol;Acc:HGNC:3481]	15	-1	76215353	76311472	-0.0879043016860317	5.951105977542715	-2.461448237938073	0.014139864115145288	0.7059674365712882	-2.453690452303593	FALSE
ENSG00000164483	154075	SAMD3	SAMD3	protein_coding	sterile alpha motif domain containing 3 [Source:HGNC Symbol;Acc:HGNC:21574]	6	-1	130144315	130365425	-0.2197448289067765	6.371750136731493	-2.461047028706824	0.014174009244878863	0.7059674365712882	-2.4528229264193513	FALSE
ENSG00000196312	84278	MFSD14C	MFSD14C	protein_coding	major facilitator superfamily domain containing 14C [Source:HGNC Symbol;Acc:HGNC:23672]	9	-1	96887373	97013708	-0.12773690751367095	6.2982046471362025	-2.4589959244371116	0.014198210753209818	0.7059674365712882	-2.4522091543129716	FALSE
ENSG00000170571	133418	EMB	EMB	protein_coding	embigin [Source:HGNC Symbol;Acc:HGNC:30465]	5	-1	50396192	50443248	-0.19129541518444704	7.660019701604264	-2.455131094500435	0.014361208684893096	0.7059674365712882	-2.448099257669569	FALSE
ENSG00000079257	56925	LXN	LXN	protein_coding	latexin [Source:HGNC Symbol;Acc:HGNC:13347]	3	-1	158645822	158672648	0.172670551031068	3.5088481566712484	2.454788479048394	0.01439391127642164	0.7059674365712882	2.4472796405048665	FALSE
ENSG00000178026	388886	LRRC75B	LRRC75B	protein_coding	leucine rich repeat containing 75B [Source:HGNC Symbol;Acc:HGNC:33155]	22	-1	24585620	24593208	-0.3778167441632059	-0.7700695706266979	-2.4513500401328128	0.014489576740035814	0.7059674365712882	-2.444891393992715	FALSE
ENSG00000033170	2530	FUT8	FUT8	protein_coding	fucosyltransferase 8 [Source:HGNC Symbol;Acc:HGNC:4019]	14	1	65410592	65744121	-0.14667822202369063	5.328209220051409	-2.451085313703634	0.014517383238282956	0.7059674365712882	-2.444199825209681	FALSE
ENSG00000197965	9019	MPZL1	MPZL1	protein_coding	myelin protein zero like 1 [Source:HGNC Symbol;Acc:HGNC:7226]	1	1	167721192	167791919	0.25474843973124184	7.004691260602126	2.4521126928995804	0.014522066547836771	0.7059674365712882	2.4440834626807235	FALSE
ENSG00000120071	284058	KANSL1	KANSL1	protein_coding	KAT8 regulatory NSL complex subunit 1 [Source:HGNC Symbol;Acc:HGNC:24565]	17	-1	46029916	46225389	-0.1179324753601243	7.967610439730586	-2.453114584927104	0.014533152357330634	0.7059674365712882	-2.4438081540503838	FALSE
ENSG00000106608	55665	URGCP	URGCP	protein_coding	upregulator of cell proliferation [Source:HGNC Symbol;Acc:HGNC:30890]	7	-1	43875894	43926411	-0.16816888739084002	3.9978483855095757	-2.4484372997189334	0.014612639392346667	0.7059674365712882	-2.441839552559597	FALSE
ENSG00000235576	NA	LINC01871	LINC01871	lncRNA	long intergenic non-protein coding RNA 1871 [Source:HGNC Symbol;Acc:HGNC:52690]	2	1	7725801	7730705	-0.29775023925146415	1.932442754986394	-2.4489778124168153	0.014628189403597986	0.7059674365712882	-2.4414555404624685	FALSE
ENSG00000225032	NA	AL162586.1	AL162586.1	lncRNA	novel transcript	9	1	127816066	127822520	-0.17989562029030104	2.6739965755966386	-2.446799276480758	0.01468725545977877	0.7059674365712882	-2.440000158668002	FALSE
ENSG00000270629	25832	NBPF14	NBPF14	protein_coding	NBPF member 14 [Source:HGNC Symbol;Acc:HGNC:25232]	1	-1	148531385	148679742	0.12040252171971577	4.86542357110647	2.4464042688116296	0.014734758377205726	0.7059674365712882	2.4388334297118166	FALSE
ENSG00000284719	NA	AL033527.4	AL033527.4	lncRNA	novel transcript	1	1	39799422	39809450	-0.2271717712910155	1.7584552432613432	-2.445078786540592	0.014800727987947475	0.7059674365712882	-2.437218623136423	FALSE
ENSG00000130349	51250	MTRES1	MTRES1	protein_coding	mitochondrial transcription rescue factor 1 [Source:HGNC Symbol;Acc:HGNC:17971]	6	1	107028199	107051586	-0.12337779072780641	3.4841407166098297	-2.4427343112733744	0.01480796813037511	0.7059674365712882	-2.4370417851397006	FALSE
ENSG00000064270	9914	ATP2C2	ATP2C2	protein_coding	ATPase secretory pathway Ca2+ transporting 2 [Source:HGNC Symbol;Acc:HGNC:29103]	16	1	84368527	84464187	-0.5225442351662286	0.8551612942398213	-2.4473096987340437	0.014840332120605485	0.7059674365712882	-2.436252236102357	FALSE
ENSG00000167461	4218	RAB8A	RAB8A	protein_coding	RAB8A, member RAS oncogene family [Source:HGNC Symbol;Acc:HGNC:7007]	19	1	16111889	16134234	0.10092578280006581	6.8347078921041495	2.437710157643914	0.01506599443026222	0.7059674365712882	2.4307887849654914	FALSE
ENSG00000244649	NA	LINC02086	LINC02086	lncRNA	long intergenic non-protein coding RNA 2086 [Source:HGNC Symbol;Acc:HGNC:52936]	17	1	48646923	48707346	-0.5299463159682319	-0.08394048244130417	-2.440120433899493	0.01507930053734216	0.7059674365712882	-2.4304688899986484	FALSE
ENSG00000099940	9342	SNAP29	SNAP29	protein_coding	synaptosome associated protein 29 [Source:HGNC Symbol;Acc:HGNC:11133]	22	1	20859007	20891214	0.07183145405441227	5.807180267544451	2.4354311037547136	0.015167930031594064	0.7059674365712882	2.428344450015261	FALSE
ENSG00000064933	5378	PMS1	PMS1	protein_coding	PMS1 homolog 1, mismatch repair system component [Source:HGNC Symbol;Acc:HGNC:9121]	2	1	189784085	189877629	-0.1172226143429902	4.286076054043144	-2.4344251710100706	0.015177743610161375	0.7059674365712882	-2.428109892240104	FALSE
ENSG00000274173	NA	AL035661.1	AL035661.1	lncRNA	novel transcript	20	1	24931840	24932983	-0.506955144922788	2.7902235666089203	-2.4389213297316985	0.015189466467710834	0.7059674365712882	-2.4278298751080203	FALSE
ENSG00000110944	51561	IL23A	IL23A	protein_coding	interleukin 23 subunit alpha [Source:HGNC Symbol;Acc:HGNC:15488]	12	1	56334174	56340410	-0.2578408860814735	0.8071993826676237	-2.4331058674754815	0.015198308797918008	0.7059674365712882	-2.427618789347214	FALSE
ENSG00000100647	9766	SUSD6	SUSD6	protein_coding	sushi domain containing 6 [Source:HGNC Symbol;Acc:HGNC:19956]	14	1	69611596	69715144	0.09674657518197627	8.016187387099654	2.433716519177449	0.015219490127466873	0.7059674365712882	2.4271135841313023	FALSE
ENSG00000215533	NA	LINC00189	LINC00189	lncRNA	long intergenic non-protein coding RNA 189 [Source:HGNC Symbol;Acc:HGNC:18461]	21	1	29193480	29288205	0.5521254963605841	-0.3288122153605695	2.435148885489835	0.015228147177348913	0.7059674365712882	2.4269072792324646	FALSE
ENSG00000267419	NA	AC011477.1	AC011477.1	transcribed_unprocessed_pseudogene	zinc finger protein 506 (ZNF506) pseudogene	19	1	19776602	19836073	-0.13430355220391732	4.540779370623926	-2.431354885263126	0.015327398064472846	0.7059674365712882	-2.4245493948177157	FALSE
ENSG00000152518	678	ZFP36L2	ZFP36L2	protein_coding	ZFP36 ring finger protein like 2 [Source:HGNC Symbol;Acc:HGNC:1108]	2	-1	43222402	43226606	0.11588487339554376	8.649514133008871	2.4307939448586704	0.015333488595358515	0.7059674365712882	2.4244051413980734	FALSE
ENSG00000225830	2074	ERCC6	ERCC6	protein_coding	ERCC excision repair 6, chromatin remodeling factor [Source:HGNC Symbol;Acc:HGNC:3438]	10	-1	49454470	49539538	0.11497683395262026	4.571787861482608	2.429732752032317	0.015364525395938546	0.7059674365712882	2.423670821379205	FALSE
ENSG00000230606	NA	AC092683.1	AC092683.1	lncRNA	novel transcript	2	-1	97416165	97433527	-0.4330483381587962	1.715013448989639	-2.4343248207999286	0.01537697917015377	0.7059674365712882	-2.423376536412344	FALSE
ENSG00000170264	84140	FAM161A	FAM161A	protein_coding	FAM161 centrosomal protein A [Source:HGNC Symbol;Acc:HGNC:25808]	2	-1	61824848	61854143	-0.261618510441563	0.45900845240601756	-2.428587868658865	0.015382441740324208	0.7059674365712882	-2.423247521067474	FALSE
ENSG00000112053	116369	SLC26A8	SLC26A8	protein_coding	solute carrier family 26 member 8 [Source:HGNC Symbol;Acc:HGNC:14468]	6	-1	35943516	36024868	-0.33172424847295456	5.7019733423677685	-2.429903038324032	0.015442467327668796	0.7059674365712882	-2.4218324827291897	FALSE
ENSG00000173960	165324	UBXN2A	UBXN2A	protein_coding	UBX domain protein 2A [Source:HGNC Symbol;Acc:HGNC:27265]	2	1	23927285	24004909	-0.08293027049816004	4.670357903546307	-2.427897225368849	0.015449908349407855	0.7059674365712882	-2.421657406092107	FALSE
ENSG00000284060	NA	AC002472.2	AC002472.2	transcribed_unprocessed_pseudogene	pseudogene similar to part of tubulin, alpha 3c (TUBA3C)	22	-1	21002895	21009453	-0.38090251316414736	-0.6762906275159563	-2.4269395499753568	0.015464602587077051	0.7059674365712882	-2.421311889488142	FALSE
ENSG00000255641	NA	AC068775.1	AC068775.1	protein_coding	novel protein	12	-1	10412312	10436001	-0.4640699206891249	0.3826021918170792	-2.4278092313101363	0.015503154238898044	0.7059674365712882	-2.4204067671829685	FALSE
ENSG00000138621	60490	PPCDC	PPCDC	protein_coding	phosphopantothenoylcysteine decarboxylase [Source:HGNC Symbol;Acc:HGNC:28107]	15	1	75023586	75117462	0.20742078570468614	7.503244490685423	2.4240056787380504	0.015648912469014717	0.7059674365712882	2.417002434307671	FALSE
ENSG00000080839	5933	RBL1	RBL1	protein_coding	RB transcriptional corepressor like 1 [Source:HGNC Symbol;Acc:HGNC:9893]	20	-1	36996349	37095997	-0.10664582455264693	4.7357900310477294	-2.42175915306141	0.0156968020717376	0.7059674365712882	-2.4158900114215105	FALSE
ENSG00000267780	NA	AC021594.2	AC021594.2	lncRNA	novel transcript	18	1	79792726	79816529	-0.48643950394248403	-0.3854367188192453	-2.424130345037931	0.015710244879476344	0.7059674365712882	-2.415578286450888	FALSE
ENSG00000065054	9351	SLC9A3R2	SLC9A3R2	protein_coding	SLC9A3 regulator 2 [Source:HGNC Symbol;Acc:HGNC:11076]	16	1	2025356	2039026	0.3233287880359863	-0.3404487714614789	2.418257658697297	0.015831757817853367	0.7059674365712882	2.4127711217096834	FALSE
ENSG00000088256	2767	GNA11	GNA11	protein_coding	G protein subunit alpha 11 [Source:HGNC Symbol;Acc:HGNC:4379]	19	1	3094362	3123999	0.20300433537430795	1.588281532037928	2.417648931104011	0.015888461591315385	0.7059674365712882	2.4114676432228928	FALSE
ENSG00000240291	NA	AL450384.2	AL450384.2	lncRNA	novel transcript, antisense to CACNB2	10	-1	18513115	18545651	-0.15920504195882623	3.261105353804713	-2.4173318779642377	0.01590562967072839	0.7059674365712882	-2.411073798637621	FALSE
ENSG00000181222	5430	POLR2A	POLR2A	protein_coding	RNA polymerase II subunit A [Source:HGNC Symbol;Acc:HGNC:9187]	17	1	7484366	7514618	0.08055293997485258	8.749580489113402	2.4179326875286655	0.015907613271946622	0.7059674365712882	2.4110283178973866	FALSE
ENSG00000265967	NA	AC100830.3	AC100830.3	lncRNA	novel transcript, antisense to ornithine decarboxylase antizyme 2 OAZ2	15	1	64695041	64695594	-0.29381949381635164	-0.15702628002656838	-2.416289329710307	0.015908161108680673	0.7059674365712882	-2.4110157577735682	FALSE
ENSG00000134490	85019	TMEM241	TMEM241	protein_coding	transmembrane protein 241 [Source:HGNC Symbol;Acc:HGNC:31723]	18	-1	23197144	23437961	-0.14733366304424766	3.225306918953631	-2.417067064665206	0.015924082047284755	0.7059674365712882	-2.4106509081998286	FALSE
ENSG00000112773	55603	TENT5A	TENT5A	protein_coding	terminal nucleotidyltransferase 5A [Source:HGNC Symbol;Acc:HGNC:18345]	6	-1	81491439	81752774	0.12933071800000473	5.754685065281706	2.415490878100053	0.015967829786266808	0.7059674365712882	2.4096500193720147	FALSE
ENSG00000240890	NA	AC020633.1	AC020633.1	processed_pseudogene	G2/M-phase specific E3 ubiquitin ligase (G2E3) pseudogene	3	1	132386522	132389074	0.38297070045659243	-0.22907326021587032	2.4151355910392622	0.01597540907978352	0.7059674365712882	2.409476860531949	FALSE
ENSG00000005020	8935	SKAP2	SKAP2	protein_coding	src kinase associated phosphoprotein 2 [Source:HGNC Symbol;Acc:HGNC:15687]	7	-1	26667068	26995239	-0.1438149052300126	8.149286634152807	-2.415080613578479	0.01613950971585498	0.7059817684431564	-2.405745366114445	FALSE
ENSG00000160179	9619	ABCG1	ABCG1	protein_coding	ATP binding cassette subfamily G member 1 [Source:HGNC Symbol;Acc:HGNC:73]	21	1	42199689	42297244	0.2568092361487828	5.820133970199476	2.4120383301801924	0.016161574368390982	0.7059817684431564	2.4052461829163327	FALSE
ENSG00000140280	256586	LYSMD2	LYSMD2	protein_coding	LysM domain containing 2 [Source:HGNC Symbol;Acc:HGNC:28571]	15	-1	51723011	51751585	0.17927434897256056	4.855631331337445	2.4100635404975024	0.016213163612356165	0.7059817684431564	2.4040813787757283	FALSE
ENSG00000002587	9957	HS3ST1	HS3ST1	protein_coding	heparan sulfate-glucosamine 3-sulfotransferase 1 [Source:HGNC Symbol;Acc:HGNC:5194]	4	-1	11393150	11429564	0.398021872545387	0.05009368187866927	2.409285930006644	0.01623218348296769	0.7059817684431564	2.4036527616601022	FALSE
ENSG00000100095	23544	SEZ6L	SEZ6L	protein_coding	seizure related 6 homolog like [Source:HGNC Symbol;Acc:HGNC:10763]	22	1	26169462	26383597	0.3494359733082352	2.0443910670832963	2.4087019364305804	0.0162717828527058	0.7059817684431564	2.4027617949998414	FALSE
ENSG00000248636	NA	AC002070.1	AC002070.1	lncRNA	novel transcript	12	-1	119361247	119668079	0.33911525446438634	-0.492241288489686	2.4079407671266684	0.01629008593838232	0.7059817684431564	2.4023506281241294	FALSE
ENSG00000143499	56950	SMYD2	SMYD2	protein_coding	SET and MYND domain containing 2 [Source:HGNC Symbol;Acc:HGNC:20982]	1	1	214281102	214337131	-0.08750156282542854	4.6989072242798535	-2.4079886947206037	0.01630136484291687	0.7059817684431564	-2.4020974569997935	FALSE
ENSG00000166145	6692	SPINT1	SPINT1	protein_coding	serine peptidase inhibitor, Kunitz type 1 [Source:HGNC Symbol;Acc:HGNC:11246]	15	1	40844018	40858207	0.18173250125767781	3.622425775578907	2.405883121806713	0.01641555231203936	0.7059817684431564	2.3995429858650668	FALSE
ENSG00000180304	4947	OAZ2	OAZ2	protein_coding	ornithine decarboxylase antizyme 2 [Source:HGNC Symbol;Acc:HGNC:8096]	15	-1	64687573	64703281	0.11959851276333211	8.451563738918082	2.4054131748766587	0.016453850031038095	0.7059817684431564	2.3986897285215294	FALSE
ENSG00000259363	NA	AC090825.1	AC090825.1	lncRNA	novel transcript	15	1	99805793	99916818	-0.1848901698059202	3.5711523325115526	-2.4058459460813073	0.01646275070555703	0.7059817684431564	-2.3984916750436107	FALSE
ENSG00000101773	5932	RBBP8	RBBP8	protein_coding	RB binding protein 8, endonuclease [Source:HGNC Symbol;Acc:HGNC:9891]	18	1	22798261	23026488	0.14512367523986747	3.4006214873428915	2.403891656243139	0.01649459526852966	0.7059817684431564	2.3977838547185746	FALSE
ENSG00000196912	57730	ANKRD36B	ANKRD36B	protein_coding	ankyrin repeat domain 36B [Source:HGNC Symbol;Acc:HGNC:29333]	2	-1	97492663	97589965	-0.2140909401982265	3.237956341226728	-2.405019430223692	0.016521912316734305	0.7059817684431564	-2.3971776248638244	FALSE
ENSG00000203797	8528	DDO	DDO	protein_coding	D-aspartate oxidase [Source:HGNC Symbol;Acc:HGNC:2727]	6	-1	110391771	110415575	0.4298542019291043	-0.6471717711415695	2.399421094561057	0.01670572227336782	0.7102919318586179	2.3931211856723364	FALSE
ENSG00000109466	11275	KLHL2	KLHL2	protein_coding	kelch like family member 2 [Source:HGNC Symbol;Acc:HGNC:6353]	4	1	165207561	165323156	-0.19646145261990178	6.976977411156227	-2.399631966734055	0.0167143675538905	0.7102919318586179	-2.392931362628934	FALSE
ENSG00000132879	93611	FBXO44	FBXO44	protein_coding	F-box protein 44 [Source:HGNC Symbol;Acc:HGNC:24847]	1	1	11654375	11663327	-0.14370980541299305	3.116893674387191	-2.393955630614919	0.016946695780253335	0.7163038018718557	-2.3878621752547087	FALSE
ENSG00000064419	23534	TNPO3	TNPO3	protein_coding	transportin 3 [Source:HGNC Symbol;Acc:HGNC:17103]	7	-1	128954180	129055173	-0.11329284747887414	6.512956099094056	-2.3945091274396675	0.0169481977491439	0.7163038018718557	-2.387829602630472	FALSE
ENSG00000100450	2999	GZMH	GZMH	protein_coding	granzyme H [Source:HGNC Symbol;Acc:HGNC:4710]	14	-1	24606480	24609699	-0.44897828441464194	3.9229562405519207	-2.3964527183630944	0.01703817888103764	0.7181499799559099	-2.3858828228268707	FALSE
ENSG00000186642	5138	PDE2A	PDE2A	protein_coding	phosphodiesterase 2A [Source:HGNC Symbol;Acc:HGNC:8777]	11	-1	72576141	72674591	-0.23745689780638513	2.737948340189733	-2.3923402221768297	0.017127297773204268	0.7191876669592947	-2.383963569869346	FALSE
ENSG00000170310	9482	STX8	STX8	protein_coding	syntaxin 8 [Source:HGNC Symbol;Acc:HGNC:11443]	17	-1	9250471	9576591	-0.12918798941317355	6.731226310604024	-2.3898491871698053	0.017155530705624335	0.7191876669592947	-2.3833573765042027	FALSE
ENSG00000118655	64858	DCLRE1B	DCLRE1B	protein_coding	DNA cross-link repair 1B [Source:HGNC Symbol;Acc:HGNC:17641]	1	1	113905213	113914086	0.18286452867659753	2.468071924898732	2.38775426986527	0.017211642437667773	0.7192336135240122	2.3821551870264033	FALSE
ENSG00000116604	4209	MEF2D	MEF2D	protein_coding	myocyte enhancer factor 2D [Source:HGNC Symbol;Acc:HGNC:6997]	1	-1	156463727	156500779	0.07721867504239022	6.852815952499661	2.3788154229515888	0.01763842006269222	0.7192336135240122	2.3731223508184454	FALSE
ENSG00000105204	9149	DYRK1B	DYRK1B	protein_coding	dual specificity tyrosine phosphorylation regulated kinase 1B [Source:HGNC Symbol;Acc:HGNC:3092]	19	-1	39825350	39834201	0.11022283029609259	3.877460145113461	2.3775307581625826	0.017698132578150224	0.7192336135240122	2.371873840596995	FALSE
ENSG00000178467	54681	P4HTM	P4HTM	protein_coding	prolyl 4-hydroxylase, transmembrane [Source:HGNC Symbol;Acc:HGNC:28858]	3	1	48989889	49007153	-0.1149154993865551	3.473741973876781	-2.376868310463067	0.017716885635952525	0.7192336135240122	-2.3714825005695612	FALSE
ENSG00000078319	NA	PMS2P1	PMS2P1	unprocessed_pseudogene	PMS1 homolog 2, mismatch repair system component pseudogene 1 [Source:HGNC Symbol;Acc:HGNC:9123]	7	-1	100320992	100341908	-0.12439043161539542	2.821363798085273	-2.3768442389722995	0.017717152997176043	0.7192336135240122	-2.3714769238833693	FALSE
ENSG00000086289	54749	EPDR1	EPDR1	protein_coding	ependymin related 1 [Source:HGNC Symbol;Acc:HGNC:17572]	7	1	37683843	37951936	-0.21557035960304738	3.9833150498295904	-2.3792265425127206	0.01772866464076608	0.7192336135240122	-2.3712368811098905	FALSE
ENSG00000184232	220323	OAF	OAF	protein_coding	out at first homolog [Source:HGNC Symbol;Acc:HGNC:28752]	11	1	120211032	120230334	0.14626360141613182	3.877677132496611	2.3770984887638362	0.017732865919066105	0.7192336135240122	2.371149309353113	FALSE
ENSG00000173214	91749	MFSD4B	MFSD4B	protein_coding	major facilitator superfamily domain containing 4B [Source:HGNC Symbol;Acc:HGNC:21053]	6	1	111259279	111445354	-0.14232006870193903	3.3618435783993585	-2.3757948465887853	0.01776996042670761	0.7192336135240122	-2.370376896647686	FALSE
ENSG00000204922	790955	UQCC3	UQCC3	protein_coding	ubiquinol-cytochrome c reductase complex assembly factor 3 [Source:HGNC Symbol;Acc:HGNC:34399]	11	1	62670273	62673686	-0.22917662592140145	0.47213661594284817	-2.3738237013757364	0.01785147621685016	0.7192336135240122	-2.36868445866171	FALSE
ENSG00000176809	374819	LRRC37A3	LRRC37A3	protein_coding	leucine rich repeat containing 37 member A3 [Source:HGNC Symbol;Acc:HGNC:32427]	17	-1	64854312	64919480	-0.21796073641682323	3.6663423290340607	-2.3768080692443356	0.017913393346569433	0.7192336135240122	-2.3674034488073783	FALSE
ENSG00000167972	21	ABCA3	ABCA3	protein_coding	ATP binding cassette subfamily A member 3 [Source:HGNC Symbol;Acc:HGNC:33]	16	-1	2275881	2340746	-0.14973013856867956	2.995610662000301	-2.372587861047196	0.017952062482241345	0.7192336135240122	-2.366605385489605	FALSE
ENSG00000146830	64599	GIGYF1	GIGYF1	protein_coding	GRB10 interacting GYF protein 1 [Source:HGNC Symbol;Acc:HGNC:9126]	7	-1	100679507	100694037	0.0906612777003426	5.631364477279516	2.371805808318314	0.018009435824275596	0.7192336135240122	2.3654240702548193	FALSE
ENSG00000132464	10117	ENAM	ENAM	protein_coding	enamelin [Source:HGNC Symbol;Acc:HGNC:3344]	4	1	70628744	70646824	-0.5392906163141593	-0.9671172780825397	-2.370037188816442	0.018051672432075935	0.7192336135240122	-2.364556524641589	FALSE
ENSG00000166527	338339	CLEC4D	CLEC4D	protein_coding	C-type lectin domain family 4 member D [Source:HGNC Symbol;Acc:HGNC:14554]	12	1	8509475	8522366	-0.30911096531419613	4.798714037748639	-2.370983309649478	0.018123830296932653	0.7192336135240122	-2.3630784969553815	FALSE
ENSG00000116251	6146	RPL22	RPL22	protein_coding	ribosomal protein L22 [Source:HGNC Symbol;Acc:HGNC:10315]	1	-1	6185020	6209389	-0.22158866467418223	0.9063095375345498	-2.3679324165271667	0.018139495383998838	0.7192336135240122	-2.3627583060166124	FALSE
ENSG00000151612	152485	ZNF827	ZNF827	protein_coding	zinc finger protein 827 [Source:HGNC Symbol;Acc:HGNC:27193]	4	-1	145757627	145938823	-0.16377384037665754	3.9128437753119645	-2.3682541865849682	0.018169601315184816	0.7192336135240122	-2.362143626656359	FALSE
ENSG00000173020	156	GRK2	GRK2	protein_coding	G protein-coupled receptor kinase 2 [Source:HGNC Symbol;Acc:HGNC:289]	11	1	67266473	67286556	0.06610978824113722	8.326954770289813	2.3681360570131003	0.018194796128401233	0.7192336135240122	2.3616299037657615	FALSE
ENSG00000140006	112840	WDR89	WDR89	protein_coding	WD repeat domain 89 [Source:HGNC Symbol;Acc:HGNC:20489]	14	-1	63597039	63641861	-0.11594262532770694	4.066771475816346	-2.3662396388014977	0.01822512133825517	0.7192336135240122	-2.361012397359501	FALSE
ENSG00000179222	9500	MAGED1	MAGED1	protein_coding	MAGE family member D1 [Source:HGNC Symbol;Acc:HGNC:6813]	X	1	51803007	51902357	-0.1295959041790784	5.36045125683081	-2.3666800215694077	0.01826406803220493	0.7192336135240122	-2.360220651615135	FALSE
ENSG00000232855	NA	AF165147.1	AF165147.1	lncRNA	novel transcript	21	-1	28328738	28674848	-0.2422069799293327	3.400804480988128	-2.3670788793535342	0.01826944986867496	0.7192336135240122	-2.360111360751054	FALSE
ENSG00000155827	56254	RNF20	RNF20	protein_coding	ring finger protein 20 [Source:HGNC Symbol;Acc:HGNC:10062]	9	1	101533853	101563344	0.07443087447067054	5.411353553953835	2.3653947406816513	0.018290862962261647	0.7192336135240122	2.3596767964455725	FALSE
ENSG00000141664	54877	ZCCHC2	ZCCHC2	protein_coding	zinc finger CCHC-type containing 2 [Source:HGNC Symbol;Acc:HGNC:22916]	18	1	62523025	62587709	0.2500664956988796	6.663462865534235	2.3650909873733443	0.018308524524500134	0.7192336135240122	2.3593187019893622	FALSE
ENSG00000284690	100130520	CD300H	CD300H	polymorphic_pseudogene	CD300H molecule (gene/pseudogene) [Source:HGNC Symbol;Acc:HGNC:52292]	17	-1	74560701	74567343	0.456478147242939	2.3491453952613255	2.3666761581899785	0.018412135055722947	0.7192336135240122	2.3572240317506368	FALSE
ENSG00000110848	969	CD69	CD69	protein_coding	CD69 molecule [Source:HGNC Symbol;Acc:HGNC:1694]	12	-1	9752486	9760901	-0.20590259700918967	3.537957153078371	-2.3627585868754344	0.018424101731245205	0.7192336135240122	-2.356982769309387	FALSE
ENSG00000188283	163087	ZNF383	ZNF383	protein_coding	zinc finger protein 383 [Source:HGNC Symbol;Acc:HGNC:18609]	19	1	37217926	37248738	-0.11947257255629884	3.821753853792971	-2.360214936120801	0.01853255737170288	0.7192336135240122	-2.3548024063442665	FALSE
ENSG00000270882	8370	HIST2H4A	HIST2H4A	protein_coding	histone cluster 2 H4 family member a [Source:HGNC Symbol;Acc:HGNC:4794]	1	1	149832659	149839767	-0.2921684234630678	0.22005798627695056	-2.3603265157109847	0.01854297519811387	0.7192336135240122	-2.354593557437974	FALSE
ENSG00000198752	9578	CDC42BPB	CDC42BPB	protein_coding	CDC42 binding protein kinase beta [Source:HGNC Symbol;Acc:HGNC:1738]	14	-1	102932380	103057549	0.1066651188288037	4.269072002973728	2.3603098342933486	0.01855542742748097	0.7192336135240122	2.35434405898921	FALSE
ENSG00000125637	23550	PSD4	PSD4	protein_coding	pleckstrin and Sec7 domain containing 4 [Source:HGNC Symbol;Acc:HGNC:19096]	2	1	113157325	113209396	0.10746831851088956	7.369563634409221	2.3602651439165316	0.018592359014418643	0.7192336135240122	2.353604941846886	FALSE
ENSG00000142186	57410	SCYL1	SCYL1	protein_coding	SCY1 like pseudokinase 1 [Source:HGNC Symbol;Acc:HGNC:14372]	11	1	65525077	65538704	0.08462239276831429	5.554835528974034	2.3584028166463646	0.01863823074666332	0.7192336135240122	2.352688690946576	FALSE
ENSG00000223705	155400	NSUN5P1	NSUN5P1	transcribed_unprocessed_pseudogene	NSUN5 pseudogene 1 [Source:HGNC Symbol;Acc:HGNC:19146]	7	1	75410322	75416787	-0.14644113208034248	3.806703091795891	-2.357122021706146	0.018733714655523724	0.7192336135240122	-2.3507877870585268	FALSE
ENSG00000142235	114783	LMTK3	LMTK3	protein_coding	lemur tyrosine kinase 3 [Source:HGNC Symbol;Acc:HGNC:19295]	19	-1	48485271	48513935	-0.18902453985339385	2.1477014960936116	-2.3561571661226552	0.01874887368823155	0.7192336135240122	-2.350486779394342	FALSE
ENSG00000226471	NA	Z93930.2	Z93930.2	lncRNA	novel transcript	22	1	28800683	28848559	-0.16206727412658584	4.674669750452549	-2.3556137429181034	0.018814294245266393	0.7192336135240122	-2.3491901829162334	FALSE
ENSG00000107679	59338	PLEKHA1	PLEKHA1	protein_coding	pleckstrin homology domain containing A1 [Source:HGNC Symbol;Acc:HGNC:14335]	10	1	122374696	122442602	-0.15458894022168668	4.980585228763257	-2.355059724251602	0.01882956642867105	0.7192336135240122	-2.3488880651686146	FALSE
ENSG00000141002	22980	TCF25	TCF25	protein_coding	transcription factor 25 [Source:HGNC Symbol;Acc:HGNC:29181]	16	1	89873570	89913627	0.08138772242728187	6.121539529290794	2.355070542900071	0.01883053875819844	0.7192336135240122	2.3488688375862385	FALSE
ENSG00000106003	3955	LFNG	LFNG	protein_coding	LFNG O-fucosylpeptide 3-beta-N-acetylglucosaminyltransferase [Source:HGNC Symbol;Acc:HGNC:6560]	7	1	2512529	2529177	0.16111243346486592	6.269247927505876	2.3543094078164626	0.018874962449671333	0.7192336135240122	2.3479912945360155	FALSE
ENSG00000070501	5423	POLB	POLB	protein_coding	DNA polymerase beta [Source:HGNC Symbol;Acc:HGNC:9174]	8	1	42338454	42371808	0.18273606056372405	5.852500823631466	2.353619285897577	0.018899175737727553	0.7192336135240122	2.3475137469388963	FALSE
ENSG00000135976	375248	ANKRD36	ANKRD36	protein_coding	ankyrin repeat domain 36 [Source:HGNC Symbol;Acc:HGNC:24079]	2	1	97113218	97264434	-0.16304694807763642	4.455156167133904	-2.3517472566811852	0.019011071921020625	0.7192336135240122	-2.345313795110303	FALSE
ENSG00000198885	150771	ITPRIPL1	ITPRIPL1	protein_coding	ITPRIP like 1 [Source:HGNC Symbol;Acc:HGNC:29371]	2	1	96325331	96330517	-0.25618193712480397	1.5954954919213125	-2.3511624467126198	0.01902355529154272	0.7192336135240122	-2.345069066431052	FALSE
ENSG00000149182	84364	ARFGAP2	ARFGAP2	protein_coding	ADP ribosylation factor GTPase activating protein 2 [Source:HGNC Symbol;Acc:HGNC:13504]	11	-1	47164299	47177125	0.06489089837941453	5.771324276297964	2.349329913805118	0.019090341365239825	0.7192336135240122	2.343762147241623	FALSE
ENSG00000170266	2720	GLB1	GLB1	protein_coding	galactosidase beta 1 [Source:HGNC Symbol;Acc:HGNC:4298]	3	-1	32996609	33097202	0.06568420929528873	6.572203604389329	2.3492542626428636	0.019104606568705624	0.7192336135240122	2.3434835133868788	FALSE
ENSG00000151746	636	BICD1	BICD1	protein_coding	BICD cargo adaptor 1 [Source:HGNC Symbol;Acc:HGNC:1049]	12	1	32106835	32383633	-0.12475916482330529	4.979462977539138	-2.350133799785768	0.019105664044148325	0.7192336135240122	-2.343462865581079	FALSE
ENSG00000114650	22937	SCAP	SCAP	protein_coding	SREBF chaperone [Source:HGNC Symbol;Acc:HGNC:30634]	3	-1	47413681	47477126	0.10500543842314425	6.382719967575035	2.3489828920079168	0.01913791192151594	0.7192336135240122	2.342833686814625	FALSE
ENSG00000255135	NA	AP002360.1	AP002360.1	lncRNA	novel transcript	11	-1	76435559	76444687	-0.19483985198580067	1.242387846056523	-2.346470931180616	0.019209652987040433	0.7192336135240122	-2.341437285620074	FALSE
ENSG00000113966	84100	ARL6	ARL6	protein_coding	ADP ribosylation factor like GTPase 6 [Source:HGNC Symbol;Acc:HGNC:13210]	3	1	97764521	97801229	-0.19152149340192748	1.464574443699531	-2.3462867860930885	0.01921583967347776	0.7192336135240122	-2.341317078706356	FALSE
ENSG00000123685	55509	BATF3	BATF3	protein_coding	basic leucine zipper ATF-like transcription factor 3 [Source:HGNC Symbol;Acc:HGNC:28915]	1	-1	212686417	212699840	0.2713930714787943	1.2412039021716241	2.3461399333895656	0.019243243479625107	0.7192336135240122	2.3407850309596836	FALSE
ENSG00000100979	5360	PLTP	PLTP	protein_coding	phospholipid transfer protein [Source:HGNC Symbol;Acc:HGNC:9093]	20	-1	45898621	45912155	0.2969394864176688	0.1644282626776599	2.340521032679998	0.01955534688351489	0.7291417920918257	2.3347717662001037	FALSE
ENSG00000059573	5832	ALDH18A1	ALDH18A1	protein_coding	aldehyde dehydrogenase 18 family member A1 [Source:HGNC Symbol;Acc:HGNC:9722]	10	-1	95605941	95656711	-0.14821298507992298	3.8923669877993246	-2.338537940578964	0.019648147490943017	0.7308451216595134	-2.332999958567832	FALSE
ENSG00000246228	NA	CASC8	CASC8	lncRNA	cancer susceptibility 8 [Source:HGNC Symbol;Acc:HGNC:45129]	8	-1	127289817	127482139	-0.6362677703248139	0.8832631515127675	-2.3387563593439293	0.019839537878040183	0.7335183678917814	-2.329368773119352	FALSE
ENSG00000116962	4811	NID1	NID1	protein_coding	nidogen 1 [Source:HGNC Symbol;Acc:HGNC:7821]	1	-1	235975830	236065109	0.24812710905508562	3.6344580575759227	2.334899282331709	0.019853547188557075	0.7335183678917814	2.3291041822431233	FALSE
ENSG00000255717	23642	SNHG1	SNHG1	lncRNA	small nucleolar RNA host gene 1 [Source:HGNC Symbol;Acc:HGNC:32688]	11	-1	62851984	62855953	-0.10657136421144386	5.005266440276871	-2.333969972389561	0.019884851458027843	0.7335183678917814	-2.32851353371708	FALSE
ENSG00000100077	157	GRK3	GRK3	protein_coding	G protein-coupled receptor kinase 3 [Source:HGNC Symbol;Acc:HGNC:290]	22	1	25564675	25729294	0.1014429508403829	6.7888358773810324	2.331550294378434	0.02002115133304372	0.7335183678917814	2.3259512534426183	FALSE
ENSG00000197776	122773	KLHDC1	KLHDC1	protein_coding	kelch domain containing 1 [Source:HGNC Symbol;Acc:HGNC:19836]	14	1	49693105	49753150	-0.14183286901468817	3.334143871466763	-2.3312103345728876	0.02003628398889281	0.7335183678917814	-2.32566771682822	FALSE
ENSG00000163902	6184	RPN1	RPN1	protein_coding	ribophorin I [Source:HGNC Symbol;Acc:HGNC:10381]	3	-1	128619969	128681075	0.09263188049719151	7.401673570027331	2.3309416801635754	0.02007761735050592	0.7335183678917814	2.324894215807158	FALSE
ENSG00000070785	8891	EIF2B3	EIF2B3	protein_coding	eukaryotic translation initiation factor 2B subunit gamma [Source:HGNC Symbol;Acc:HGNC:3259]	1	-1	44850522	44986722	-0.10575104993425377	4.964971363195854	-2.329213427197751	0.02013587931133106	0.7335183678917814	-2.32380627439821	FALSE
ENSG00000280027	NA	AC007342.9	AC007342.9	TEC	novel transcript	16	1	53391089	53392473	0.2671997382661244	4.105678831364755	2.330621109478257	0.020186709217423816	0.7335183678917814	2.322859355208614	FALSE
ENSG00000272325	11165	NUDT3	NUDT3	protein_coding	nudix hydrolase 3 [Source:HGNC Symbol;Acc:HGNC:8050]	6	-1	34279679	34392669	0.09192823958276186	6.3998308898929706	2.3279404312387157	0.020225875820546507	0.7335183678917814	2.322131131890925	FALSE
ENSG00000227356	NA	LINC00866	LINC00866	lncRNA	long intergenic non-protein coding RNA 866 [Source:HGNC Symbol;Acc:HGNC:45232]	10	-1	97828478	97849798	-0.2645695481136433	0.564302840846733	-2.326749047586219	0.020253781672504998	0.7335183678917814	-2.3216130295989323	FALSE
ENSG00000131242	84440	RAB11FIP4	RAB11FIP4	protein_coding	RAB11 family interacting protein 4 [Source:HGNC Symbol;Acc:HGNC:30267]	17	1	31391675	31538211	0.11859228559567292	6.436846964433723	2.329167800556448	0.02026803278615955	0.7335183678917814	2.3213486824817795	FALSE
ENSG00000255819	NA	KLRC4-KLRK1	KLRC4-KLRK1	protein_coding	KLRC4-KLRK1 readthrough [Source:HGNC Symbol;Acc:HGNC:48357]	12	-1	10372353	10410146	-0.34616079770362074	3.708334236192963	-2.3291906579799737	0.020293742607919375	0.7335183678917814	-2.3208721951035653	FALSE
ENSG00000160293	7410	VAV2	VAV2	protein_coding	vav guanine nucleotide exchange factor 2 [Source:HGNC Symbol;Acc:HGNC:12658]	9	-1	133761894	133992604	0.13967573003483214	4.598709787100194	2.325357029325708	0.020334788098347364	0.7335183678917814	2.3201125778601295	FALSE
ENSG00000107779	657	BMPR1A	BMPR1A	protein_coding	bone morphogenetic protein receptor type 1A [Source:HGNC Symbol;Acc:HGNC:1076]	10	1	86756601	86932838	-0.1637500561821823	3.2016538097787905	-2.3241713164541	0.02041123701579939	0.7345677432762513	-2.318701318064712	FALSE
ENSG00000151502	112936	VPS26B	VPS26B	protein_coding	VPS26, retromer complex component B [Source:HGNC Symbol;Acc:HGNC:28119]	11	1	134224671	134247788	0.062141464165955895	5.7321913391806865	2.3192938240390686	0.020681330343476495	0.7352962338415865	2.313751988477009	FALSE
ENSG00000178297	360200	TMPRSS9	TMPRSS9	protein_coding	transmembrane serine protease 9 [Source:HGNC Symbol;Acc:HGNC:30079]	19	1	2360238	2426239	0.4447000826078283	0.603198153314305	2.3200695874953716	0.02068259860810412	0.7352962338415865	2.3137288814150394	FALSE
ENSG00000165102	138050	HGSNAT	HGSNAT	protein_coding	heparan-alpha-glucosaminide N-acetyltransferase [Source:HGNC Symbol;Acc:HGNC:26527]	8	1	43140464	43202855	0.07604998149538744	6.176696006040694	2.318123690885053	0.020751446182017165	0.7352962338415865	2.312476367514421	FALSE
ENSG00000160746	55129	ANO10	ANO10	protein_coding	anoctamin 10 [Source:HGNC Symbol;Acc:HGNC:25519]	3	-1	43354859	43691594	-0.13467449930238207	5.734208383979729	-2.3182292939379674	0.020803252739947403	0.7352962338415865	-2.3115362597309446	FALSE
ENSG00000105875	29062	WDR91	WDR91	protein_coding	WD repeat domain 91 [Source:HGNC Symbol;Acc:HGNC:24997]	7	-1	135183839	135211534	0.09822258395012984	4.693950755035572	2.3167480160820446	0.02081718760035439	0.7352962338415865	2.3112837390684033	FALSE
ENSG00000250326	NA	AC104596.1	AC104596.1	lncRNA	novel transcript	4	-1	142933195	143184861	-0.19853798692878177	2.383714397126651	-2.3177263804380352	0.0208204081169769	0.7352962338415865	-2.3112253994173937	FALSE
ENSG00000172794	326624	RAB37	RAB37	protein_coding	RAB37, member RAS oncogene family [Source:HGNC Symbol;Acc:HGNC:30268]	17	1	74670578	74747335	0.10975016772971546	6.560771480010929	2.3176241861099087	0.020863758162515563	0.7352962338415865	2.310440877984288	FALSE
ENSG00000196850	160760	PPTC7	PPTC7	protein_coding	PTC7 protein phosphatase homolog [Source:HGNC Symbol;Acc:HGNC:30695]	12	-1	110533245	110583318	0.1323967625549196	6.386246902071897	2.3116174179824145	0.021112504639828385	0.7352962338415865	2.3059664934621593	FALSE
ENSG00000130147	23677	SH3BP4	SH3BP4	protein_coding	SH3 domain binding protein 4 [Source:HGNC Symbol;Acc:HGNC:10826]	2	1	234952017	235055714	0.2765222712157084	0.9490487558094405	2.3088998876887428	0.021221887730141945	0.7352962338415865	2.304013465242498	FALSE
ENSG00000054793	10079	ATP9A	ATP9A	protein_coding	ATPase phospholipid transporting 9A (putative) [Source:HGNC Symbol;Acc:HGNC:13540]	20	-1	51596514	51768390	-0.3466757695851648	3.746707924289614	-2.31067406616249	0.021246802788814533	0.7352962338415865	-2.303569834885051	FALSE
ENSG00000144199	151313	FAHD2B	FAHD2B	protein_coding	fumarylacetoacetate hydrolase domain containing 2B [Source:HGNC Symbol;Acc:HGNC:25318]	2	-1	97083583	97094882	-0.24822324275767427	0.41231963868677235	-2.307384230514767	0.021304646354456187	0.7352962338415865	-2.3025416335859017	FALSE
ENSG00000213420	221914	GPC2	GPC2	protein_coding	glypican 2 [Source:HGNC Symbol;Acc:HGNC:4450]	7	-1	100169606	100177381	-0.21327639527549636	0.7366474141032894	-2.3072657591907237	0.021320181409424703	0.7352962338415865	-2.3022659036269757	FALSE
ENSG00000116793	10745	PHTF1	PHTF1	protein_coding	putative homeodomain transcription factor 1 [Source:HGNC Symbol;Acc:HGNC:8939]	1	-1	113696831	113759489	-0.18962552602209826	5.471976068744695	-2.306478035598515	0.021428984533555455	0.7352962338415865	-2.3003396582594458	FALSE
ENSG00000156414	122402	TDRD9	TDRD9	protein_coding	tudor domain containing 9 [Source:HGNC Symbol;Acc:HGNC:20122]	14	1	103928456	104052667	-0.39363464849308105	3.37169694989952	-2.308163883564752	0.02145008621790112	0.7352962338415865	-2.299967061436527	FALSE
ENSG00000145348	93627	TBCK	TBCK	protein_coding	TBC1 domain containing kinase [Source:HGNC Symbol;Acc:HGNC:28261]	4	-1	106041599	106321495	-0.10296369869511857	5.577029529481961	-2.3055677704890343	0.021474496157608814	0.7352962338415865	-2.299536447994857	FALSE
ENSG00000124813	860	RUNX2	RUNX2	protein_coding	RUNX family transcription factor 2 [Source:HGNC Symbol;Acc:HGNC:10472]	6	1	45328157	45664349	0.13400504177172934	6.350101423666374	2.3051248485066376	0.0214937939350221	0.7352962338415865	2.2991963192713807	FALSE
ENSG00000253690	NA	AC021678.2	AC021678.2	lncRNA	novel transcript	8	-1	28250063	28339255	-0.22663513340001495	1.9316937724634864	-2.3050460280353278	0.021511037408862805	0.7352962338415865	-2.2988926230833493	FALSE
ENSG00000148950	196294	IMMP1L	IMMP1L	protein_coding	inner mitochondrial membrane peptidase subunit 1 [Source:HGNC Symbol;Acc:HGNC:26317]	11	-1	31432401	31509645	-0.14464585829934684	2.987802770625836	-2.302248565525244	0.02159710771477566	0.7352962338415865	-2.2973798941355796	FALSE
ENSG00000196684	84941	HSH2D	HSH2D	protein_coding	hematopoietic SH2 domain containing [Source:HGNC Symbol;Acc:HGNC:24920]	19	1	16134028	16158575	0.1967210057041644	7.780522650322008	2.302372633355044	0.021618565664322693	0.7352962338415865	2.2970035772957416	FALSE
ENSG00000162729	93185	IGSF8	IGSF8	protein_coding	immunoglobulin superfamily member 8 [Source:HGNC Symbol;Acc:HGNC:17813]	1	-1	160091340	160098943	-0.12850205709286078	3.3252717441151596	-2.300481645203157	0.02171673852933638	0.7352962338415865	-2.295286015259151	FALSE
ENSG00000107954	9148	NEURL1	NEURL1	protein_coding	neuralized E3 ubiquitin protein ligase 1 [Source:HGNC Symbol;Acc:HGNC:7761]	10	1	103493979	103592552	0.28751779951083	2.189666501565609	2.300112211906667	0.02173342164659272	0.7352962338415865	2.2949948114603926	FALSE
ENSG00000285816	NA	AP000944.5	AP000944.5	protein_coding	novel protein, POLA2-CDC42EP2 readthrough	11	1	65261928	65326543	0.21136493271980772	3.7286535991929335	2.300286917464372	0.02176275366847706	0.7352962338415865	2.2944832924346255	FALSE
ENSG00000197992	283420	CLEC9A	CLEC9A	protein_coding	C-type lectin domain containing 9A [Source:HGNC Symbol;Acc:HGNC:26705]	12	1	10030678	10066031	0.34611626179371213	2.0580755559922075	2.300122062872706	0.021785989317567655	0.7352962338415865	2.2940785133483623	FALSE
ENSG00000248124	NA	RRN3P1	RRN3P1	transcribed_unprocessed_pseudogene	RRN3 homolog, RNA polymerase I transcription factor pseudogene 1 [Source:HGNC Symbol;Acc:HGNC:30548]	16	-1	21796106	21820410	-0.15450592260779006	3.770035116088768	-2.2992477558860887	0.02180845319761452	0.7352962338415865	-2.293687535979191	FALSE
ENSG00000265972	10628	TXNIP	TXNIP	protein_coding	thioredoxin interacting protein [Source:HGNC Symbol;Acc:HGNC:16952]	1	-1	145992435	145996579	0.14754460927730406	11.631287688513131	2.2974405969285767	0.021913493877515657	0.7352962338415865	2.2918639707278694	FALSE
ENSG00000144036	23233	EXOC6B	EXOC6B	protein_coding	exocyst complex component 6B [Source:HGNC Symbol;Acc:HGNC:17085]	2	-1	72175984	72826041	-0.12142062407618504	5.431295392632843	-2.296736710971192	0.02195146869444442	0.7352962338415865	-2.291206578091083	FALSE
ENSG00000256552	NA	AC092745.2	AC092745.2	transcribed_processed_pseudogene	ribosomal protein S24 (RPS24) pseudogene	12	1	8320381	8369555	-0.24366411650105885	0.6123067082633863	-2.2956522813118743	0.021985041072893115	0.7352962338415865	-2.29062622080373	FALSE
ENSG00000253704	101926977	AC023632.2	AC023632.2	lncRNA	novel transcript	8	1	94553668	94570648	-0.20946517287560595	0.8816767462379409	-2.2942000257503716	0.022059459596841725	0.7352962338415865	-2.289342510104289	FALSE
ENSG00000159788	6002	RGS12	RGS12	protein_coding	regulator of G protein signaling 12 [Source:HGNC Symbol;Acc:HGNC:9994]	4	1	3293028	3439913	0.16028207930475924	3.367966932467266	2.2941492901125753	0.02209138413691256	0.7352962338415865	2.288792969945402	FALSE
ENSG00000170919	NA	TPT1-AS1	TPT1-AS1	lncRNA	TPT1 antisense RNA 1 [Source:HGNC Symbol;Acc:HGNC:43686]	13	1	45341345	45417975	-0.103121558359347	5.6826663742530314	-2.294284395121279	0.022092596145517576	0.7352962338415865	-2.2887721203798845	FALSE
ENSG00000161929	388325	SCIMP	SCIMP	protein_coding	SLP adaptor and CSK interacting membrane protein [Source:HGNC Symbol;Acc:HGNC:33504]	17	-1	5208920	5234860	0.12147288690850289	5.975940996851629	2.2928925058235734	0.0221460896070188	0.7352962338415865	2.2878528891557863	FALSE
ENSG00000183625	1232	CCR3	CCR3	protein_coding	C-C motif chemokine receptor 3 [Source:HGNC Symbol;Acc:HGNC:1604]	3	1	46163604	46266706	0.2796552729424988	6.1589021636089685	2.2944444352603806	0.022165207633545337	0.7352962338415865	2.287524833530277	FALSE
ENSG00000166405	79608	RIC3	RIC3	protein_coding	RIC3 acetylcholine receptor chaperone [Source:HGNC Symbol;Acc:HGNC:30338]	11	-1	8106056	8169055	-0.18383054275230792	3.298742381040906	-2.29364559595462	0.022185507726046584	0.7352962338415865	-2.2871767635292932	FALSE
ENSG00000260296	NA	AC095057.3	AC095057.3	lncRNA	novel transcript, overlapping N4BP2	4	1	40166675	40167831	-0.19736829625775998	1.1197893582041036	-2.291889131827879	0.022191864998323815	0.7352962338415865	-2.287067817247379	FALSE
ENSG00000083807	10998	SLC27A5	SLC27A5	protein_coding	solute carrier family 27 member 5 [Source:HGNC Symbol;Acc:HGNC:10999]	19	-1	58479512	58512413	-0.22446059548692032	1.1666869199547156	-2.2900438864073003	0.022306868651762176	0.7352962338415865	-2.285101640374651	FALSE
ENSG00000089847	170961	ANKRD24	ANKRD24	protein_coding	ankyrin repeat domain 24 [Source:HGNC Symbol;Acc:HGNC:29424]	19	1	4183354	4224814	-0.2847577147957688	0.6000795503943719	-2.2904081207901346	0.02231667728243248	0.7352962338415865	-2.2849343539183566	FALSE
ENSG00000196284	8464	SUPT3H	SUPT3H	protein_coding	SPT3 homolog, SAGA and STAGA complex component [Source:HGNC Symbol;Acc:HGNC:11466]	6	-1	44809317	45377953	-0.1469080021200817	5.037630521550248	-2.290581491377707	0.02233756079600707	0.7352962338415865	-2.2845783978917384	FALSE
ENSG00000168229	5729	PTGDR	PTGDR	protein_coding	prostaglandin D2 receptor [Source:HGNC Symbol;Acc:HGNC:9591]	14	1	52267698	52276724	-0.2837702295220037	3.175280529890952	-2.2918036041080594	0.022338599931759504	0.7352962338415865	-2.284560693553326	FALSE
ENSG00000163947	50650	ARHGEF3	ARHGEF3	protein_coding	Rho guanine nucleotide exchange factor 3 [Source:HGNC Symbol;Acc:HGNC:683]	3	-1	56727418	57079329	-0.08407218857513765	7.272935143342882	-2.289824647828669	0.02234367094881302	0.7352962338415865	-2.2844743060649764	FALSE
ENSG00000079134	9984	THOC1	THOC1	protein_coding	THO complex 1 [Source:HGNC Symbol;Acc:HGNC:19070]	18	-1	214520	268050	-0.10434511322177364	4.770567395639505	-2.289542696651611	0.022346933082304538	0.7352962338415865	-2.2844187428856095	FALSE
ENSG00000128000	163131	ZNF780B	ZNF780B	protein_coding	zinc finger protein 780B [Source:HGNC Symbol;Acc:HGNC:33109]	19	-1	40028260	40056231	-0.09413392040943425	5.361630628704814	-2.2896474881406665	0.02237507719510211	0.7352962338415865	-2.283939663256434	FALSE
ENSG00000181045	284129	SLC26A11	SLC26A11	protein_coding	solute carrier family 26 member 11 [Source:HGNC Symbol;Acc:HGNC:14471]	17	1	80219699	80253500	-0.12906861251833668	3.865943373715902	-2.287922996213045	0.022445861520952015	0.7360629134280904	-2.2827370577673887	FALSE
ENSG00000101337	9777	TM9SF4	TM9SF4	protein_coding	transmembrane 9 superfamily member 4 [Source:HGNC Symbol;Acc:HGNC:30797]	20	1	32109714	32167258	0.08164350648853791	6.106507759223243	2.283605272060475	0.022703621794331618	0.7418974898839252	2.2783854622242887	FALSE
ENSG00000264522	56957	OTUD7B	OTUD7B	protein_coding	OTU deubiquitinase 7B [Source:HGNC Symbol;Acc:HGNC:16683]	1	-1	149937812	150010726	-0.11772230269016326	3.3933556477150773	-2.2831253184979783	0.02271944476145087	0.7418974898839252	-2.2781197347392594	FALSE
ENSG00000137513	79731	NARS2	NARS2	protein_coding	asparaginyl-tRNA synthetase 2, mitochondrial [Source:HGNC Symbol;Acc:HGNC:26274]	11	-1	78435968	78574874	-0.12439609094583925	4.1268212653166385	-2.2812583047397528	0.022871808077990642	0.7439270954424816	-2.275569174125462	FALSE
ENSG00000152464	10557	RPP38	RPP38	protein_coding	ribonuclease P/MRP subunit p38 [Source:HGNC Symbol;Acc:HGNC:30329]	10	1	15097180	15139818	-0.0906529030602532	3.944170179909704	-2.280140550471166	0.022898521432297533	0.7439270954424816	-2.275123514533856	FALSE
ENSG00000225163	NA	LINC00618	LINC00618	lncRNA	long intergenic non-protein coding RNA 618 [Source:HGNC Symbol;Acc:HGNC:20110]	14	1	96931367	96945394	-0.3002322703823473	-0.16590473137706568	-2.2792963359089637	0.022925482020598683	0.7439270954424816	-2.2746741880242456	FALSE
ENSG00000182326	716	C1S	C1S	protein_coding	complement C1s [Source:HGNC Symbol;Acc:HGNC:1247]	12	1	6988259	7071032	-0.13789351960745533	3.581867295838593	-2.2790231975175868	0.0229778600157413	0.7440701183802991	-2.2738025642498534	FALSE
ENSG00000145287	51316	PLAC8	PLAC8	protein_coding	placenta associated 8 [Source:HGNC Symbol;Acc:HGNC:19254]	4	-1	83090048	83137075	-0.16999309016876296	6.56707847466246	-2.277502184302315	0.0230689143347674	0.7450328975199271	-2.272291425902947	FALSE
ENSG00000135763	9816	URB2	URB2	protein_coding	URB2 ribosome biogenesis homolog [Source:HGNC Symbol;Acc:HGNC:28967]	1	1	229626247	229660200	0.1693612032013352	2.4163579526384904	2.2762550628179303	0.023119741618143157	0.7450328975199271	2.2714501472417905	FALSE
ENSG00000175866	10458	BAIAP2	BAIAP2	protein_coding	BAI1 associated protein 2 [Source:HGNC Symbol;Acc:HGNC:947]	17	1	81035122	81117432	0.20957472917528852	2.9444557071838235	2.276873042218646	0.023170069978527216	0.7450328975199271	2.2706187076376656	FALSE
ENSG00000172322	160364	CLEC12A	CLEC12A	protein_coding	C-type lectin domain family 12 member A [Source:HGNC Symbol;Acc:HGNC:31713]	12	1	9951316	9995694	-0.39587989270028956	7.2797972647583595	-2.279190014169798	0.023273233409769205	0.7450328975199271	-2.268919306887447	FALSE
ENSG00000105501	8778	SIGLEC5	SIGLEC5	protein_coding	sialic acid binding Ig like lectin 5 [Source:HGNC Symbol;Acc:HGNC:10874]	19	-1	51611927	51645545	-0.23190850158841414	2.4341010057468933	-2.275678333667798	0.02328888161643272	0.7450328975199271	-2.268662107066172	FALSE
ENSG00000259225	NA	LINC02345	LINC02345	lncRNA	long intergenic non-protein coding RNA 2345 [Source:HGNC Symbol;Acc:HGNC:53267]	15	1	37980676	38062340	0.43897161325037515	0.3407711000007455	2.2733553220392952	0.023295787202447595	0.7450328975199271	2.2685486519636853	FALSE
ENSG00000204396	80737	VWA7	VWA7	protein_coding	von Willebrand factor A domain containing 7 [Source:HGNC Symbol;Acc:HGNC:13939]	6	-1	31765590	31777328	0.24529423747779566	0.6401856857109612	2.2706793353218693	0.023484827802612827	0.7454413305027093	2.2654540977959234	FALSE
ENSG00000170615	375611	SLC26A5	SLC26A5	protein_coding	solute carrier family 26 member 5 [Source:HGNC Symbol;Acc:HGNC:9359]	7	-1	103352730	103446207	-0.5124447721891378	-0.5204197295896874	-2.271931215536706	0.023519506134896867	0.7454413305027093	-2.2648887691867428	FALSE
ENSG00000197446	1572	CYP2F1	CYP2F1	protein_coding	cytochrome P450 family 2 subfamily F member 1 [Source:HGNC Symbol;Acc:HGNC:2632]	19	1	41114432	41128381	-0.4508387112690994	-1.0517307772990814	-2.2694844639553478	0.02353544471849885	0.7454413305027093	-2.264629179888814	FALSE
ENSG00000166428	122618	PLD4	PLD4	protein_coding	phospholipase D family member 4 [Source:HGNC Symbol;Acc:HGNC:23792]	14	1	104924713	104937790	0.3108842279614048	2.84630351991463	2.268735259539406	0.023565378034512058	0.7454413305027093	2.264142072528126	FALSE
ENSG00000132485	9406	ZRANB2	ZRANB2	protein_coding	zinc finger RANBP2-type containing 2 [Source:HGNC Symbol;Acc:HGNC:13058]	1	-1	71063291	71081289	-0.09686410339044738	6.216962510108914	-2.269640341283638	0.023568135676032068	0.7454413305027093	-2.264097224212321	FALSE
ENSG00000181007	284406	ZFP82	ZFP82	protein_coding	ZFP82 zinc finger protein [Source:HGNC Symbol;Acc:HGNC:28682]	19	-1	36383120	36418644	-0.15027098866910782	2.7748921182716875	-2.2687005619429614	0.023596911435550916	0.7454413305027093	-2.2636295072489943	FALSE
ENSG00000106771	23731	TMEM245	TMEM245	protein_coding	transmembrane protein 245 [Source:HGNC Symbol;Acc:HGNC:1363]	9	-1	109015135	109119947	-0.0943494379501777	6.1636027548981165	-2.267824665979258	0.02367219002319181	0.7462994704262768	-2.2624082769355605	FALSE
ENSG00000148180	2934	GSN	GSN	protein_coding	gelsolin [Source:HGNC Symbol;Acc:HGNC:4620]	9	1	121207794	121332843	0.13387052807563382	7.141166500671976	2.264488038061927	0.023940914466056416	0.7515978383330147	2.2580761149057405	FALSE
ENSG00000273221	NA	AL355816.2	AL355816.2	lncRNA	novel transcript, antisense to CEPT1	1	-1	111184415	111185061	-0.13760862714466215	3.7228717889273533	-2.263037300856054	0.02395372331224932	0.7515978383330147	-2.257870675872719	FALSE
ENSG00000231412	NA	AC005392.2	AC005392.2	lncRNA	novel transcript	19	-1	43329295	43331430	-0.6063286892222077	2.7762052666421537	-2.2677046303640935	0.024027713772457143	0.7515978383330147	-2.2566858159692904	FALSE
ENSG00000134242	26191	PTPN22	PTPN22	protein_coding	protein tyrosine phosphatase non-receptor type 22 [Source:HGNC Symbol;Acc:HGNC:9652]	1	-1	113813811	113871753	-0.11648781137036313	6.2250601916054125	-2.2620379163045854	0.02404149587529077	0.7515978383330147	-2.2564654633655765	FALSE
ENSG00000169814	686	BTD	BTD	protein_coding	biotinidase [Source:HGNC Symbol;Acc:HGNC:1122]	3	1	15601341	15722311	0.08728437822288626	3.72099451950211	2.2605736768357105	0.024082530181903702	0.7515978383330147	2.2558100418772438	FALSE
ENSG00000100219	7494	XBP1	XBP1	protein_coding	X-box binding protein 1 [Source:HGNC Symbol;Acc:HGNC:12801]	22	-1	28794555	28800597	-0.14258867010081389	6.203801738229476	-2.260093395974082	0.024160162298865008	0.7518718753799146	-2.254572705360846	FALSE
ENSG00000104774	4125	MAN2B1	MAN2B1	protein_coding	mannosidase alpha class 2B member 1 [Source:HGNC Symbol;Acc:HGNC:6826]	19	-1	12646511	12666742	0.07850294749847908	7.072284937699884	2.2589142850895043	0.024268616387149358	0.7518718753799146	2.2528498727717365	FALSE
ENSG00000161405	22806	IKZF3	IKZF3	protein_coding	IKAROS family zinc finger 3 [Source:HGNC Symbol;Acc:HGNC:13178]	17	-1	39757718	39864312	-0.1537429367320966	7.334747348551061	-2.257463370450936	0.024359066163379663	0.7518718753799146	-2.251418141692598	FALSE
ENSG00000204287	3122	HLA-DRA	HLA-DRA	protein_coding	major histocompatibility complex, class II, DR alpha [Source:HGNC Symbol;Acc:HGNC:4947]	6	1	32439878	32445046	0.16859471233824053	9.248805906493333	2.2568010296994916	0.02438190587051054	0.7518718753799146	2.2510573403259837	FALSE
ENSG00000247363	NA	AC090061.1	AC090061.1	lncRNA	novel transcript	12	-1	68674371	68687755	-0.24665854248698155	0.41766074035865536	-2.254568667174567	0.024452281010599947	0.7518718753799146	-2.2499474552627334	FALSE
ENSG00000090376	11213	IRAK3	IRAK3	protein_coding	interleukin 1 receptor associated kinase 3 [Source:HGNC Symbol;Acc:HGNC:17020]	12	1	66189195	66254622	-0.23529151071022802	8.07254286407362	-2.254338727794825	0.024532672493417812	0.7518718753799146	-2.248682984686077	FALSE
ENSG00000063244	11338	U2AF2	U2AF2	protein_coding	U2 small nuclear RNA auxiliary factor 2 [Source:HGNC Symbol;Acc:HGNC:23156]	19	1	55654146	55674715	0.059469838094122984	6.937100218880366	2.2531285604460978	0.024553745877489853	0.7518718753799146	2.2483521172670113	FALSE
ENSG00000158748	3362	HTR6	HTR6	protein_coding	5-hydroxytryptamine receptor 6 [Source:HGNC Symbol;Acc:HGNC:5301]	1	1	19664875	19680966	-0.48777558001035204	-0.4240855895245348	-2.2552518109170805	0.024573595904708374	0.7518718753799146	-2.248040682394081	FALSE
ENSG00000160917	10898	CPSF4	CPSF4	protein_coding	cleavage and polyadenylation specific factor 4 [Source:HGNC Symbol;Acc:HGNC:2327]	7	1	99438922	99457373	-0.0885329339421368	3.530452560300421	-2.2524558827291625	0.024584579701050387	0.7518718753799146	-2.2478684469611405	FALSE
ENSG00000196411	2050	EPHB4	EPHB4	protein_coding	EPH receptor B4 [Source:HGNC Symbol;Acc:HGNC:3395]	7	-1	100802565	100827523	-0.22772731969644155	4.6413347074211035	-2.2547982046443424	0.0246278469797209	0.7518718753799146	-2.2471906265010433	FALSE
ENSG00000197872	81553	FAM49A	FAM49A	protein_coding	family with sequence similarity 49 member A [Source:HGNC Symbol;Acc:HGNC:25373]	2	-1	16549459	16666331	0.10620701303336144	7.398603107502682	2.251992892462713	0.024681642803768892	0.7518718753799146	2.246349304289058	FALSE
ENSG00000162408	79707	NOL9	NOL9	protein_coding	nucleolar protein 9 [Source:HGNC Symbol;Acc:HGNC:26265]	1	-1	6521347	6554513	-0.0965220014563366	4.902405229121416	-2.251226714220278	0.024685785919666265	0.7518718753799146	-2.2462845752850282	FALSE
ENSG00000154767	7508	XPC	XPC	protein_coding	XPC complex subunit, DNA damage recognition and repair factor [Source:HGNC Symbol;Acc:HGNC:12816]	3	-1	14145147	14178783	0.07467262719851053	5.864554074486254	2.250795293655531	0.02472146582707475	0.7518718753799146	2.2457275277348114	FALSE
ENSG00000088038	4849	CNOT3	CNOT3	protein_coding	CCR4-NOT transcription complex subunit 3 [Source:HGNC Symbol;Acc:HGNC:7879]	19	1	54137749	54155681	0.07254780498096824	5.678674926559087	2.249491316179789	0.02482220851524807	0.7534584663013949	2.2441584472144376	FALSE
ENSG00000206337	10866	HCP5	HCP5	lncRNA	HLA complex P5 [Source:HGNC Symbol;Acc:HGNC:21659]	6	1	31400700	31478903	0.11535099668167881	7.056866696895438	2.2474743683973926	0.02499384946377399	0.7571867168605436	2.2414977754346412	FALSE
ENSG00000153283	10225	CD96	CD96	protein_coding	CD96 molecule [Source:HGNC Symbol;Acc:HGNC:16892]	3	1	111292719	111665750	-0.13351793978791804	7.3675110392037215	-2.2442053103322563	0.025183811542349	0.759415515341473	-2.238571481731575	FALSE
ENSG00000155324	65983	GRAMD2B	GRAMD2B	protein_coding	GRAM domain containing 2B [Source:HGNC Symbol;Acc:HGNC:24911]	5	1	126360132	126496494	-0.1578331798535877	2.6842676718475844	-2.243234736218151	0.02521779286905312	0.759415515341473	-2.238050028294266	FALSE
ENSG00000158201	171586	ABHD3	ABHD3	protein_coding	abhydrolase domain containing 3 [Source:HGNC Symbol;Acc:HGNC:18718]	18	-1	21650901	21704780	0.10886164049513347	8.318492833782274	2.2421131239568872	0.025311785463028244	0.759415515341473	2.236610845481244	FALSE
ENSG00000179588	161882	ZFPM1	ZFPM1	protein_coding	zinc finger protein, FOG family member 1 [Source:HGNC Symbol;Acc:HGNC:19762]	16	1	88453280	88537031	-0.16067708582567253	3.8758329688317033	-2.24110895585736	0.0253629193702838	0.759415515341473	-2.2358298418588927	FALSE
ENSG00000161638	3678	ITGA5	ITGA5	protein_coding	integrin subunit alpha 5 [Source:HGNC Symbol;Acc:HGNC:6141]	12	-1	54395261	54419266	0.08959040939519447	7.215406522202656	2.241521245646655	0.02536727540991771	0.759415515341473	2.235763372046909	FALSE
ENSG00000164610	6100	RP9	RP9	protein_coding	RP9 pre-mRNA splicing factor [Source:HGNC Symbol;Acc:HGNC:10288]	7	-1	33094797	33109404	-0.11968100120510039	2.580517345683307	-2.2397761761087143	0.025407638247385032	0.759415515341473	-2.235147935544189	FALSE
ENSG00000110911	4891	SLC11A2	SLC11A2	protein_coding	solute carrier family 11 member 2 [Source:HGNC Symbol;Acc:HGNC:10908]	12	-1	50979401	51028566	-0.08577517057081607	4.824697027081304	-2.2397864665080736	0.025410138125344883	0.759415515341473	-2.235109846227289	FALSE
ENSG00000120913	64236	PDLIM2	PDLIM2	protein_coding	PDZ and LIM domain 2 [Source:HGNC Symbol;Acc:HGNC:13992]	8	1	22578279	22598025	0.0891312152847572	4.489940378795352	2.238096185047699	0.025531588941984158	0.7615778386136851	2.233263258136592	FALSE
ENSG00000231890	NA	DARS-AS1	DARS-AS1	lncRNA	DARS antisense RNA 1 [Source:HGNC Symbol;Acc:HGNC:40170]	2	1	135985176	136022593	-0.15439930611296893	2.2707901199601195	-2.2377016976038693	0.0255936546479092	0.7619638718689435	-2.2323225180956108	FALSE
ENSG00000182901	6000	RGS7	RGS7	protein_coding	regulator of G protein signaling 7 [Source:HGNC Symbol;Acc:HGNC:10003]	1	-1	240775515	241357230	-0.2818075963035249	2.8934975239169276	-2.237007241682883	0.025732042109474412	0.764616293410072	-2.230232041779103	FALSE
ENSG00000114405	57415	C3orf14	C3orf14	protein_coding	chromosome 3 open reading frame 14 [Source:HGNC Symbol;Acc:HGNC:25024]	3	1	62318973	62336213	0.3328720108012502	-0.2086261533724829	2.232714378539604	0.025880007190929425	0.7657419015291138	2.228007615189064	FALSE
ENSG00000166928	84689	MS4A14	MS4A14	protein_coding	membrane spanning 4-domains A14 [Source:HGNC Symbol;Acc:HGNC:30706]	11	1	60378530	60417756	0.2332022934384841	4.081980142392627	2.2329008481672283	0.025905652481369095	0.7657419015291138	2.2276231966072206	FALSE
ENSG00000177302	7156	TOP3A	TOP3A	protein_coding	DNA topoisomerase III alpha [Source:HGNC Symbol;Acc:HGNC:11992]	17	-1	18271428	18315007	0.06150054003396033	5.953598124810599	2.229643214267742	0.026115576900152305	0.7657419015291138	2.2244887750808875	FALSE
ENSG00000142632	128272	ARHGEF19	ARHGEF19	protein_coding	Rho guanine nucleotide exchange factor 19 [Source:HGNC Symbol;Acc:HGNC:26604]	1	-1	16197854	16212652	-0.1807626769911561	1.4991954104292196	-2.2272463741474033	0.0262276601102787	0.7657419015291138	-2.2228241478873496	FALSE
ENSG00000136243	11097	NUP42	NUP42	protein_coding	nucleoporin 42 [Source:HGNC Symbol;Acc:HGNC:17010]	7	1	23181841	23201011	-0.09108693130380807	4.85627180487739	-2.2265592628273105	0.02631789686912598	0.7657419015291138	-2.221488439274	FALSE
ENSG00000049541	5982	RFC2	RFC2	protein_coding	replication factor C subunit 2 [Source:HGNC Symbol;Acc:HGNC:9970]	7	-1	74231499	74254458	0.0979377055745525	3.7991266720952144	2.226220012582062	0.026332404960626422	0.7657419015291138	2.221274056046298	FALSE
ENSG00000176422	283377	SPRYD4	SPRYD4	protein_coding	SPRY domain containing 4 [Source:HGNC Symbol;Acc:HGNC:27468]	12	1	56468578	56479708	-0.14635181327612545	2.1773148548018275	-2.22540251461699	0.026353762382243198	0.7657419015291138	-2.2209586472523273	FALSE
ENSG00000169288	65008	MRPL1	MRPL1	protein_coding	mitochondrial ribosomal protein L1 [Source:HGNC Symbol;Acc:HGNC:14275]	4	1	77862830	77952785	-0.10172628347454538	4.573426469660739	-2.225630356996608	0.026355019373315948	0.7657419015291138	-2.2209400907505086	FALSE
ENSG00000164038	133308	SLC9B2	SLC9B2	protein_coding	solute carrier family 9 member B2 [Source:HGNC Symbol;Acc:HGNC:25143]	4	-1	103019868	103085829	-0.1363968045717372	3.3392073180375346	-2.2252890990017167	0.02638364634825129	0.7657419015291138	-2.2205176880285644	FALSE
ENSG00000177352	64925	CCDC71	CCDC71	protein_coding	coiled-coil domain containing 71 [Source:HGNC Symbol;Acc:HGNC:25760]	3	-1	49162535	49166331	0.11448377243673447	3.1843106066109312	2.224839198653904	0.026424156051416705	0.7657419015291138	2.219920626973654	FALSE
ENSG00000120925	81790	RNF170	RNF170	protein_coding	ring finger protein 170 [Source:HGNC Symbol;Acc:HGNC:25358]	8	-1	42849637	42897290	-0.07699147808755002	4.309844716939387	-2.2238783718541244	0.02646437912365925	0.7657419015291138	-2.219328572442264	FALSE
ENSG00000117523	23215	PRRC2C	PRRC2C	protein_coding	proline rich coiled-coil 2C [Source:HGNC Symbol;Acc:HGNC:24903]	1	1	171485551	171593511	0.06614733930548056	8.669136842587834	2.2233396684530966	0.02655403551007733	0.7657419015291138	2.2180116878387954	FALSE
ENSG00000166263	252983	STXBP4	STXBP4	protein_coding	syntaxin binding protein 4 [Source:HGNC Symbol;Acc:HGNC:19694]	17	1	54968727	55173632	-0.13716055767175428	3.0884416954487417	-2.222583288202131	0.026575878732344082	0.7657419015291138	-2.217691433724315	FALSE
ENSG00000108370	8787	RGS9	RGS9	protein_coding	regulator of G protein signaling 9 [Source:HGNC Symbol;Acc:HGNC:10004]	17	1	65100812	65227703	-0.22130484276725948	2.4746840308220923	-2.2235188827679564	0.026631504973065823	0.7657419015291138	-2.2168768959343144	FALSE
ENSG00000161082	60680	CELF5	CELF5	protein_coding	CUGBP Elav-like family member 5 [Source:HGNC Symbol;Acc:HGNC:14058]	19	1	3224661	3297076	-0.3263506157830152	-0.5890864298527475	-2.2188191713319068	0.02680449550857867	0.7657419015291138	-2.2143531434399852	FALSE
ENSG00000177453	167359	NIM1K	NIM1K	protein_coding	NIM1 serine/threonine protein kinase [Source:HGNC Symbol;Acc:HGNC:28646]	5	1	43192071	43280850	-0.22944918900358086	0.6118142544589678	-2.2180737748131927	0.026843373822462716	0.7657419015291138	-2.2137878855701754	FALSE
ENSG00000271254	102724250	AC240274.1	AC240274.1	protein_coding	neuroblastoma breakpoint family member 1 [Source:NCBI gene;Acc:102724250]	KI270711.1	-1	4612	29626	0.2527210863640249	1.2304637595766044	2.2169134335580987	0.02696270964943146	0.7657419015291138	2.21205724722921	FALSE
ENSG00000273247	NA	AC097376.3	AC097376.3	lncRNA	novel transcript, antisense to RAB33B	4	-1	139411927	139454034	-0.1422101954238757	6.295290808060902	-2.216828877835349	0.02698507020103202	0.7657419015291138	-2.2117337047388594	FALSE
ENSG00000242574	3109	HLA-DMB	HLA-DMB	protein_coding	major histocompatibility complex, class II, DM beta [Source:HGNC Symbol;Acc:HGNC:4935]	6	-1	32934629	32941028	0.15236556957060454	5.609970885202085	2.215965977849143	0.02705133267360456	0.7657419015291138	2.210776287535673	FALSE
ENSG00000054523	23095	KIF1B	KIF1B	protein_coding	kinesin family member 1B [Source:HGNC Symbol;Acc:HGNC:16636]	1	1	10210805	10381603	-0.1829355222533673	6.783903588626043	-2.2147543134756065	0.027169848539452313	0.7657419015291138	-2.209068905227742	FALSE
ENSG00000187954	50626	CYHR1	CYHR1	protein_coding	cysteine and histidine rich 1 [Source:HGNC Symbol;Acc:HGNC:17806]	8	-1	144449582	144465677	0.07354833403108074	5.042811243420419	2.213753441249571	0.027176333521484474	0.7657419015291138	2.208975665851221	FALSE
ENSG00000279741	NA	AC007342.8	AC007342.8	TEC	novel transcript	16	1	53389886	53390563	0.3585974883638805	1.6105054017103813	2.2141870791020457	0.02720760827992894	0.7657419015291138	2.208526274966029	FALSE
ENSG00000164649	55536	CDCA7L	CDCA7L	protein_coding	cell division cycle associated 7 like [Source:HGNC Symbol;Acc:HGNC:30777]	7	-1	21900899	21945903	0.18932588543300222	3.5854021005141155	2.2133197863703793	0.027214470136355192	0.7657419015291138	2.208427735738901	FALSE
ENSG00000116213	49856	WRAP73	WRAP73	protein_coding	WD repeat containing, antisense to TP73 [Source:HGNC Symbol;Acc:HGNC:12759]	1	-1	3630767	3652761	0.07648996798882735	4.3627936152215385	2.2127649929250506	0.02723747816248722	0.7657419015291138	2.208097486931347	FALSE
ENSG00000100292	3162	HMOX1	HMOX1	protein_coding	heme oxygenase 1 [Source:HGNC Symbol;Acc:HGNC:5013]	22	1	35380361	35394207	0.1587399630027031	5.304154844799014	2.213609165588248	0.02723992079503734	0.7657419015291138	2.2080624404125633	FALSE
ENSG00000119917	3437	IFIT3	IFIT3	protein_coding	interferon induced protein with tetratricopeptide repeats 3 [Source:HGNC Symbol;Acc:HGNC:5411]	10	1	89327997	89340971	0.410256555099874	7.094991051559651	2.21234479505634	0.027277892355091454	0.7657419015291138	2.207517978729288	FALSE
ENSG00000265218	NA	AC103810.2	AC103810.2	lncRNA	novel transcript, antisense to LRRC37A3	17	1	64892729	64910180	-0.6850595441915609	-0.02172703557808445	-2.216159382700763	0.027280537290630187	0.7657419015291138	-2.2074800782398163	FALSE
ENSG00000245685	NA	FRG1-DT	FRG1-DT	lncRNA	FRG1 divergent transcript [Source:HGNC Symbol;Acc:HGNC:51590]	4	-1	189764391	189940733	-0.2508842995550744	2.416237942214505	-2.2141027435716962	0.02732813405467992	0.7657419015291138	-2.2067985838167434	FALSE
ENSG00000006555	55001	TTC22	TTC22	protein_coding	tetratricopeptide repeat domain 22 [Source:HGNC Symbol;Acc:HGNC:26067]	1	-1	54779712	54801323	-0.11697851017945782	3.199412158139013	-2.2108651070383027	0.027377239264884227	0.7657419015291138	-2.206096563837176	FALSE
ENSG00000285533	105369347	RELA-DT	RELA-DT	lncRNA	RELA divergent transcript [Source:HGNC Symbol;Acc:HGNC:54185]	11	1	65663006	65671716	0.1453779876743515	2.066715566930923	2.210373052468948	0.027413087599375514	0.7657419015291138	2.2055847530891346	FALSE
ENSG00000115085	7535	ZAP70	ZAP70	protein_coding	zeta chain of T cell receptor associated protein kinase 70 [Source:HGNC Symbol;Acc:HGNC:12858]	2	1	97713560	97739862	-0.13375697594367608	6.308014373837705	-2.2101660316873457	0.027454531111966968	0.7657419015291138	-2.204993778495917	FALSE
ENSG00000104974	11024	LILRA1	LILRA1	protein_coding	leukocyte immunoglobulin like receptor A1 [Source:HGNC Symbol;Acc:HGNC:6602]	19	1	54593582	54602381	0.12566755158441456	6.262228946226452	2.2105884222553893	0.0274702767263558	0.7657419015291138	2.204769451523091	FALSE
ENSG00000096060	2289	FKBP5	FKBP5	protein_coding	FKBP prolyl isomerase 5 [Source:HGNC Symbol;Acc:HGNC:3721]	6	-1	35573585	35728583	-0.33557623801267766	8.427269520714317	-2.209563516207615	0.027489373084096602	0.7657419015291138	-2.204497535471787	FALSE
ENSG00000139318	1848	DUSP6	DUSP6	protein_coding	dual specificity phosphatase 6 [Source:HGNC Symbol;Acc:HGNC:3072]	12	-1	89347235	89352501	0.15063919500103307	7.31510895594514	2.209173709889598	0.027514702666813266	0.7657419015291138	2.204137114845137	FALSE
ENSG00000262919	92002	CCNQ	CCNQ	protein_coding	cyclin Q [Source:HGNC Symbol;Acc:HGNC:28434]	X	-1	153587925	153600045	0.11557525684111347	3.35082549824141	2.208659742029251	0.027520188746333933	0.7657419015291138	2.204059089831601	FALSE
ENSG00000079215	6507	SLC1A3	SLC1A3	protein_coding	solute carrier family 1 member 3 [Source:HGNC Symbol;Acc:HGNC:10941]	5	1	36606355	36688334	-0.45756955773077834	0.6253274257787332	-2.209343272597355	0.02760750696232622	0.7657419015291138	-2.2028190211542187	FALSE
ENSG00000204351	6499	SKIV2L	SKIV2L	protein_coding	Ski2 like RNA helicase [Source:HGNC Symbol;Acc:HGNC:10898]	6	1	31959117	31969751	0.08434457056669586	4.611908220194784	2.206868918139604	0.027683193367449305	0.7657419015291138	2.201746878057186	FALSE
ENSG00000126883	8021	NUP214	NUP214	protein_coding	nucleoporin 214 [Source:HGNC Symbol;Acc:HGNC:8064]	9	1	131125586	131234663	0.057086332878938606	6.928264975697224	2.2063073645964244	0.027694532498674797	0.7657419015291138	2.2015864702921895	FALSE
ENSG00000224078	NA	SNHG14	SNHG14	lncRNA	small nucleolar RNA host gene 14 [Source:HGNC Symbol;Acc:HGNC:37462]	15	1	24978583	25420336	-0.15795947802071542	4.790140623590088	-2.204639658862655	0.02784793522464115	0.7657419015291138	-2.199421922771683	FALSE
ENSG00000281706	NA	AL009179.1	AL009179.1	lncRNA	long intergenic non-protein coding RNA 1012	6	1	27694035	27713352	-0.24192772244121227	0.472562329598496	-2.203416265009853	0.027863412252785724	0.7657419015291138	-2.199204109730367	FALSE
ENSG00000271643	NA	AC112220.2	AC112220.2	lncRNA	novel transcript	3	-1	33793644	33798539	0.24703805317271743	0.10478051951007698	2.2028756257843103	0.027905061446158758	0.7657419015291138	2.1986184852611736	FALSE
ENSG00000259583	NA	AC015712.2	AC015712.2	lncRNA	novel transcript, antisense to LRRK1 and ALDH1A3	15	-1	100892343	100919391	0.3083048925488969	-0.40964610705579263	2.202583047347767	0.027936914272503107	0.7657419015291138	2.198171114682481	FALSE
ENSG00000238105	NA	GOLGA2P5	GOLGA2P5	transcribed_unprocessed_pseudogene	GOLGA2 pseudogene 5 [Source:HGNC Symbol;Acc:HGNC:25315]	12	-1	100156357	100173659	-0.14994991475547925	2.90979545237224	-2.2026833352065145	0.027941128958685776	0.7657419015291138	-2.198111952673879	FALSE
ENSG00000140471	55180	LINS1	LINS1	protein_coding	lines homolog 1 [Source:HGNC Symbol;Acc:HGNC:30922]	15	-1	100559369	100603230	-0.07707923888543089	5.086414096633299	-2.2025158229149953	0.027984891831950798	0.7657419015291138	-2.1974981026865814	FALSE
ENSG00000171817	163255	ZNF540	ZNF540	protein_coding	zinc finger protein 540 [Source:HGNC Symbol;Acc:HGNC:25331]	19	1	37551406	37614179	-0.17545752421513106	2.1589121357654197	-2.201704973587828	0.027996096064041107	0.7657419015291138	-2.1973410770083213	FALSE
ENSG00000285006	NA	AC005280.3	AC005280.3	lncRNA	novel transcript	14	-1	73366897	73463642	-0.18447300090436825	1.63045170800382	-2.2012873971375764	0.028093350134898235	0.7657419015291138	-2.195980346408768	FALSE
ENSG00000236723	NA	AL606760.2	AL606760.2	lncRNA	novel transcript, antisense to CPT2	1	-1	53209783	53213775	-0.2426845081143048	0.2315643461021888	-2.19901723689609	0.028181258092502052	0.7657419015291138	-2.19475387099823	FALSE
ENSG00000138760	950	SCARB2	SCARB2	protein_coding	scavenger receptor class B member 2 [Source:HGNC Symbol;Acc:HGNC:1665]	4	-1	76158737	76234536	0.1505502216718959	5.208816516510472	2.1993877660960135	0.028189440134601257	0.7657419015291138	2.1946398844654422	FALSE
ENSG00000114738	7867	MAPKAPK3	MAPKAPK3	protein_coding	MAPK activated protein kinase 3 [Source:HGNC Symbol;Acc:HGNC:6888]	3	1	50611520	50649291	0.0944004035007433	6.311337062487475	2.200164089812593	0.028217347156304005	0.7657419015291138	2.1942513175452882	FALSE
ENSG00000198393	7574	ZNF26	ZNF26	protein_coding	zinc finger protein 26 [Source:HGNC Symbol;Acc:HGNC:13053]	12	1	132986365	133032952	-0.11930364235692359	4.325603115272891	-2.1980390055485692	0.028277145931522342	0.7657419015291138	-2.193419815574491	FALSE
ENSG00000102034	2000	ELF4	ELF4	protein_coding	E74 like ETS transcription factor 4 [Source:HGNC Symbol;Acc:HGNC:3319]	X	-1	130064874	130110716	0.07665574896400162	6.942008158559344	2.197561197677886	0.02830894399816502	0.7657419015291138	2.1929782803307183	FALSE
ENSG00000260392	NA	AC090518.1	AC090518.1	lncRNA	novel transcript	15	-1	56542952	56629592	-0.21152724659639766	1.0073877554022594	-2.196992941461739	0.02834723669560845	0.7657419015291138	-2.1924471300358626	FALSE
ENSG00000104064	2553	GABPB1	GABPB1	protein_coding	GA binding protein transcription factor subunit beta 1 [Source:HGNC Symbol;Acc:HGNC:4074]	15	-1	50275392	50355408	-0.06739195745595339	4.963666776446633	-2.1964672958318405	0.02838640921792537	0.7657419015291138	-2.1919044151257783	FALSE
ENSG00000051382	5291	PIK3CB	PIK3CB	protein_coding	phosphatidylinositol-4,5-bisphosphate 3-kinase catalytic subunit beta [Source:HGNC Symbol;Acc:HGNC:8976]	3	-1	138652699	138834938	-0.09092718626522167	6.747137397546681	-2.1945157472728662	0.02856804444962731	0.7666358052426145	-2.1893963537714365	FALSE
ENSG00000285130	NA	AL358113.1	AL358113.1	protein_coding	novel protein	9	1	69035747	69255187	-0.17202929336794903	2.071251982586284	-2.1935065719112226	0.028613206207144585	0.7666358052426145	-2.1887748823856334	FALSE
ENSG00000125834	140901	STK35	STK35	protein_coding	serine/threonine kinase 35 [Source:HGNC Symbol;Acc:HGNC:16254]	20	1	2101827	2177038	0.07250222203464585	5.34565240404831	2.1924461199339325	0.028676540271560223	0.7666358052426145	2.1879047632411037	FALSE
ENSG00000168710	10768	AHCYL1	AHCYL1	protein_coding	adenosylhomocysteinase like 1 [Source:HGNC Symbol;Acc:HGNC:344]	1	1	109984765	110023742	0.07893091803602115	5.915458637786929	2.192027476063952	0.02871836611393639	0.7666358052426145	2.187331043091598	FALSE
ENSG00000106605	644	BLVRA	BLVRA	protein_coding	biliverdin reductase A [Source:HGNC Symbol;Acc:HGNC:1062]	7	1	43758680	43807342	0.14474012792435964	4.626703944184046	2.192554037434398	0.028725678576951214	0.7666358052426145	2.187230812801968	FALSE
ENSG00000139572	53831	GPR84	GPR84	protein_coding	G protein-coupled receptor 84 [Source:HGNC Symbol;Acc:HGNC:4535]	12	-1	54362445	54364487	-0.43069425827987073	1.1653793111844641	-2.1936264563543975	0.028786151897832353	0.7666358052426145	-2.1864027596351643	FALSE
ENSG00000197124	91120	ZNF682	ZNF682	protein_coding	zinc finger protein 682 [Source:HGNC Symbol;Acc:HGNC:28857]	19	-1	19997058	20039505	-0.20707267596325307	2.230730399642753	-2.190902708699608	0.02880161957875556	0.7666358052426145	-2.1861912032971675	FALSE
ENSG00000180776	253832	ZDHHC20	ZDHHC20	protein_coding	zinc finger DHHC-type containing 20 [Source:HGNC Symbol;Acc:HGNC:20749]	13	-1	21372573	21459370	-0.17271624013227616	7.68416302692217	-2.191017612291604	0.028814949033359828	0.7666358052426145	-2.1860089706119057	FALSE
ENSG00000103381	55313	CPPED1	CPPED1	protein_coding	calcineurin like phosphoesterase domain containing 1 [Source:HGNC Symbol;Acc:HGNC:25632]	16	-1	12659799	12803887	0.12505931397680925	9.78352879982681	2.189573759744693	0.02894683946459159	0.7672421938749936	2.1842097410996746	FALSE
ENSG00000269439	NA	AC010618.3	AC010618.3	lncRNA	novel transcript	19	-1	17488990	17511889	-0.12828478621545747	3.351865351998365	-2.188864352351905	0.028965353964226725	0.7672421938749936	-2.1839577342122016	FALSE
ENSG00000175170	NA	FAM182B	FAM182B	lncRNA	family with sequence similarity 182 member B [Source:HGNC Symbol;Acc:HGNC:34503]	20	-1	25762384	25868225	-0.32986012135199716	-0.5812830891620637	-2.1878864078433584	0.02898613407328646	0.7672421938749936	-2.183675054472173	FALSE
ENSG00000197989	85028	SNHG12	SNHG12	lncRNA	small nucleolar RNA host gene 12 [Source:HGNC Symbol;Acc:HGNC:30062]	1	-1	28578538	28583132	-0.12839612512492238	2.511970866272044	-2.182132550560031	0.029419099883058613	0.776150034861178	-2.177824570701821	FALSE
ENSG00000164402	23176	SEPTIN8	SEPTIN8	protein_coding	septin 8 [Source:HGNC Symbol;Acc:HGNC:16511]	5	-1	132750819	132807241	-0.16346362973303852	2.1367958222934096	-2.182060544298754	0.029431067415352234	0.776150034861178	-2.1776639133767124	FALSE
ENSG00000165923	79841	AGBL2	AGBL2	protein_coding	ATP/GTP binding protein like 2 [Source:HGNC Symbol;Acc:HGNC:26296]	11	-1	47659591	47715389	-0.18213563167974178	1.2605265598611464	-2.1813675097801424	0.029472785154615034	0.776150034861178	-2.1771043154515795	FALSE
ENSG00000247373	NA	TMED2-DT	TMED2-DT	lncRNA	TMED2 divergent transcript [Source:HGNC Symbol;Acc:HGNC:53346]	12	-1	123575891	123585115	-0.17570684470062736	1.3591470018501715	-2.1788630532066837	0.029656014649038512	0.7766101929947188	-2.1746545305960345	FALSE
ENSG00000246982	NA	Z84485.1	Z84485.1	lncRNA	novel transcript, antisense to BRPF3	6	-1	36146698	36197205	-0.18095798852392386	1.934902082999259	-2.1785407114445396	0.029785160387660513	0.7766101929947188	-2.1729356561368185	FALSE
ENSG00000148400	4851	NOTCH1	NOTCH1	protein_coding	notch receptor 1 [Source:HGNC Symbol;Acc:HGNC:7881]	9	-1	136494433	136546048	0.09422806953454632	8.189857878692656	2.177410957712972	0.029816414220980643	0.7766101929947188	2.1725206442477543	FALSE
ENSG00000150593	27250	PDCD4	PDCD4	protein_coding	programmed cell death 4 [Source:HGNC Symbol;Acc:HGNC:8763]	10	1	110871795	110900006	0.08646148330015002	7.425396553741599	2.17762139904002	0.02982750773430344	0.7766101929947188	2.1723734261770278	FALSE
ENSG00000104490	83988	NCALD	NCALD	protein_coding	neurocalcin delta [Source:HGNC Symbol;Acc:HGNC:7655]	8	-1	101686542	102124907	-0.1998710387438214	5.28491860784512	-2.176571360254235	0.029951030081766517	0.7766101929947188	-2.1707373771892335	FALSE
ENSG00000069966	10681	GNB5	GNB5	protein_coding	G protein subunit beta 5 [Source:HGNC Symbol;Acc:HGNC:4401]	15	-1	52115105	52191369	-0.10557186035355137	4.86271902044295	-2.1744747588223206	0.030076187274083066	0.7766101929947188	-2.1690855797533826	FALSE
ENSG00000146192	221472	FGD2	FGD2	protein_coding	FYVE, RhoGEF and PH domain containing 2 [Source:HGNC Symbol;Acc:HGNC:3664]	6	1	37005646	37029069	0.10945157548429396	6.145105542037181	2.173551568458741	0.030080946449261313	0.7766101929947188	2.16902288587209	FALSE
ENSG00000168411	55159	RFWD3	RFWD3	protein_coding	ring finger and WD repeat domain 3 [Source:HGNC Symbol;Acc:HGNC:25539]	16	-1	74621399	74666877	0.0780107933647205	4.958746949150452	2.1738757902695554	0.030106679575400752	0.7766101929947188	2.168684044141138	FALSE
ENSG00000204282	NA	TNRC6C-AS1	TNRC6C-AS1	lncRNA	TNRC6C antisense RNA 1 [Source:HGNC Symbol;Acc:HGNC:44360]	17	-1	78107398	78111799	-0.09463411602627403	5.171808886401293	-2.173549073037706	0.030142388496497644	0.7766101929947188	-2.1682142579272528	FALSE
ENSG00000256525	11232	POLG2	POLG2	protein_coding	DNA polymerase gamma 2, accessory subunit [Source:HGNC Symbol;Acc:HGNC:9180]	17	-1	64477785	64497054	-0.09709736461406138	4.588713587304821	-2.170345116901794	0.03033388142151183	0.7766101929947188	-2.1657031076350313	FALSE
ENSG00000189233	389643	NUGGC	NUGGC	protein_coding	nuclear GTPase, germinal center associated [Source:HGNC Symbol;Acc:HGNC:33550]	8	-1	28021964	28083936	-0.2579080891899088	1.9944679081478451	-2.1709076427733747	0.03033434149315286	0.7766101929947188	-2.1656970908880044	FALSE
ENSG00000010270	83930	STARD3NL	STARD3NL	protein_coding	STARD3 N-terminal like [Source:HGNC Symbol;Acc:HGNC:19169]	7	1	38178222	38230671	0.09687576808182108	4.59838819353295	2.171044419523451	0.03033648564611494	0.7766101929947188	2.1656690510153846	FALSE
ENSG00000120159	79886	CAAP1	CAAP1	protein_coding	caspase activity and apoptosis inhibitor 1 [Source:HGNC Symbol;Acc:HGNC:25834]	9	-1	26840685	26892803	-0.10096288475515403	4.170677329906327	-2.170004084905747	0.030343686490480953	0.7766101929947188	-2.1655748953988123	FALSE
ENSG00000204161	170371	TMEM273	TMEM273	protein_coding	transmembrane protein 273 [Source:HGNC Symbol;Acc:HGNC:27274]	10	-1	49154725	49188585	0.20765590154155866	5.274481558460277	2.1700598047717428	0.030451361728904287	0.7766101929947188	2.1641692578525342	FALSE
ENSG00000262943	NA	ALOX12P2	ALOX12P2	transcribed_unprocessed_pseudogene	arachidonate 12-lipoxygenase pseudogene 2 [Source:HGNC Symbol;Acc:HGNC:432]	17	1	6853861	6954107	-0.24527805569333627	1.533512628727052	-2.1697371679044957	0.03046391183567598	0.7766101929947188	-2.164005701461267	FALSE
ENSG00000109911	26610	ELP4	ELP4	protein_coding	elongator acetyltransferase complex subunit 4 [Source:HGNC Symbol;Acc:HGNC:1171]	11	1	31509755	31790324	-0.08911571378559469	5.837415370876771	-2.168588177935202	0.030479914517390558	0.7766101929947188	-2.1637972341095533	FALSE
ENSG00000109220	26511	CHIC2	CHIC2	protein_coding	cysteine rich hydrophobic domain 2 [Source:HGNC Symbol;Acc:HGNC:1935]	4	-1	54009789	54064605	-0.10700410373170754	6.916639515282299	-2.1682163417517666	0.03053928533610174	0.7766101929947188	-2.163024629412998	FALSE
ENSG00000118454	81573	ANKRD13C	ANKRD13C	protein_coding	ankyrin repeat domain 13C [Source:HGNC Symbol;Acc:HGNC:25374]	1	-1	70258999	70354734	-0.0849373364701167	5.211244809885646	-2.1669092130024685	0.030578375193644897	0.7766101929947188	-2.1625166490620744	FALSE
ENSG00000154188	284	ANGPT1	ANGPT1	protein_coding	angiopoietin 1 [Source:HGNC Symbol;Acc:HGNC:484]	8	-1	107249482	107498055	0.32477723335829456	3.4594003811162737	2.1674396730536363	0.03059184589247496	0.7766101929947188	2.1623417239046137	FALSE
ENSG00000116661	26232	FBXO2	FBXO2	protein_coding	F-box protein 2 [Source:HGNC Symbol;Acc:HGNC:13581]	1	-1	11637018	11655785	-0.3515786185828741	-0.5322294207230217	-2.1655184366863267	0.030676638591337308	0.7766101929947188	-2.161242155740199	FALSE
ENSG00000280067	NA	AC023818.1	AC023818.1	TEC	novel transcript	16	-1	48343755	48346058	-0.2697693646662841	0.2149364257688466	-2.1654655591814786	0.030690486650199435	0.7766101929947188	-2.1610628259595956	FALSE
ENSG00000216937	79741	CCDC7	CCDC7	protein_coding	coiled-coil domain containing 7 [Source:HGNC Symbol;Acc:HGNC:26533]	10	1	32446140	32882874	-0.14270631882771223	4.8209220721825945	-2.1656658879662083	0.03075500084364256	0.7766101929947188	-2.160228293935939	FALSE
ENSG00000187953	NA	PMS2CL	PMS2CL	transcribed_unprocessed_pseudogene	PMS2 C-terminal like pseudogene [Source:HGNC Symbol;Acc:HGNC:30061]	7	1	6710128	6753862	0.10258104926198186	3.2373148205030016	2.164024383370421	0.030828260513907437	0.7766101929947188	2.1592824542302047	FALSE
ENSG00000112062	1432	MAPK14	MAPK14	protein_coding	mitogen-activated protein kinase 14 [Source:HGNC Symbol;Acc:HGNC:6876]	6	1	36027677	36111236	-0.18625003100455118	8.72676402541642	-2.1642208674959473	0.0308529290065644	0.7766101929947188	-2.158964398967019	FALSE
ENSG00000067715	6857	SYT1	SYT1	protein_coding	synaptotagmin 1 [Source:HGNC Symbol;Acc:HGNC:11509]	12	1	78863993	79452008	-0.35853666491802744	0.7428851148677852	-2.164537366115779	0.030886186032071633	0.7766101929947188	-2.158535955615764	FALSE
ENSG00000182872	8241	RBM10	RBM10	protein_coding	RNA binding motif protein 10 [Source:HGNC Symbol;Acc:HGNC:9896]	X	1	47145221	47186813	0.05757992876117246	5.69978445308446	2.1627372310231427	0.03088801549137243	0.7766101929947188	2.158512398566128	FALSE
ENSG00000211804	NA	TRDV1	TRDV1	TR_V_gene	T cell receptor delta variable 1 [Source:HGNC Symbol;Acc:HGNC:12262]	14	1	22096032	22096619	-0.43601220005471475	0.33870991543611617	-2.1620638206774796	0.030989955619284523	0.7766101929947188	-2.157201654526556	FALSE
ENSG00000219626	375190	FAM228B	FAM228B	protein_coding	family with sequence similarity 228 member B [Source:HGNC Symbol;Acc:HGNC:24736]	2	1	24076526	24169640	-0.09847130484416677	5.897249980364504	-2.1614283993498544	0.0310223014681015	0.7766101929947188	-2.1567865257526697	FALSE
ENSG00000180626	84622	ZNF594	ZNF594	protein_coding	zinc finger protein 594 [Source:HGNC Symbol;Acc:HGNC:29392]	17	-1	5179535	5191868	-0.13003138747958642	2.8173104132101865	-2.160944716409741	0.03103585788654956	0.7766101929947188	-2.1566126522518516	FALSE
ENSG00000170085	375484	SIMC1	SIMC1	protein_coding	SUMO interacting motifs containing 1 [Source:HGNC Symbol;Acc:HGNC:24779]	5	1	176238367	176345991	-0.09279788430746194	4.732651047882862	-2.161390784169143	0.031055314258024762	0.7766101929947188	-2.1563632203220426	FALSE
ENSG00000036448	9172	MYOM2	MYOM2	protein_coding	myomesin 2 [Source:HGNC Symbol;Acc:HGNC:7614]	8	1	2045046	2165552	0.6252944468051934	1.2097831290924947	2.162641933878127	0.031139797060391793	0.7766101929947188	2.1552816985197376	FALSE
ENSG00000114423	868	CBLB	CBLB	protein_coding	Cbl proto-oncogene B [Source:HGNC Symbol;Acc:HGNC:1542]	3	-1	105655461	105869552	-0.1208885043154897	6.257289720298535	-2.1603346662965945	0.031156148720643647	0.7766101929947188	-2.155072660714811	FALSE
ENSG00000186635	116985	ARAP1	ARAP1	protein_coding	ArfGAP with RhoGAP domain, ankyrin repeat and PH domain 1 [Source:HGNC Symbol;Acc:HGNC:16925]	11	-1	72685069	72793599	0.08669406979104366	8.609717054096677	2.1599934027045626	0.031156582790688746	0.7766101929947188	2.155067112894591	FALSE
ENSG00000019582	972	CD74	CD74	protein_coding	CD74 molecule [Source:HGNC Symbol;Acc:HGNC:1697]	5	-1	150400041	150412929	0.1577932422633257	10.355256781731642	2.1598859941952506	0.03119258269845334	0.7766101929947188	2.1546072311792313	FALSE
ENSG00000120784	22835	ZFP30	ZFP30	protein_coding	ZFP30 zinc finger protein [Source:HGNC Symbol;Acc:HGNC:29555]	19	-1	37613749	37692337	-0.15625593296225926	2.8832330223417864	-2.157213124594515	0.0313320377227076	0.778832110764291	-2.1528300478238314	FALSE
ENSG00000233797	NA	UFL1-AS1	UFL1-AS1	lncRNA	UFL1 antisense RNA 1 [Source:HGNC Symbol;Acc:HGNC:41007]	6	-1	96199840	96521717	-0.15864338041883141	2.4593941419057233	-2.156625327567828	0.03138447083152436	0.778887243308439	-2.1521636073518726	FALSE
ENSG00000172116	926	CD8B	CD8B	protein_coding	CD8b molecule [Source:HGNC Symbol;Acc:HGNC:1707]	2	-1	86815339	86861924	-0.24831482984894837	4.164687534490191	-2.1565918593026807	0.03160312743856259	0.7818857803017859	-2.149394672090571	FALSE
ENSG00000260228	NA	AC009119.1	AC009119.1	lncRNA	novel transcript, antisense to CDH13	16	-1	83789967	83807834	0.22686547035822202	1.4602588797512859	2.1540053080967643	0.03160611077617302	0.7818857803017859	2.149357006676333	FALSE
ENSG00000014257	55	ACPP	ACPP	protein_coding	acid phosphatase, prostate [Source:HGNC Symbol;Acc:HGNC:125]	3	1	132317369	132368298	0.15703440939295632	5.596055450164903	2.154850652742958	0.03167392378564301	0.782315655794759	2.1485016710385736	FALSE
ENSG00000185527	5148	PDE6G	PDE6G	protein_coding	phosphodiesterase 6G [Source:HGNC Symbol;Acc:HGNC:8789]	17	-1	81650459	81663112	0.22934443887628184	0.43386528798771135	2.151808626928236	0.03174327407560455	0.7825548524026542	2.147628568115527	FALSE
ENSG00000155465	9056	SLC7A7	SLC7A7	protein_coding	solute carrier family 7 member 7 [Source:HGNC Symbol;Acc:HGNC:11065]	14	-1	22773222	22829820	0.10849501477501988	6.996121708405613	2.1498200501508054	0.031973091093195606	0.7825548524026542	2.1447468718345934	FALSE
ENSG00000183019	199675	MCEMP1	MCEMP1	protein_coding	mast cell expressed membrane protein 1 [Source:HGNC Symbol;Acc:HGNC:27291]	19	1	7676628	7679826	-0.3908042061930823	2.4688249990464124	-2.151812507954515	0.03197940167564748	0.7825548524026542	-2.144667993679896	FALSE
ENSG00000230091	NA	TMEM254-AS1	TMEM254-AS1	lncRNA	TMEM254 antisense RNA 1 [Source:HGNC Symbol;Acc:HGNC:27340]	10	-1	80046860	80078912	-0.25838570743897354	0.3891286150485669	-2.147825840758429	0.03208186304497863	0.7825548524026542	-2.143389156851072	FALSE
ENSG00000249258	NA	AC079193.2	AC079193.2	lncRNA	novel transcript	8	1	17131181	17149789	-0.2928514063559373	-0.24412904632503324	-2.1474454357077697	0.03208762244822459	0.7825548524026542	-2.1433173767832017	FALSE
ENSG00000248774	NA	AC097534.1	AC097534.1	lncRNA	novel transcript	4	-1	173322206	173329694	-0.19303589518099074	2.7255354905955245	-2.147781600945031	0.03213538954254946	0.7825548524026542	-2.142722475488356	FALSE
ENSG00000167984	197358	NLRC3	NLRC3	protein_coding	NLR family CARD domain containing 3 [Source:HGNC Symbol;Acc:HGNC:29889]	16	-1	3539033	3577403	-0.1330369495956738	6.116050992203555	-2.147030967719602	0.03216169660215785	0.7825548524026542	-2.142395165461678	FALSE
ENSG00000125538	3553	IL1B	IL1B	protein_coding	interleukin 1 beta [Source:HGNC Symbol;Acc:HGNC:5992]	2	-1	112829751	112836816	0.19136675529655545	6.1110055792337805	2.1468490831164484	0.03219355567502051	0.7825548524026542	2.141999084834552	FALSE
ENSG00000226849	NA	AL109811.1	AL109811.1	lncRNA	novel transcript	1	1	11068471	11073097	-0.2025897088162022	0.6322991719267577	-2.145821047397557	0.03220727952354846	0.7825548524026542	-2.1418285697341903	FALSE
ENSG00000167315	10449	ACAA2	ACAA2	protein_coding	acetyl-CoA acyltransferase 2 [Source:HGNC Symbol;Acc:HGNC:83]	18	-1	49782164	49813953	-0.13592238742744067	4.059027169810709	-2.1459486196037245	0.03221462752178122	0.7825548524026542	-2.1417372984381395	FALSE
ENSG00000248710	NA	AC079594.2	AC079594.2	protein_coding	TRIM59 and iFT80 readthrough	3	-1	160227454	160449829	-0.14999501944965932	1.89008825540388	-2.1451664658272853	0.032276487641614816	0.7825548524026542	-2.140969625106559	FALSE
ENSG00000247287	NA	AL359220.1	AL359220.1	lncRNA	novel transcript, antisense to PRKCH	14	-1	61294909	61322838	-0.15580976726707707	3.3612730453336357	-2.145151955609904	0.03229346361372832	0.7825548524026542	-2.140759176709862	FALSE
ENSG00000226742	440498	HSBP1L1	HSBP1L1	protein_coding	heat shock factor binding protein 1 like 1 [Source:HGNC Symbol;Acc:HGNC:37243]	18	1	79964582	79970822	-0.18547577038581453	2.3878559253968303	-2.1451509333868746	0.03239943603258412	0.7825548524026542	-2.1394475922391574	FALSE
ENSG00000006756	414	ARSD	ARSD	protein_coding	arylsulfatase D [Source:HGNC Symbol;Acc:HGNC:717]	X	-1	2903972	2929349	0.10307958992061295	4.1697160561758295	2.144096492572086	0.03244827265676844	0.7825548524026542	2.138844394772915	FALSE
ENSG00000052126	54477	PLEKHA5	PLEKHA5	protein_coding	pleckstrin homology domain containing A5 [Source:HGNC Symbol;Acc:HGNC:30036]	12	1	19129752	19376400	-0.19664122304581655	3.0652943330390925	-2.1445041825162394	0.03245693313860471	0.7825548524026542	-2.138737507465518	FALSE
ENSG00000257303	NA	AC073896.2	AC073896.2	lncRNA	novel transcript, antisense to CNPY2 and CS	12	1	56300076	56317992	-0.19291573618696178	1.2028059378990998	-2.1424137950992552	0.032490833920914786	0.7825548524026542	-2.138319340275961	FALSE
ENSG00000182606	22906	TRAK1	TRAK1	protein_coding	trafficking kinesin protein 1 [Source:HGNC Symbol;Acc:HGNC:29947]	3	1	42013802	42225890	0.06106570347090745	6.429752292865946	2.142095262696716	0.03254867569766932	0.7825937635183122	2.137606722260301	FALSE
ENSG00000111679	5777	PTPN6	PTPN6	protein_coding	protein tyrosine phosphatase non-receptor type 6 [Source:HGNC Symbol;Acc:HGNC:9658]	12	1	6946468	6961316	0.07697112828822483	8.416203112717055	2.1413114544937217	0.032671088386004486	0.7825937635183122	2.136102152162962	FALSE
ENSG00000180509	3753	KCNE1	KCNE1	protein_coding	potassium voltage-gated channel subfamily E regulatory subunit 1 [Source:HGNC Symbol;Acc:HGNC:6240]	21	-1	34446688	34512210	-0.26400262470393265	5.707633169095358	-2.140516818416842	0.032706726698159404	0.7825937635183122	-2.135665030340891	FALSE
ENSG00000171044	286046	XKR6	XKR6	protein_coding	XK related 6 [Source:HGNC Symbol;Acc:HGNC:27806]	8	-1	10896045	11201833	-0.13794146839877897	5.426920257627245	-2.14026662991886	0.03277015438813466	0.7825937635183122	-2.1348880657731613	FALSE
ENSG00000233493	388564	TMEM238	TMEM238	protein_coding	transmembrane protein 238 [Source:HGNC Symbol;Acc:HGNC:40042]	19	-1	55379244	55384292	-0.2587961127327691	-0.07618690218588207	-2.1385478437343015	0.03278986635357704	0.7825937635183122	-2.134646864138276	FALSE
ENSG00000262714	NA	AC007342.5	AC007342.5	lncRNA	novel transcript	16	1	53386944	53389085	0.25487987396499356	3.316398056754253	2.1408192608333003	0.03279517415298194	0.7825937635183122	2.134581937499598	FALSE
ENSG00000125447	23163	GGA3	GGA3	protein_coding	golgi associated, gamma adaptin ear containing, ARF binding protein 3 [Source:HGNC Symbol;Acc:HGNC:17079]	17	-1	75236599	75262363	0.06020446630252785	6.228968517586348	2.1382945546541343	0.03285626524038092	0.7828472045215797	2.1338352994939442	FALSE
ENSG00000275464	102724159	FP565260.1	FP565260.1	protein_coding	periodic tryptophan protein 2 homolog [Source:NCBI gene;Acc:102724159]	21	-1	5130871	5154658	-0.355232616462937	0.4241880352432641	-2.138334059558728	0.03306984226523962	0.786360848775585	-2.131234328122968	FALSE
ENSG00000247151	NA	CSTF3-DT	CSTF3-DT	lncRNA	CSTF3 divergent transcript [Source:HGNC Symbol;Acc:HGNC:27882]	11	1	33161657	33191598	-0.1986609755818426	1.0627393256981923	-2.1348846747705834	0.03310512760302089	0.786360848775585	-2.1308060030960587	FALSE
ENSG00000196437	148266	ZNF569	ZNF569	protein_coding	zinc finger protein 569 [Source:HGNC Symbol;Acc:HGNC:24737]	19	-1	37411155	37469275	-0.12235284832081383	3.477149391938591	-2.1339827224610266	0.03318571402452252	0.7864619771253324	-2.1298292362704005	FALSE
ENSG00000189144	126231	ZNF573	ZNF573	protein_coding	zinc finger protein 573 [Source:HGNC Symbol;Acc:HGNC:26420]	19	-1	37735833	37817300	-0.13608681770393005	3.1036249658274104	-2.1333667987684533	0.03323971221179896	0.7864619771253324	-2.1291758736219815	FALSE
ENSG00000104679	203069	R3HCC1	R3HCC1	protein_coding	R3H domain and coiled-coil containing 1 [Source:HGNC Symbol;Acc:HGNC:27329]	8	1	23270120	23296279	-0.11754761704696737	2.9727178142574133	-2.13018832371158	0.03350238920894117	0.7864619771253324	-2.1260104526197905	FALSE
ENSG00000129197	84268	RPAIN	RPAIN	protein_coding	RPA interacting protein [Source:HGNC Symbol;Acc:HGNC:28641]	17	1	5419641	5432876	-0.10753228520473002	3.948622264023094	-2.1295543014590383	0.033566560005435606	0.7864619771253324	-2.125240382790712	FALSE
ENSG00000115590	7850	IL1R2	IL1R2	protein_coding	interleukin 1 receptor type 2 [Source:HGNC Symbol;Acc:HGNC:5994]	2	1	101991960	102028544	-0.3032831542126182	7.325010645659875	-2.1297199109690723	0.03356922648659193	0.7864619771253324	-2.125208411433791	FALSE
ENSG00000130638	25814	ATXN10	ATXN10	protein_coding	ataxin 10 [Source:HGNC Symbol;Acc:HGNC:10549]	22	1	45671798	45845307	-0.07063723959600665	5.824653481772196	-2.1290381344914002	0.03360642167079188	0.7864619771253324	-2.124762664050107	FALSE
ENSG00000170525	5209	PFKFB3	PFKFB3	protein_coding	6-phosphofructo-2-kinase/fructose-2,6-biphosphatase 3 [Source:HGNC Symbol;Acc:HGNC:8874]	10	1	6144934	6254644	-0.20253184850889028	7.382314221297244	-2.1288168051355023	0.03365711925157044	0.7864619771253324	-2.124155782891001	FALSE
ENSG00000136875	9128	PRPF4	PRPF4	protein_coding	pre-mRNA processing factor 4 [Source:HGNC Symbol;Acc:HGNC:17349]	9	1	113275343	113292905	0.08443394227301493	4.349804226214291	2.1257094971826382	0.03386621434660096	0.7864619771253324	2.1216610183519733	FALSE
ENSG00000164466	94081	SFXN1	SFXN1	protein_coding	sideroflexin 1 [Source:HGNC Symbol;Acc:HGNC:16085]	5	1	175477062	175529742	-0.10136390104722981	5.329332321350537	-2.1241089911016067	0.03401591798950245	0.7864619771253324	-2.1198829454502803	FALSE
ENSG00000230099	NA	TRBV5-4	TRBV5-4	TR_V_gene	T cell receptor beta variable 5-4 [Source:HGNC Symbol;Acc:HGNC:12221]	7	1	142462916	142463581	0.30866335156761404	-0.03730753437945383	2.123011470149178	0.03410928440392308	0.7864619771253324	2.118777390122491	FALSE
ENSG00000278259	80179	MYO19	MYO19	protein_coding	myosin XIX [Source:HGNC Symbol;Acc:HGNC:26234]	17	-1	36495633	36543435	-0.08801894375897312	4.4152530377162575	-2.1228727775667955	0.03410930741333692	0.7864619771253324	-2.1187771179861192	FALSE
ENSG00000163564	149628	PYHIN1	PYHIN1	protein_coding	pyrin and HIN domain family member 1 [Source:HGNC Symbol;Acc:HGNC:28894]	1	1	158930796	158977059	-0.18447704503162576	6.126319238217705	-2.122620513060509	0.034239060017202526	0.7864619771253324	-2.1172450005153367	FALSE
ENSG00000108179	10105	PPIF	PPIF	protein_coding	peptidylprolyl isomerase F [Source:HGNC Symbol;Acc:HGNC:9259]	10	1	79347469	79355334	0.13941813954938986	5.293902060555408	2.122240867249574	0.03423927629588284	0.7864619771253324	2.117242450844331	FALSE
ENSG00000152455	79723	SUV39H2	SUV39H2	protein_coding	suppressor of variegation 3-9 homolog 2 [Source:HGNC Symbol;Acc:HGNC:17287]	10	1	14878820	14904315	0.25686183490019293	0.2899223633476131	2.120969258455369	0.034241819183434816	0.7864619771253324	2.117212474226162	FALSE
ENSG00000077684	79960	JADE1	JADE1	protein_coding	jade family PHD finger 1 [Source:HGNC Symbol;Acc:HGNC:30027]	4	1	128809700	128875224	0.09002623840052326	6.127141039789392	2.121345233103371	0.03428574451455241	0.7864619771253324	2.116694964142301	FALSE
ENSG00000157800	84255	SLC37A3	SLC37A3	protein_coding	solute carrier family 37 member 3 [Source:HGNC Symbol;Acc:HGNC:20651]	7	-1	140293693	140404433	-0.22503164604740356	5.799742547533104	-2.1214302611868385	0.03432656551139008	0.7864619771253324	-2.116214535720689	FALSE
ENSG00000103187	23406	COTL1	COTL1	protein_coding	coactosin like F-actin binding protein 1 [Source:HGNC Symbol;Acc:HGNC:18304]	16	-1	84565596	84618078	0.09252248999576729	9.85629046584979	2.1212136369335375	0.03433598686945455	0.7864619771253324	2.116103723692245	FALSE
ENSG00000123352	65244	SPATS2	SPATS2	protein_coding	spermatogenesis associated serine rich 2 [Source:HGNC Symbol;Acc:HGNC:18650]	12	1	49366584	49527424	-0.13100430815842934	3.9630002737260823	-2.119215753059629	0.03442976826291528	0.7864619771253324	-2.1150021008182307	FALSE
ENSG00000167778	84926	SPRYD3	SPRYD3	protein_coding	SPRY domain containing 3 [Source:HGNC Symbol;Acc:HGNC:25920]	12	-1	53064316	53079404	0.10778479261540408	4.670528368717818	2.1191467538236473	0.03444325282292683	0.7864619771253324	2.1148439124797065	FALSE
ENSG00000177738	NA	AC025171.1	AC025171.1	lncRNA	novel transcript, sense overlapping to ANXA2R	5	-1	43013060	43067452	-0.08911226410812034	3.5405505411765446	-2.1179259526700394	0.034517663280258765	0.7864619771253324	-2.1139719484450556	FALSE
ENSG00000170522	79071	ELOVL6	ELOVL6	protein_coding	ELOVL fatty acid elongase 6 [Source:HGNC Symbol;Acc:HGNC:15829]	4	-1	110045846	110199199	-0.17743937809974009	3.16615376305001	-2.1183836348991516	0.03454936548092512	0.7864619771253324	-2.11360094030653	FALSE
ENSG00000141456	27043	PELP1	PELP1	protein_coding	proline, glutamate and leucine rich protein 1 [Source:HGNC Symbol;Acc:HGNC:30134]	17	-1	4669774	4704337	-0.10272323789857563	4.174243818460678	-2.116869293053888	0.034626989917757096	0.7864619771253324	-2.1126937344815193	FALSE
ENSG00000176986	9632	SEC24C	SEC24C	protein_coding	SEC24 homolog C, COPII coat complex component [Source:HGNC Symbol;Acc:HGNC:10705]	10	1	73744372	73772161	0.07888484322595612	6.1450527118456355	2.1164423719774814	0.034646831365167906	0.7864619771253324	2.1124621239652286	FALSE
ENSG00000179698	340390	WDR97	WDR97	protein_coding	WD repeat domain 97 [Source:HGNC Symbol;Acc:HGNC:26959]	8	1	144107726	144118328	-0.2453844127949223	0.3506191697230417	-2.116806806997986	0.03465524132890769	0.7864619771253324	-2.1123639880926506	FALSE
ENSG00000261222	101928343	AC064805.1	AC064805.1	lncRNA	uncharacterized LOC101928343 [Source:NCBI gene;Acc:101928343]	17	1	74599840	74607229	0.314196520728961	2.3374581213652292	2.1192231133575565	0.03466643093264985	0.7864619771253324	2.1122334481312697	FALSE
ENSG00000185829	51326	ARL17A	ARL17A	protein_coding	ADP ribosylation factor like GTPase 17A [Source:HGNC Symbol;Acc:HGNC:24096]	17	-1	46516702	46579682	-0.3530108132396834	3.8797106233755945	-2.120134298661974	0.034684222330618464	0.7864619771253324	-2.112025964515811	FALSE
ENSG00000203710	1378	CR1	CR1	protein_coding	complement C3b/C4b receptor 1 (Knops blood group) [Source:HGNC Symbol;Acc:HGNC:2334]	1	1	207496147	207641765	-0.21202809668266198	8.801912345709784	-2.1160306121610875	0.034759198776925425	0.7864619771253324	-2.1111525852592132	FALSE
ENSG00000260616	NA	AC007728.1	AC007728.1	lncRNA	novel transcript, antisense to CYLD	16	-1	50783859	50803338	0.2849242205316863	-0.363912973106389	2.1150600849902137	0.03476171540120871	0.7864619771253324	2.1111232977391197	FALSE
ENSG00000100941	5411	PNN	PNN	protein_coding	pinin, desmosome associated protein [Source:HGNC Symbol;Acc:HGNC:9162]	14	1	39175183	39183220	-0.0652369242297901	6.568352081914451	-2.1141677213509724	0.03487460803696986	0.7864619771253324	-2.1098113547520856	FALSE
ENSG00000196498	9612	NCOR2	NCOR2	protein_coding	nuclear receptor corepressor 2 [Source:HGNC Symbol;Acc:HGNC:7673]	12	-1	124324415	124567589	0.08599273913265204	6.73486020649839	2.113532008449413	0.03490061665539029	0.7864619771253324	2.109509618594581	FALSE
ENSG00000085982	55230	USP40	USP40	protein_coding	ubiquitin specific peptidase 40 [Source:HGNC Symbol;Acc:HGNC:20069]	2	-1	233475520	233566782	-0.11020599294555966	3.516532314562127	-2.1115469101517985	0.035090816016627883	0.7864619771253324	-2.107308858213551	FALSE
ENSG00000241058	221078	NSUN6	NSUN6	protein_coding	NOP2/Sun RNA methyltransferase 6 [Source:HGNC Symbol;Acc:HGNC:23529]	10	-1	18545561	18659285	-0.0949997337498969	4.555766509572944	-2.1114328897573422	0.03509864643179705	0.7864619771253324	-2.107218472432972	FALSE
ENSG00000107317	5730	PTGDS	PTGDS	protein_coding	prostaglandin D2 synthase [Source:HGNC Symbol;Acc:HGNC:9592]	9	1	136975092	136981742	-0.3984007079099817	1.1525789123773658	-2.114401098062733	0.03510315435590663	0.7864619771253324	-2.107166445675998	FALSE
ENSG00000234857	NA	HNRNPUL2-BSCL2	HNRNPUL2-BSCL2	protein_coding	HNRNPUL2-BSCL2 readthrough (NMD candidate) [Source:HGNC Symbol;Acc:HGNC:49189]	11	-1	62690275	62727384	-0.24115831691773343	0.35721037124371413	-2.110430526848841	0.03515327784934311	0.7864619771253324	-2.1065883454160588	FALSE
ENSG00000223768	642852	LINC00205	LINC00205	lncRNA	long intergenic non-protein coding RNA 205 [Source:HGNC Symbol;Acc:HGNC:16420]	21	1	45288050	45297806	-0.10279128705810381	3.131816891899239	-2.1106034088737866	0.035173772481263625	0.7864619771253324	-2.10635217283457	FALSE
ENSG00000247774	100233209	PCED1B-AS1	PCED1B-AS1	lncRNA	PCED1B antisense RNA 1 [Source:HGNC Symbol;Acc:HGNC:44166]	12	-1	47205898	47216456	-0.09953920676489325	5.545975072116845	-2.110924305342349	0.03518288531223604	0.7864619771253324	-2.106247197653603	FALSE
ENSG00000113721	5159	PDGFRB	PDGFRB	protein_coding	platelet derived growth factor receptor beta [Source:HGNC Symbol;Acc:HGNC:8804]	5	-1	150113839	150155872	-0.38019633018904736	0.8473062627337223	-2.110830804179365	0.03525813778834644	0.7864619771253324	-2.105381213346232	FALSE
ENSG00000134684	8565	YARS	YARS	protein_coding	tyrosyl-tRNA synthetase [Source:HGNC Symbol;Acc:HGNC:12840]	1	-1	32775237	32818153	-0.080263076197161	5.873696502179213	-2.1090071726352853	0.03532121217202657	0.7864619771253324	-2.104656585444407	FALSE
ENSG00000075826	25956	SEC31B	SEC31B	protein_coding	SEC31 homolog B, COPII coat complex component [Source:HGNC Symbol;Acc:HGNC:23197]	10	-1	100486646	100519864	-0.10555941507929933	4.709514729642213	-2.1086876574142055	0.03534975697400386	0.7864619771253324	-2.104329012369452	FALSE
ENSG00000057935	57504	MTA3	MTA3	protein_coding	metastasis associated 1 family member 3 [Source:HGNC Symbol;Acc:HGNC:23784]	2	1	42494569	42756947	-0.11208053498699089	3.984075509537822	-2.108457879532959	0.03536462067951102	0.7864619771253324	-2.1041585295302743	FALSE
ENSG00000149269	5058	PAK1	PAK1	protein_coding	p21 (RAC1) activated kinase 1 [Source:HGNC Symbol;Acc:HGNC:8590]	11	-1	77321707	77474635	0.09031211573690001	7.985516803338553	2.108889579447993	0.035379213091568835	0.7864619771253324	2.1039912178273603	FALSE
ENSG00000234883	NA	MIR155HG	MIR155HG	lncRNA	MIR155 host gene [Source:HGNC Symbol;Acc:HGNC:35460]	21	1	25561909	25575168	-0.20778331356863844	1.1409613040279027	-2.107882698223696	0.03538061626694232	0.7864619771253324	-2.1039751325927605	FALSE
ENSG00000253392	NA	AC119403.1	AC119403.1	lncRNA	novel transcript, antisense to ZNF57	19	-1	2908371	2926817	-0.19713727224271452	0.5549123895040492	-2.107212554024696	0.035439456523239425	0.7864619771253324	-2.103301109608481	FALSE
ENSG00000121310	55268	ECHDC2	ECHDC2	protein_coding	enoyl-CoA hydratase domain containing 2 [Source:HGNC Symbol;Acc:HGNC:23408]	1	-1	52895910	52927212	-0.13219243822553217	5.096794276764018	-2.1079955480801433	0.03545194388190129	0.7864619771253324	-2.1031581880906605	FALSE
ENSG00000282988	NA	AL031777.3	AL031777.3	protein_coding	novel protein	6	-1	26195595	26199293	-0.21105705545717734	2.03750848836635	-2.108712893364337	0.035454331855212295	0.7864619771253324	-2.1031308619215583	FALSE
ENSG00000245937	NA	LINC01184	LINC01184	lncRNA	long intergenic non-protein coding RNA 1184 [Source:HGNC Symbol;Acc:HGNC:49565]	5	-1	127939152	128083172	-0.11365051911473234	4.5114965275800145	-2.106039305744921	0.03557444242414824	0.7864619771253324	-2.1017584286503066	FALSE
ENSG00000162086	7627	ZNF75A	ZNF75A	protein_coding	zinc finger protein 75a [Source:HGNC Symbol;Acc:HGNC:13146]	16	1	3305406	3318852	-0.081677930869991755	4.532977783824031	-2.1060516712789346	0.03558212008373143	0.7864619771253324	-2.101670835017772	FALSE
ENSG00000125731	10045	SH2D3A	SH2D3A	protein_coding	SH2 domain containing 3A [Source:HGNC Symbol;Acc:HGNC:16885]	19	-1	6752160	6767463	-0.1306312036953936	3.646251108770873	-2.105492321716731	0.03562600867007709	0.7864619771253324	-2.1011704239270106	FALSE
ENSG00000197971	4155	MBP	MBP	protein_coding	myelin basic protein [Source:HGNC Symbol;Acc:HGNC:6925]	18	-1	76978827	77133683	0.08363673571569485	9.190356765669458	2.1044080871810222	0.035727236112637034	0.7864619771253324	2.100018245935897	FALSE
ENSG00000141068	8844	KSR1	KSR1	protein_coding	kinase suppressor of ras 1 [Source:HGNC Symbol;Acc:HGNC:6465]	17	1	27456470	27626438	0.1451580982805485	5.505763377366831	2.104301248197925	0.03574755894465834	0.7864619771253324	2.0997872657061976	FALSE
ENSG00000079819	2037	EPB41L2	EPB41L2	protein_coding	erythrocyte membrane protein band 4.1 like 2 [Source:HGNC Symbol;Acc:HGNC:3379]	6	-1	130839347	131063322	0.12745727590140454	4.123971061053517	2.103616665991644	0.03577704822026511	0.7864619771253324	2.099452302861445	FALSE
ENSG00000187764	10507	SEMA4D	SEMA4D	protein_coding	semaphorin 4D [Source:HGNC Symbol;Acc:HGNC:10732]	9	-1	89360787	89498130	0.08274753446176852	9.378527493230933	2.10350770637523	0.0357993426365688	0.7864619771253324	2.099199221271072	FALSE
ENSG00000140563	55784	MCTP2	MCTP2	protein_coding	multiple C2 and transmembrane domain containing 2 [Source:HGNC Symbol;Acc:HGNC:25636]	15	1	94231538	94483952	-0.17272681488558028	8.701323895038099	-2.1033642360276747	0.035843189741603824	0.7864619771253324	-2.098701869924598	FALSE
ENSG00000213967	730087	ZNF726	ZNF726	protein_coding	zinc finger protein 726 [Source:HGNC Symbol;Acc:HGNC:32462]	19	1	23914876	23945159	-0.24251412675498027	0.526375355761168	-2.1015221857028235	0.03593784795806914	0.7864619771253324	-2.0976299421582625	FALSE
ENSG00000167987	55048	VPS37C	VPS37C	protein_coding	VPS37C subunit of ESCRT-I [Source:HGNC Symbol;Acc:HGNC:26097]	11	-1	61130257	61161615	0.11238862583377962	4.946156234108579	2.101309830122611	0.03600952188225083	0.7864619771253324	2.0968198934013347	FALSE
ENSG00000258760	NA	AL355076.2	AL355076.2	lncRNA	novel transcript	14	-1	65236480	65318790	-0.30843883454871035	3.3502694159213773	-2.101390086688876	0.036029727589986904	0.7864619771253324	-2.096591779709404	FALSE
ENSG00000078589	27334	P2RY10	P2RY10	protein_coding	P2Y receptor family member 10 [Source:HGNC Symbol;Acc:HGNC:19906]	X	1	78945332	78963727	0.1971665663544826	4.940137246996445	2.1004647296376597	0.03604469846461483	0.7864619771253324	2.096422835351764	FALSE
ENSG00000173039	5970	RELA	RELA	protein_coding	RELA proto-oncogene, NF-kB subunit [Source:HGNC Symbol;Acc:HGNC:9955]	11	-1	65653597	65663090	0.07503074293942458	5.7372787659011335	2.1008589989420074	0.036050187978603015	0.7864619771253324	2.0963609018962566	FALSE
ENSG00000228340	NA	MIR646HG	MIR646HG	lncRNA	MIR646 host gene [Source:HGNC Symbol;Acc:HGNC:27659]	20	1	60087826	60653784	-0.19871675081988904	6.399555175734675	-2.1000260533157182	0.036211985438995696	0.7878006966316837	-2.0945390814487497	FALSE
ENSG00000161328	115399	LRRC56	LRRC56	protein_coding	leucine rich repeat containing 56 [Source:HGNC Symbol;Acc:HGNC:25430]	11	1	537527	554912	-0.21265739544896514	0.7240519443669087	-2.0983865207351817	0.03621428552855224	0.7878006966316837	-2.094513232774231	FALSE
ENSG00000198093	65251	ZNF649	ZNF649	protein_coding	zinc finger protein 649 [Source:HGNC Symbol;Acc:HGNC:25741]	19	-1	51889235	51905040	-0.1825838868295404	1.2667145904829904	-2.0961437631985027	0.036400731654140754	0.7878006966316837	-2.092422568792894	FALSE
ENSG00000251396	NA	LINC01301	LINC01301	lncRNA	long intergenic non-protein coding RNA 1301 [Source:HGNC Symbol;Acc:HGNC:50464]	8	-1	60289928	60516795	-0.21276902202775164	0.1723558226898592	-2.095390537335982	0.03646741082933982	0.7878006966316837	-2.0916770948268604	FALSE
ENSG00000167434	762	CA4	CA4	protein_coding	carbonic anhydrase 4 [Source:HGNC Symbol;Acc:HGNC:1375]	17	1	60149942	60170899	-0.23823682546953595	4.402667423256436	-2.097288461698703	0.03646877155849962	0.7878006966316837	-2.0916618939564136	FALSE
ENSG00000130052	9754	STARD8	STARD8	protein_coding	StAR related lipid transfer domain containing 8 [Source:HGNC Symbol;Acc:HGNC:19161]	X	1	68647666	68725842	0.1812584866581306	2.32033924391593	2.0952469013397073	0.036528915635927875	0.7878006966316837	2.0909904994555264	FALSE
ENSG00000203546	NA	AL139353.1	AL139353.1	protein_coding	novel protein	14	-1	31334312	31457441	-0.13960718889196677	2.622983999218745	-2.0944537947181607	0.036573678776863384	0.7878006966316837	-2.090491415042104	FALSE
ENSG00000174485	10260	DENND4A	DENND4A	protein_coding	DENN domain containing 4A [Source:HGNC Symbol;Acc:HGNC:24321]	15	-1	65658046	65792293	-0.07943010150789576	6.763612391982683	-2.0944714018007557	0.03660407294955265	0.7878006966316837	-2.0901528333055452	FALSE
ENSG00000127951	10875	FGL2	FGL2	protein_coding	fibrinogen like 2 [Source:HGNC Symbol;Acc:HGNC:3696]	7	-1	77193369	77199848	0.21181746054855743	9.020079517029952	2.0947160095758415	0.03661181253545718	0.7878006966316837	2.0900666549622424	FALSE
ENSG00000137841	5330	PLCB2	PLCB2	protein_coding	phospholipase C beta 2 [Source:HGNC Symbol;Acc:HGNC:9055]	15	-1	40278176	40307935	0.08327111531674447	8.103144913654052	2.094275928669676	0.036665094228679265	0.7878006966316837	2.0894737975562365	FALSE
ENSG00000134072	8536	CAMK1	CAMK1	protein_coding	calcium/calmodulin dependent protein kinase I [Source:HGNC Symbol;Acc:HGNC:1459]	3	-1	9757347	9769992	0.204463721142909	4.127224489172859	2.09348148556011	0.03669756821315409	0.7878006966316837	2.0891128242921115	FALSE
ENSG00000020426	4331	MNAT1	MNAT1	protein_coding	MNAT1 component of CDK activating kinase [Source:HGNC Symbol;Acc:HGNC:7181]	14	1	60734742	60969965	-0.13714672203792588	3.0970450348516594	-2.0923858284491224	0.036774758760359356	0.7878006966316837	-2.0882558829948223	FALSE
ENSG00000141580	56270	WDR45B	WDR45B	protein_coding	WD repeat domain 45B [Source:HGNC Symbol;Acc:HGNC:25072]	17	-1	82614562	82648553	0.04482059995423171	5.65888075077954	2.092205596511331	0.036785163587721506	0.7878006966316837	2.0881404896073716	FALSE
ENSG00000256720	NA	BTG1P1	BTG1P1	processed_pseudogene	BTG anti-proliferation factor 1 pseudogene 1 [Source:HGNC Symbol;Acc:HGNC:37692]	12	1	9135084	9135591	-0.369315278599726	-0.599772462582547	-2.091304736906264	0.036871446511959165	0.7878006966316837	-2.0871846496977	FALSE
ENSG00000140521	5428	POLG	POLG	protein_coding	DNA polymerase gamma, catalytic subunit [Source:HGNC Symbol;Acc:HGNC:9179]	15	-1	89305198	89334861	0.0584474163786739	5.415851221422053	2.090938118815363	0.0368733998939206	0.7878006966316837	2.0871630322471715	FALSE
ENSG00000159733	57732	ZFYVE28	ZFYVE28	protein_coding	zinc finger FYVE-type containing 28 [Source:HGNC Symbol;Acc:HGNC:29334]	4	-1	2269582	2418663	-0.1472235471772141	4.838124489772187	-2.0912785924020665	0.03693323732816966	0.7879937334212375	-2.086501302659343	FALSE
ENSG00000231039	NA	AL355303.1	AL355303.1	lncRNA	novel transcript	10	1	5234358	5263408	-0.3147273142670295	-0.39906559100717226	-2.0898404359275524	0.03703748077709966	0.7891323685901	-2.0853506739211713	FALSE
ENSG00000240382	NA	IGKV1-17	IGKV1-17	IG_V_gene	immunoglobulin kappa variable 1-17 [Source:HGNC Symbol;Acc:HGNC:5733]	2	-1	89117342	89117844	-0.5324646191811016	0.5448988681460412	-2.0874328006188088	0.037267389217962445	0.7911724977173088	-2.082822682781812	FALSE
ENSG00000170545	57228	SMAGP	SMAGP	protein_coding	small cell adhesion glycoprotein [Source:HGNC Symbol;Acc:HGNC:26918]	12	-1	51244558	51270415	-0.19419083151014127	2.108148373542597	-2.0876665101202576	0.03727976488139251	0.7911724977173088	-2.0826869813507103	FALSE
ENSG00000285082	NA	AL160272.2	AL160272.2	protein_coding	novel protein	9	1	117704157	118072314	-0.17183183783916878	3.697555320674977	-2.0875271475893156	0.037314920741929505	0.7911724977173088	-2.082301699939637	FALSE
ENSG00000128335	23780	APOL2	APOL2	protein_coding	apolipoprotein L2 [Source:HGNC Symbol;Acc:HGNC:619]	22	-1	36226209	36239954	0.17068823418546586	7.193486125797127	2.0861818912755417	0.037384935385383004	0.7911724977173088	2.0815353123629734	FALSE
ENSG00000181896	94039	ZNF101	ZNF101	protein_coding	zinc finger protein 101 [Source:HGNC Symbol;Acc:HGNC:12881]	19	1	19668796	19683509	-0.08036115431988389	5.6556278950659475	-2.083730520413107	0.03757710239563504	0.7911724977173088	-2.079438092145681	FALSE
ENSG00000256742	NA	KDM2B-DT	KDM2B-DT	lncRNA	KDM2B divergent transcript [Source:HGNC Symbol;Acc:HGNC:53287]	12	1	121580792	121593504	-0.17580624510358978	2.1738249191312002	-2.083243081662421	0.03759502963907211	0.7911724977173088	-2.0792429084116097	FALSE
ENSG00000105559	57664	PLEKHA4	PLEKHA4	protein_coding	pleckstrin homology domain containing A4 [Source:HGNC Symbol;Acc:HGNC:14339]	19	-1	48837097	48868617	-0.29222983112398754	-0.4063737124457775	-2.0830545552195145	0.03759619091460002	0.7911724977173088	-2.079230267699294	FALSE
ENSG00000085871	4258	MGST2	MGST2	protein_coding	microsomal glutathione S-transferase 2 [Source:HGNC Symbol;Acc:HGNC:7063]	4	1	139665768	139740745	-0.1288323203074908	4.4671922712426095	-2.085116486640137	0.037600293862448474	0.7911724977173088	-2.0791856089660943	FALSE
ENSG00000273748	NA	AL592183.1	AL592183.1	protein_coding	NULL	GL000219.1	-1	54224	83311	-0.29082587646247937	5.2068941811722524	-2.087746430825537	0.037709426967590935	0.7911724977173088	-2.0779992636453457	FALSE
ENSG00000070961	490	ATP2B1	ATP2B1	protein_coding	ATPase plasma membrane Ca2+ transporting 1 [Source:HGNC Symbol;Acc:HGNC:814]	12	-1	89588049	89709300	0.1147502022433633	7.6560095888021955	2.0817378166939235	0.037758203996798065	0.7911724977173088	2.0774699710585613	FALSE
ENSG00000166707	644353	ZCCHC18	ZCCHC18	protein_coding	zinc finger CCHC-type containing 18 [Source:HGNC Symbol;Acc:HGNC:32459]	X	1	104112131	104115846	-0.3160543689476235	-0.6627060219851214	-2.0810555855793615	0.03776957896893694	0.7911724977173088	-2.0773466218432928	FALSE
ENSG00000183696	7378	UPP1	UPP1	protein_coding	uridine phosphorylase 1 [Source:HGNC Symbol;Acc:HGNC:12576]	7	1	48088628	48108736	-0.21027690393518572	6.006129838572736	-2.0815214728759597	0.037819491720817576	0.7911724977173088	-2.076805745561973	FALSE
ENSG00000139718	23067	SETD1B	SETD1B	protein_coding	SET domain containing 1B, histone lysine methyltransferase [Source:HGNC Symbol;Acc:HGNC:29187]	12	1	121804180	121832584	0.08410078880726513	6.98286139493419	2.0805311920898815	0.03786565816275104	0.7911724977173088	2.07630600622316	FALSE
ENSG00000141542	10966	RAB40B	RAB40B	protein_coding	RAB40B, member RAS oncogene family [Source:HGNC Symbol;Acc:HGNC:18284]	17	-1	82654973	82698698	-0.17033826257918072	1.6409248273704324	-2.07911521046161	0.03793810505493877	0.7911724977173088	-2.0755228318441006	FALSE
ENSG00000100027	29799	YPEL1	YPEL1	protein_coding	yippee like 1 [Source:HGNC Symbol;Acc:HGNC:12845]	22	-1	21697536	21735794	-0.15697122856000423	4.258389496249702	-2.0802882935163534	0.037980173627019	0.7911724977173088	-2.0750686405435874	FALSE
ENSG00000086589	55696	RBM22	RBM22	protein_coding	RNA binding motif protein 22 [Source:HGNC Symbol;Acc:HGNC:25503]	5	-1	150690792	150701077	0.055089047220215015	6.196838461576464	2.0786513820758135	0.03802784616366647	0.7911724977173088	2.0745544631731705	FALSE
ENSG00000070444	4335	MNT	MNT	protein_coding	MAX network transcriptional repressor [Source:HGNC Symbol;Acc:HGNC:7188]	17	-1	2384073	2401104	0.07342753824771098	5.548562441937081	2.077843433204319	0.038095180375183044	0.7911724977173088	2.0738291557749937	FALSE
ENSG00000155307	64092	SAMSN1	SAMSN1	protein_coding	SAM domain, SH3 domain and nuclear localization signals 1 [Source:HGNC Symbol;Acc:HGNC:10528]	21	-1	14485228	14658821	-0.2301362546790484	6.109621226769106	-2.077265719165602	0.03816661773052126	0.7911724977173088	-2.073060841187121	FALSE
ENSG00000273136	101060684	NBPF26	NBPF26	protein_coding	NBPF member 26 [Source:HGNC Symbol;Acc:HGNC:49571]	1	1	120723949	120842110	0.20158023747463716	5.196734021725144	2.07920572020292	0.0382695761153653	0.7911724977173088	2.0719556636268903	FALSE
ENSG00000254860	NA	TMEM9B-AS1	TMEM9B-AS1	lncRNA	TMEM9B antisense RNA 1 [Source:HGNC Symbol;Acc:HGNC:19230]	11	1	8964510	8977527	-0.1983224545635509	3.6381214325669644	-2.077170355613983	0.03833080208801994	0.7911724977173088	-2.0712996488227935	FALSE
ENSG00000276699	NA	TRAJ36	TRAJ36	TR_J_gene	T cell receptor alpha joining 36 [Source:HGNC Symbol;Acc:HGNC:12066]	14	1	22505110	22505167	-0.3642327018373529	-0.13131853361901735	-2.0754895522265766	0.038346640609881674	0.7911724977173088	-2.0711300896562266	FALSE
ENSG00000093072	51816	ADA2	ADA2	protein_coding	adenosine deaminase 2 [Source:HGNC Symbol;Acc:HGNC:1839]	22	-1	17178790	17258235	0.11463130122609133	8.300589554898796	2.07518130249067	0.03840460849684204	0.7911724977173088	2.0705100221605814	FALSE
ENSG00000147144	90060	CCDC120	CCDC120	protein_coding	coiled-coil domain containing 120 [Source:HGNC Symbol;Acc:HGNC:28910]	X	1	49053572	49069857	-0.1102995969660836	2.5299151890616356	-2.073228173074819	0.03849373667396505	0.7911724977173088	-2.069558191295585	FALSE
ENSG00000179832	727957	MROH1	MROH1	protein_coding	maestro heat like repeat family member 1 [Source:HGNC Symbol;Acc:HGNC:26958]	8	1	144148016	144261940	-0.08531846353008277	5.20413083827557	-2.073371114498704	0.03852874579016917	0.7911724977173088	-2.0691848290755535	FALSE
ENSG00000121988	84083	ZRANB3	ZRANB3	protein_coding	zinc finger RANBP2-type containing 3 [Source:HGNC Symbol;Acc:HGNC:25249]	2	-1	135136916	135531218	-0.10965872587385928	3.9944700617386757	-2.0729410528904895	0.038539334721970894	0.7911724977173088	-2.0690719579381236	FALSE
ENSG00000137486	408	ARRB1	ARRB1	protein_coding	arrestin beta 1 [Source:HGNC Symbol;Acc:HGNC:711]	11	-1	75260122	75351705	0.12798154064375744	6.995821664402548	2.0735113229827347	0.0385714688206717	0.7911724977173088	2.068729590591122	FALSE
ENSG00000136002	50649	ARHGEF4	ARHGEF4	protein_coding	Rho guanine nucleotide exchange factor 4 [Source:HGNC Symbol;Acc:HGNC:684]	2	1	130836916	131047263	0.25127168251989795	1.787222038025633	2.0727221353269836	0.038597579989379266	0.7911724977173088	2.068451572001326	FALSE
ENSG00000137161	10695	CNPY3	CNPY3	protein_coding	canopy FGF signaling regulator 3 [Source:HGNC Symbol;Acc:HGNC:11968]	6	1	42929192	42939294	0.10193714829468625	6.823203730796042	2.0722905267111678	0.038634660020188206	0.7911724977173088	2.0680570370089146	FALSE
ENSG00000170962	80310	PDGFD	PDGFD	protein_coding	platelet derived growth factor D [Source:HGNC Symbol;Acc:HGNC:30620]	11	-1	103907189	104164379	-0.2803715180089581	3.375388263677841	-2.07333484426871	0.03867906336550293	0.7911724977173088	-2.067585004423256	FALSE
ENSG00000161217	5130	PCYT1A	PCYT1A	protein_coding	phosphate cytidylyltransferase 1, choline, alpha [Source:HGNC Symbol;Acc:HGNC:8754]	3	-1	196214222	196287957	-0.10880071845578598	6.330950547542813	-2.070072079509007	0.03884023051842546	0.7911724977173088	-2.0658755662637285	FALSE
ENSG00000110375	7379	UPK2	UPK2	protein_coding	uroplakin 2 [Source:HGNC Symbol;Acc:HGNC:12579]	11	1	118925164	118958559	-0.21531884026312365	0.3025987427971208	-2.069319904202517	0.038856993647221394	0.7911724977173088	-2.065698112384275	FALSE
ENSG00000083544	81550	TDRD3	TDRD3	protein_coding	tudor domain containing 3 [Source:HGNC Symbol;Acc:HGNC:20612]	13	1	60396457	60573878	-0.08680579429912516	4.564449524621836	-2.06767423277851	0.03903101994289961	0.7911724977173088	-2.0638597080228527	FALSE
ENSG00000140092	10516	FBLN5	FBLN5	protein_coding	fibulin 5 [Source:HGNC Symbol;Acc:HGNC:3602]	14	-1	91869412	91947987	-0.24602312783678149	1.6498734220911502	-2.068490575430898	0.03904084996077769	0.7911724977173088	-2.0637560721422576	FALSE
ENSG00000055044	51602	NOP58	NOP58	protein_coding	NOP58 ribonucleoprotein [Source:HGNC Symbol;Acc:HGNC:29926]	2	1	202265736	202303661	-0.08708869353879845	5.364019494361073	-2.067254110308169	0.039057265295896766	0.7911724977173088	-2.0635830579976946	FALSE
ENSG00000140526	11057	ABHD2	ABHD2	protein_coding	abhydrolase domain containing 2 [Source:HGNC Symbol;Acc:HGNC:18717]	15	1	89087459	89202355	0.11595951988174491	8.519637956710124	2.0683414469983368	0.03907530752810112	0.7911724977173088	2.063392967933688	FALSE
ENSG00000231389	3113	HLA-DPA1	HLA-DPA1	protein_coding	major histocompatibility complex, class II, DP alpha 1 [Source:HGNC Symbol;Acc:HGNC:4938]	6	-1	33064569	33080775	0.17809995285039015	7.44377044036354	2.068055572370673	0.03908687307456668	0.7911724977173088	2.063271154396218	FALSE
ENSG00000111602	8914	TIMELESS	TIMELESS	protein_coding	timeless circadian regulator [Source:HGNC Symbol;Acc:HGNC:11813]	12	-1	56416363	56449426	0.1404252536288748	2.59826809016984	2.0666409923922737	0.03910728678964852	0.7911724977173088	2.0630562226470333	FALSE
ENSG00000074276	54825	CDHR2	CDHR2	protein_coding	cadherin related family member 2 [Source:HGNC Symbol;Acc:HGNC:18231]	5	1	176542511	176595974	-0.1372030372587596	2.819146802657812	-2.066787851136382	0.03914114282394025	0.7911724977173088	-2.0626999694861663	FALSE
ENSG00000215068	NA	AC025171.2	AC025171.2	lncRNA	novel transcript, antisense to ANXA2R	5	1	43041575	43054603	-0.11872322267447766	2.9488198766039724	-2.0657563373972536	0.039235306576942075	0.7911724977173088	-2.061710497204645	FALSE
ENSG00000169403	5724	PTAFR	PTAFR	protein_coding	platelet activating factor receptor [Source:HGNC Symbol;Acc:HGNC:9582]	1	-1	28147166	28193936	0.09961594417662845	8.789287043931548	2.065932508054144	0.03925322427815308	0.7911724977173088	2.061522446486272	FALSE
ENSG00000138101	1838	DTNB	DTNB	protein_coding	dystrobrevin beta [Source:HGNC Symbol;Acc:HGNC:3058]	2	-1	25377198	25673647	-0.09607601098185814	5.902699947299291	-2.0658835151111825	0.03926279101710622	0.7911724977173088	-2.0614220710339834	FALSE
ENSG00000158089	79623	GALNT14	GALNT14	protein_coding	polypeptide N-acetylgalactosaminyltransferase 14 [Source:HGNC Symbol;Acc:HGNC:22946]	2	-1	30910467	31155202	-0.33425958095008035	4.674435995711179	-2.0659782025560687	0.039371215037914936	0.7911724977173088	-2.060285921260607	FALSE
ENSG00000161204	55324	ABCF3	ABCF3	protein_coding	ATP binding cassette subfamily F member 3 [Source:HGNC Symbol;Acc:HGNC:72]	3	1	184186023	184194012	0.0659223075071198	4.750726946971977	2.0638431783813496	0.03939479695321996	0.7911724977173088	2.060039163701439	FALSE
ENSG00000241657	NA	TRBV11-2	TRBV11-2	lncRNA	T cell receptor beta variable 11-2 [Source:HGNC Symbol;Acc:HGNC:12181]	7	1	142433895	142434394	-0.3408836669690517	-0.06714113091567965	-2.0640093282211067	0.03941424505597797	0.7911724977173088	-2.059835756062917	FALSE
ENSG00000108474	9487	PIGL	PIGL	protein_coding	phosphatidylinositol glycan anchor biosynthesis class L [Source:HGNC Symbol;Acc:HGNC:8966]	17	1	16217191	16351797	-0.1134251257049197	5.071900414345636	-2.063681835851358	0.039439608698325926	0.7911724977173088	-2.059570605802725	FALSE
ENSG00000073910	10129	FRY	FRY	protein_coding	FRY microtubule binding protein [Source:HGNC Symbol;Acc:HGNC:20367]	13	1	31846713	32299125	0.11343847541404806	8.078804690096641	2.063237593658791	0.03953098860467294	0.7911724977173088	2.058616523446538	FALSE
ENSG00000214922	NA	HLA-F-AS1	HLA-F-AS1	lncRNA	HLA-F antisense RNA 1 [Source:HGNC Symbol;Acc:HGNC:26645]	6	-1	29726601	29749049	-0.17516148534808584	2.3178072778729684	-2.0632007409340094	0.03956267790220811	0.7911724977173088	-2.058286097937944	FALSE
ENSG00000140262	6938	TCF12	TCF12	protein_coding	transcription factor 12 [Source:HGNC Symbol;Acc:HGNC:11623]	15	1	56918623	57299281	-0.07602412233522315	6.559871574818849	-2.06218824659957	0.03958157812060033	0.7911724977173088	-2.058089131577827	FALSE
ENSG00000157881	55229	PANK4	PANK4	protein_coding	pantothenate kinase 4 [Source:HGNC Symbol;Acc:HGNC:19366]	1	-1	2508537	2526611	0.0836130821293466	4.115926190087093	2.061119519452316	0.039645508775715516	0.7913843878689815	2.057423477069927	FALSE
ENSG00000211780	NA	TRAV6	TRAV6	TR_V_gene	T cell receptor alpha variable 6 [Source:HGNC Symbol;Acc:HGNC:12144]	14	1	21768489	21769080	-0.3352847272251429	-0.5069007595322225	-2.060566258860613	0.039696626180976684	0.7913843878689815	-2.056891890940699	FALSE
ENSG00000179152	285343	TCAIM	TCAIM	protein_coding	T cell activation inhibitor, mitochondrial [Source:HGNC Symbol;Acc:HGNC:25241]	3	1	44338119	44409451	-0.06792755788855498	4.948297903066387	-2.060027117588752	0.03975784586145467	0.7913843878689815	-2.0562560119866418	FALSE
ENSG00000136868	1317	SLC31A1	SLC31A1	protein_coding	solute carrier family 31 member 1 [Source:HGNC Symbol;Acc:HGNC:11016]	9	1	113221544	113264492	0.11023873067659995	4.769018389398404	2.0600562518991032	0.03980971895263519	0.7913843878689815	2.0557178645113807	FALSE
ENSG00000160963	136227	COL26A1	COL26A1	protein_coding	collagen type XXVI alpha 1 chain [Source:HGNC Symbol;Acc:HGNC:18038]	7	1	101362875	101559024	0.5680881566289484	0.04315611505444055	2.0600696351886896	0.039856909503487525	0.7913843878689815	2.055228811778843	FALSE
ENSG00000171723	10243	GPHN	GPHN	protein_coding	gephyrin [Source:HGNC Symbol;Acc:HGNC:15465]	14	1	66507407	67181803	-0.11355161374978184	5.48859692404557	-2.0591773238886604	0.0398983038690957	0.7913843878689815	-2.0548002313388456	FALSE
ENSG00000135749	80003	PCNX2	PCNX2	protein_coding	pecanex 2 [Source:HGNC Symbol;Acc:HGNC:8736]	1	-1	232983435	233295725	-0.11855363591409684	5.41288609137912	-2.0568997255030954	0.04007114129647816	0.7929376260083564	-2.0530148087651137	FALSE
ENSG00000173261	153770	PLAC8L1	PLAC8L1	protein_coding	PLAC8 like 1 [Source:HGNC Symbol;Acc:HGNC:31746]	5	-1	146084313	146105577	-0.24704168364638102	-0.05524577663499265	-2.056401782893175	0.04008176650931879	0.7929376260083564	-2.0529052628746953	FALSE
ENSG00000258920	NA	FOXN3-AS1	FOXN3-AS1	lncRNA	FOXN3 antisense RNA 1 [Source:HGNC Symbol;Acc:HGNC:44290]	14	1	89417354	89419793	-0.26412367575514956	-0.4102340158184041	-2.0558024995885598	0.040143741769563354	0.7929376260083564	-2.05226678867194	FALSE
ENSG00000256581	NA	NLRP9P1	NLRP9P1	unprocessed_pseudogene	NLR family pyrin domain containing 9 pseudogene 1 [Source:HGNC Symbol;Acc:HGNC:29888]	12	1	129013336	129016663	-0.22928401192995684	0.5811592983244296	-2.0559257184631767	0.04024033352821266	0.7929376260083564	-2.0512733574213717	FALSE
ENSG00000140474	25989	ULK3	ULK3	protein_coding	unc-51 like kinase 3 [Source:HGNC Symbol;Acc:HGNC:19703]	15	-1	74836118	74843346	-0.089936258156178	4.128635188428256	-2.053907910398988	0.04036492018316461	0.7929376260083564	-2.0499949851507004	FALSE
ENSG00000160741	200186	CRTC2	CRTC2	protein_coding	CREB regulated transcription coactivator 2 [Source:HGNC Symbol;Acc:HGNC:27301]	1	-1	153947669	153958615	0.06143729396331743	6.30376206048786	2.0538880045554526	0.04039543732508593	0.7929376260083564	2.0496823617763584	FALSE
ENSG00000196126	3123	HLA-DRB1	HLA-DRB1	protein_coding	major histocompatibility complex, class II, DR beta 1 [Source:HGNC Symbol;Acc:HGNC:4948]	6	-1	32578769	32589848	0.17523117497715823	7.372498903164666	2.053581068783643	0.040489615574853206	0.7929376260083564	2.048718842933856	FALSE
ENSG00000138670	153020	RASGEF1B	RASGEF1B	protein_coding	RasGEF domain family member 1B [Source:HGNC Symbol;Acc:HGNC:24881]	4	-1	81426393	82044244	0.14575513469434132	3.0619714203809396	2.051603032260295	0.040562871631041074	0.7929376260083564	2.047970687811098	FALSE
ENSG00000005007	5976	UPF1	UPF1	protein_coding	UPF1 RNA helicase and ATPase [Source:HGNC Symbol;Acc:HGNC:9962]	19	1	18831938	18868236	0.0734805598665158	6.9065479792452935	2.051101270693766	0.04064496980361093	0.7929376260083564	2.0471335891845084	FALSE
ENSG00000233429	NA	HOTAIRM1	HOTAIRM1	lncRNA	HOXA transcript antisense RNA, myeloid-specific 1 [Source:HGNC Symbol;Acc:HGNC:37117]	7	1	27095647	27100265	-0.22457064822125083	4.283155112593009	-2.05401912749178	0.04066629714784616	0.7929376260083564	-2.0469163634661873	FALSE
ENSG00000234663	NA	LINC01934	LINC01934	lncRNA	long intergenic non-protein coding RNA 1934 [Source:HGNC Symbol;Acc:HGNC:52757]	2	1	181086076	181409321	-0.15113002896366812	5.465021925186563	-2.0514081211235107	0.040672240696333135	0.7929376260083564	-2.0468558437586677	FALSE
ENSG00000120889	8795	TNFRSF10B	TNFRSF10B	protein_coding	TNF receptor superfamily member 10b [Source:HGNC Symbol;Acc:HGNC:11905]	8	-1	23020133	23069031	0.11382850612113771	6.216249256796811	2.0506843996188002	0.040756571105262325	0.7929376260083564	2.045997962829313	FALSE
ENSG00000172349	3603	IL16	IL16	protein_coding	interleukin 16 [Source:HGNC Symbol;Acc:HGNC:5980]	15	1	81159575	81314058	0.09998878470745609	8.03188762123633	2.0489828246854858	0.04086761522207205	0.7929376260083564	2.044870619086521	FALSE
ENSG00000185164	283820	NOMO2	NOMO2	protein_coding	NODAL modulator 2 [Source:HGNC Symbol;Acc:HGNC:22652]	16	-1	18417325	18562211	0.13220187913283832	3.5014622332709107	2.0488135549749886	0.04088969138750884	0.7929376260083564	2.0446468065116457	FALSE
ENSG00000231043	NA	AC007238.1	AC007238.1	processed_pseudogene	IK cytokine, down-regulator of HLA II (IK) pseudogene	2	-1	58460292	58462032	0.19245582874930578	0.9164706486447103	2.0480834613875567	0.040898843008064165	0.7929376260083564	2.044554055576275	FALSE
ENSG00000126822	26030	PLEKHG3	PLEKHG3	protein_coding	pleckstrin homology and RhoGEF domain containing G3 [Source:HGNC Symbol;Acc:HGNC:20364]	14	1	64704102	64750249	0.13635155067798088	6.378501974885991	2.048735351665447	0.04091128524532402	0.7929376260083564	2.044427982711786	FALSE
ENSG00000099968	23786	BCL2L13	BCL2L13	protein_coding	BCL2 like 13 [Source:HGNC Symbol;Acc:HGNC:17164]	22	1	17628855	17730855	-0.07788073496234826	5.847399503542982	-2.0487288714821674	0.040916645026309845	0.7929376260083564	-2.044373683926879	FALSE
ENSG00000198912	339448	C1orf174	C1orf174	protein_coding	chromosome 1 open reading frame 174 [Source:HGNC Symbol;Acc:HGNC:27915]	1	-1	3889125	3900293	0.09279972336025999	4.199550008518188	2.0481637074281305	0.04092590642044524	0.7929376260083564	2.0442798729445184	FALSE
ENSG00000160654	917	CD3G	CD3G	protein_coding	CD3g molecule [Source:HGNC Symbol;Acc:HGNC:1675]	11	1	118344344	118355161	-0.15612650862084898	5.925503191944513	-2.0477396631485116	0.04099449519303544	0.7929376260083564	-2.043585679443115	FALSE
ENSG00000134769	1837	DTNA	DTNA	protein_coding	dystrobrevin alpha [Source:HGNC Symbol;Acc:HGNC:3057]	18	1	34493290	34891844	-0.25116989997433437	1.1232563753255405	-2.0478437333195156	0.040999031400857575	0.7929376260083564	-2.0435398027564458	FALSE
ENSG00000123200	23091	ZC3H13	ZC3H13	protein_coding	zinc finger CCCH-type containing 13 [Source:HGNC Symbol;Acc:HGNC:20368]	13	-1	45954465	46052759	0.0598602928978087	7.067095651589554	2.046274830856373	0.04114168637539788	0.7933149610221168	2.042099259121387	FALSE
ENSG00000058056	8975	USP13	USP13	protein_coding	ubiquitin specific peptidase 13 [Source:HGNC Symbol;Acc:HGNC:12611]	3	1	179653040	179789401	-0.126186570592012	3.0842893292439904	-2.045432017101121	0.04117576726327366	0.7933149610221168	-2.041755733382075	FALSE
ENSG00000070413	9993	DGCR2	DGCR2	protein_coding	DiGeorge syndrome critical region gene 2 [Source:HGNC Symbol;Acc:HGNC:2845]	22	-1	19036282	19122454	0.07036164361717212	7.197385929258861	2.0455580550838666	0.04120525469241432	0.7933149610221168	2.0414587027121858	FALSE
ENSG00000106066	54504	CPVL	CPVL	protein_coding	carboxypeptidase vitellogenic like [Source:HGNC Symbol;Acc:HGNC:14399]	7	-1	28995235	29195451	0.14414835467561815	6.963929295553877	2.0453900718781877	0.041269644305032716	0.7933149610221168	2.0408107231987254	FALSE
ENSG00000261468	NA	AC096921.2	AC096921.2	lncRNA	novel transcript	3	1	30697661	30699576	0.17522519096880318	1.7743461093989197	2.044536408569382	0.04131194212347711	0.7933149610221168	2.0403855284927515	FALSE
ENSG00000237429	NA	BX293535.1	BX293535.1	lncRNA	novel transcript	1	1	27525805	27530561	-0.1906317655995421	1.4429392067905933	-2.043626310934305	0.041359809704276815	0.7933149610221168	-2.039904788810901	FALSE
ENSG00000106609	55069	TMEM248	TMEM248	protein_coding	transmembrane protein 248 [Source:HGNC Symbol;Acc:HGNC:25476]	7	1	66921225	66958551	0.061482044269072667	6.588814477636875	2.0426976889915682	0.0414673616451537	0.7933149610221168	2.038826348561459	FALSE
ENSG00000215244	NA	LINC02649	LINC02649	lncRNA	long intergenic non-protein coding RNA 2649 [Source:HGNC Symbol;Acc:HGNC:54134]	10	1	6271169	6353827	-0.19514679163171422	4.93645757688227	-2.041941992418831	0.04160555926500335	0.7933149610221168	-2.0374440909700637	FALSE
ENSG00000166289	79156	PLEKHF1	PLEKHF1	protein_coding	pleckstrin homology and FYVE domain containing 1 [Source:HGNC Symbol;Acc:HGNC:20764]	19	1	29665459	29675477	-0.20547836478478088	2.5081881436744817	-2.0414550736914543	0.04163857149962534	0.7933149610221168	-2.0371144767246343	FALSE
ENSG00000143036	126969	SLC44A3	SLC44A3	protein_coding	solute carrier family 44 member 3 [Source:HGNC Symbol;Acc:HGNC:28689]	1	1	94820342	94895246	-0.2899321754362807	0.12110325732548317	-2.0406874775352324	0.04170481647337584	0.7933149610221168	-2.0364537134692124	FALSE
ENSG00000254186	NA	AC113414.1	AC113414.1	lncRNA	novel transcript	5	-1	162424042	163437326	-0.2362280207096924	0.4322538865600009	-2.039342167480229	0.04178401591035233	0.7933149610221168	-2.0356649005260627	FALSE
ENSG00000100888	57680	CHD8	CHD8	protein_coding	chromodomain helicase DNA binding protein 8 [Source:HGNC Symbol;Acc:HGNC:20153]	14	-1	21385194	21456126	0.056498125858436055	6.960789072332773	2.039276916978391	0.041788200855016326	0.7933149610221168	2.035623254404736	FALSE
ENSG00000158714	56833	SLAMF8	SLAMF8	protein_coding	SLAM family member 8 [Source:HGNC Symbol;Acc:HGNC:21391]	1	1	159826811	159837492	-0.2927962858779334	2.0341957110733957	-2.0394615292995235	0.041853044545981995	0.7933149610221168	-2.0349784186340885	FALSE
ENSG00000284543	NA	LINC01226	LINC01226	lncRNA	long intergenic non-protein coding RNA 1226 [Source:HGNC Symbol;Acc:HGNC:49678]	1	1	31506226	31583306	0.4153180026075396	-0.5082278059544247	2.038592790655995	0.041863550733334594	0.7933149610221168	2.0348740198461726	FALSE
ENSG00000050730	79931	TNIP3	TNIP3	protein_coding	TNFAIP3 interacting protein 3 [Source:HGNC Symbol;Acc:HGNC:19315]	4	-1	121131408	121227466	-0.30256220571033554	0.3026964192698212	-2.0388596726354513	0.04188055989379517	0.7933149610221168	-2.0347050487582488	FALSE
ENSG00000215154	NA	AC141586.1	AC141586.1	transcribed_unprocessed_pseudogene	potassium channel tetramerisation domain containing 5 (KCTD5) pseudogene	16	1	2603350	2630494	0.1700420440696222	1.3381547335089803	2.037001288150019	0.042017756644363954	0.7933149610221168	2.033344238924414	FALSE
ENSG00000173744	3267	AGFG1	AGFG1	protein_coding	ArfGAP with FG repeats 1 [Source:HGNC Symbol;Acc:HGNC:5175]	2	1	227472152	227561214	-0.1669359794027132	7.095668437027047	-2.036003503380044	0.042175442592604355	0.7933149610221168	-2.031784839994694	FALSE
ENSG00000239961	23547	LILRA4	LILRA4	protein_coding	leukocyte immunoglobulin like receptor A4 [Source:HGNC Symbol;Acc:HGNC:15503]	19	-1	54333185	54339162	0.39401984529314316	0.6668017333144396	2.034347792158458	0.042259100674534596	0.7933149610221168	2.0309595244644907	FALSE
ENSG00000197852	55924	INKA2	INKA2	protein_coding	inka box actin regulator 2 [Source:HGNC Symbol;Acc:HGNC:28045]	1	-1	111680630	111755824	0.1282584269557745	7.040520154844985	2.0348591984930238	0.04228885162819999	0.7933149610221168	2.030666354323541	FALSE
ENSG00000166165	1152	CKB	CKB	protein_coding	creatine kinase B [Source:HGNC Symbol;Acc:HGNC:1991]	14	-1	103519667	103522833	0.38594496335947515	0.16893117143452588	2.0337553177920515	0.042331765745652894	0.7933149610221168	2.0302437796940964	FALSE
ENSG00000124067	6560	SLC12A4	SLC12A4	protein_coding	solute carrier family 12 member 4 [Source:HGNC Symbol;Acc:HGNC:10913]	16	-1	67943474	67969601	0.10287930061686046	3.776389154225312	2.033269778825208	0.0423906828983507	0.7933149610221168	2.0296642133226523	FALSE
ENSG00000232656	NA	IDI2-AS1	IDI2-AS1	lncRNA	IDI2 antisense RNA 1 [Source:HGNC Symbol;Acc:HGNC:30885]	10	1	1022630	1045425	-0.22260030067851183	0.10411716902498355	-2.032629808223885	0.0424454265431894	0.7933149610221168	-2.029126311979106	FALSE
ENSG00000117543	51611	DPH5	DPH5	protein_coding	diphthamide biosynthesis 5 [Source:HGNC Symbol;Acc:HGNC:24270]	1	-1	100989623	101026088	-0.09912451624963614	4.19200707785338	-2.032665640487081	0.042475159755625484	0.7933149610221168	-2.0288344045660054	FALSE
ENSG00000090659	30835	CD209	CD209	protein_coding	CD209 molecule [Source:HGNC Symbol;Acc:HGNC:1641]	19	-1	7739993	7747564	0.3046248270394196	-0.148609030591677	2.031517927845172	0.04258504745547539	0.7933149610221168	2.027757073594703	FALSE
ENSG00000189042	163081	ZNF567	ZNF567	protein_coding	zinc finger protein 567 [Source:HGNC Symbol;Acc:HGNC:28696]	19	1	36687612	36727701	-0.13112483955238963	2.8180140745315647	-2.0307963763034094	0.042643396257139365	0.7933149610221168	-2.027185981473733	FALSE
ENSG00000179523	NA	EIF3J-DT	EIF3J-DT	lncRNA	EIF3J divergent transcript [Source:HGNC Symbol;Acc:HGNC:48616]	15	-1	44527257	44537046	-0.08956506678387788	3.587734093285346	-2.0304823704762076	0.0426846012761684	0.7933149610221168	-2.026783083022302	FALSE
ENSG00000163545	81788	NUAK2	NUAK2	protein_coding	NUAK family kinase 2 [Source:HGNC Symbol;Acc:HGNC:29558]	1	-1	205302063	205321760	0.07743379514896809	6.668374716298411	2.0301164556383893	0.04274964868814763	0.7933149610221168	2.0261477249481703	FALSE
ENSG00000162739	114836	SLAMF6	SLAMF6	protein_coding	SLAM family member 6 [Source:HGNC Symbol;Acc:HGNC:21392]	1	-1	160485030	160523262	-0.14271229067063018	5.99256532084255	-2.0295650465238797	0.04285461405014898	0.7933149610221168	-2.0251241853037	FALSE
ENSG00000065000	8943	AP3D1	AP3D1	protein_coding	adaptor related protein complex 3 subunit delta 1 [Source:HGNC Symbol;Acc:HGNC:568]	19	-1	2100988	2164468	0.05317381252265285	6.403170432785925	2.028953518180049	0.04288953633976484	0.7933149610221168	2.0247841204673303	FALSE
ENSG00000124356	10617	STAMBP	STAMBP	protein_coding	STAM binding protein [Source:HGNC Symbol;Acc:HGNC:16950]	2	1	73828916	73873659	0.053179631876090205	5.4984148841812885	2.0269456660009526	0.04306407318928807	0.7933149610221168	2.0230880226605237	FALSE
ENSG00000117408	9670	IPO13	IPO13	protein_coding	importin 13 [Source:HGNC Symbol;Acc:HGNC:16853]	1	1	43946950	43968022	0.08194417696278444	3.5578244354141906	2.02661789607976	0.04306623112314069	0.7933149610221168	2.0230670888838107	FALSE
ENSG00000229056	NA	HECW2-AS1	HECW2-AS1	lncRNA	HECW2 antisense RNA 1 [Source:HGNC Symbol;Acc:HGNC:54062]	2	1	196260024	196264204	-0.2222403151183252	1.0569855855426544	-2.0265023973444314	0.0430796065934912	0.7933149610221168	-2.0229373553243897	FALSE
ENSG00000154229	5578	PRKCA	PRKCA	protein_coding	protein kinase C alpha [Source:HGNC Symbol;Acc:HGNC:9393]	17	1	66302613	66810743	-0.11441974220083573	7.0847343472899444	-2.027627311499884	0.04308023508556491	0.7933149610221168	-2.0229312601882627	FALSE
ENSG00000122224	4063	LY9	LY9	protein_coding	lymphocyte antigen 9 [Source:HGNC Symbol;Acc:HGNC:6730]	1	1	160796074	160828261	-0.12692402507872735	5.447505302994578	-2.025892070247981	0.043223097547284844	0.7933149610221168	-2.0215477215223956	FALSE
ENSG00000114315	3280	HES1	HES1	protein_coding	hes family bHLH transcription factor 1 [Source:HGNC Symbol;Acc:HGNC:5192]	3	1	194136148	194138732	0.3564740479055957	0.2533848458963765	2.02517073504613	0.043225566485884985	0.7933149610221168	2.021523845298299	FALSE
ENSG00000035862	7077	TIMP2	TIMP2	protein_coding	TIMP metallopeptidase inhibitor 2 [Source:HGNC Symbol;Acc:HGNC:11821]	17	-1	78852977	78925387	-0.09253916771770143	7.843589991384513	-2.0257498682391595	0.04324911670115675	0.7933149610221168	-2.021296157472812	FALSE
ENSG00000164182	91942	NDUFAF2	NDUFAF2	protein_coding	NADH:ubiquinone oxidoreductase complex assembly factor 2 [Source:HGNC Symbol;Acc:HGNC:28086]	5	1	60945205	61153026	-0.11730682939826931	4.012112002271854	-2.0244074926073052	0.04330675326658396	0.7933149610221168	-2.020739358154772	FALSE
ENSG00000246731	NA	AC100786.1	AC100786.1	lncRNA	novel transcript, antisense to RPL38	17	-1	74209980	74213342	0.15221977639913487	1.9036034280485172	2.0241432006302875	0.04332109837009323	0.7933149610221168	2.020600874282303	FALSE
ENSG00000156127	10538	BATF	BATF	protein_coding	basic leucine zipper ATF-like transcription factor [Source:HGNC Symbol;Acc:HGNC:958]	14	1	75522455	75547004	-0.14794498677170065	4.08016531970611	-2.0242864514111862	0.043369729090028994	0.7933149610221168	-2.0201316941771412	FALSE
ENSG00000284691	NA	AC073111.4	AC073111.4	protein_coding	novel zinc finger protein	7	1	150400702	150412470	-0.16478616770203458	2.435370942584706	-2.0234786044082274	0.04340687991433174	0.7933149610221168	-2.019773569347102	FALSE
ENSG00000171954	126410	CYP4F22	CYP4F22	protein_coding	cytochrome P450 family 4 subfamily F member 22 [Source:HGNC Symbol;Acc:HGNC:26820]	19	1	15508525	15552317	0.35741185858232116	0.3233816396323678	2.023414354792108	0.043437891069944605	0.7933149610221168	2.019474827655891	FALSE
ENSG00000184207	283871	PGP	PGP	protein_coding	phosphoglycolate phosphatase [Source:HGNC Symbol;Acc:HGNC:8909]	16	-1	2211593	2214840	0.09835943383203505	2.850240200618124	2.022750795478702	0.04346784717678476	0.7933149610221168	2.019186420668925	FALSE
ENSG00000166105	112937	GLB1L3	GLB1L3	protein_coding	galactosidase beta 1 like 3 [Source:HGNC Symbol;Acc:HGNC:25147]	11	1	134274245	134319564	-0.26698752196025444	-0.014930136592871422	-2.0221648925668676	0.043517467136935745	0.7933149610221168	-2.0187090661247904	FALSE
ENSG00000163421	60675	PROK2	PROK2	protein_coding	prokineticin 2 [Source:HGNC Symbol;Acc:HGNC:18455]	3	-1	71771655	71785206	-0.2357015274277785	7.636251499944113	-2.0220298536878154	0.043615383360918296	0.7933149610221168	-2.0177684385118826	FALSE
ENSG00000100490	8814	CDKL1	CDKL1	protein_coding	cyclin dependent kinase like 1 [Source:HGNC Symbol;Acc:HGNC:1781]	14	-1	50329404	50416461	-0.11287990530799563	3.788866552334002	-2.0215463188658487	0.04361701150594561	0.7933149610221168	-2.0177528128950724	FALSE
ENSG00000134250	4853	NOTCH2	NOTCH2	protein_coding	notch receptor 2 [Source:HGNC Symbol;Acc:HGNC:7882]	1	-1	119911553	120100779	0.13430069599786698	8.401266038576098	2.021545482340931	0.04363189018768846	0.7933149610221168	2.017610042179696	FALSE
ENSG00000223496	118460	EXOSC6	EXOSC6	protein_coding	exosome component 6 [Source:HGNC Symbol;Acc:HGNC:19055]	16	-1	70246778	70251940	-0.11285772415806816	4.173594245738353	-2.0212010207149143	0.043682542697450324	0.7933149610221168	-2.0171243061824615	FALSE
ENSG00000250220	NA	AC053527.2	AC053527.2	lncRNA	novel transcript	4	1	73259209	73317953	-0.14211670212054894	3.5615340449424444	-2.0210159153281557	0.043739402567013495	0.7933149610221168	-2.0165796106197846	FALSE
ENSG00000007255	79090	TRAPPC6A	TRAPPC6A	protein_coding	trafficking protein particle complex 6A [Source:HGNC Symbol;Acc:HGNC:23069]	19	-1	45162928	45178237	-0.12450409729038325	3.0953713557653453	-2.019956617645653	0.04375220330500807	0.7933149610221168	-2.0164570669712405	FALSE
ENSG00000078401	1906	EDN1	EDN1	protein_coding	endothelin 1 [Source:HGNC Symbol;Acc:HGNC:3176]	6	1	12290361	12297194	-0.25991594915301053	-0.23556017098654614	-2.019076586321314	0.04383122546144939	0.7933149610221168	-2.015701244037018	FALSE
ENSG00000205018	100129697	AC092384.1	AC092384.1	lncRNA	uncharacterized LOC100129697 [Source:NCBI gene;Acc:100129697]	16	1	88939789	88951524	0.17084442113687803	2.338288506207611	2.0188493288725784	0.04391150356089526	0.7933149610221168	2.0149345856786938	FALSE
ENSG00000142188	757	TMEM50B	TMEM50B	protein_coding	transmembrane protein 50B [Source:HGNC Symbol;Acc:HGNC:1280]	21	-1	33432485	33479974	-0.0752884159264342	5.157431567912249	-2.018570167248041	0.04392881546952609	0.7933149610221168	-2.014769411546808	FALSE
ENSG00000196821	64771	ILRUN	ILRUN	protein_coding	inflammation and lipid regulator with UBA-like and NBR1-like domains [Source:HGNC Symbol;Acc:HGNC:21215]	6	-1	34587288	34696859	0.05145971258766213	6.625170976005987	2.018020700743578	0.04396810699779445	0.7933149610221168	2.0143947321468714	FALSE
ENSG00000027075	5583	PRKCH	PRKCH	protein_coding	protein kinase C eta [Source:HGNC Symbol;Acc:HGNC:9403]	14	1	61187559	61550976	-0.1255997292833806	6.97441820675496	-2.0176232762601796	0.04406617705712241	0.7933149610221168	-2.0134607793869908	FALSE
ENSG00000227403	NA	LINC01806	LINC01806	lncRNA	long intergenic non-protein coding RNA 1806 [Source:HGNC Symbol;Acc:HGNC:52599]	2	1	161244730	161249050	0.30028558260634786	-0.22457104363795446	2.016941876939177	0.04410789529298284	0.7933149610221168	2.0130640150810057	FALSE
ENSG00000103254	65990	ANTKMT	ANTKMT	protein_coding	adenine nucleotide translocase lysine methyltransferase [Source:HGNC Symbol;Acc:HGNC:14152]	16	1	720581	722590	-0.2384042285120908	0.24244624070252965	-2.016040765251491	0.0441603329684596	0.7933149610221168	-2.0125657518422533	FALSE
ENSG00000267764	NA	AC093567.1	AC093567.1	lncRNA	novel transcript, antisense to CTIF	18	-1	48826051	48834770	-0.34600664280328297	-0.22643173788261683	-2.0159366716691647	0.04423473878165074	0.7933149610221168	-2.011859603527849	FALSE
ENSG00000187257	222194	RSBN1L	RSBN1L	protein_coding	round spermatid basic protein 1 like [Source:HGNC Symbol;Acc:HGNC:24765]	7	1	77696459	77783022	0.06923946646905144	7.053517446483052	2.015265284700392	0.044270994818379296	0.7933149610221168	2.0115158788370384	FALSE
ENSG00000135052	51280	GOLM1	GOLM1	protein_coding	golgi membrane protein 1 [Source:HGNC Symbol;Acc:HGNC:15451]	9	-1	86026146	86100173	0.16345521614846215	3.45878639568779	2.015992840462781	0.044301966712758475	0.7933149610221168	2.011222438467552	FALSE
ENSG00000157985	116987	AGAP1	AGAP1	protein_coding	ArfGAP with GTPase domain, ankyrin repeat and PH domain 1 [Source:HGNC Symbol;Acc:HGNC:16922]	2	1	235494043	236131800	-0.25885472880704175	3.605558155814239	-2.0171047110619624	0.04430601740702666	0.7933149610221168	-2.0111840733399586	FALSE
ENSG00000076242	4292	MLH1	MLH1	protein_coding	mutL homolog 1 [Source:HGNC Symbol;Acc:HGNC:7127]	3	1	36993332	37050918	0.07347171657451135	4.230295002719324	2.0144785569629255	0.04432783100304315	0.7933149610221168	2.0109775222520785	FALSE
ENSG00000103253	84264	HAGHL	HAGHL	protein_coding	hydroxyacylglutathione hydrolase like [Source:HGNC Symbol;Acc:HGNC:14177]	16	1	726936	735525	-0.23122492909075	0.2561130246399945	-2.013775950516993	0.04439711382021312	0.7933149610221168	-2.010322057510008	FALSE
ENSG00000271949	NA	AC093423.3	AC093423.3	protein_coding	novel transcript, LRRC8C-LRRC8D readthrough	1	1	89633140	89933250	-0.2847623361042124	1.0317359962576391	-2.0144541269263914	0.044519035501761124	0.7933149610221168	-2.0091706846428528	FALSE
ENSG00000069329	55737	VPS35	VPS35	protein_coding	VPS35 retromer complex component [Source:HGNC Symbol;Acc:HGNC:13487]	16	-1	46656132	46689518	0.07486741560282884	6.677766680435179	2.012990796234218	0.044535035753710435	0.7933149610221168	2.0090197830912437	FALSE
ENSG00000159267	3141	HLCS	HLCS	protein_coding	holocarboxylase synthetase [Source:HGNC Symbol;Acc:HGNC:4976]	21	-1	36750888	36990236	-0.11977431132322902	4.553965008994923	-2.0131196395309185	0.044562894622295776	0.7933149610221168	-2.008757149693212	FALSE
ENSG00000129657	6397	SEC14L1	SEC14L1	protein_coding	SEC14 like lipid binding 1 [Source:HGNC Symbol;Acc:HGNC:10698]	17	1	77088749	77217101	0.10478450122369942	9.30846367744663	2.0130406858468084	0.04456517039582975	0.7933149610221168	2.008735701455946	FALSE
ENSG00000082512	7188	TRAF5	TRAF5	protein_coding	TNF receptor associated factor 5 [Source:HGNC Symbol;Acc:HGNC:12035]	1	1	211326615	211374946	-0.12506177320251677	5.178181547621575	-2.0126876945394785	0.04458078576571628	0.7933149610221168	-2.0085885578819687	FALSE
ENSG00000171657	27197	GPR82	GPR82	protein_coding	G protein-coupled receptor 82 [Source:HGNC Symbol;Acc:HGNC:4533]	X	1	41724181	41730130	0.331257820444801	0.7186239959838102	2.011819085078762	0.044614911138660174	0.7933149610221168	2.008267145897829	FALSE
ENSG00000137941	79739	TTLL7	TTLL7	protein_coding	tubulin tyrosine ligase like 7 [Source:HGNC Symbol;Acc:HGNC:26242]	1	-1	83865024	83999150	0.24890685905182441	0.7853523063208186	2.0119907294599204	0.04462478512818443	0.7933149610221168	2.008174185790116	FALSE
ENSG00000229862	NA	AL121972.1	AL121972.1	lncRNA	novel transcript	6	1	73523618	73570596	-0.2527768439759427	0.15747100375855935	-2.011431094760516	0.044665460618825176	0.7933149610221168	-2.007791423355582	FALSE
ENSG00000105643	27106	ARRDC2	ARRDC2	protein_coding	arrestin domain containing 2 [Source:HGNC Symbol;Acc:HGNC:25225]	19	1	18001132	18014102	0.07282169339820044	5.284261784683057	2.0116446510901294	0.04469817271372434	0.7933149610221168	2.007483810931964	FALSE
ENSG00000153015	10283	CWC27	CWC27	protein_coding	CWC27 spliceosome associated cyclophilin [Source:HGNC Symbol;Acc:HGNC:10664]	5	1	64768930	65018750	-0.07061152963484396	5.585949025223557	-2.011042857509847	0.0447010041862762	0.7933149610221168	-2.007457193743922	FALSE
ENSG00000236409	NA	NRADDP	NRADDP	transcribed_unitary_pseudogene	neurotrophin receptor associated death domain, pseudogene [Source:HGNC Symbol;Acc:HGNC:19337]	3	1	47010824	47013465	-0.22123395460993955	0.4196097843651467	-2.008546150214857	0.045005786401353394	0.7933984394774886	-2.004600376192652	FALSE
ENSG00000155636	129831	RBM45	RBM45	protein_coding	RNA binding motif protein 45 [Source:HGNC Symbol;Acc:HGNC:24468]	2	1	178112424	178139011	-0.11711754836063681	3.0588481135652374	-2.007999939478877	0.04501662767321242	0.7933984394774886	-2.004499058459141	FALSE
ENSG00000134909	9743	ARHGAP32	ARHGAP32	protein_coding	Rho GTPase activating protein 32 [Source:HGNC Symbol;Acc:HGNC:17399]	11	-1	128965060	129279324	0.11904641877812461	4.072577690287687	2.0077876427941765	0.04505290691034849	0.7933984394774886	2.0041601583076463	FALSE
ENSG00000146350	221322	TBC1D32	TBC1D32	protein_coding	TBC1 domain family member 32 [Source:HGNC Symbol;Acc:HGNC:21485]	6	-1	121079494	121334745	-0.11387610129006998	4.0576343611515915	-2.007552262241273	0.0450920621135576	0.7933984394774886	-2.003794650597891	FALSE
ENSG00000258302	NA	AC025034.1	AC025034.1	lncRNA	novel transcript, antisense to ATP2B1	12	1	89561129	89594878	0.22121147181222	0.77366194470848	2.00698193504777	0.04514364453820811	0.7933984394774886	2.0033135449722774	FALSE
ENSG00000140548	374655	ZNF710	ZNF710	protein_coding	zinc finger protein 710 [Source:HGNC Symbol;Acc:HGNC:25352]	15	1	90001324	90082206	0.1032451491069919	7.379829795740966	2.007668426557598	0.04515217012659119	0.7933984394774886	2.0032340720497017	FALSE
ENSG00000182796	NA	TMEM198B	TMEM198B	transcribed_unitary_pseudogene	transmembrane protein 198B (pseudogene) [Source:HGNC Symbol;Acc:HGNC:43629]	12	1	55829608	55836246	-0.08123974116109478	4.360838773408343	-2.0054356729314575	0.04529732443780533	0.7933984394774886	-2.0018829255284314	FALSE
ENSG00000089597	23193	GANAB	GANAB	protein_coding	glucosidase II alpha subunit [Source:HGNC Symbol;Acc:HGNC:4138]	11	-1	62624826	62646726	0.06899746295174936	7.07135109617207	2.005477223982262	0.04532484126877835	0.7933984394774886	2.001627200984751	FALSE
ENSG00000221926	10626	TRIM16	TRIM16	protein_coding	tripartite motif containing 16 [Source:HGNC Symbol;Acc:HGNC:17241]	17	-1	15627960	15684311	-0.13958791758421163	2.3024414740956853	-2.0052203619317757	0.045354671121748645	0.7933984394774886	-2.001350128416787	FALSE
ENSG00000162551	249	ALPL	ALPL	protein_coding	alkaline phosphatase, biomineralization associated [Source:HGNC Symbol;Acc:HGNC:438]	1	1	21509397	21578410	-0.27270947894026953	8.523864813494306	-2.004727469892087	0.045475419150946605	0.7933984394774886	-2.000230135384951	FALSE
ENSG00000076554	7163	TPD52	TPD52	protein_coding	tumor protein D52 [Source:HGNC Symbol;Acc:HGNC:12005]	8	-1	80034745	80231232	-0.16989323793666866	4.082736459874531	-2.0043966850282873	0.045511291097683246	0.7933984394774886	-1.9998978896276285	FALSE
ENSG00000127191	7186	TRAF2	TRAF2	protein_coding	TNF receptor associated factor 2 [Source:HGNC Symbol;Acc:HGNC:12032]	9	1	136881912	136926607	-0.09921932439791092	3.4442396582959454	-2.0025289085894262	0.04562386004903203	0.7933984394774886	-1.9988567075673729	FALSE
ENSG00000050405	51474	LIMA1	LIMA1	protein_coding	LIM domain and actin binding 1 [Source:HGNC Symbol;Acc:HGNC:24636]	12	-1	50175788	50283546	-0.13821652228912606	3.1705358029373585	-2.0020491094165362	0.0456612963977237	0.7933984394774886	-1.9985109278345874	FALSE
ENSG00000158769	50848	F11R	F11R	protein_coding	F11 receptor [Source:HGNC Symbol;Acc:HGNC:14685]	1	-1	160995211	161021343	0.10186949328481631	5.652441931927619	2.002177290623912	0.0457125476086812	0.7933984394774886	1.9980379346770807	FALSE
ENSG00000105708	7561	ZNF14	ZNF14	protein_coding	zinc finger protein 14 [Source:HGNC Symbol;Acc:HGNC:12924]	19	-1	19710472	19733112	-0.10007963248113683	3.7201646567784272	-2.0013937178874417	0.04575249662371919	0.7933984394774886	-1.9976695583111796	FALSE
ENSG00000160326	11182	SLC2A6	SLC2A6	protein_coding	solute carrier family 2 member 6 [Source:HGNC Symbol;Acc:HGNC:11011]	9	-1	133471094	133479127	0.1332764879742383	3.233736845700078	2.0013552952275617	0.04575925359003996	0.7933984394774886	1.9976072780215601	FALSE
ENSG00000005801	7748	ZNF195	ZNF195	protein_coding	zinc finger protein 195 [Source:HGNC Symbol;Acc:HGNC:12986]	11	-1	3339261	3379222	-0.11541825291001784	4.25696217635831	-2.000863065095505	0.045796244514140994	0.7933984394774886	-1.9972664626318166	FALSE
ENSG00000178950	2580	GAK	GAK	protein_coding	cyclin G associated kinase [Source:HGNC Symbol;Acc:HGNC:4113]	4	-1	849276	932373	0.046478963367841075	7.067912083000868	2.000748807451018	0.045816254626817654	0.7933984394774886	1.997082196371377	FALSE
ENSG00000138050	80745	THUMPD2	THUMPD2	protein_coding	THUMP domain containing 2 [Source:HGNC Symbol;Acc:HGNC:14890]	2	-1	39736060	39779267	-0.10106413007233206	3.1980851298755675	-2.0001155653804354	0.04587338655884399	0.7933984394774886	-1.9965564608768944	FALSE
ENSG00000203865	NA	ATP1A1-AS1	ATP1A1-AS1	lncRNA	ATP1A1 antisense RNA 1 [Source:HGNC Symbol;Acc:HGNC:28262]	1	-1	116390575	116418635	-0.10549127144284354	2.9550654427861427	-1.9999783941089815	0.04589349033447302	0.7933984394774886	-1.9963715944966844	FALSE
ENSG00000142675	10256	CNKSR1	CNKSR1	protein_coding	connector enhancer of kinase suppressor of Ras 1 [Source:HGNC Symbol;Acc:HGNC:19700]	1	1	26177484	26189884	-0.2436334366848862	0.3959527446649462	-1.9997985856027938	0.04590024387871354	0.7933984394774886	-1.996309506878181	FALSE
ENSG00000154001	5529	PPP2R5E	PPP2R5E	protein_coding	protein phosphatase 2 regulatory subunit B'epsilon [Source:HGNC Symbol;Acc:HGNC:9313]	14	-1	63371364	63543377	-0.04643029517826047	6.563045270507157	-2.0002135015285947	0.045902700884565016	0.7933984394774886	-1.9962869207006195	FALSE
ENSG00000120254	25902	MTHFD1L	MTHFD1L	protein_coding	methylenetetrahydrofolate dehydrogenase (NADP+ dependent) 1 like [Source:HGNC Symbol;Acc:HGNC:21055]	6	1	150865549	151101887	-0.1455938623829498	3.239165479491891	-2.000175894456229	0.04591984314733672	0.7933984394774886	-1.9961293677259937	FALSE
ENSG00000266405	NA	AP005061.1	AP005061.1	transcribed_processed_pseudogene	Chromobox protein homolog 3 (CBX3) pseudogene	18	-1	2652170	2655395	0.23598721213638535	0.3126160439595763	1.9992642805283747	0.0459333246502988	0.7933984394774886	1.9960054952593858	FALSE
ENSG00000286089	NA	AC095057.4	AC095057.4	lncRNA	novel transcript	4	1	40187170	40190464	0.22946471133811952	0.46996464106444297	1.9985921987934814	0.046004357095149266	0.7935536336534114	1.9953533311691936	FALSE
ENSG00000110906	83892	KCTD10	KCTD10	protein_coding	potassium channel tetramerization domain containing 10 [Source:HGNC Symbol;Acc:HGNC:23236]	12	-1	109448655	109477359	0.09012408666321825	4.7794326305247	1.9987929912212177	0.04606669426125905	0.7935536336534114	1.9947816986583864	FALSE
ENSG00000253981	NA	ALG1L13P	ALG1L13P	transcribed_unprocessed_pseudogene	ALG1 like 13, pseudogene [Source:HGNC Symbol;Acc:HGNC:44382]	8	-1	8236003	8244667	0.20027089553586208	2.4427105544161902	1.998963279785482	0.046095791626698704	0.7935536336534114	1.994515098474861	FALSE
ENSG00000140968	3394	IRF8	IRF8	protein_coding	interferon regulatory factor 8 [Source:HGNC Symbol;Acc:HGNC:5358]	16	1	85899162	85922606	0.12007120071858957	5.8926417926188215	1.9973388882121736	0.046201751551047804	0.79449597373426	1.99354545295939	FALSE
ENSG00000102572	8428	STK24	STK24	protein_coding	serine/threonine kinase 24 [Source:HGNC Symbol;Acc:HGNC:11403]	13	-1	98445185	98577940	0.06516572445264224	7.4961618170299085	1.9973406707081292	0.0462839621908832	0.7950282807782827	1.9927944277489074	FALSE
ENSG00000124155	51604	PIGT	PIGT	protein_coding	phosphatidylinositol glycan anchor biosynthesis class T [Source:HGNC Symbol;Acc:HGNC:14938]	20	1	45416084	45456934	0.06327557024726449	5.22191107065526	1.9952440018700541	0.046407424864558455	0.7962672202147857	1.9916686568450217	FALSE
ENSG00000257433	NA	AC004241.1	AC004241.1	lncRNA	novel transcript, antisense to ENDOU and RAPGEF3	12	1	47706083	47742294	0.1832959082096357	3.299207456771965	1.995317400919157	0.04647846283346575	0.796604902773356	1.9910220528979559	FALSE
ENSG00000173040	132884	EVC2	EVC2	protein_coding	EvC ciliary complex subunit 2 [Source:HGNC Symbol;Acc:HGNC:19747]	4	-1	5542772	5709548	-0.2487095288815625	0.5608727525848783	-1.9939574648914302	0.046548794242548854	0.7967068254632725	-1.9903826992361398	FALSE
ENSG00000114735	51409	HEMK1	HEMK1	protein_coding	HemK methyltransferase family member 1 [Source:HGNC Symbol;Acc:HGNC:24923]	3	1	50569152	50596168	-0.10138355843407254	3.648240474785318	-1.9934937531395043	0.046587137560130755	0.7967068254632725	-1.9900344784520376	FALSE
ENSG00000118515	6446	SGK1	SGK1	protein_coding	serum/glucocorticoid regulated kinase 1 [Source:HGNC Symbol;Acc:HGNC:10810]	6	-1	134169246	134318112	0.2095594885677361	7.587682252131635	1.9931945179897013	0.04667688431003474	0.7973625027895913	1.9892203715147132	FALSE
ENSG00000117682	79947	DHDDS	DHDDS	protein_coding	dehydrodolichyl diphosphate synthase subunit [Source:HGNC Symbol;Acc:HGNC:20603]	1	1	26432282	26471306	0.06080191737528784	4.284959095157603	1.9918553917668929	0.04677631891778212	0.7981820492120114	1.988319921351146	FALSE
ENSG00000001036	2519	FUCA2	FUCA2	protein_coding	alpha-L-fucosidase 2 [Source:HGNC Symbol;Acc:HGNC:4008]	6	-1	143494812	143511720	0.08912533740932238	4.560500230595297	1.9894501305992383	0.04708809296286968	0.8026191318099688	1.98550699216588	FALSE
ENSG00000163508	8320	EOMES	EOMES	protein_coding	eomesodermin [Source:HGNC Symbol;Acc:HGNC:3372]	3	-1	27715949	27722711	-0.2443718403018491	3.848403549400394	-1.9898294644672228	0.04716895182649271	0.8031148318119959	-1.9847800158754287	FALSE
ENSG00000277728	NA	AC097641.2	AC097641.2	lncRNA	novel transcript, antisense to COG1	17	-1	73202968	73203431	-0.19644075399518846	0.32836324872753164	-1.9871907057313856	0.047263306995279294	0.8034794812924501	-1.983933022633309	FALSE
ENSG00000272455	NA	AL391244.2	AL391244.2	lncRNA	novel transcript	1	1	1409096	1410618	-0.19884089460231805	0.5218249369628205	-1.987055311091837	0.0472939698549421	0.8034794812924501	-1.9836580790633593	FALSE
ENSG00000135709	9764	KIAA0513	KIAA0513	protein_coding	KIAA0513 [Source:HGNC Symbol;Acc:HGNC:29058]	16	1	85027751	85094230	0.08572944960956352	7.39548744934846	1.9874473470247869	0.04735011214031427	0.8035531612783529	1.9831550583199518	FALSE
ENSG00000203709	NA	MIR29B2CHG	MIR29B2CHG	lncRNA	MIR29B2 and MIR29C host gene [Source:HGNC Symbol;Acc:HGNC:32018]	1	-1	207801518	207879115	0.1581313196752685	6.8552298631003135	1.985391326337831	0.047505711064373485	0.8036208848004086	1.9817635476384854	FALSE
ENSG00000102010	660	BMX	BMX	protein_coding	BMX non-receptor tyrosine kinase [Source:HGNC Symbol;Acc:HGNC:1079]	X	1	15464246	15556529	-0.27878893219328127	3.6915075998260334	-1.9868282883566322	0.04751993617536327	0.8036208848004086	-1.9816365247048722	FALSE
ENSG00000165055	55798	METTL2B	METTL2B	protein_coding	methyltransferase like 2B [Source:HGNC Symbol;Acc:HGNC:18272]	7	1	128476729	128506602	-0.10208601272679552	3.4564626631303597	-1.9829900112136183	0.04778439945753237	0.8036208848004086	-1.979280805485307	FALSE
ENSG00000255639	NA	AC005833.1	AC005833.1	protein_coding	novel protein	12	1	4649101	4774184	-0.1733627375689385	1.443951579217035	-1.981563382822631	0.04789602485405181	0.8036208848004086	-1.9782897847607657	FALSE
ENSG00000111261	54682	MANSC1	MANSC1	protein_coding	MANSC domain containing 1 [Source:HGNC Symbol;Acc:HGNC:25505]	12	-1	12326056	12350242	-0.19263201205028757	6.079998133828285	-1.9816091864891554	0.04799020223936856	0.8036208848004086	-1.9774551776184721	FALSE
ENSG00000112320	55084	SOBP	SOBP	protein_coding	sine oculis binding protein homolog [Source:HGNC Symbol;Acc:HGNC:29256]	6	1	107490106	107661306	-0.31280213394318646	-0.6525594555934467	-1.9803163227543332	0.04805750554172654	0.8036208848004086	-1.9768595734746703	FALSE
ENSG00000169217	10421	CD2BP2	CD2BP2	protein_coding	CD2 cytoplasmic tail binding protein 2 [Source:HGNC Symbol;Acc:HGNC:1656]	16	-1	30350773	30355308	0.08106943321488647	4.846228664379105	1.9804111350699125	0.04805772778178413	0.8036208848004086	1.9768576079108109	FALSE
ENSG00000066827	57623	ZFAT	ZFAT	protein_coding	zinc finger and AT-hook domain containing [Source:HGNC Symbol;Acc:HGNC:19899]	8	-1	134477788	134713049	0.12612729747087226	4.60975576300538	1.9813812894316303	0.048081921296197684	0.8036208848004086	1.9766436782020533	FALSE
ENSG00000259040	NA	BLOC1S5-TXNDC5	BLOC1S5-TXNDC5	protein_coding	BLOC1S5-TXNDC5 readthrough (NMD candidate) [Source:HGNC Symbol;Acc:HGNC:42001]	6	-1	7881522	8064364	-0.12264957137003574	1.9651589820318232	-1.9796877041652623	0.0481051695488981	0.8036208848004086	-1.9764381921089378	FALSE
ENSG00000159231	874	CBR3	CBR3	protein_coding	carbonyl reductase 3 [Source:HGNC Symbol;Acc:HGNC:1549]	21	1	36135079	36146562	0.2717753452525599	0.3847385016465687	1.97907325445741	0.048196081080719017	0.8036208848004086	1.9756354456792815	FALSE
ENSG00000151466	132320	SCLT1	SCLT1	protein_coding	sodium channel and clathrin linker 1 [Source:HGNC Symbol;Acc:HGNC:26406]	4	-1	128864921	129093600	0.1321678098256367	8.815119965216951	1.9798076434574063	0.048207265461936905	0.8036208848004086	1.9755367757864395	FALSE
ENSG00000198740	22834	ZNF652	ZNF652	protein_coding	zinc finger protein 652 [Source:HGNC Symbol;Acc:HGNC:29147]	17	-1	49289206	49362473	0.0627061431934699	7.552290420628697	1.978972835913822	0.04828186322946726	0.8036208848004086	1.974879157180735	FALSE
ENSG00000272341	NA	AL137003.2	AL137003.2	lncRNA	novel transcript	6	1	16764346	16766883	-0.19845023208230517	1.0415240916657915	-1.9781372667642332	0.04830269789636909	0.8036208848004086	-1.9746956411064764	FALSE
ENSG00000205583	NA	STAG3L1	STAG3L1	transcribed_unprocessed_pseudogene	stromal antigen 3-like 1 (pseudogene) [Source:HGNC Symbol;Acc:HGNC:33852]	7	1	75359194	75395383	-0.12665014112150308	3.380851284433698	-1.9791225712791325	0.04830560117967914	0.8036208848004086	-1.9746700736625986	FALSE
ENSG00000162073	124222	PAQR4	PAQR4	protein_coding	progestin and adipoQ receptor family member 4 [Source:HGNC Symbol;Acc:HGNC:26386]	16	1	2969270	2973484	0.16978415764000077	1.3496194367262557	1.977324137862663	0.04839132429323916	0.8036208848004086	1.973915743600121	FALSE
ENSG00000213339	81890	QTRT1	QTRT1	protein_coding	queuine tRNA-ribosyltransferase catalytic subunit 1 [Source:HGNC Symbol;Acc:HGNC:23797]	19	1	10701430	10713437	-0.13115500834998794	2.732857908837752	-1.9767426520106863	0.04844608746390608	0.8036208848004086	-1.9734344363186498	FALSE
ENSG00000133317	85329	LGALS12	LGALS12	protein_coding	galectin 12 [Source:HGNC Symbol;Acc:HGNC:15788]	11	1	63506084	63516774	0.24207821899551574	2.9372786803720086	1.9773822842966453	0.04847870596405409	0.8036208848004086	1.9731479731279455	FALSE
ENSG00000151327	283635	FAM177A1	FAM177A1	protein_coding	family with sequence similarity 177 member A1 [Source:HGNC Symbol;Acc:HGNC:19829]	14	1	35044907	35113130	-0.0936687618245724	5.23058046482289	-1.9776724839370734	0.048488336470967154	0.8036208848004086	-1.9730634267473373	FALSE
ENSG00000078399	3205	HOXA9	HOXA9	protein_coding	homeobox A9 [Source:HGNC Symbol;Acc:HGNC:5109]	7	-1	27162438	27175180	-0.31044718221234224	-0.5191978344071665	-1.9755514847412379	0.04866189449413338	0.8036208848004086	-1.9715421698033235	FALSE
ENSG00000168273	440957	SMIM4	SMIM4	protein_coding	small integral membrane protein 4 [Source:HGNC Symbol;Acc:HGNC:37257]	3	1	52534013	52579237	-0.10829906719683491	3.123499888853785	-1.9748441809778194	0.048671784606996234	0.8036208848004086	-1.971455619061337	FALSE
ENSG00000223508	NA	RPL23AP53	RPL23AP53	transcribed_processed_pseudogene	ribosomal protein L23a pseudogene 53 [Source:HGNC Symbol;Acc:HGNC:35921]	8	-1	213186	232231	-0.17048917884811232	1.1229880901558134	-1.973691454288292	0.048795414837972	0.8036208848004086	-1.9703749454504251	FALSE
ENSG00000004779	4706	NDUFAB1	NDUFAB1	protein_coding	NADH:ubiquinone oxidoreductase subunit AB1 [Source:HGNC Symbol;Acc:HGNC:7694]	16	-1	23581014	23596316	-0.08814612232009145	3.602717375124301	-1.9719189119226384	0.048994436435303865	0.8036208848004086	-1.968640081520786	FALSE
ENSG00000090061	8812	CCNK	CCNK	protein_coding	cyclin K [Source:HGNC Symbol;Acc:HGNC:1596]	14	1	99481169	99535044	0.08382878166554875	6.239958366506763	1.971280402148511	0.04911229966491085	0.8036208848004086	1.9676154589828683	FALSE
ENSG00000137275	8737	RIPK1	RIPK1	protein_coding	receptor interacting serine/threonine kinase 1 [Source:HGNC Symbol;Acc:HGNC:10019]	6	1	3063991	3115187	0.05776858193020029	6.503642055160868	1.970142836440979	0.04920829669490939	0.8036208848004086	1.9667824500328308	FALSE
ENSG00000258989	NA	AL355916.3	AL355916.3	protein_coding	novel protein	14	1	61529128	61657964	-0.20978584243469411	0.8493662669498405	-1.9701989790914691	0.049237094172666904	0.8036208848004086	-1.966532827406036	FALSE
ENSG00000264083	NA	AC005899.1	AC005899.1	lncRNA	novel transcript	17	1	32430967	32432841	-0.2772982793945921	-0.2673964955482013	-1.969457196585501	0.04926388863320389	0.8036208848004086	-1.966300677354143	FALSE
ENSG00000221821	441150	C6orf226	C6orf226	protein_coding	chromosome 6 open reading frame 226 [Source:HGNC Symbol;Acc:HGNC:34431]	6	-1	42890265	42890821	0.2669821150338296	-0.37417467415055433	1.968258904655774	0.049402957007622615	0.8036208848004086	1.965097473301105	FALSE
ENSG00000203497	NA	PDCD4-AS1	PDCD4-AS1	lncRNA	PDCD4 antisense RNA 1 [Source:HGNC Symbol;Acc:HGNC:27425]	10	-1	110869868	110872233	0.12615325477403339	3.729562645140545	1.9685393272121308	0.04942367636281102	0.8036208848004086	1.9649184550440943	FALSE
ENSG00000172273	25988	HINFP	HINFP	protein_coding	histone H4 transcription factor [Source:HGNC Symbol;Acc:HGNC:17850]	11	1	119121580	119136059	-0.06510467220624028	4.032523941597491	-1.968154429823885	0.0494359546061298	0.8036208848004086	-1.9648123989350512	FALSE
ENSG00000244627	NA	TPTEP2	TPTEP2	transcribed_unprocessed_pseudogene	TPTE pseudogene 2 [Source:HGNC Symbol;Acc:HGNC:53828]	22	-1	38335762	38398929	-0.2274253367036212	-0.14106705493777066	-1.9671124990447335	0.04953088911882292	0.8036208848004086	-1.9639931256637602	FALSE
ENSG00000185523	149643	SPATA45	SPATA45	protein_coding	spermatogenesis associated 45 [Source:HGNC Symbol;Acc:HGNC:33709]	1	-1	212830141	212847649	0.32088986354668353	-0.4370667692966751	1.966959133205687	0.04955698824682739	0.8036208848004086	1.9637681242231015	FALSE
ENSG00000224976	NA	PARP4P2	PARP4P2	unprocessed_pseudogene	poly(ADP-ribose) polymerase family member 4 pseudogene 2 [Source:HGNC Symbol;Acc:HGNC:37760]	13	1	19349137	19407962	0.26054096919698583	-0.2878376602200498	1.9665955128657935	0.04962747202912914	0.8036208848004086	1.9631609775031469	FALSE
ENSG00000108424	3837	KPNB1	KPNB1	protein_coding	karyopherin subunit beta 1 [Source:HGNC Symbol;Acc:HGNC:6400]	17	1	47649476	47685505	0.08509281643507016	8.554915372334765	1.9662015334375442	0.04970112372127401	0.8036208848004086	1.9625273146763926	FALSE
ENSG00000286010	NA	AC108925.1	AC108925.1	lncRNA	novel transcript	8	-1	127663280	127670990	-0.400777349277178	0.4511219320208965	-1.9661567434254341	0.049774221304696775	0.8036208848004086	-1.9618991973060342	FALSE
ENSG00000031823	8498	RANBP3	RANBP3	protein_coding	RAN binding protein 3 [Source:HGNC Symbol;Acc:HGNC:9850]	19	-1	5916139	5978142	0.05442949603149838	5.976097667494219	1.9646911421576598	0.04981918468570356	0.8036208848004086	1.9615132173811598	FALSE
ENSG00000173905	27333	GOLIM4	GOLIM4	protein_coding	golgi integral membrane protein 4 [Source:HGNC Symbol;Acc:HGNC:15448]	3	-1	168008689	168095924	0.1531565684016576	2.5933972259581237	1.964855363174087	0.049827121023039794	0.8036208848004086	1.9614451196774942	FALSE
ENSG00000225885	NA	AC023590.1	AC023590.1	lncRNA	novel transcript, antisense to SAMD12	8	1	118282139	118400605	0.35095987607231616	2.0011128564152885	1.9646085348219484	0.04984082905245559	0.8036208848004086	1.9613275194172815	FALSE
ENSG00000196712	4763	NF1	NF1	protein_coding	neurofibromin 1 [Source:HGNC Symbol;Acc:HGNC:7765]	17	1	31094927	31382116	-0.06886329850846451	6.84310329026832	-1.9649233191563023	0.04984827600129908	0.8036208848004086	-1.9612636439139282	FALSE
ENSG00000075275	9620	CELSR1	CELSR1	protein_coding	cadherin EGF LAG seven-pass G-type receptor 1 [Source:HGNC Symbol;Acc:HGNC:1850]	22	-1	46360834	46537170	-0.2044214428388491	1.8606677252784263	-1.9648105535279972	0.04990416438239856	0.8036208848004086	-1.9607845217716615	FALSE
ENSG00000108559	4927	NUP88	NUP88	protein_coding	nucleoporin 88 [Source:HGNC Symbol;Acc:HGNC:8067]	17	-1	5360963	5419676	-0.07217497181283505	5.241118586333853	-1.962079164328538	0.05019218481785152	0.8036208848004086	-1.958322478139001	FALSE
ENSG00000148358	57720	GPR107	GPR107	protein_coding	G protein-coupled receptor 107 [Source:HGNC Symbol;Acc:HGNC:17830]	9	1	130053426	130140169	0.056030337970647714	6.515891970374464	1.9615607735167888	0.05020687191425463	0.8036208848004086	1.9581972482062917	FALSE
ENSG00000116514	127544	RNF19B	RNF19B	protein_coding	ring finger protein 19B [Source:HGNC Symbol;Acc:HGNC:26886]	1	-1	32936445	32964685	0.08719981344448158	7.307091753552193	1.9616016358051318	0.05023305017632055	0.8036208848004086	1.9579741146523224	FALSE
ENSG00000266490	NA	AC127024.5	AC127024.5	lncRNA	novel transcript	17	1	30792372	30792833	-0.19124592744715563	1.014748293510416	-1.9612639922395803	0.05024842130870557	0.8036208848004086	-1.9578431423747429	FALSE
ENSG00000232160	NA	RAP2C-AS1	RAP2C-AS1	lncRNA	RAP2C antisense RNA 1 [Source:HGNC Symbol;Acc:HGNC:40957]	X	1	132217053	132432862	-0.10208959565614428	3.7350730756536192	-1.9607481846825694	0.050318318722384424	0.8036208848004086	-1.9572479930833544	FALSE
ENSG00000156831	286053	NSMCE2	NSMCE2	protein_coding	NSE2 (MMS21) homolog, SMC5-SMC6 complex SUMO ligase [Source:HGNC Symbol;Acc:HGNC:26513]	8	1	125091679	125367120	-0.09612808904443781	6.910839134856945	-1.9610379740199675	0.0503231458376478	0.8036208848004086	-1.9572069176570004	FALSE
ENSG00000135127	92558	BICDL1	BICDL1	protein_coding	BICD family like cargo adaptor 1 [Source:HGNC Symbol;Acc:HGNC:28095]	12	1	119989869	120094494	-0.1325746984036651	4.6366709541787285	-1.960074389158564	0.05038281830931528	0.8036208848004086	-1.9566994185373188	FALSE
ENSG00000127527	58513	EPS15L1	EPS15L1	protein_coding	epidermal growth factor receptor pathway substrate 15 like 1 [Source:HGNC Symbol;Acc:HGNC:24634]	19	-1	16355239	16472085	0.07314897544486776	6.835901864248777	1.9596122217055625	0.050466732462403095	0.8036208848004086	1.9559866016491683	FALSE
ENSG00000182183	348378	SHISAL2A	SHISAL2A	protein_coding	shisa like 2A [Source:HGNC Symbol;Acc:HGNC:28757]	1	1	52633168	52669683	-0.12929471980284557	5.21247724533021	-1.9602375749027885	0.05049444884560853	0.8036208848004086	-1.9557513803449889	FALSE
ENSG00000100603	22938	SNW1	SNW1	protein_coding	SNW domain containing 1 [Source:HGNC Symbol;Acc:HGNC:16696]	14	-1	77717599	77761207	0.048532967574804076	5.885383789387966	1.9589222534227908	0.05054526805316399	0.8036208848004086	1.95532037262683	FALSE
ENSG00000102409	56271	BEX4	BEX4	protein_coding	brain expressed X-linked 4 [Source:HGNC Symbol;Acc:HGNC:25475]	X	1	103215108	103217246	0.12002808544498755	3.6042879283700913	1.9589772067975344	0.050595167398584974	0.8036208848004086	1.9548975195798417	FALSE
ENSG00000271717	NA	AC022146.2	AC022146.2	lncRNA	novel transcript, antisense to CERS4	19	-1	8222153	8239648	-0.27742380107955045	2.385847662926341	-1.959399515322013	0.05067462015262381	0.8036208848004086	-1.9542249479195144	FALSE
ENSG00000167642	10653	SPINT2	SPINT2	protein_coding	serine peptidase inhibitor, Kunitz type 2 [Source:HGNC Symbol;Acc:HGNC:11247]	19	1	38244035	38292615	0.1010481494162132	3.7578707283972306	1.9576300346224427	0.050707424490736716	0.8036208848004086	1.9539475151560706	FALSE
ENSG00000286127	NA	AP000553.8	AP000553.8	lncRNA	novel transcript	22	-1	21737448	21744108	-0.17931695188357466	1.8225191186887186	-1.9577019272790437	0.050735239260732166	0.8036208848004086	-1.9537123979191875	FALSE
ENSG00000273061	NA	CDC37L1-DT	CDC37L1-DT	lncRNA	CDC37L1 divergent transcript [Source:HGNC Symbol;Acc:HGNC:49735]	9	-1	4676600	4679502	0.2847212046497898	-0.5552810120751546	1.9566606390409307	0.05075280041385882	0.8036208848004086	1.9535640097330034	FALSE
ENSG00000246089	NA	AC016065.1	AC016065.1	lncRNA	novel transcript	8	-1	6403551	6407142	0.23611454180031108	-0.10424302156100825	1.9565622339844877	0.05079079888015769	0.8036208848004086	1.9532430775473808	FALSE
ENSG00000165061	79698	ZMAT4	ZMAT4	protein_coding	zinc finger matrin-type 4 [Source:HGNC Symbol;Acc:HGNC:25844]	8	-1	40530590	40897833	0.5131177880070228	-0.23235925742139726	1.9563005877102937	0.05086373812740099	0.8036208848004086	1.952627601275879	FALSE
ENSG00000196943	161424	NOP9	NOP9	protein_coding	NOP9 nucleolar protein [Source:HGNC Symbol;Acc:HGNC:19826]	14	1	24299850	24309124	0.1575506547244252	2.166268648231159	1.9557173179062959	0.050871758607243044	0.8036208848004086	1.9525599679500818	FALSE
ENSG00000115998	54980	C2orf42	C2orf42	protein_coding	chromosome 2 open reading frame 42 [Source:HGNC Symbol;Acc:HGNC:26056]	2	-1	70149880	70248615	-0.07305536215527653	4.369594330799977	-1.9556250049793729	0.05089933918926362	0.8036208848004086	-1.9523274606668606	FALSE
ENSG00000151065	196513	DCP1B	DCP1B	protein_coding	decapping mRNA 1B [Source:HGNC Symbol;Acc:HGNC:24451]	12	-1	1946053	2004535	-0.08945432476214954	4.104128750121018	-1.9555202331683255	0.050939597965574346	0.8036208848004086	-1.951988264187653	FALSE
ENSG00000140961	29948	OSGIN1	OSGIN1	protein_coding	oxidative stress induced growth inhibitor 1 [Source:HGNC Symbol;Acc:HGNC:30093]	16	1	83931311	83966332	-0.1975806502389319	0.8270240052248721	-1.9552197317895506	0.05098975611025294	0.8036208848004086	-1.9515659754881798	FALSE
ENSG00000257017	3240	HP	HP	protein_coding	haptoglobin [Source:HGNC Symbol;Acc:HGNC:5141]	16	1	72054505	72061055	-0.4286736778986886	2.230466769262877	-1.9563994976053616	0.05110096853085171	0.8036208848004086	-1.9506309012921865	FALSE
ENSG00000145780	56929	FEM1C	FEM1C	protein_coding	fem-1 homolog C [Source:HGNC Symbol;Acc:HGNC:16933]	5	-1	115520908	115544775	-0.14701413087797555	5.349204872492227	-1.9547665629606785	0.051104037606108606	0.8036208848004086	-1.9506051206743764	FALSE
ENSG00000168807	6645	SNTB2	SNTB2	protein_coding	syntrophin beta 2 [Source:HGNC Symbol;Acc:HGNC:11169]	16	1	69187129	69309052	-0.1347728131410788	3.849226969296292	-1.9540215522319817	0.051156250418058116	0.8036208848004086	-1.95016672500444	FALSE
ENSG00000059804	6515	SLC2A3	SLC2A3	protein_coding	solute carrier family 2 member 3 [Source:HGNC Symbol;Acc:HGNC:11007]	12	-1	7919230	7936187	-0.19653807139978952	9.02465632216526	-1.9539803746906867	0.051192557568832744	0.8036208848004086	-1.9498620991982578	FALSE
ENSG00000137509	5547	PRCP	PRCP	protein_coding	prolylcarboxypeptidase [Source:HGNC Symbol;Acc:HGNC:9344]	11	-1	82822936	82970584	0.0827470144103879	7.224207669324323	1.9527407558990948	0.051296820495561966	0.8036208848004086	1.9489883123803735	FALSE
ENSG00000009694	10178	TENM1	TENM1	protein_coding	teneurin transmembrane protein 1 [Source:HGNC Symbol;Acc:HGNC:8117]	X	-1	124375903	124963817	-0.35932026642370474	4.169784230128359	-1.9546470141365375	0.05135486688757906	0.8036208848004086	-1.9485024923730674	FALSE
ENSG00000101363	63905	MANBAL	MANBAL	protein_coding	mannosidase beta like [Source:HGNC Symbol;Acc:HGNC:15799]	20	1	37289638	37317260	0.07502355371138325	4.513300197934092	1.9516065215551948	0.051374591232388314	0.8036208848004086	1.9483375138580075	FALSE
ENSG00000160233	81543	LRRC3	LRRC3	protein_coding	leucine rich repeat containing 3 [Source:HGNC Symbol;Acc:HGNC:14965]	21	1	44455510	44462196	0.23838909316631912	0.09188754727644023	1.9512451276650187	0.051404315886282054	0.8036208848004086	1.9480889908117696	FALSE
ENSG00000127124	59269	HIVEP3	HIVEP3	protein_coding	human immunodeficiency virus type I enhancer binding protein 3 [Source:HGNC Symbol;Acc:HGNC:13561]	1	-1	41506365	42035925	-0.13402114293472867	6.012299534483035	-1.9511736578190988	0.05151945991099945	0.8036208848004086	-1.947127424198085	FALSE
ENSG00000119922	3433	IFIT2	IFIT2	protein_coding	interferon induced protein with tetratricopeptide repeats 2 [Source:HGNC Symbol;Acc:HGNC:5409]	10	1	89283694	89309271	0.293724223112223	7.5567163278152645	1.9503822569631337	0.051551294789085864	0.8036208848004086	1.9468618888619427	FALSE
ENSG00000104221	55290	BRF2	BRF2	protein_coding	BRF2 RNA polymerase III transcription initiation factor subunit [Source:HGNC Symbol;Acc:HGNC:17298]	8	-1	37843268	37849861	0.10485292796894408	2.414335815501709	1.94983356130834	0.051566780647070626	0.8036208848004086	1.946732770632539	FALSE
ENSG00000025293	51230	PHF20	PHF20	protein_coding	PHD finger protein 20 [Source:HGNC Symbol;Acc:HGNC:16098]	20	1	35771974	35950370	0.07362699632011882	7.425162836047809	1.9504331388088392	0.05157639794639509	0.8036208848004086	1.9466525996972033	FALSE
ENSG00000270164	NA	LINC01480	LINC01480	lncRNA	long intergenic non-protein coding RNA 1480 [Source:HGNC Symbol;Acc:HGNC:51124]	19	1	41535183	41536904	0.2327312813157426	0.24151268350326918	1.9496383810454225	0.05159424125597299	0.8036208848004086	1.946503888908388	FALSE
ENSG00000236472	NA	AC002401.1	AC002401.1	lncRNA	novel transcript, antisense to PPP1R9B	17	1	50135586	50146176	0.21148608304968586	0.8876560130573664	1.949297352895386	0.05165534267705178	0.8036208848004086	1.9459949795734177	FALSE
ENSG00000227803	NA	AL158198.1	AL158198.1	lncRNA	novel transcript, antisense to MBOAT1	6	1	20212087	20317739	-0.1680942424909908	3.0863455063011807	-1.9508934093503976	0.05165724142214811	0.8036208848004086	-1.9459791731343072	FALSE
ENSG00000158859	9507	ADAMTS4	ADAMTS4	protein_coding	ADAM metallopeptidase with thrombospondin type 1 motif 4 [Source:HGNC Symbol;Acc:HGNC:220]	1	-1	161184302	161199054	-0.2793168373074093	-0.14487430090631714	-1.9488637905416721	0.05167673539894024	0.8036208848004086	-1.9458169201921351	FALSE
ENSG00000214812	NA	AL137792.1	AL137792.1	processed_pseudogene	novel ADP-ribosylation factor family domain containing pseudogene	1	-1	28120449	28121321	-0.3316683074647083	-0.7338335160959234	-1.9486561562174183	0.051720960533571246	0.8036208848004086	-1.945449013834673	FALSE
ENSG00000270099	NA	AL365273.2	AL365273.2	protein_coding	novel transcript	10	1	95860548	95924844	-0.12945550612979062	4.878069235289013	-1.9498327011645067	0.05172588395566914	0.8036208848004086	-1.945408072454254	FALSE
ENSG00000136485	10238	DCAF7	DCAF7	protein_coding	DDB1 and CUL4 associated factor 7 [Source:HGNC Symbol;Acc:HGNC:30915]	17	1	63550477	63594279	0.04847277693300889	7.054693227571513	1.94849131610107	0.051758912905975306	0.8036208848004086	1.9451335000432026	FALSE
ENSG00000118308	4033	LRMP	LRMP	protein_coding	lymphoid restricted membrane protein [Source:HGNC Symbol;Acc:HGNC:6690]	12	1	25004342	25108334	0.0779684100764566	7.835304804209403	1.9489410287280795	0.05176402453246305	0.8036208848004086	1.9450910197681037	FALSE
ENSG00000112983	10902	BRD8	BRD8	protein_coding	bromodomain containing 8 [Source:HGNC Symbol;Acc:HGNC:19874]	5	-1	138139766	138178986	0.08075902849811634	5.430040601122105	1.9485321632577477	0.05176451870811333	0.8036208848004086	1.9450869130974562	FALSE
ENSG00000028203	55591	VEZT	VEZT	protein_coding	vezatin, adherens junctions transmembrane protein [Source:HGNC Symbol;Acc:HGNC:18258]	12	1	95217746	95302799	-0.08676485984812476	4.934044928235424	-1.9482350150231629	0.051788019432586214	0.8036208848004086	-1.944891656562746	FALSE
ENSG00000128604	3663	IRF5	IRF5	protein_coding	interferon regulatory factor 5 [Source:HGNC Symbol;Acc:HGNC:6120]	7	1	128937457	128950038	0.10141189840373155	5.013043913098196	1.948361192809427	0.05180508577651544	0.8036208848004086	1.944749906750297	FALSE
ENSG00000158545	124245	ZC3H18	ZC3H18	protein_coding	zinc finger CCCH-type containing 18 [Source:HGNC Symbol;Acc:HGNC:25091]	16	1	88570381	88631966	0.05793018116905291	5.8349736781302335	1.9480768593824311	0.05181516984844727	0.8036208848004086	1.9446661687257147	FALSE
ENSG00000112130	9025	RNF8	RNF8	protein_coding	ring finger protein 8 [Source:HGNC Symbol;Acc:HGNC:10071]	6	1	37353979	37394734	-0.08967977116641501	3.3177788874100003	-1.947766422959741	0.05183225962531709	0.8036208848004086	-1.944524286532102	FALSE
ENSG00000188735	144404	TMEM120B	TMEM120B	protein_coding	transmembrane protein 120B [Source:HGNC Symbol;Acc:HGNC:32008]	12	1	121712752	121783001	-0.10672503274306999	3.2457298214618864	-1.947458275087914	0.05186539940770918	0.8036208848004086	-1.9442492659999102	FALSE
ENSG00000144029	64969	MRPS5	MRPS5	protein_coding	mitochondrial ribosomal protein S5 [Source:HGNC Symbol;Acc:HGNC:14498]	2	-1	95085369	95149434	-0.05413194443088365	5.07368454948689	-1.94714924803905	0.05189947544443634	0.8036208848004086	-1.9439666289399073	FALSE
ENSG00000143493	25896	INTS7	INTS7	protein_coding	integrator complex subunit 7 [Source:HGNC Symbol;Acc:HGNC:24484]	1	-1	211940399	212035557	-0.10919979414846903	4.155983798105347	-1.9469844794110784	0.05192984757463216	0.8036208848004086	-1.9437148440358327	FALSE
ENSG00000272825	NA	AL844908.1	AL844908.1	lncRNA	novel transcript	21	1	44936303	44936954	-0.1902414136425944	1.1346801552196755	-1.9465550503041538	0.05202997633568127	0.8036208848004086	-1.9428856483607626	FALSE
ENSG00000111678	113246	C12orf57	C12orf57	protein_coding	chromosome 12 open reading frame 57 [Source:HGNC Symbol;Acc:HGNC:29521]	12	1	6942978	6946003	-0.17152269667250009	3.3614659208029534	-1.945780772525848	0.052090104995208435	0.8036208848004086	-1.9423883465196838	FALSE
ENSG00000176105	7525	YES1	YES1	protein_coding	YES proto-oncogene 1, Src family tyrosine kinase [Source:HGNC Symbol;Acc:HGNC:12841]	18	-1	721588	812546	-0.14857807847551996	3.477129242215818	-1.944745290037643	0.05223631416718547	0.8036208848004086	-1.9411811048481515	FALSE
ENSG00000160271	5900	RALGDS	RALGDS	protein_coding	ral guanine nucleotide dissociation stimulator [Source:HGNC Symbol;Acc:HGNC:9842]	9	-1	133097720	133149334	-0.1357963161945821	3.0917716687042422	-1.9439230851564882	0.05232753856199284	0.8036208848004086	-1.9404293005463398	FALSE
ENSG00000184612	NA	RPL7P26	RPL7P26	processed_pseudogene	ribosomal protein L7 pseudogene 26 [Source:HGNC Symbol;Acc:HGNC:36630]	6	-1	17530899	17531652	-0.31462008991154966	-0.7500761383513613	-1.943416786257485	0.05234203913983158	0.8036208848004086	-1.940309898428054	FALSE
ENSG00000186615	NA	KTN1-AS1	KTN1-AS1	lncRNA	KTN1 antisense RNA 1 [Source:HGNC Symbol;Acc:HGNC:19842]	14	-1	55496786	55580888	-0.20454468643999948	0.4594787652753738	-1.9429681868421604	0.05238909533323096	0.8036208848004086	-1.9399226140032222	FALSE
ENSG00000003509	55471	NDUFAF7	NDUFAF7	protein_coding	NADH:ubiquinone oxidoreductase complex assembly factor 7 [Source:HGNC Symbol;Acc:HGNC:28816]	2	1	37231631	37253403	-0.092677532977957	4.260114640486963	-1.9432371052156237	0.05242099414823826	0.8036208848004086	-1.9396602440348385	FALSE
ENSG00000083535	10464	PIBF1	PIBF1	protein_coding	progesterone immunomodulatory binding factor 1 [Source:HGNC Symbol;Acc:HGNC:23352]	13	1	72782133	73016461	-0.08222521838194563	6.364125165317534	-1.943166484449904	0.05245242649445789	0.8036208848004086	-1.9394018413467136	FALSE
ENSG00000133226	10250	SRRM1	SRRM1	protein_coding	serine and arginine repetitive matrix 1 [Source:HGNC Symbol;Acc:HGNC:16638]	1	1	24631716	24673281	0.0556285685162079	6.757853448146399	1.9424302748970108	0.05250709922939072	0.8036208848004086	1.9389526896430231	FALSE
ENSG00000101246	10139	ARFRP1	ARFRP1	protein_coding	ADP ribosylation factor related protein 1 [Source:HGNC Symbol;Acc:HGNC:662]	20	-1	63698642	63708025	-0.09472647409273716	3.2438785151874314	-1.9413549676731754	0.05260197806049536	0.8036208848004086	-1.9381741608504308	FALSE
ENSG00000186501	84065	TMEM222	TMEM222	protein_coding	transmembrane protein 222 [Source:HGNC Symbol;Acc:HGNC:25363]	1	1	27322145	27336400	0.0649282113750198	4.592170532408981	1.9394151734322727	0.05284586252746485	0.8036208848004086	1.9361783385518931	FALSE
ENSG00000146834	56257	MEPCE	MEPCE	protein_coding	methylphosphate capping enzyme [Source:HGNC Symbol;Acc:HGNC:20247]	7	1	100428790	100434118	0.07750404786978748	5.573783233807468	1.9402042342567596	0.05284723860427125	0.8036208848004086	1.936167099322217	FALSE
ENSG00000224342	NA	AC007879.1	AC007879.1	lncRNA	novel transcript	2	1	207173634	207222790	-0.271632028440301	-0.5433881412995946	-1.9386096522076957	0.05293359660568426	0.8036208848004086	-1.9354622514556876	FALSE
ENSG00000173867	NA	AC013489.1	AC013489.1	protein_coding	novel transcript	15	-1	88459501	88546585	-0.20322187646020767	0.573753311811483	-1.9384593185240495	0.05293769048920333	0.8036208848004086	-1.9354288613326565	FALSE
ENSG00000162817	79762	C1orf115	C1orf115	protein_coding	chromosome 1 open reading frame 115 [Source:HGNC Symbol;Acc:HGNC:25873]	1	1	220690363	220699153	-0.2270528048944036	0.6024904679016081	-1.9388044487632452	0.05295096903417733	0.8036208848004086	-1.9353205750404001	FALSE
ENSG00000103091	79726	WDR59	WDR59	protein_coding	WD repeat domain 59 [Source:HGNC Symbol;Acc:HGNC:25706]	16	-1	74871362	75000173	-0.060301534203643925	5.3770267518444355	-1.9386693097011953	0.05295483122948215	0.8036208848004086	-1.9352890831678913	FALSE
ENSG00000249667	NA	LINC01259	LINC01259	lncRNA	long intergenic non-protein coding RNA 1259 [Source:HGNC Symbol;Acc:HGNC:49899]	4	1	38509767	38518056	-0.19217465874402295	2.7263076455746975	-1.9384370545830136	0.05302636435268925	0.8036208848004086	-1.9347061574217501	FALSE
ENSG00000198682	9060	PAPSS2	PAPSS2	protein_coding	3'-phosphoadenosine 5'-phosphosulfate synthase 2 [Source:HGNC Symbol;Acc:HGNC:8604]	10	1	87659613	87747705	0.17427388131785593	2.630583094049141	1.938196772490085	0.053069489371789624	0.8036208848004086	1.9343550476260314	FALSE
ENSG00000165782	90809	PIP4P1	PIP4P1	protein_coding	phosphatidylinositol-4,5-bisphosphate 4-phosphatase 1 [Source:HGNC Symbol;Acc:HGNC:19299]	14	-1	20457719	20461612	0.061434627128601704	4.522098298448122	1.9363805232643563	0.05320527804800323	0.8036208848004086	1.9332510554272921	FALSE
ENSG00000272335	NA	AC093297.2	AC093297.2	lncRNA	novel transcript	5	1	44826076	44828592	-0.14565864018345498	2.3476690906001787	-1.9363737223250832	0.05321546677625878	0.8036208848004086	-1.933168313766733	FALSE
ENSG00000087884	28971	AAMDC	AAMDC	protein_coding	adipogenesis associated Mth938 domain containing [Source:HGNC Symbol;Acc:HGNC:30205]	11	1	77821109	77918432	-0.10567118167470024	3.0156038951603206	-1.9365127645819908	0.05322760664245415	0.8036208848004086	-1.9330697443828022	FALSE
ENSG00000079150	51661	FKBP7	FKBP7	protein_coding	FKBP prolyl isomerase 7 [Source:HGNC Symbol;Acc:HGNC:3723]	2	-1	178463664	178478600	-0.24690125279860414	-0.3563972689372488	-1.935417608741777	0.05330615874899936	0.8036208848004086	-1.9324323957322291	FALSE
ENSG00000188878	85302	FBF1	FBF1	protein_coding	Fas binding factor 1 [Source:HGNC Symbol;Acc:HGNC:24674]	17	-1	75909574	75941140	-0.1595536386666634	1.3132697273481297	-1.9352919816697851	0.05334896828412595	0.8036208848004086	-1.9320853819814316	FALSE
ENSG00000203739	NA	AL645568.1	AL645568.1	lncRNA	novel transcript	1	-1	173417793	173489407	-0.12735849803999244	5.110645207099875	-1.9357294663684619	0.053361191512109905	0.8036208848004086	-1.9319863432784017	FALSE
ENSG00000163166	55677	IWS1	IWS1	protein_coding	interacts with SUPT6H, CTD assembly factor 1 [Source:HGNC Symbol;Acc:HGNC:25467]	2	-1	127436207	127526886	0.04877443330939801	6.384107295607351	1.9359548319678737	0.053367035881227445	0.8036208848004086	1.9319389959742035	FALSE
ENSG00000029153	56938	ARNTL2	ARNTL2	protein_coding	aryl hydrocarbon receptor nuclear translocator like 2 [Source:HGNC Symbol;Acc:HGNC:18984]	12	1	27332854	27425289	-0.21629655578976176	0.6993299120598977	-1.93517603702915	0.05337084506926859	0.8036208848004086	-1.9319081387238768	FALSE
ENSG00000047365	116984	ARAP2	ARAP2	protein_coding	ArfGAP with RhoGAP domain, ankyrin repeat and PH domain 2 [Source:HGNC Symbol;Acc:HGNC:16924]	4	-1	35948221	36244514	-0.10753961739228224	6.541630952164125	-1.935252493323423	0.05343729760579599	0.8036208848004086	-1.9313701195822606	FALSE
ENSG00000102043	55613	MTMR8	MTMR8	protein_coding	myotubularin related protein 8 [Source:HGNC Symbol;Acc:HGNC:16825]	X	-1	64268081	64395452	-0.1321874999847279	3.2466470851425178	-1.933793128612912	0.05354303391056728	0.8036208848004086	-1.930515198340768	FALSE
ENSG00000124659	6903	TBCC	TBCC	protein_coding	tubulin folding cofactor C [Source:HGNC Symbol;Acc:HGNC:11580]	6	-1	42744498	42746103	0.07683852121675638	4.8214011598753554	1.9331036345821324	0.05364255983463358	0.8036208848004086	1.929711777653511	FALSE
ENSG00000125898	83541	FAM110A	FAM110A	protein_coding	family with sequence similarity 110 member A [Source:HGNC Symbol;Acc:HGNC:16188]	20	1	833715	857463	0.11530040112637696	4.816870359290601	1.9331370180467973	0.053714872368254514	0.8036208848004086	1.9291288167486114	FALSE
ENSG00000211896	NA	IGHG1	IGHG1	IG_C_gene	immunoglobulin heavy constant gamma 1 (G1m marker) [Source:HGNC Symbol;Acc:HGNC:5525]	14	-1	105736343	105743071	-0.46483911340398887	6.125695536165515	-1.932909518173619	0.05373741445285826	0.8036208848004086	-1.9289472235197545	FALSE
ENSG00000173163	150684	COMMD1	COMMD1	protein_coding	copper metabolism domain containing 1 [Source:HGNC Symbol;Acc:HGNC:23024]	2	1	61888724	62147247	-0.0930213852278694	5.4270746512371115	-1.932066046573545	0.05379076709023988	0.8036208848004086	-1.9285176816676068	FALSE
ENSG00000170222	56985	ADPRM	ADPRM	protein_coding	ADP-ribose/CDP-alcohol diphosphatase, manganese dependent [Source:HGNC Symbol;Acc:HGNC:30925]	17	1	10697594	10711558	-0.08554091258113239	3.2378248813636583	-1.9316487287215605	0.0538003799972166	0.8036208848004086	-1.9284403260145617	FALSE
ENSG00000254634	NA	SMG1P6	SMG1P6	unprocessed_pseudogene	SMG1 pseudogene 6 [Source:HGNC Symbol;Acc:HGNC:49863]	16	-1	29425800	29447026	0.28671067612032997	-0.11912747036762061	1.9316823557123444	0.05381022059542702	0.8036208848004086	1.9283611500671711	FALSE
ENSG00000179299	79730	NSUN7	NSUN7	protein_coding	NOP2/Sun RNA methyltransferase family member 7 [Source:HGNC Symbol;Acc:HGNC:25857]	4	1	40749925	40811184	-0.197977519303417	4.817586331862393	-1.932451773310638	0.05385694579500024	0.8036208848004086	-1.9279853711355504	FALSE
ENSG00000224769	NA	MUC20P1	MUC20P1	unprocessed_pseudogene	mucin 20, cell surface associated pseudogene 1 [Source:HGNC Symbol;Acc:HGNC:51921]	3	1	195614947	195620233	0.3603938748023312	-0.6479991475519943	1.9316825279087235	0.05388310524051181	0.8036208848004086	1.9277751073663403	FALSE
ENSG00000143552	91181	NUP210L	NUP210L	protein_coding	nucleoporin 210 like [Source:HGNC Symbol;Acc:HGNC:29915]	1	-1	153992685	154155116	-0.41588369562303695	1.206072557300658	-1.9334813137631364	0.05393124964109658	0.8036208848004086	-1.9273883560696037	FALSE
ENSG00000175899	2	A2M	A2M	protein_coding	alpha-2-macroglobulin [Source:HGNC Symbol;Acc:HGNC:7]	12	-1	9067664	9116229	-0.292156209160217	0.017369576426420622	-1.9295759278038	0.05406801266850074	0.8036208848004086	-1.9262912877165916	FALSE
ENSG00000110090	1374	CPT1A	CPT1A	protein_coding	carnitine palmitoyltransferase 1A [Source:HGNC Symbol;Acc:HGNC:2328]	11	-1	68754620	68844410	-0.16680129364621976	6.126938393183065	-1.9283961046133047	0.05419083988110152	0.8036208848004086	-1.9253079801560538	FALSE
ENSG00000204923	554251	FBXO48	FBXO48	protein_coding	F-box protein 48 [Source:HGNC Symbol;Acc:HGNC:33857]	2	-1	68459422	68467294	0.10552253461734473	2.874350087977461	1.928248165701224	0.05419963262059755	0.8036208848004086	1.9252376602166377	FALSE
ENSG00000007129	90273	CEACAM21	CEACAM21	protein_coding	carcinoembryonic antigen related cell adhesion molecule 21 [Source:HGNC Symbol;Acc:HGNC:28834]	19	1	41549518	41586844	-0.12743922202919933	5.394111125054842	-1.9286879663237542	0.054417087039516705	0.8036208848004086	-1.923501589724774	FALSE
ENSG00000163359	1293	COL6A3	COL6A3	protein_coding	collagen type VI alpha 3 chain [Source:HGNC Symbol;Acc:HGNC:2213]	2	-1	237324003	237414375	-0.21018698078222497	2.022647223328348	-1.926417420786709	0.05449252526161924	0.8036208848004086	-1.9229006728107851	FALSE
ENSG00000088538	1795	DOCK3	DOCK3	protein_coding	dedicator of cytokinesis 3 [Source:HGNC Symbol;Acc:HGNC:2989]	3	1	50674927	51384198	-0.1504288261903559	3.0642378247200845	-1.9259747047171192	0.05458912316069865	0.8036208848004086	-1.9221322170319644	FALSE
ENSG00000167395	9726	ZNF646	ZNF646	protein_coding	zinc finger protein 646 [Source:HGNC Symbol;Acc:HGNC:29004]	16	1	31074422	31084196	0.0962285379757839	4.965255309956373	1.9253526714577873	0.05459730211312122	0.8036208848004086	1.9220672039131539	FALSE
ENSG00000261804	NA	AC007342.4	AC007342.4	lncRNA	novel transcript	16	1	53373479	53385019	0.2613876687461074	2.506554384678846	1.9252670289292284	0.05473103083704899	0.8036208848004086	1.9210053672654321	FALSE
ENSG00000117281	11126	CD160	CD160	protein_coding	CD160 molecule [Source:HGNC Symbol;Acc:HGNC:17013]	1	1	145719471	145739288	-0.37111633601583094	2.3262880100322247	-1.9263346701972144	0.054734663562169605	0.8036208848004086	-1.9209765527987785	FALSE
ENSG00000140718	79068	FTO	FTO	protein_coding	FTO alpha-ketoglutarate dependent dioxygenase [Source:HGNC Symbol;Acc:HGNC:24678]	16	1	53701692	54158512	-0.08121003710265295	5.9871042408575255	-1.9239184420870934	0.054798254577207973	0.8036208848004086	-1.9204724124089214	FALSE
ENSG00000173715	79703	C11orf80	C11orf80	protein_coding	chromosome 11 open reading frame 80 [Source:HGNC Symbol;Acc:HGNC:26197]	11	1	66744451	66843328	-0.1382482393384441	4.220927238901101	-1.9240082859836625	0.05480662876596611	0.8036208848004086	-1.9204060594079027	FALSE
ENSG00000163754	2992	GYG1	GYG1	protein_coding	glycogenin 1 [Source:HGNC Symbol;Acc:HGNC:4699]	3	1	148991341	149027668	-0.24304811257789272	5.970510829252255	-1.9240193140874104	0.05482915395448388	0.8036208848004086	-1.9202276227096233	FALSE
ENSG00000149782	5331	PLCB3	PLCB3	protein_coding	phospholipase C beta 3 [Source:HGNC Symbol;Acc:HGNC:9056]	11	1	64251523	64269150	0.1044591249799125	3.0647493185837402	1.922766498668922	0.05491694131208645	0.8036208848004086	1.9195327846600068	FALSE
ENSG00000136878	10868	USP20	USP20	protein_coding	ubiquitin specific peptidase 20 [Source:HGNC Symbol;Acc:HGNC:12619]	9	1	129834698	129881838	-0.05714512230025548	5.28438362775881	-1.921637001882851	0.05504894108775741	0.8036208848004086	-1.918489745945899	FALSE
ENSG00000225783	440823	MIAT	MIAT	lncRNA	myocardial infarction associated transcript [Source:HGNC Symbol;Acc:HGNC:33425]	22	1	26646411	26676475	-0.20388744017949412	3.624111643831815	-1.9224577429130896	0.055086648583306926	0.8036208848004086	-1.918192170957572	FALSE
ENSG00000213918	1773	DNASE1	DNASE1	protein_coding	deoxyribonuclease 1 [Source:HGNC Symbol;Acc:HGNC:2956]	16	1	3611728	3680143	-0.07985974271460528	5.732056712842927	-1.9215762494114315	0.05515217385510604	0.8036208848004086	-1.9176754710321653	FALSE
ENSG00000173875	163049	ZNF791	ZNF791	protein_coding	zinc finger protein 791 [Source:HGNC Symbol;Acc:HGNC:26895]	19	1	12610918	12633840	-0.051775898964961264	5.024812071285432	-1.9207622667883155	0.0551556974534688	0.8036208848004086	-1.9176477001779662	FALSE
ENSG00000284642	NA	AL139424.2	AL139424.2	lncRNA	novel transcript	1	1	10395416	10397432	-0.22082907855541034	0.9153785491932969	-1.9211924710087305	0.055243040043226554	0.8036208848004086	-1.9169597913403429	FALSE
ENSG00000122122	54440	SASH3	SASH3	protein_coding	SAM and SH3 domain containing 3 [Source:HGNC Symbol;Acc:HGNC:15975]	X	1	129779949	129795201	0.06274285044512062	7.284558173551943	1.920169679380673	0.05530277055024126	0.8036208848004086	1.9164898766032634	FALSE
ENSG00000172339	199857	ALG14	ALG14	protein_coding	ALG14 UDP-N-acetylglucosaminyltransferase subunit [Source:HGNC Symbol;Acc:HGNC:28287]	1	-1	94974405	95072951	-0.11517895520387178	2.239385175515278	-1.9193453678719572	0.055329754404444376	0.8036208848004086	-1.9162777266227422	FALSE
ENSG00000197296	128486	FITM2	FITM2	protein_coding	fat storage inducing transmembrane protein 2 [Source:HGNC Symbol;Acc:HGNC:16135]	20	-1	44302840	44311202	-0.11356763535991088	2.4232676301723037	-1.9192701892588684	0.055330513490874624	0.8036208848004086	-1.9162717598502255	FALSE
ENSG00000164241	401207	C5orf63	C5orf63	protein_coding	chromosome 5 open reading frame 63 [Source:HGNC Symbol;Acc:HGNC:40051]	5	-1	127042558	127073492	-0.13848269836230598	2.3264811481649055	-1.9191569936928383	0.055372029423745056	0.8036208848004086	-1.915945529154169	FALSE
ENSG00000196636	57001	SDHAF3	SDHAF3	protein_coding	succinate dehydrogenase complex assembly factor 3 [Source:HGNC Symbol;Acc:HGNC:21752]	7	1	97116590	97181763	-0.14393394387870684	3.133914214719556	-1.919396178952937	0.05537265470959955	0.8036208848004086	-1.915940617239023	FALSE
ENSG00000164683	23462	HEY1	HEY1	protein_coding	hes related family bHLH transcription factor with YRPW motif 1 [Source:HGNC Symbol;Acc:HGNC:4880]	8	-1	79764010	79767857	0.4076771788650262	0.3149067115802723	1.91900344364866	0.05545740297722008	0.8036208848004086	1.9152753069441761	FALSE
ENSG00000139116	55605	KIF21A	KIF21A	protein_coding	kinesin family member 21A [Source:HGNC Symbol;Acc:HGNC:19349]	12	-1	39293228	39443390	-0.1538872174649959	3.3447149254895874	-1.9184074498124402	0.055533484336328744	0.8036208848004086	-1.9146787569134756	FALSE
ENSG00000275302	6351	CCL4	CCL4	protein_coding	C-C motif chemokine ligand 4 [Source:HGNC Symbol;Acc:HGNC:10630]	17	1	36103827	36105621	-0.2541642767802905	2.895567335119306	-1.9189959196699993	0.055566901061928395	0.8036208848004086	-1.9144169533065252	FALSE
ENSG00000119760	9913	SUPT7L	SUPT7L	protein_coding	SPT7 like, STAGA complex gamma subunit [Source:HGNC Symbol;Acc:HGNC:30632]	2	-1	27650809	27663840	-0.07057483675134968	4.934426347364622	-1.9171543777456084	0.05561788200224814	0.8036208848004086	-1.9140177953351825	FALSE
ENSG00000136193	9805	SCRN1	SCRN1	protein_coding	secernin 1 [Source:HGNC Symbol;Acc:HGNC:22192]	7	-1	29920104	29990289	0.16301910579303636	4.10306421649783	1.9165023892944812	0.055730406811755936	0.8036208848004086	1.913137854177683	FALSE
ENSG00000101343	51340	CRNKL1	CRNKL1	protein_coding	crooked neck pre-mRNA splicing factor 1 [Source:HGNC Symbol;Acc:HGNC:15762]	20	-1	20034368	20056046	0.07628126959608927	4.9965368057348	1.9158965009212283	0.05579064431654128	0.8036208848004086	1.9126674065098555	FALSE
ENSG00000040531	1497	CTNS	CTNS	protein_coding	cystinosin, lysosomal cystine transporter [Source:HGNC Symbol;Acc:HGNC:2518]	17	1	3636468	3661542	0.07817052995154272	3.812029182543832	1.9156927255267806	0.05581253129747238	0.8036208848004086	1.9124965766194084	FALSE
ENSG00000260352	NA	AC092287.1	AC092287.1	lncRNA	novel transcript, antisense to SMG1	16	1	18926863	18937043	-0.23658543601932586	-0.238562874748704	-1.9153980593835478	0.055818564834592424	0.8036208848004086	-1.9124494941216845	FALSE
ENSG00000118420	90025	UBE3D	UBE3D	protein_coding	ubiquitin protein ligase E3D [Source:HGNC Symbol;Acc:HGNC:21381]	6	-1	82892390	83065841	-0.11984153146472964	3.91120791202145	-1.9154606228437179	0.05587352858955836	0.8036208848004086	-1.9120207814589114	FALSE
ENSG00000228775	NA	WEE2-AS1	WEE2-AS1	lncRNA	WEE2 antisense RNA 1 [Source:HGNC Symbol;Acc:HGNC:48669]	7	-1	141704003	141738346	-0.20306542169478403	1.4194897424877755	-1.916060937143993	0.055880835533674164	0.8036208848004086	-1.911963814366747	FALSE
ENSG00000186153	51741	WWOX	WWOX	protein_coding	WW domain containing oxidoreductase [Source:HGNC Symbol;Acc:HGNC:12799]	16	1	78099430	79212667	-0.12897412728708169	6.861223333787208	-1.9155965084396738	0.05588298746542673	0.8036208848004086	-1.9119470384545922	FALSE
ENSG00000186431	2204	FCAR	FCAR	protein_coding	Fc fragment of IgA receptor [Source:HGNC Symbol;Acc:HGNC:3608]	19	1	54874235	54891420	-0.2075483790843471	5.501939167211943	-1.9159052833826695	0.0559032226550881	0.8036208848004086	-1.9117893163796122	FALSE
ENSG00000254662	NA	AP000781.1	AP000781.1	lncRNA	novel transcript	11	1	57325603	57327958	-0.3018689521192033	-0.5581821828917108	-1.9147068824548765	0.05591693920246473	0.8036208848004086	-1.9116824305429254	FALSE
ENSG00000011295	54902	TTC19	TTC19	protein_coding	tetratricopeptide repeat domain 19 [Source:HGNC Symbol;Acc:HGNC:26006]	17	1	15999784	16045015	-0.07679063067674363	5.0134704557364955	-1.91484156609972	0.05592127950603132	0.8036208848004086	-1.9116486133892703	FALSE
ENSG00000115232	3676	ITGA4	ITGA4	protein_coding	integrin subunit alpha 4 [Source:HGNC Symbol;Acc:HGNC:6140]	2	1	181457202	181538940	0.13143821616304052	7.878020216023484	1.9148858793465855	0.0559837781439509	0.8036208848004086	1.9111619020964845	FALSE
ENSG00000182985	23705	CADM1	CADM1	protein_coding	cell adhesion molecule 1 [Source:HGNC Symbol;Acc:HGNC:5951]	11	-1	115169218	115504957	-0.2512928037244153	1.8573992783862214	-1.9139381479978201	0.05612546428102116	0.8036208848004086	-1.9100601876755434	FALSE
ENSG00000223972	NA	DDX11L1	DDX11L1	transcribed_unprocessed_pseudogene	DEAD/H-box helicase 11 like 1 [Source:HGNC Symbol;Acc:HGNC:37102]	1	1	11869	14409	0.39001756280567257	-0.9725929303052903	1.9133409500068612	0.05614867750400678	0.8036208848004086	1.9098799085740221	FALSE
ENSG00000182149	9798	IST1	IST1	protein_coding	IST1 factor associated with ESCRT-III [Source:HGNC Symbol;Acc:HGNC:28977]	16	1	71845996	71931199	0.04380073423445641	7.446513710902438	1.9129191189231889	0.056216004654448454	0.8036208848004086	1.9093573816107943	FALSE
ENSG00000269399	NA	AC008764.6	AC008764.6	lncRNA	novel transcript	19	1	16542746	16544814	-0.2187366865405	0.1386862052339387	-1.912041245358457	0.056254804885498486	0.8036208848004086	-1.9090564890966297	FALSE
ENSG00000138772	306	ANXA3	ANXA3	protein_coding	annexin A3 [Source:HGNC Symbol;Acc:HGNC:541]	4	1	78551747	78610451	-0.2734777021664563	6.610072131011492	-1.9121180843158019	0.05634909307975154	0.8036208848004086	-1.9083260115989198	FALSE
ENSG00000069667	6095	RORA	RORA	protein_coding	RAR related orphan receptor A [Source:HGNC Symbol;Acc:HGNC:10258]	15	-1	60488284	61229302	-0.13240609781768597	6.814407351551472	-1.9118736565931431	0.056353880357891475	0.8036208848004086	-1.9082889503438798	FALSE
ENSG00000132849	10207	PATJ	PATJ	protein_coding	PATJ crumbs cell polarity complex component [Source:HGNC Symbol;Acc:HGNC:28881]	1	1	61742406	62178675	-0.12160195442391508	5.751967983990245	-1.9120544586426627	0.05636157412777894	0.8036208848004086	-1.9082293936449595	FALSE
ENSG00000204406	55777	MBD5	MBD5	protein_coding	methyl-CpG binding domain protein 5 [Source:HGNC Symbol;Acc:HGNC:20444]	2	1	148021011	148516971	-0.08607948746195859	7.593067458282465	-1.9118032650997823	0.05638379496235342	0.8036208848004086	-1.9080574223926194	FALSE
ENSG00000092931	79157	MFSD11	MFSD11	protein_coding	major facilitator superfamily domain containing 11 [Source:HGNC Symbol;Acc:HGNC:25458]	17	1	76735865	76781449	-0.0832664639348879	5.109878156508103	-1.9108667154663994	0.05643861826019702	0.8036208848004086	-1.9076333756831874	FALSE
ENSG00000176700	NA	SCAND2P	SCAND2P	transcribed_unprocessed_pseudogene	SCAN domain containing 2 pseudogene [Source:HGNC Symbol;Acc:HGNC:10567]	15	1	84631451	84647478	-0.08386944616563596	3.8136493715999187	-1.9104320031029531	0.0565030203221516	0.8036208848004086	-1.9071356769992334	FALSE
ENSG00000185745	3434	IFIT1	IFIT1	protein_coding	interferon induced protein with tetratricopeptide repeats 1 [Source:HGNC Symbol;Acc:HGNC:5407]	10	1	89392546	89406487	0.4641999009663502	5.975767417443448	1.9089650986411217	0.056677926268961794	0.8036208848004086	1.9057863835474023	FALSE
ENSG00000231682	NA	LINC01891	LINC01891	lncRNA	long intergenic non-protein coding RNA 1891 [Source:HGNC Symbol;Acc:HGNC:52710]	2	-1	234444590	234454595	-0.16560896977791062	3.2433498826960228	-1.9094415973695966	0.056697014835075055	0.8036208848004086	-1.90563933664118	FALSE
ENSG00000139154	121536	AEBP2	AEBP2	protein_coding	AE binding protein 2 [Source:HGNC Symbol;Acc:HGNC:24051]	12	1	19404045	19720801	-0.06486646224050752	6.112630334543786	-1.9089930439103129	0.05671330874932485	0.8036208848004086	-1.905513850652641	FALSE
ENSG00000139531	6821	SUOX	SUOX	protein_coding	sulfite oxidase [Source:HGNC Symbol;Acc:HGNC:11460]	12	1	55997180	56006641	0.10387996014985568	2.5945933998779607	1.9085988281658808	0.0567300443049351	0.8036208848004086	1.905384994635275	FALSE
ENSG00000185168	NA	LINC00482	LINC00482	lncRNA	long intergenic non-protein coding RNA 482 [Source:HGNC Symbol;Acc:HGNC:26816]	17	-1	81303771	81309248	-0.24566829739955237	0.6373689819946282	-1.90890820279307	0.05678825749262016	0.8036208848004086	-1.9049370263266745	FALSE
ENSG00000115042	51011	FAHD2A	FAHD2A	protein_coding	fumarylacetoacetate hydrolase domain containing 2A [Source:HGNC Symbol;Acc:HGNC:24252]	2	1	95402708	95416616	-0.1160475630236768	2.5578931705092187	-1.9071794465733123	0.05687275505843343	0.8036208848004086	-1.9042874710477993	FALSE
ENSG00000069493	29121	CLEC2D	CLEC2D	protein_coding	C-type lectin domain family 2 member D [Source:HGNC Symbol;Acc:HGNC:14351]	12	1	9664969	9699553	-0.08910017222144972	7.692524447362281	-1.908362624645145	0.05687297151959107	0.8036208848004086	-1.9042858080847223	FALSE
ENSG00000120278	57480	PLEKHG1	PLEKHG1	protein_coding	pleckstrin homology and RhoGEF domain containing G1 [Source:HGNC Symbol;Acc:HGNC:20884]	6	1	150599883	150843665	-0.22706322217643127	4.315051173621034	-1.9079266186205917	0.05691153956486489	0.8036208848004086	-1.9039895930600244	FALSE
ENSG00000150403	55002	TMCO3	TMCO3	protein_coding	transmembrane and coiled-coil domains 3 [Source:HGNC Symbol;Acc:HGNC:20329]	13	1	113491021	113554590	-0.13160138059261062	5.94051845342542	-1.907660408558963	0.05694606574612258	0.8036208848004086	-1.9037245624988455	FALSE
ENSG00000171475	147179	WIPF2	WIPF2	protein_coding	WAS/WASL interacting protein family member 2 [Source:HGNC Symbol;Acc:HGNC:30923]	17	1	40219304	40284136	0.047009892579700896	7.244705920746046	1.9064989233534002	0.057008837138635825	0.8036208848004086	1.9032430577607486	FALSE
ENSG00000281100	NA	AC105749.1	AC105749.1	TEC	TEC	3	-1	36823151	36825158	0.18925332230434488	1.8515363625680676	1.9057977154384573	0.05707505424446519	0.8036208848004086	1.9027355995608481	FALSE
ENSG00000229127	NA	AC007038.1	AC007038.1	lncRNA	novel transcript	2	1	210030572	210064356	-0.12381349550373111	3.8626486770809123	-1.9058608922714613	0.05712647596662293	0.8036208848004086	-1.902341864266326	FALSE
ENSG00000237927	NA	AL078604.2	AL078604.2	lncRNA	novel transcript	6	-1	159586955	159589169	0.3107008697422804	-0.02075906653066593	1.9052518088489099	0.057244645669733155	0.8036208848004086	1.9014381566969796	FALSE
ENSG00000135930	9470	EIF4E2	EIF4E2	protein_coding	eukaryotic translation initiation factor 4E family member 2 [Source:HGNC Symbol;Acc:HGNC:3293]	2	1	232550674	232583644	0.049215002502356775	6.134765036804821	1.9045760827518405	0.057268945757691356	0.8036208848004086	1.901252513161272	FALSE
ENSG00000286231	NA	AL445423.3	AL445423.3	protein_coding	novel protein	1	1	220786990	220884503	-0.2272601245725525	2.2606270823334795	-1.9059952081360856	0.05728966259833161	0.8036208848004086	-1.901094296014824	FALSE
ENSG00000256039	NA	LINC02446	LINC02446	lncRNA	long intergenic non-protein coding RNA 2446 [Source:HGNC Symbol;Acc:HGNC:53378]	12	1	10553362	10572688	-0.29468731706502904	2.5579726968994057	-1.906488182119194	0.05730003239130943	0.8036208848004086	-1.9010151184560078	FALSE
ENSG00000079691	55604	CARMIL1	CARMIL1	protein_coding	capping protein regulator and myosin 1 linker 1 [Source:HGNC Symbol;Acc:HGNC:21581]	6	1	25279078	25620530	-0.17291829289799576	3.955163878194486	-1.9058686863580305	0.0573066104545593	0.8036208848004086	-1.9009648984626437	FALSE
ENSG00000171791	596	BCL2	BCL2	protein_coding	BCL2 apoptosis regulator [Source:HGNC Symbol;Acc:HGNC:990]	18	-1	63123346	63320128	-0.12235323587200941	7.7299790493231715	-1.9043839481239508	0.05733137150099705	0.8036208848004086	-1.9007759040975785	FALSE
ENSG00000012779	240	ALOX5	ALOX5	protein_coding	arachidonate 5-lipoxygenase [Source:HGNC Symbol;Acc:HGNC:435]	10	1	45374176	45446119	-0.12259468835126519	9.406213225500313	-1.9045143420344646	0.05734193602087782	0.8036208848004086	-1.9006952886360655	FALSE
ENSG00000143149	223	ALDH9A1	ALDH9A1	protein_coding	aldehyde dehydrogenase 9 family member A1 [Source:HGNC Symbol;Acc:HGNC:412]	1	-1	165662216	165698863	0.07643933961669802	5.458304865506076	1.904439405616599	0.05735338272671345	0.8036208848004086	1.900607955353431	FALSE
ENSG00000277406	NA	SEC22B4P	SEC22B4P	transcribed_unprocessed_pseudogene	SEC22 homolog B4, pseudogene [Source:HGNC Symbol;Acc:HGNC:53892]	1	-1	146321214	146401647	-0.1491344801794896	2.3444614269061663	-1.9035742488823428	0.057454436382954756	0.8043102551769055	-1.899837588984334	FALSE
ENSG00000254612	NA	AP001000.1	AP001000.1	processed_pseudogene	similar to DnaJ (Hsp40) homolog, subfamily B, member 6 pseudogene	11	-1	127940913	127941654	-0.21040117420022314	0.24546865527678274	-1.9016288157796832	0.05763341569033178	0.805398781357911	-1.8984759293595113	FALSE
ENSG00000241163	NA	LINC00877	LINC00877	lncRNA	long intergenic non-protein coding RNA 877 [Source:HGNC Symbol;Acc:HGNC:27706]	3	-1	71943592	72279503	0.17901348046796617	5.391344667172834	1.901617448348504	0.05767898354880909	0.805398781357911	1.8981298144437402	FALSE
ENSG00000242908	NA	AADACL2-AS1	AADACL2-AS1	lncRNA	AADACL2 antisense RNA 1 [Source:HGNC Symbol;Acc:HGNC:50301]	3	-1	151751443	151928175	0.29211923462465794	0.38996523605637123	1.901220746890229	0.0576879663521784	0.805398781357911	1.898061611547365	FALSE
ENSG00000279141	NA	AL590226.2	AL590226.2	lncRNA	long intergenic non-protein coding RNA 1451	9	-1	136612024	136617181	0.2195652371475687	0.544390483630255	1.8993075369024455	0.057938551698802764	0.806444555506273	1.896162564155694	FALSE
ENSG00000267598	NA	AC011446.2	AC011446.2	lncRNA	novel transcript, antisense to IER2	19	-1	13153071	13154193	0.18979490097151386	1.2443045006405744	1.899066166049266	0.05797541607620927	0.806444555506273	1.8958837657478604	FALSE
ENSG00000101109	6789	STK4	STK4	protein_coding	serine/threonine kinase 4 [Source:HGNC Symbol;Acc:HGNC:11408]	20	1	44966479	45080021	0.060611388301456515	9.101465602850567	1.8985592928058919	0.05809705990864345	0.806444555506273	1.8949648400443981	FALSE
ENSG00000184574	57121	LPAR5	LPAR5	protein_coding	lysophosphatidic acid receptor 5 [Source:HGNC Symbol;Acc:HGNC:13307]	12	-1	6618835	6635960	-0.11255392408934295	4.263485061859402	-1.8988929897811244	0.05811570567481516	0.806444555506273	-1.8948241269525574	FALSE
ENSG00000146966	27147	DENND2A	DENND2A	protein_coding	DENN domain containing 2A [Source:HGNC Symbol;Acc:HGNC:22212]	7	-1	140518420	140673993	-0.22423535681300605	0.1562510907461846	-1.8974567745580768	0.05814126331340633	0.806444555506273	-1.8946313133073247	FALSE
ENSG00000263874	NA	LINC00672	LINC00672	protein_coding	long intergenic non-protein coding RNA 672 [Source:HGNC Symbol;Acc:HGNC:44353]	17	1	38925168	38929384	-0.14411475310205057	2.410039757118918	-1.8982390631266906	0.05815311858469763	0.806444555506273	-1.8945418978866373	FALSE
ENSG00000170473	84305	PYM1	PYM1	protein_coding	PYM homolog 1, exon junction complex associated factor [Source:HGNC Symbol;Acc:HGNC:30258]	12	-1	55901413	55932618	-0.07867823828621523	4.080045040522305	-1.8974996668351005	0.058176499274434954	0.806444555506273	-1.8943655992583506	FALSE
ENSG00000237637	NA	FRY-AS1	FRY-AS1	lncRNA	FRY antisense RNA 1 [Source:HGNC Symbol;Acc:HGNC:39725]	13	-1	32025314	32031639	0.21101830317238468	0.38647089380346417	1.8970726434630398	0.05821846189709169	0.806444555506273	1.8940493339039288	FALSE
ENSG00000109762	83891	SNX25	SNX25	protein_coding	sorting nexin 25 [Source:HGNC Symbol;Acc:HGNC:21883]	4	1	185204237	185370185	-0.13066107381831804	3.8580726464276793	-1.8973917330269903	0.058230797638258384	0.806444555506273	-1.8939563974829479	FALSE
ENSG00000214184	NA	GCC2-AS1	GCC2-AS1	lncRNA	GCC2 antisense RNA 1 [Source:HGNC Symbol;Acc:HGNC:28126]	2	-1	108507515	108534196	-0.17235602139120798	1.132413201568532	-1.896585462012831	0.05828916411636541	0.8065327605788973	-1.8935168910777764	FALSE
ENSG00000176095	9807	IP6K1	IP6K1	protein_coding	inositol hexakisphosphate kinase 1 [Source:HGNC Symbol;Acc:HGNC:18360]	3	-1	49724294	49786542	0.06749515021349417	6.915923344697769	1.8958206066885044	0.05844569663610308	0.8079778970789615	1.8923399853344807	FALSE
ENSG00000155744	285172	FAM126B	FAM126B	protein_coding	family with sequence similarity 126 member B [Source:HGNC Symbol;Acc:HGNC:28593]	2	-1	200973718	201071671	-0.12506078691773403	8.382390809350236	-1.895037358798782	0.05860334658469573	0.808101482754075	-1.8911573213982793	FALSE
ENSG00000188460	NA	ACTBP11	ACTBP11	processed_pseudogene	ACTB pseudogene 11 [Source:HGNC Symbol;Acc:HGNC:33971]	1	-1	223863726	223864851	0.1905743563997111	1.5248481286289337	1.8944638728838614	0.05862774481077618	0.808101482754075	1.8909745260994586	FALSE
ENSG00000186407	342510	CD300E	CD300E	protein_coding	CD300e molecule [Source:HGNC Symbol;Acc:HGNC:28874]	17	-1	74609885	74623738	0.16175764394044911	6.397513139284354	1.8944240068685163	0.058638699031379804	0.808101482754075	1.8908924759261474	FALSE
ENSG00000157637	124565	SLC38A10	SLC38A10	protein_coding	solute carrier family 38 member 10 [Source:HGNC Symbol;Acc:HGNC:28237]	17	-1	81244811	81295547	0.06314367175710345	6.041968685918866	1.8934419549540633	0.05877256950918919	0.808101482754075	1.8898907755177294	FALSE
ENSG00000272588	NA	AC139887.4	AC139887.4	lncRNA	novel transcript, antisense to PCGF3	4	-1	757022	757740	-0.1679165457573455	1.6091324172461305	-1.892591005241888	0.0588324981304281	0.808101482754075	-1.8894429668853734	FALSE
ENSG00000105011	55723	ASF1B	ASF1B	protein_coding	anti-silencing function 1B histone chaperone [Source:HGNC Symbol;Acc:HGNC:20996]	19	-1	14119512	14136613	0.1567135699006199	4.21419334688879	1.8923380353278874	0.05889148895567891	0.808101482754075	1.8890025355469457	FALSE
ENSG00000244482	79168	LILRA6	LILRA6	protein_coding	leukocyte immunoglobulin like receptor A6 [Source:HGNC Symbol;Acc:HGNC:15495]	19	-1	54236592	54242791	-0.16061689658177336	7.310724341857251	-1.8929443191094153	0.05891647571313662	0.808101482754075	-1.888816092366545	FALSE
ENSG00000123836	5208	PFKFB2	PFKFB2	protein_coding	6-phosphofructo-2-kinase/fructose-2,6-biphosphatase 2 [Source:HGNC Symbol;Acc:HGNC:8873]	1	1	207034366	207081024	-0.2731668784648287	4.574203742563279	-1.8916989201732854	0.059017622052875	0.808101482754075	-1.8880620408255278	FALSE
ENSG00000196605	162993	ZNF846	ZNF846	protein_coding	zinc finger protein 846 [Source:HGNC Symbol;Acc:HGNC:27260]	19	-1	9751993	9793180	-0.10732095046217927	4.223707008225245	-1.89142788077506	0.059050475689030005	0.808101482754075	-1.8878173459770904	FALSE
ENSG00000160087	118424	UBE2J2	UBE2J2	protein_coding	ubiquitin conjugating enzyme E2 J2 [Source:HGNC Symbol;Acc:HGNC:19268]	1	-1	1253909	1273885	0.0613824776060472	5.549950249922413	1.8905866576270987	0.0591230738246203	0.808101482754075	1.8872770334321365	FALSE
ENSG00000196911	3841	KPNA5	KPNA5	protein_coding	karyopherin subunit alpha 5 [Source:HGNC Symbol;Acc:HGNC:6398]	6	1	116681187	116741867	-0.09812320469698044	4.3570843649091975	-1.8902117287412319	0.059151732674142796	0.808101482754075	-1.8870638911776947	FALSE
ENSG00000168758	54910	SEMA4C	SEMA4C	protein_coding	semaphorin 4C [Source:HGNC Symbol;Acc:HGNC:10731]	2	-1	96859718	96870757	-0.13262740745453128	3.1932611171555374	-1.8899326340396643	0.059169540293680746	0.808101482754075	-1.8869314951120515	FALSE
ENSG00000154429	126731	CCSAP	CCSAP	protein_coding	centriole, cilia and spindle associated protein [Source:HGNC Symbol;Acc:HGNC:29578]	1	-1	229321011	229343294	0.10963556095670945	5.247301281932558	1.8905934101968764	0.05917849027170401	0.808101482754075	1.8868649663147872	FALSE
ENSG00000135314	80759	KHDC1	KHDC1	protein_coding	KH domain containing 1 [Source:HGNC Symbol;Acc:HGNC:21366]	6	-1	73241314	73310365	-0.21568718559755176	0.20770682151690215	-1.889739292273281	0.0591840167886422	0.808101482754075	-1.8868238896551224	FALSE
ENSG00000268262	NA	AC011445.1	AC011445.1	lncRNA	novel transcript, sense overlapping LRFN1	19	-1	39314651	39320858	-0.14121664754722385	1.6474990933425802	-1.8899490067822076	0.05924649906627836	0.8082431372181562	-1.8863597021434582	FALSE
ENSG00000235978	NA	AC018816.1	AC018816.1	lncRNA	novel transcript, antisense to ITPR1	3	-1	4814294	4887293	-0.13220262149187523	2.5918260122762278	-1.888110668275899	0.05944204895972628	0.8084761762136263	-1.884909561729969	FALSE
ENSG00000151117	144110	TMEM86A	TMEM86A	protein_coding	transmembrane protein 86A [Source:HGNC Symbol;Acc:HGNC:26890]	11	1	18693122	18704785	0.24673698530344235	0.07904857368258299	1.8875459979675164	0.05948715087832007	0.8084761762136263	1.8845756610835542	FALSE
ENSG00000149639	140710	SOGA1	SOGA1	protein_coding	suppressor of glucose, autophagy associated 1 [Source:HGNC Symbol;Acc:HGNC:16111]	20	-1	36777447	36863538	0.10325129363284313	4.268229101399807	1.8874079845100677	0.05950278955625801	0.8084761762136263	1.8844599331291925	FALSE
ENSG00000257545	NA	AC079385.1	AC079385.1	lncRNA	novel transcript, antisense to POLR3B, RFX4 and RIC8B.	12	-1	106495958	106774926	-0.25249757448803417	-0.2766514910923863	-1.8868730786885781	0.059554393171837396	0.8084761762136263	-1.884078239575401	FALSE
ENSG00000136866	7539	ZFP37	ZFP37	protein_coding	ZFP37 zinc finger protein [Source:HGNC Symbol;Acc:HGNC:12863]	9	-1	113038380	113056759	-0.2895741355529651	-0.6766375834146335	-1.8865252831968498	0.0596203443243342	0.8084761762136263	-1.883590821633928	FALSE
ENSG00000087995	339175	METTL2A	METTL2A	protein_coding	methyltransferase like 2A [Source:HGNC Symbol;Acc:HGNC:25755]	17	1	62423867	62450822	-0.10512997039729699	2.6642804655266237	-1.885947211851017	0.0596825254979576	0.8084761762136263	-1.883131675558894	FALSE
ENSG00000065559	6416	MAP2K4	MAP2K4	protein_coding	mitogen-activated protein kinase kinase 4 [Source:HGNC Symbol;Acc:HGNC:6844]	17	1	12020829	12143830	0.07892645209218063	6.824564635076134	1.8863916984567757	0.05971546159935472	0.8084761762136263	1.8828886359735284	FALSE
ENSG00000111863	84830	ADTRP	ADTRP	protein_coding	androgen dependent TFPI regulating protein [Source:HGNC Symbol;Acc:HGNC:21214]	6	-1	11712054	11807046	-0.19235125023691824	2.9365430521689064	-1.8870387225585672	0.05980983702048398	0.8084761762136263	-1.8821928432608641	FALSE
ENSG00000114450	59345	GNB4	GNB4	protein_coding	G protein subunit beta 4 [Source:HGNC Symbol;Acc:HGNC:20731]	3	-1	179396088	179451476	0.11367211984015135	6.2332052157519415	1.885403043235549	0.05981176253688865	0.8084761762136263	1.8821786566709633	FALSE
ENSG00000254968	101928823	LINC02763	LINC02763	lncRNA	long intergenic non-protein coding RNA 2763 [Source:HGNC Symbol;Acc:HGNC:54282]	11	1	112393118	112624567	0.27704474835899007	-0.5126216475528996	1.8851485742449328	0.05982625504566579	0.8084761762136263	1.8820718926480078	FALSE
ENSG00000007944	29116	MYLIP	MYLIP	protein_coding	myosin regulatory light chain interacting protein [Source:HGNC Symbol;Acc:HGNC:21155]	6	1	16129086	16148248	0.11188255949433934	6.450115014737841	1.884985276623222	0.059926380730762986	0.8084761762136263	1.8813348679901665	FALSE
ENSG00000249249	NA	AC010226.1	AC010226.1	lncRNA	novel transcript	5	1	115602057	115623897	0.1679814175961135	1.008787763597573	1.8840754514032827	0.05994546136323891	0.8084761762136263	1.881194531421435	FALSE
ENSG00000138119	26509	MYOF	MYOF	protein_coding	myoferlin [Source:HGNC Symbol;Acc:HGNC:3656]	10	-1	93306429	93482334	0.19304572295186428	4.778771966785667	1.8842830352806015	0.05997331475342854	0.8084761762136263	1.8809897383938672	FALSE
ENSG00000226659	NA	AC021028.1	AC021028.1	lncRNA	novel transcript	10	-1	80529597	80535942	-0.3337081151291601	-0.33621343234142687	-1.884215612009139	0.06005792613073452	0.8084761762136263	-1.8803681136131685	FALSE
ENSG00000140450	91947	ARRDC4	ARRDC4	protein_coding	arrestin domain containing 4 [Source:HGNC Symbol;Acc:HGNC:28087]	15	1	97960703	97973833	0.1998894611952271	4.300388365941268	1.8841466671250797	0.060179010982820955	0.8084761762136263	1.8794797866693351	FALSE
ENSG00000254468	NA	AC069287.1	AC069287.1	lncRNA	novel transcript	11	-1	112967	125927	-0.29603371575099025	-0.2788899016495129	-1.8832380495242855	0.06018641042300238	0.8084761762136263	-1.8794255494777738	FALSE
ENSG00000099999	200312	RNF215	RNF215	protein_coding	ring finger protein 215 [Source:HGNC Symbol;Acc:HGNC:33434]	22	-1	30368811	30421771	-0.11447426836759389	3.017190862036917	-1.8817813679096937	0.060305484608470794	0.8084761762136263	-1.878553506419275	FALSE
ENSG00000133884	5977	DPF2	DPF2	protein_coding	double PHD fingers 2 [Source:HGNC Symbol;Acc:HGNC:9964]	11	1	65333852	65354262	0.05926613160250849	6.076700675745734	1.8819627899678038	0.06031524052411089	0.8084761762136263	1.878482121989543	FALSE
ENSG00000099875	2872	MKNK2	MKNK2	protein_coding	MAPK interacting serine/threonine kinase 2 [Source:HGNC Symbol;Acc:HGNC:7111]	19	-1	2037465	2051244	0.07487557783079346	7.693174543671093	1.8810611079765447	0.060426328124405425	0.8084761762136263	1.8776699637670122	FALSE
ENSG00000100034	9647	PPM1F	PPM1F	protein_coding	protein phosphatase, Mg2+/Mn2+ dependent 1F [Source:HGNC Symbol;Acc:HGNC:19388]	22	-1	21919425	21952848	0.11001294523907834	6.933629531958258	1.881034401385627	0.060532907478848604	0.8084761762136263	1.8768919276209406	FALSE
ENSG00000108666	64149	C17orf75	C17orf75	protein_coding	chromosome 17 open reading frame 75 [Source:HGNC Symbol;Acc:HGNC:30173]	17	-1	32324565	32350023	-0.10282240914365026	2.742854012996257	-1.8796686068412236	0.06053901854368618	0.8084761762136263	-1.8768473508804362	FALSE
ENSG00000159917	9310	ZNF235	ZNF235	protein_coding	zinc finger protein 235 [Source:HGNC Symbol;Acc:HGNC:12866]	19	-1	44228729	44305046	-0.09200735282238837	3.833340372401666	-1.8786967471347635	0.06069299338690277	0.8084761762136263	-1.8757254208141285	FALSE
ENSG00000255036	NA	STRA6LP	STRA6LP	lncRNA	STRA6 like, pseudogene [Source:HGNC Symbol;Acc:HGNC:53830]	9	1	97238497	97377287	-0.24962476767317296	-0.03790091006719914	-1.878115421129639	0.06075360150915427	0.8084761762136263	-1.875284449587369	FALSE
ENSG00000140650	5373	PMM2	PMM2	protein_coding	phosphomannomutase 2 [Source:HGNC Symbol;Acc:HGNC:9115]	16	1	8788823	8849325	-0.10403824246424165	4.6267871364942454	-1.878545103692329	0.060811544342128945	0.8084761762136263	-1.874863211098663	FALSE
ENSG00000249859	NA	PVT1	PVT1	lncRNA	Pvt1 oncogene [Source:HGNC Symbol;Acc:HGNC:9709]	8	1	127794526	128187101	-0.11196320331330423	5.8288800974692165	-1.87781224109651	0.06086536822989384	0.8084761762136263	-1.874472214745619	FALSE
ENSG00000189376	84933	C8orf76	C8orf76	protein_coding	chromosome 8 open reading frame 76 [Source:HGNC Symbol;Acc:HGNC:25924]	8	-1	123219967	123241377	0.10855025027411602	2.1434815758743797	1.8772214176487971	0.06087496278311369	0.8084761762136263	1.8744025464974798	FALSE
ENSG00000228414	NA	LINC01185	LINC01185	lncRNA	long intergenic non-protein coding RNA 1185 [Source:HGNC Symbol;Acc:HGNC:49572]	2	-1	60823069	60881317	-0.24235372265650973	-0.3981524965814039	-1.8751856894451184	0.061157743461661	0.8084761762136263	-1.8723532846548288	FALSE
ENSG00000185338	8651	SOCS1	SOCS1	protein_coding	suppressor of cytokine signaling 1 [Source:HGNC Symbol;Acc:HGNC:19383]	16	-1	11254405	11256200	-0.26696098529151024	2.2677067312725177	-1.8749043390536877	0.06124963321766475	0.8084761762136263	-1.8716890652654756	FALSE
ENSG00000103047	79613	TANGO6	TANGO6	protein_coding	transport and golgi organization 6 homolog [Source:HGNC Symbol;Acc:HGNC:25749]	16	1	68843531	69085182	-0.08993423808168632	5.5708395438151115	-1.8745096262554994	0.06131193530072401	0.8084761762136263	-1.8712391878294872	FALSE
ENSG00000211858	NA	TRAJ31	TRAJ31	TR_J_gene	T cell receptor alpha joining 31 [Source:HGNC Symbol;Acc:HGNC:12061]	14	1	22510968	22511024	-0.35920232697004206	0.8555402611193543	-1.8740017065526349	0.06135616178089176	0.8084761762136263	-1.8709200623008075	FALSE
ENSG00000169567	3094	HINT1	HINT1	protein_coding	histidine triad nucleotide binding protein 1 [Source:HGNC Symbol;Acc:HGNC:4912]	5	-1	131159027	131171735	-0.0962004459160477	6.003664034280969	-1.8738435043959072	0.061361706386219066	0.8084761762136263	-1.8708800674658064	FALSE
ENSG00000197847	NA	SLC22A20P	SLC22A20P	transcribed_unitary_pseudogene	solute carrier family 22 member 20, pseudogene [Source:HGNC Symbol;Acc:HGNC:29867]	11	1	65213840	65242757	-0.2025638134256993	0.9296738950802289	-1.874460106246383	0.061378472005733854	0.8084761762136263	-1.8707591504261434	FALSE
ENSG00000144827	55347	ABHD10	ABHD10	protein_coding	abhydrolase domain containing 10 [Source:HGNC Symbol;Acc:HGNC:25656]	3	1	111979010	111993368	-0.0764111177448088	4.250308638937204	-1.8731305838068104	0.06145956984773531	0.8084761762136263	-1.8701746421887764	FALSE
ENSG00000148484	6251	RSU1	RSU1	protein_coding	Ras suppressor protein 1 [Source:HGNC Symbol;Acc:HGNC:10464]	10	-1	16590611	16817463	-0.09294487744364321	6.970811600353454	-1.8744050196325488	0.06146358524253552	0.8084761762136263	-1.8701457180477494	FALSE
ENSG00000135045	55071	C9orf40	C9orf40	protein_coding	chromosome 9 open reading frame 40 [Source:HGNC Symbol;Acc:HGNC:23433]	9	-1	74946583	74952912	-0.1496264916736867	2.8535965276646156	-1.8733706758602269	0.061486215070793396	0.8084761762136263	-1.8699827375857732	FALSE
ENSG00000182934	6734	SRPRA	SRPRA	protein_coding	SRP receptor subunit alpha [Source:HGNC Symbol;Acc:HGNC:11307]	11	-1	126262938	126269144	0.06727156884554208	6.823432468175738	1.8731217385781822	0.06149447559509598	0.8084761762136263	1.8699232575026437	FALSE
ENSG00000007264	4145	MATK	MATK	protein_coding	megakaryocyte-associated tyrosine kinase [Source:HGNC Symbol;Acc:HGNC:6906]	19	-1	3777970	3802129	-0.21594940500110127	3.2484186788419622	-1.8742576315454123	0.06149730003863645	0.8084761762136263	-1.8699029215537337	FALSE
ENSG00000100461	55147	RBM23	RBM23	protein_coding	RNA binding motif protein 23 [Source:HGNC Symbol;Acc:HGNC:20155]	14	-1	22893204	22919182	0.05538497400822795	7.085562654747944	1.8728375566984836	0.06157197730543573	0.8084761762136263	1.8693655267065008	FALSE
ENSG00000107282	320	APBA1	APBA1	protein_coding	amyloid beta precursor protein binding family A member 1 [Source:HGNC Symbol;Acc:HGNC:578]	9	-1	69427532	69672371	0.21870697078196483	1.2136966784472936	1.8719183008913636	0.061644248227708295	0.8084761762136263	1.8688459620130047	FALSE
ENSG00000163001	112942	CFAP36	CFAP36	protein_coding	cilia and flagella associated protein 36 [Source:HGNC Symbol;Acc:HGNC:30540]	2	1	55519604	55545879	-0.09151584324124906	3.584092189618951	-1.8708358138839523	0.06177985713724914	0.8084761762136263	-1.8678724118442542	FALSE
ENSG00000259138	NA	AL049780.2	AL049780.2	lncRNA	novel transcript, antisense to NEK9 and TMED10	14	1	75127153	75136930	-0.16089073124330389	0.9224382914728725	-1.87092679286176	0.06178866077942513	0.8084761762136263	-1.8678092707650047	FALSE
ENSG00000148154	7357	UGCG	UGCG	protein_coding	UDP-glucose ceramide glucosyltransferase [Source:HGNC Symbol;Acc:HGNC:12524]	9	1	111896814	111935369	-0.17534356925842953	5.504600529040938	-1.870886748997859	0.06179987904202315	0.8084761762136263	-1.867728822444485	FALSE
ENSG00000101346	23509	POFUT1	POFUT1	protein_coding	protein O-fucosyltransferase 1 [Source:HGNC Symbol;Acc:HGNC:14988]	20	1	32207880	32238658	0.1005208520283718	4.201427371001515	1.8695416160979177	0.06195874720541828	0.8084761762136263	1.866590843813344	FALSE
ENSG00000162542	255104	TMCO4	TMCO4	protein_coding	transmembrane and coiled-coil domains 4 [Source:HGNC Symbol;Acc:HGNC:27393]	1	-1	19682213	19799945	-0.09181237755632488	4.775809757810984	-1.869915884420558	0.06196415808535842	0.8084761762136263	-1.8665521280190212	FALSE
ENSG00000168297	54899	PXK	PXK	protein_coding	PX domain containing serine/threonine kinase like [Source:HGNC Symbol;Acc:HGNC:23326]	3	1	58332880	58426127	-0.12406277808951849	6.571706107025164	-1.8698469835880116	0.062001092884646565	0.8084761762136263	-1.8662879277573683	FALSE
ENSG00000100478	11154	AP4S1	AP4S1	protein_coding	adaptor related protein complex 4 subunit sigma 1 [Source:HGNC Symbol;Acc:HGNC:575]	14	1	31025106	31130996	-0.0790070134273444	3.6860093301159953	-1.8684916788983035	0.062110992572800616	0.8084761762136263	-1.8655025680405577	FALSE
ENSG00000182700	492311	IGIP	IGIP	protein_coding	IgA inducing protein [Source:HGNC Symbol;Acc:HGNC:33847]	5	1	140125937	140129392	-0.11899011123969316	2.5885466609566588	-1.8677827748718414	0.062184551265629696	0.8084761762136263	-1.8649775486526554	FALSE
ENSG00000155097	528	ATP6V1C1	ATP6V1C1	protein_coding	ATPase H+ transporting V1 subunit C1 [Source:HGNC Symbol;Acc:HGNC:856]	8	1	103021063	103073051	-0.14052591798536263	6.157773769626033	-1.868280542904657	0.062207423113620625	0.8084761762136263	-1.8648144073580801	FALSE
ENSG00000236609	54753	ZNF853	ZNF853	protein_coding	zinc finger protein 853 [Source:HGNC Symbol;Acc:HGNC:21767]	7	1	6615610	6624290	-0.21063206556015834	1.1820485223270256	-1.867251836012169	0.06229161640526676	0.8084761762136263	-1.8642142970730509	FALSE
ENSG00000277072	NA	STAG3L2	STAG3L2	transcribed_unprocessed_pseudogene	stromal antigen 3-like 2 (pseudogene) [Source:HGNC Symbol;Acc:HGNC:33886]	7	-1	74843754	74890610	-0.10879902626839	4.1761893163940575	-1.8673396129089588	0.06235489167773274	0.8084761762136263	-1.8637637270663514	FALSE
ENSG00000228918	NA	LINC01344	LINC01344	lncRNA	long intergenic non-protein coding RNA 1344 [Source:HGNC Symbol;Acc:HGNC:50554]	1	-1	182096338	182314061	-0.28850095435088896	-0.670169829677882	-1.8662405134111957	0.062433285370396614	0.8084761762136263	-1.8632060262000585	FALSE
ENSG00000131876	6627	SNRPA1	SNRPA1	protein_coding	small nuclear ribonucleoprotein polypeptide A' [Source:HGNC Symbol;Acc:HGNC:11152]	15	-1	101281510	101295282	-0.0795549651529992	4.561546052608684	-1.8658346415809954	0.06247700681445998	0.8084761762136263	-1.8628952388659967	FALSE
ENSG00000283900	102800317	TPTEP2-CSNK1E	TPTEP2-CSNK1E	protein_coding	TPTEP2-CSNK1E readthrough [Source:HGNC Symbol;Acc:HGNC:53829]	22	-1	38291918	38398522	-0.18252700621294693	1.3478484810699027	-1.8664316539751238	0.06248592300866273	0.8084761762136263	-1.862831881519247	FALSE
ENSG00000091490	23231	SEL1L3	SEL1L3	protein_coding	SEL1L family member 3 [Source:HGNC Symbol;Acc:HGNC:29108]	4	-1	25747433	25863760	-0.11639340378560359	6.289555988308604	-1.866293279095441	0.062501087484509	0.8084761762136263	-1.8627241418455092	FALSE
ENSG00000265845	NA	AC024267.4	AC024267.4	lncRNA	novel transcript, antisense to PHF12	17	1	28926275	28944749	-0.24310311198020917	-0.2741714587906154	-1.865690911435132	0.0625387551167649	0.8084761762136263	-1.8624566165912066	FALSE
ENSG00000188897	400499	AC099489.1	AC099489.1	protein_coding	novel lipoprotein amino terminal region containing protein	16	-1	11359845	11527245	0.19340006008923893	7.915142051871475	1.8658966233726753	0.06254739275329758	0.8084761762136263	1.862395288649219	FALSE
ENSG00000185267	441549	CDNF	CDNF	protein_coding	cerebral dopamine neurotrophic factor [Source:HGNC Symbol;Acc:HGNC:24913]	10	-1	14819245	14838575	-0.22351933069714441	0.2822735187607707	-1.8651713290166039	0.06255147093941946	0.8084761762136263	-1.8623663356207507	FALSE
ENSG00000139537	85478	CCDC65	CCDC65	protein_coding	coiled-coil domain containing 65 [Source:HGNC Symbol;Acc:HGNC:29937]	12	1	48904110	48931840	-0.14147351734288627	2.9038458495635857	-1.8648965644406355	0.06260676612899883	0.8084761762136263	-1.8619739221531122	FALSE
ENSG00000074964	55160	ARHGEF10L	ARHGEF10L	protein_coding	Rho guanine nucleotide exchange factor 10 like [Source:HGNC Symbol;Acc:HGNC:25540]	1	1	17539698	17697874	0.14153506838812335	4.081430799536401	1.8646473408153013	0.06265875277157033	0.8084761762136263	1.8616052497763351	FALSE
ENSG00000161642	25946	ZNF385A	ZNF385A	protein_coding	zinc finger protein 385A [Source:HGNC Symbol;Acc:HGNC:17521]	12	-1	54369133	54391298	0.11523332632626015	6.576109560417093	1.864985316356214	0.0626839330455015	0.8084761762136263	1.861426770376989	FALSE
ENSG00000072786	6793	STK10	STK10	protein_coding	serine/threonine kinase 10 [Source:HGNC Symbol;Acc:HGNC:11388]	5	-1	172042079	172188224	0.047911104716945374	9.21216529655259	1.8646529676384782	0.06268896799663354	0.8084761762136263	1.8613910894326189	FALSE
ENSG00000277763	NA	AL138995.1	AL138995.1	lncRNA	novel transcript	14	-1	56117316	56117990	0.1531605125890203	1.083315178561397	1.8644193590476985	0.06269476414558678	0.8084761762136263	1.8613500170785744	FALSE
ENSG00000161267	622	BDH1	BDH1	protein_coding	3-hydroxybutyrate dehydrogenase 1 [Source:HGNC Symbol;Acc:HGNC:1027]	3	-1	197509783	197573323	-0.11285163636935058	3.4719678036943424	-1.8636739598893928	0.06281284263182482	0.8084761762136263	-1.8605139784887723	FALSE
ENSG00000107736	64072	CDH23	CDH23	protein_coding	cadherin related 23 [Source:HGNC Symbol;Acc:HGNC:13733]	10	1	71396920	71815947	0.1037688378918018	5.884372117744287	1.863650296800727	0.06287826926134639	0.8084761762136263	1.8600512935112403	FALSE
ENSG00000144214	129530	LYG1	LYG1	protein_coding	lysozyme g1 [Source:HGNC Symbol;Acc:HGNC:27014]	2	-1	99284238	99304742	-0.1335277749054109	1.8387704300128205	-1.863182618735799	0.06288705296780626	0.8084761762136263	-1.8599892070788757	FALSE
ENSG00000179965	51333	ZNF771	ZNF771	protein_coding	zinc finger protein 771 [Source:HGNC Symbol;Acc:HGNC:29653]	16	1	30407414	30431108	-0.1873584395890615	0.8590781436448491	-1.8623029560057576	0.06295428638583367	0.8084761762136263	-1.8595142141306544	FALSE
ENSG00000243547	NA	HNRNPKP4	HNRNPKP4	processed_pseudogene	heterogeneous nuclear ribonucleoprotein K pseudogene 4 [Source:HGNC Symbol;Acc:HGNC:42377]	3	1	96349554	96350939	0.148685710159016	1.7473863366162505	1.8621837743934189	0.06297578881008557	0.8084761762136263	1.8593623915758917	FALSE
ENSG00000112796	59084	ENPP5	ENPP5	protein_coding	ectonucleotide pyrophosphatase/phosphodiesterase family member 5 [Source:HGNC Symbol;Acc:HGNC:13717]	6	-1	46159185	46170980	-0.2626931211829313	1.156215171737129	-1.8629116093141598	0.06299901989588945	0.8084761762136263	-1.8591984115802032	FALSE
ENSG00000268521	NA	VN1R83P	VN1R83P	unprocessed_pseudogene	vomeronasal 1 receptor 83 pseudogene [Source:HGNC Symbol;Acc:HGNC:37403]	19	-1	21289554	21289998	-0.33556787972827423	-0.13763366134695004	-1.8622633297088507	0.06300063495401462	0.8084761762136263	-1.8591870133161186	FALSE
ENSG00000213906	56413	LTB4R2	LTB4R2	protein_coding	leukotriene B4 receptor 2 [Source:HGNC Symbol;Acc:HGNC:19260]	14	1	24305734	24312053	0.23809713656642578	0.18478995712370958	1.8614951229788441	0.06307073691463368	0.8084761762136263	1.858692501719889	FALSE
ENSG00000204272	550643	NBDY	NBDY	protein_coding	negative regulator of P-body association [Source:HGNC Symbol;Acc:HGNC:50713]	X	1	56729241	56819179	-0.10563337145532525	4.988053658706651	-1.8607394058291815	0.06327368380470975	0.8084761762136263	-1.8572634354820121	FALSE
ENSG00000131797	NA	CLUHP3	CLUHP3	transcribed_unprocessed_pseudogene	clustered mitochondria homolog pseudogene 3 [Source:HGNC Symbol;Acc:HGNC:28447]	16	1	31700590	31711986	-0.16058051948518548	3.031517472246467	-1.8606438222591524	0.06335664614257869	0.8084761762136263	-1.8566803403449383	FALSE
ENSG00000137409	23787	MTCH1	MTCH1	protein_coding	mitochondrial carrier 1 [Source:HGNC Symbol;Acc:HGNC:17586]	6	-1	36968141	36986298	0.05548566280365019	6.206017618309015	1.8598445038409122	0.06335754636884927	0.8084761762136263	1.85667401662717	FALSE
ENSG00000198865	100129792	CCDC152	CCDC152	protein_coding	coiled-coil domain containing 152 [Source:HGNC Symbol;Acc:HGNC:34438]	5	1	42756818	42802439	-0.1657172274690315	2.157984390153113	-1.8600007978985638	0.06338771626647109	0.8084761762136263	-1.8564621284833644	FALSE
ENSG00000134375	10440	TIMM17A	TIMM17A	protein_coding	translocase of inner mitochondrial membrane 17A [Source:HGNC Symbol;Acc:HGNC:17315]	1	1	201955503	201970664	-0.06257278301049496	4.208571331805719	-1.858340967670458	0.06352278777499719	0.8084761762136263	-1.8555145195291634	FALSE
ENSG00000184678	8349	HIST2H2BE	HIST2H2BE	protein_coding	histone cluster 2 H2B family member e [Source:HGNC Symbol;Acc:HGNC:4760]	1	-1	149884459	149886652	-0.16330401513959814	6.157834631296108	-1.8594267281992134	0.06352500949951348	0.8084761762136263	-1.8554989467000154	FALSE
ENSG00000198624	26112	CCDC69	CCDC69	protein_coding	coiled-coil domain containing 69 [Source:HGNC Symbol;Acc:HGNC:24487]	5	-1	151181052	151224093	0.06712495817353314	7.319590358688583	1.858939172680252	0.06354856494000181	0.8084761762136263	1.8553338662083982	FALSE
ENSG00000005844	3683	ITGAL	ITGAL	protein_coding	integrin subunit alpha L [Source:HGNC Symbol;Acc:HGNC:6148]	16	1	30472719	30523185	0.058225268340153846	8.85007356463461	1.8586549427705972	0.0635904747507147	0.8084761762136263	1.855040280145028	FALSE
ENSG00000100504	5836	PYGL	PYGL	protein_coding	glycogen phosphorylase L [Source:HGNC Symbol;Acc:HGNC:9725]	14	-1	50857891	50944483	-0.15541542577982348	9.18909931350666	-1.8585227134073625	0.06359501725220984	0.8084761762136263	-1.8550084686749893	FALSE
ENSG00000139636	55716	LMBR1L	LMBR1L	protein_coding	limb development membrane protein 1 like [Source:HGNC Symbol;Acc:HGNC:18268]	12	-1	49096551	49110900	0.06349755119667755	5.428848689430866	1.8580779788456447	0.06361353834333801	0.8084761762136263	1.8548787835466631	FALSE
ENSG00000111181	6539	SLC6A12	SLC6A12	protein_coding	solute carrier family 6 member 12 [Source:HGNC Symbol;Acc:HGNC:11045]	12	-1	190077	214570	0.1796078218615791	2.0561841376822896	1.8583625132879034	0.06362994740342322	0.8084761762136263	1.8547639129676448	FALSE
ENSG00000065243	5586	PKN2	PKN2	protein_coding	protein kinase N2 [Source:HGNC Symbol;Acc:HGNC:9406]	1	1	88684222	88836255	0.09451752020614634	7.990390671086707	1.8577099611829626	0.06367769824005137	0.8084761762136263	1.8544297754437742	FALSE
ENSG00000249637	NA	AC008438.1	AC008438.1	lncRNA	novel transcript	5	-1	140370891	140401460	-0.1180609387589624	2.4582082614355625	-1.8572422153027153	0.06368510676012805	0.8084761762136263	-1.8543779527116269	FALSE
ENSG00000204472	199	AIF1	AIF1	protein_coding	allograft inflammatory factor 1 [Source:HGNC Symbol;Acc:HGNC:352]	6	1	31615217	31617021	0.13674926126599551	7.925450598960008	1.8575242998805774	0.063707989792053707	0.8084761762136263	1.8542179169280562	FALSE
ENSG00000260280	NA	SLX1B-SULT1A4	SLX1B-SULT1A4	lncRNA	SLX1B-SULT1A4 readthrough (NMD candidate) [Source:HGNC Symbol;Acc:HGNC:48353]	16	1	29455105	29464963	0.23738934798932687	-0.14552103112305245	1.856799358643518	0.0637270455003042	0.8084761762136263	1.8540846843143175	FALSE
ENSG00000258785	NA	LINC01580	LINC01580	lncRNA	long intergenic non-protein coding RNA 1580 [Source:HGNC Symbol;Acc:HGNC:51414]	15	1	93894431	93984150	0.47403254306239795	-0.44655429143724107	1.8584126475917833	0.06374613909543324	0.8084761762136263	1.8539512198070436	FALSE
ENSG00000227347	NA	HNRNPKP2	HNRNPKP2	processed_pseudogene	heterogeneous nuclear ribonucleoprotein K pseudogene 2 [Source:HGNC Symbol;Acc:HGNC:42375]	2	-1	136199114	136200503	0.20540154554104845	0.10311809496142343	1.8559233943645022	0.06385285034409527	0.8091679425549524	1.85320591399202	FALSE
ENSG00000163694	54502	RBM47	RBM47	protein_coding	RNA binding motif protein 47 [Source:HGNC Symbol;Acc:HGNC:30358]	4	-1	40423267	40630875	-0.11186790743225217	9.909692393237302	-1.8551216256694272	0.06408091801787753	0.810166210055201	-1.8516164579933925	FALSE
ENSG00000258790	NA	AL121594.1	AL121594.1	protein_coding	novel transcript	14	1	35122549	35317474	-0.2170081958086739	0.24312489339659688	-1.8539698354385086	0.06415955146257007	0.810166210055201	-1.851069526325176	FALSE
ENSG00000156521	219743	TYSND1	TYSND1	protein_coding	trypsin domain containing 1 [Source:HGNC Symbol;Acc:HGNC:28531]	10	-1	70137981	70146700	-0.08773158957619387	3.5764509196412098	-1.8537262090314404	0.06418659292274023	0.810166210055201	-1.850881568455982	FALSE
ENSG00000138166	1847	DUSP5	DUSP5	protein_coding	dual specificity phosphatase 5 [Source:HGNC Symbol;Acc:HGNC:3071]	10	1	110497907	110511533	0.18672924433887905	2.906182940713877	1.853391370064804	0.06425599043692029	0.810166210055201	1.8503995041237118	FALSE
ENSG00000227070	NA	AC104170.1	AC104170.1	lncRNA	novel transcript	1	1	51518309	51561629	-0.14132252394422506	2.039504924573274	-1.852954640056461	0.06432635974034213	0.810166210055201	-1.849911128020413	FALSE
ENSG00000005187	6296	ACSM3	ACSM3	protein_coding	acyl-CoA synthetase medium chain family member 3 [Source:HGNC Symbol;Acc:HGNC:10522]	16	1	20610243	20797581	0.25524162940621187	4.698433472016296	1.8529837453322773	0.06438047539944257	0.810166210055201	1.8495358551456478	FALSE
ENSG00000114013	942	CD86	CD86	protein_coding	CD86 molecule [Source:HGNC Symbol;Acc:HGNC:1705]	3	1	122055362	122121139	0.10663780743953843	5.636543526749281	1.8518895641353161	0.06448254844983028	0.810166210055201	1.8488287229648477	FALSE
ENSG00000121211	84057	MND1	MND1	protein_coding	meiotic nuclear divisions 1 [Source:HGNC Symbol;Acc:HGNC:24839]	4	1	153344649	153415118	-0.3169761175339054	-0.678575758209727	-1.8514340915696936	0.06450924703523091	0.810166210055201	-1.8486439154319305	FALSE
ENSG00000183486	4600	MX2	MX2	protein_coding	MX dynamin like GTPase 2 [Source:HGNC Symbol;Acc:HGNC:7533]	21	1	41361999	41409393	0.13043234649623692	8.794760091382726	1.8514337550819933	0.06453232394066803	0.810166210055201	1.8484842280139915	FALSE
ENSG00000188305	374872	PEAK3	PEAK3	protein_coding	PEAK family member 3 [Source:HGNC Symbol;Acc:HGNC:24793]	19	-1	2274631	2282175	-0.14446939050017082	4.768436102374594	-1.8519303238770328	0.06455111499885202	0.810166210055201	-1.8483542325828735	FALSE
ENSG00000170464	202052	DNAJC18	DNAJC18	protein_coding	DnaJ heat shock protein family (Hsp40) member C18 [Source:HGNC Symbol;Acc:HGNC:28429]	5	-1	139408588	139444491	-0.14330275042055318	1.540681523594259	-1.8490336278358301	0.06486300716735748	0.810166210055201	-1.846201128551361	FALSE
ENSG00000023318	23071	ERP44	ERP44	protein_coding	endoplasmic reticulum protein 44 [Source:HGNC Symbol;Acc:HGNC:18311]	9	-1	99979185	100099000	0.06001524607086228	7.0705791869898045	1.8493620608224426	0.0648777722088184	0.810166210055201	1.8460994120967902	FALSE
ENSG00000260196	NA	AC124798.1	AC124798.1	lncRNA	antisense to KCNJ11 and overlapping to a novel gene	11	1	17380649	17383531	-0.25336726969554113	-0.47797416944756776	-1.8480982032785134	0.0649764181446326	0.810166210055201	-1.8454203292791687	FALSE
ENSG00000151413	80224	NUBPL	NUBPL	protein_coding	nucleotide binding protein like [Source:HGNC Symbol;Acc:HGNC:20278]	14	1	31489956	31861224	-0.11099285495393518	4.21937687003879	-1.8485314696976716	0.06498008717931429	0.810166210055201	-1.8453950878980405	FALSE
ENSG00000174715	NA	PPIAP72	PPIAP72	processed_pseudogene	peptidylprolyl isomerase A pseudogene 72 [Source:HGNC Symbol;Acc:HGNC:53696]	3	-1	138643874	138644694	-0.23257730762322315	-0.34014211219973245	-1.8478826754871913	0.06503601236216251	0.810166210055201	-1.8450104921479547	FALSE
ENSG00000247077	192111	PGAM5	PGAM5	protein_coding	PGAM family member 5, mitochondrial serine/threonine protein phosphatase [Source:HGNC Symbol;Acc:HGNC:28763]	12	1	132710819	132722734	0.10373445733249387	3.3244032984448717	1.847824159987455	0.06504423263320072	0.810166210055201	1.8449539845976002	FALSE
ENSG00000231563	NA	AL139288.1	AL139288.1	lncRNA	novel transcript	1	1	228407365	228410870	-0.24316378583082476	-0.06414573490722003	-1.847570099765479	0.06504587459637279	0.810166210055201	-1.8449426981675237	FALSE
ENSG00000221914	5520	PPP2R2A	PPP2R2A	protein_coding	protein phosphatase 2 regulatory subunit Balpha [Source:HGNC Symbol;Acc:HGNC:9304]	8	1	26291508	26372680	0.06105110356454446	6.3446633468118225	1.8478499163773732	0.0650688625685159	0.810166210055201	1.8447847094658902	FALSE
ENSG00000262370	NA	AC108134.3	AC108134.3	lncRNA	novel transcript	16	-1	3076911	3087111	0.15827831662156822	5.246267152922278	1.8486173708610825	0.06512862438148527	0.810166210055201	1.8443742016791593	FALSE
ENSG00000245648	NA	AC022075.1	AC022075.1	lncRNA	novel transcript, antisense to KLRK1	12	1	10363638	10398506	-0.23461495424679635	0.9197530503566733	-1.8475754007898322	0.06513469644775631	0.810166210055201	-1.8443325096502625	FALSE
ENSG00000100442	2287	FKBP3	FKBP3	protein_coding	FKBP prolyl isomerase 3 [Source:HGNC Symbol;Acc:HGNC:3719]	14	-1	45115599	45135319	-0.0638237195369209	4.893311806376701	-1.84625091571863	0.0652610809461821	0.810166210055201	-1.8434654551450398	FALSE
ENSG00000174842	11146	GLMN	GLMN	protein_coding	glomulin, FKBP associated protein [Source:HGNC Symbol;Acc:HGNC:14373]	1	-1	92246402	92298987	-0.09276666232891007	4.524378400042558	-1.8463323129156688	0.06527094794933164	0.810166210055201	-1.8433978213604856	FALSE
ENSG00000125877	3704	ITPA	ITPA	protein_coding	inosine triphosphatase [Source:HGNC Symbol;Acc:HGNC:6176]	20	1	3208868	3223870	-0.08437043369720332	4.142389679750307	-1.8460240893783997	0.06531297565267195	0.810166210055201	-1.8431098351248087	FALSE
ENSG00000282572	NA	AC215522.2	AC215522.2	lncRNA	novel transcript similar to family member with sequence similarity 157	7	-1	19018	35489	-0.1499713378983305	3.488891674318975	-1.8466062694298389	0.06534702393371053	0.810166210055201	-1.842876638278613	FALSE
ENSG00000104863	64130	LIN7B	LIN7B	protein_coding	lin-7 homolog B, crumbs cell polarity complex component [Source:HGNC Symbol;Acc:HGNC:17788]	19	1	49114324	49118460	-0.19550625886440356	0.5463595537684645	-1.845628636955352	0.06536291927838976	0.810166210055201	-1.8427678052891003	FALSE
ENSG00000120699	11340	EXOSC8	EXOSC8	protein_coding	exosome component 8 [Source:HGNC Symbol;Acc:HGNC:17035]	13	1	36998816	37009614	-0.08044994718241405	3.751200105241126	-1.8453786199269406	0.06537210386588202	0.810166210055201	-1.8427049297741154	FALSE
ENSG00000145757	83890	SPATA9	SPATA9	protein_coding	spermatogenesis associated 9 [Source:HGNC Symbol;Acc:HGNC:22988]	5	-1	95652181	95698711	0.323291307683234	0.3437431176204243	1.8457261517042745	0.06537546770057463	0.810166210055201	1.8426819035794282	FALSE
ENSG00000172059	8462	KLF11	KLF11	protein_coding	Kruppel like factor 11 [Source:HGNC Symbol;Acc:HGNC:11811]	2	1	10042849	10054836	0.13882769187552535	4.09296952742743	1.8455075859350751	0.06539411353162991	0.810166210055201	1.8425542864432143	FALSE
ENSG00000167702	90990	KIFC2	KIFC2	protein_coding	kinesin family member C2 [Source:HGNC Symbol;Acc:HGNC:29530]	8	1	144466043	144474202	-0.1156636197076586	3.5748877059900264	-1.844917874687077	0.06549201206480769	0.8102028968920361	-1.841884734172344	FALSE
ENSG00000257322	NA	AC138123.1	AC138123.1	lncRNA	novel transcript, antisense to novel protein	12	-1	93003415	93215679	-0.22346963738314152	3.0776789124069373	-1.845819784958609	0.06551777696531368	0.8102028968920361	-1.8417086588264062	FALSE
ENSG00000099337	9424	KCNK6	KCNK6	protein_coding	potassium two pore domain channel subfamily K member 6 [Source:HGNC Symbol;Acc:HGNC:6281]	19	1	38319845	38332076	0.10575209626550564	4.771648518323048	1.8435318782874255	0.06573393559546424	0.8102028968920361	1.8402336915147075	FALSE
ENSG00000163605	151987	PPP4R2	PPP4R2	protein_coding	protein phosphatase 4 regulatory subunit 2 [Source:HGNC Symbol;Acc:HGNC:18296]	3	1	72996803	73069198	-0.11946701650477021	6.726720624757579	-1.8435595897261852	0.06574001307961697	0.8102028968920361	-1.840192279374149	FALSE
ENSG00000008128	728642	CDK11A	CDK11A	protein_coding	cyclin dependent kinase 11A [Source:HGNC Symbol;Acc:HGNC:1730]	1	-1	1702379	1724357	0.23462626239581885	1.4552695167001155	1.8443393539775523	0.06575997067513771	0.8102028968920361	1.8400563099742784	FALSE
ENSG00000239265	NA	CLRN1-AS1	CLRN1-AS1	lncRNA	CLRN1 antisense RNA 1 [Source:HGNC Symbol;Acc:HGNC:30895]	3	1	150852484	151080726	-0.4923874812512552	0.3846303451477694	-1.8453890784592024	0.06578044236582556	0.8102028968920361	-1.8399168734228628	FALSE
ENSG00000154743	80746	TSEN2	TSEN2	protein_coding	tRNA splicing endonuclease subunit 2 [Source:HGNC Symbol;Acc:HGNC:28422]	3	1	12484432	12539623	-0.098919198132561	3.6328957813040907	-1.8428171345527085	0.06579796279772052	0.8102028968920361	-1.8397975668547257	FALSE
ENSG00000158156	55113	XKR8	XKR8	protein_coding	XK related 8 [Source:HGNC Symbol;Acc:HGNC:25508]	1	1	27959462	27968096	0.09076623108732562	5.447137347943865	1.842947723632884	0.06581494746205696	0.8102028968920361	1.839681933625534	FALSE
ENSG00000047644	55841	WWC3	WWC3	protein_coding	WWC family member 3 [Source:HGNC Symbol;Acc:HGNC:29237]	X	1	10015562	10144478	0.07300331763166312	7.276335316994302	1.841138552635661	0.06607916934572776	0.8109853183389316	1.8378862452650762	FALSE
ENSG00000113522	10111	RAD50	RAD50	protein_coding	RAD50 double strand break repair protein [Source:HGNC Symbol;Acc:HGNC:9816]	5	1	132556019	132646349	-0.2793436867935134	-0.574616697598318	-1.8402309574674207	0.0661300358351489	0.8109853183389316	-1.8375412289947324	FALSE
ENSG00000196730	1612	DAPK1	DAPK1	protein_coding	death associated protein kinase 1 [Source:HGNC Symbol;Acc:HGNC:2674]	9	1	87497228	87708634	0.1424203907603392	6.155748657350605	1.8412792043806876	0.06623157830998522	0.8109853183389316	1.836853142026506	FALSE
ENSG00000239636	NA	AC004865.2	AC004865.2	lncRNA	novel transcript	1	-1	35569813	35577729	-0.12549167345585377	2.322726610045033	-1.839039099416944	0.06634716307330699	0.8109853183389316	-1.8360709565741353	FALSE
ENSG00000106948	80709	AKNA	AKNA	protein_coding	AT-hook transcription factor [Source:HGNC Symbol;Acc:HGNC:24108]	9	-1	114334156	114394405	0.04864587622656735	9.049305059434214	1.8390961489066195	0.06637310943255295	0.8109853183389316	1.8358955266128474	FALSE
ENSG00000143153	481	ATP1B1	ATP1B1	protein_coding	ATPase Na+/K+ transporting subunit beta 1 [Source:HGNC Symbol;Acc:HGNC:804]	1	1	169105697	169132722	0.20491010461887382	1.7638995898068714	1.8389910561743716	0.06638966199554758	0.8109853183389316	1.8357836400201835	FALSE
ENSG00000174600	1240	CMKLR1	CMKLR1	protein_coding	chemerin chemokine-like receptor 1 [Source:HGNC Symbol;Acc:HGNC:2121]	12	-1	108288044	108339317	0.18730039314359015	3.805995752864204	1.8390242815879185	0.06644228707327393	0.8109853183389316	1.8354280748539644	FALSE
ENSG00000268744	NA	AC008758.4	AC008758.4	lncRNA	novel transcript	19	-1	12379189	12401274	0.19129234860163957	0.4915952734483755	1.8377191995594555	0.06649710172394299	0.8109853183389316	1.8350579622427767	FALSE
ENSG00000119986	60370	AVPI1	AVPI1	protein_coding	arginine vasopressin induced 1 [Source:HGNC Symbol;Acc:HGNC:30898]	10	-1	97677424	97687241	-0.2438906542251993	-0.1677690695813069	-1.8378973816140671	0.0664975688988789	0.8109853183389316	-1.835054808922905	FALSE
ENSG00000065970	55810	FOXJ2	FOXJ2	protein_coding	forkhead box J2 [Source:HGNC Symbol;Acc:HGNC:24818]	12	1	8032716	8055517	0.09845687736767772	5.170695338504301	1.8380192292980873	0.06650371227926873	0.8109853183389316	1.8350133442617367	FALSE
ENSG00000165886	80019	UBTD1	UBTD1	protein_coding	ubiquitin domain containing 1 [Source:HGNC Symbol;Acc:HGNC:25683]	10	1	97498924	97571206	-0.11432685896610284	4.598172882788082	-1.8382268123930758	0.06654060048636662	0.8109853183389316	-1.8347644341402263	FALSE
ENSG00000077585	7107	GPR137B	GPR137B	protein_coding	G protein-coupled receptor 137B [Source:HGNC Symbol;Acc:HGNC:11862]	1	1	236142505	236221865	0.12252942395996058	4.4367594588167965	1.8374216916927542	0.06665418343259216	0.8109853183389316	1.833998724867447	FALSE
ENSG00000142185	7226	TRPM2	TRPM2	protein_coding	transient receptor potential cation channel subfamily M member 2 [Source:HGNC Symbol;Acc:HGNC:12339]	21	1	44350163	44443081	-0.15777172635129944	4.753411328316535	-1.8360073504680836	0.06685707885140099	0.8109853183389316	-1.832633593548801	FALSE
ENSG00000072858	54847	SIDT1	SIDT1	protein_coding	SID1 transmembrane family member 1 [Source:HGNC Symbol;Acc:HGNC:25967]	3	1	113532296	113629578	-0.10669049791468144	5.399365110860108	-1.8358336562197013	0.06688398122257408	0.8109853183389316	-1.8324528438663725	FALSE
ENSG00000157326	10901	DHRS4	DHRS4	protein_coding	dehydrogenase/reductase 4 [Source:HGNC Symbol;Acc:HGNC:16985]	14	1	23953734	23969279	0.1129309498317761	2.157826449998775	1.8349226886523833	0.06691250509468452	0.8109853183389316	1.8322612651278751	FALSE
ENSG00000163006	165055	CCDC138	CCDC138	protein_coding	coiled-coil domain containing 138 [Source:HGNC Symbol;Acc:HGNC:26531]	2	1	108786757	108885477	-0.0989427578697395	3.2688311798645255	-1.834908365369115	0.06695057007112941	0.8109853183389316	-1.8320057088862287	FALSE
ENSG00000273226	NA	AL391834.2	AL391834.2	lncRNA	novel transcript, antisense to RPS6	9	1	19375451	19375996	-0.24153658881797263	-0.2574841814651761	-1.834428944503208	0.06697268502561284	0.8109853183389316	-1.831857290990614	FALSE
ENSG00000260729	NA	AC009690.1	AC009690.1	protein_coding	novel protein	15	-1	72284727	72375981	-0.09976719612773888	5.080355219669238	-1.8348055983746316	0.06701242940314052	0.8109853183389316	-1.831590659880773	FALSE
ENSG00000163171	10602	CDC42EP3	CDC42EP3	protein_coding	CDC42 effector protein 3 [Source:HGNC Symbol;Acc:HGNC:16943]	2	-1	37641882	37738468	-0.12979731005096795	7.975143343719754	-1.8346436264367068	0.06704096928043084	0.8109853183389316	-1.8313992761315854	FALSE
ENSG00000004399	23129	PLXND1	PLXND1	protein_coding	plexin D1 [Source:HGNC Symbol;Acc:HGNC:9107]	3	-1	129555175	129606818	0.12068710446517361	5.283842989478921	1.834287267616173	0.06709297435822648	0.8109853183389316	1.8310507109689718	FALSE
ENSG00000186480	3638	INSIG1	INSIG1	protein_coding	insulin induced gene 1 [Source:HGNC Symbol;Acc:HGNC:6083]	7	1	155297776	155310235	0.10209925946213616	5.516606049830516	1.8345573023619046	0.06713788714507161	0.8109853183389316	1.8307498609660047	FALSE
ENSG00000156886	3681	ITGAD	ITGAD	protein_coding	integrin subunit alpha D [Source:HGNC Symbol;Acc:HGNC:6146]	16	1	31393335	31426505	-0.18187425973108384	2.5019146599787048	-1.8339037924111488	0.06720502703089484	0.8109853183389316	-1.8303004306669683	FALSE
ENSG00000148700	120	ADD3	ADD3	protein_coding	adducin 3 [Source:HGNC Symbol;Acc:HGNC:245]	10	1	109996368	110135565	-0.09794284151592336	7.918221485554328	-1.8332678571203147	0.06724602661395085	0.8109853183389316	-1.8300261636655304	FALSE
ENSG00000111249	23316	CUX2	CUX2	protein_coding	cut like homeobox 2 [Source:HGNC Symbol;Acc:HGNC:19347]	12	1	111034165	111350554	0.2700009415860185	2.109322911531898	1.832808451616308	0.06727861174664104	0.8109853183389316	1.829808283327858	FALSE
ENSG00000101082	84174	SLA2	SLA2	protein_coding	Src like adaptor 2 [Source:HGNC Symbol;Acc:HGNC:17329]	20	-1	36612318	36646196	-0.10330099975654505	5.1203689001475405	-1.8330890656007828	0.06729359449310937	0.8109853183389316	-1.8297081304093457	FALSE
ENSG00000090612	10795	ZNF268	ZNF268	protein_coding	zinc finger protein 268 [Source:HGNC Symbol;Acc:HGNC:13061]	12	1	133181409	133214831	-0.10410977613605299	3.4099114033432323	-1.8321175357902642	0.06736115495240433	0.8109853183389316	-1.829256746950461	FALSE
ENSG00000173517	79834	PEAK1	PEAK1	protein_coding	pseudopodium enriched atypical kinase 1 [Source:HGNC Symbol;Acc:HGNC:29431]	15	-1	77100656	77420144	-0.08965405659413772	5.3780753730800095	-1.8322540384274257	0.067372675593956	0.8109853183389316	-1.8291798126779453	FALSE
ENSG00000211455	23012	STK38L	STK38L	protein_coding	serine/threonine kinase 38 like [Source:HGNC Symbol;Acc:HGNC:17848]	12	1	27243968	27325959	0.07772336989687023	6.7017395097756225	1.831990308283546	0.06742674068208036	0.8109853183389316	1.828818913248349	FALSE
ENSG00000116667	81563	C1orf21	C1orf21	protein_coding	chromosome 1 open reading frame 21 [Source:HGNC Symbol;Acc:HGNC:15494]	1	1	184387029	184629019	-0.25625200577681406	3.7255332165849295	-1.8332019549055474	0.0674430033005817	0.8109853183389316	-1.8287104023548444	FALSE
ENSG00000177294	162517	FBXO39	FBXO39	protein_coding	F-box protein 39 [Source:HGNC Symbol;Acc:HGNC:28565]	17	1	6776215	6797101	0.38904283708674003	0.16501135446014453	1.8313290750991527	0.06747027101000866	0.8109853183389316	1.8285285092635983	FALSE
ENSG00000111276	1027	CDKN1B	CDKN1B	protein_coding	cyclin dependent kinase inhibitor 1B [Source:HGNC Symbol;Acc:HGNC:1785]	12	1	12715058	12722369	0.08171544236918304	6.923551223787167	1.8311124179526164	0.06755399876030324	0.8109853183389316	1.8279703692810936	FALSE
ENSG00000174171	NA	AC020659.1	AC020659.1	lncRNA	novel transcript, antisense to SPTBN5	15	1	41892777	41899528	-0.23170936267227527	1.920826975455005	-1.8316836735734787	0.0675689036993202	0.8109853183389316	-1.827871070721369	FALSE
ENSG00000136444	55316	RSAD1	RSAD1	protein_coding	radical S-adenosyl methionine domain containing 1 [Source:HGNC Symbol;Acc:HGNC:25634]	17	1	50478860	50485974	-0.08705096223891218	3.8585380010860515	-1.830347615751338	0.06760389508169935	0.8109853183389316	-1.8276380245710475	FALSE
ENSG00000197006	51108	METTL9	METTL9	protein_coding	methyltransferase like 9 [Source:HGNC Symbol;Acc:HGNC:24586]	16	1	21597218	21657473	-0.15769565489737047	7.866758281804066	-1.8301773614726238	0.06772084915629846	0.8117605032947028	-1.8268598180526299	FALSE
ENSG00000138964	64098	PARVG	PARVG	protein_coding	parvin gamma [Source:HGNC Symbol;Acc:HGNC:14654]	22	1	44172956	44219533	0.06058818865957072	7.731937266820015	1.8298473232745374	0.06780496653979005	0.8121411860993696	1.826300788482377	FALSE
ENSG00000198874	55253	TYW1	TYW1	protein_coding	tRNA-yW synthesizing protein 1 homolog [Source:HGNC Symbol;Acc:HGNC:25598]	7	1	66995173	67239519	-0.09225321924365648	5.071104917685181	-1.8283417664483257	0.06796332398661839	0.8124765647742656	-1.825249918278714	FALSE
ENSG00000132950	9205	ZMYM5	ZMYM5	protein_coding	zinc finger MYM-type containing 5 [Source:HGNC Symbol;Acc:HGNC:13029]	13	-1	19823482	19863649	-0.06204205589544198	5.137316330015137	-1.8278989542765773	0.0679939969713504	0.8124765647742656	-1.8250466032327588	FALSE
ENSG00000180573	8334	HIST1H2AC	HIST1H2AC	protein_coding	histone cluster 1 H2A family member c [Source:HGNC Symbol;Acc:HGNC:4733]	6	1	26124145	26139116	-0.10541813434064906	8.304312501655959	-1.8281335883633216	0.06801555841908666	0.8124765647742656	-1.8249037289042846	FALSE
ENSG00000163513	7048	TGFBR2	TGFBR2	protein_coding	transforming growth factor beta receptor 2 [Source:HGNC Symbol;Acc:HGNC:11773]	3	1	30606502	30694142	0.07229456722294358	8.688841347464134	1.8279147876360013	0.06805426536412863	0.8124765647742656	1.8246473354334272	FALSE
ENSG00000101160	1522	CTSZ	CTSZ	protein_coding	cathepsin Z [Source:HGNC Symbol;Acc:HGNC:2547]	20	-1	58995185	59007254	0.08071716823276454	8.315862785722551	1.82780252319005	0.06809487036339018	0.8124765647742656	1.8243784981691655	FALSE
ENSG00000157601	4599	MX1	MX1	protein_coding	MX dynamin like GTPase 1 [Source:HGNC Symbol;Acc:HGNC:7532]	21	1	41420304	41459214	0.3434628285248502	7.044862202665488	1.8268531069782834	0.06818249258396605	0.8128967274941564	1.8237988184967076	FALSE
ENSG00000254859	NA	AC067930.3	AC067930.3	lncRNA	novel transcript	8	-1	143541973	143549729	-0.4118640958014752	2.341654764975449	-1.8297727939563042	0.06839340424187401	0.8139241019107866	-1.8224060040946575	FALSE
ENSG00000106537	27075	TSPAN13	TSPAN13	protein_coding	tetraspanin 13 [Source:HGNC Symbol;Acc:HGNC:21643]	7	1	16753755	16784536	0.17552007508255807	2.745424153573674	1.8256872749021607	0.06841193891871011	0.8139241019107866	1.8222837740110696	FALSE
ENSG00000096063	6732	SRPK1	SRPK1	protein_coding	SRSF protein kinase 1 [Source:HGNC Symbol;Acc:HGNC:11305]	6	-1	35832966	35921342	-0.16011128551564724	7.63473278890534	-1.825629180294719	0.06842608657673042	0.8139241019107866	-1.8221904931888777	FALSE
ENSG00000082458	1741	DLG3	DLG3	protein_coding	discs large MAGUK scaffold protein 3 [Source:HGNC Symbol;Acc:HGNC:2902]	X	1	70444835	70505490	-0.15139870792101418	2.648674546847133	-1.8239930785192087	0.06858483686948531	0.8145732825340349	-1.8211448783983992	FALSE
ENSG00000113273	411	ARSB	ARSB	protein_coding	arylsulfatase B [Source:HGNC Symbol;Acc:HGNC:714]	5	-1	78777209	78986087	0.08886560868809035	5.689470806430761	1.8245693915949035	0.0685856944742086	0.8145732825340349	1.8211392351572797	FALSE
ENSG00000120156	7010	TEK	TEK	protein_coding	TEK receptor tyrosine kinase [Source:HGNC Symbol;Acc:HGNC:11724]	9	1	27109141	27230174	0.42930255574373066	-0.09128408776117611	1.8239481421862804	0.06870124951345047	0.8148114654724251	1.8203793855893193	FALSE
ENSG00000103549	9810	RNF40	RNF40	protein_coding	ring finger protein 40 [Source:HGNC Symbol;Acc:HGNC:16867]	16	1	30761745	30776307	0.0668020799661262	5.77910744810896	1.8235693336036032	0.0687108114781724	0.8148114654724251	1.8203165565145156	FALSE
ENSG00000146143	5558	PRIM2	PRIM2	protein_coding	DNA primase subunit 2 [Source:HGNC Symbol;Acc:HGNC:9370]	6	1	57314805	57646850	-0.08559273824140412	4.608704194191751	-1.8224687397070798	0.06882469920241334	0.8148771934864777	-1.8195687830722318	FALSE
ENSG00000138433	9541	CIR1	CIR1	protein_coding	corepressor interacting with RBPJ, 1 [Source:HGNC Symbol;Acc:HGNC:24217]	2	-1	174348022	174395712	0.08071426206011267	7.17005753062619	1.8221349676538927	0.06887003935174142	0.8148771934864777	1.819271367918051	FALSE
ENSG00000211696	NA	TRGV8	TRGV8	TR_V_gene	T cell receptor gamma variable 8 [Source:HGNC Symbol;Acc:HGNC:12294]	7	-1	38330343	38330935	-0.37695006340470805	-0.6994221014358399	-1.8221343443855895	0.06887396045778946	0.8148771934864777	-1.8192456544247078	FALSE
ENSG00000109323	4126	MANBA	MANBA	protein_coding	mannosidase beta [Source:HGNC Symbol;Acc:HGNC:6831]	4	-1	102630770	102760994	0.07545724173090385	7.030106520509139	1.8214700970322575	0.06901613604497013	0.8151166141408489	1.818314118989336	FALSE
ENSG00000249476	NA	AC008467.1	AC008467.1	lncRNA	novel transcript	5	-1	109237120	109326369	0.15811850715902454	2.991412945813967	1.8216678343553736	0.06904526527702487	0.8151166141408489	1.8181234586838884	FALSE
ENSG00000178860	9242	MSC	MSC	protein_coding	musculin [Source:HGNC Symbol;Acc:HGNC:7321]	8	-1	71841549	71844468	-0.31519479638586656	-0.17402887504837006	-1.8212444107470482	0.06906701853295824	0.8151166141408489	-1.8179811196380884	FALSE
ENSG00000261971	NA	MMP25-AS1	MMP25-AS1	lncRNA	MMP25 antisense RNA 1 [Source:HGNC Symbol;Acc:HGNC:51372]	16	-1	3037400	3059370	-0.08490712777533638	6.524631053367332	-1.8200943400063938	0.06923455633125328	0.8151166141408489	-1.8168860944083758	FALSE
ENSG00000224373	NA	IGHV4-59	IGHV4-59	IG_V_gene	immunoglobulin heavy variable 4-59 [Source:HGNC Symbol;Acc:HGNC:5654]	14	-1	106627249	106627825	-0.39166427826602535	1.6026219064587244	-1.8197686758071503	0.06924897313935105	0.8151166141408489	-1.8167919680479505	FALSE
ENSG00000160883	3101	HK3	HK3	protein_coding	hexokinase 3 [Source:HGNC Symbol;Acc:HGNC:4925]	5	-1	176880869	176899346	-0.17041469293287737	6.154782426609131	-1.8199169005979108	0.06928189252861851	0.8151166141408489	-1.816577099911779	FALSE
ENSG00000274487	NA	AC244154.1	AC244154.1	transcribed_unprocessed_pseudogene	aminopeptidase puromycin sensitive (NPEPPS) pseudogene	17	-1	38195703	38257192	-0.11664577261896536	2.028175539619353	-1.8194898450646266	0.06928706951731457	0.8151166141408489	-1.8165433168210754	FALSE
ENSG00000279727	NA	LINC02033	LINC02033	lncRNA	long intergenic non-protein coding RNA 2033 [Source:HGNC Symbol;Acc:HGNC:52867]	3	-1	36819276	36822498	0.18613999777919932	1.0103203763680897	1.818954212277355	0.06931460344605633	0.8151166141408489	1.8163636755330794	FALSE
ENSG00000179163	2517	FUCA1	FUCA1	protein_coding	alpha-L-fucosidase 1 [Source:HGNC Symbol;Acc:HGNC:4006]	1	-1	23845077	23868294	0.11693941950955633	4.195586895722123	1.819264874435265	0.06936929959119732	0.8151418226962588	1.8160069919175332	FALSE
ENSG00000113851	51185	CRBN	CRBN	protein_coding	cereblon [Source:HGNC Symbol;Acc:HGNC:30185]	3	-1	3144628	3179727	-0.06655329256106679	5.761414465889133	-1.8181741416546524	0.06947039278198103	0.8156877982500724	-1.8153483521250449	FALSE
ENSG00000172243	64581	CLEC7A	CLEC7A	protein_coding	C-type lectin domain containing 7A [Source:HGNC Symbol;Acc:HGNC:14558]	12	-1	10116777	10130258	0.13136631010296895	8.560641027865222	1.818074446524188	0.06959029876095432	0.8156877982500724	1.8145681633105815	FALSE
ENSG00000141499	55135	WRAP53	WRAP53	protein_coding	WD repeat containing antisense to TP53 [Source:HGNC Symbol;Acc:HGNC:25522]	17	1	7686071	7703502	0.10968368631794645	2.244010013730391	1.8170295174149185	0.06961315957358992	0.8156877982500724	1.81441954081174	FALSE
ENSG00000213995	55739	NAXD	NAXD	protein_coding	NAD(P)HX dehydratase [Source:HGNC Symbol;Acc:HGNC:25576]	13	1	110615460	110639993	-0.07134572531388272	4.123741471936762	-1.8157440341520477	0.0698630173291369	0.8156877982500724	-1.812797774643627	FALSE
ENSG00000136720	9394	HS6ST1	HS6ST1	protein_coding	heparan sulfate 6-O-sulfotransferase 1 [Source:HGNC Symbol;Acc:HGNC:5201]	2	-1	128236716	128318868	0.09595878419668447	3.4234982183364813	1.8146422720228996	0.07002724712826872	0.8156877982500724	1.8117343900821197	FALSE
ENSG00000168234	125488	TTC39C	TTC39C	protein_coding	tetratricopeptide repeat domain 39C [Source:HGNC Symbol;Acc:HGNC:26595]	18	1	23992773	24135610	-0.09993631163172356	6.986110722450241	-1.8146335051332183	0.07005887311787456	0.8156877982500724	-1.8115298475256254	FALSE
ENSG00000184220	84319	CMSS1	CMSS1	protein_coding	cms1 ribosomal small subunit homolog [Source:HGNC Symbol;Acc:HGNC:28666]	3	1	99817837	100181732	-0.12155082784975502	4.431590748385239	-1.8145252069434152	0.07006169552631138	0.8156877982500724	-1.811511597151271	FALSE
ENSG00000105641	6528	SLC5A5	SLC5A5	protein_coding	solute carrier family 5 member 5 [Source:HGNC Symbol;Acc:HGNC:11040]	19	1	17871945	17895174	-0.2265472141822097	-0.054276913040919736	-1.8136698818455417	0.07012740951457681	0.8156877982500724	-1.8110868451026128	FALSE
ENSG00000175066	256356	GK5	GK5	protein_coding	glycerol kinase 5 [Source:HGNC Symbol;Acc:HGNC:28635]	3	-1	142157527	142225592	-0.11588273534967497	4.221768765842411	-1.8137849491347162	0.07017245692212636	0.8156877982500724	-1.8107958631999668	FALSE
ENSG00000069702	7049	TGFBR3	TGFBR3	protein_coding	transforming growth factor beta receptor 3 [Source:HGNC Symbol;Acc:HGNC:11774]	1	-1	91680343	91906335	-0.21063736443137504	5.117250443897188	-1.8133747047968802	0.07037653923181054	0.8156877982500724	-1.8094795187605168	FALSE
ENSG00000233836	NA	AC139769.1	AC139769.1	transcribed_unprocessed_pseudogene	zinc finger protein 726 pseudogene 1	19	1	23762944	23833314	-0.19361447669957332	1.73188407297929	-1.812170484952148	0.07040254053718267	0.8156877982500724	-1.8093120336205328	FALSE
ENSG00000262001	NA	DLGAP1-AS2	DLGAP1-AS2	lncRNA	DLGAP1 antisense RNA 2 [Source:HGNC Symbol;Acc:HGNC:28146]	18	1	3603000	3608336	-0.14347179865742365	2.5921645576675627	-1.8126620551462598	0.07040752655644124	0.8156877982500724	-1.8092799224112444	FALSE
ENSG00000250067	374887	YJEFN3	YJEFN3	protein_coding	YjeF N-terminal domain containing 3 [Source:HGNC Symbol;Acc:HGNC:24785]	19	1	19528861	19537581	-0.25146476148542585	-0.2530214589127877	-1.8113153359014142	0.07050533254672377	0.8156877982500724	-1.8086504043013674	FALSE
ENSG00000148737	6934	TCF7L2	TCF7L2	protein_coding	transcription factor 7 like 2 [Source:HGNC Symbol;Acc:HGNC:11641]	10	1	112950247	113167678	0.13089241204881574	6.6668230276725415	1.812092246949405	0.07053943976260232	0.8156877982500724	1.8084310452051138	FALSE
ENSG00000070366	23293	SMG6	SMG6	protein_coding	SMG6 nonsense mediated mRNA decay factor [Source:HGNC Symbol;Acc:HGNC:17809]	17	-1	2059839	2303785	-0.0719582733366888	6.2058842586456935	-1.8114067446926527	0.0705682775004331	0.8156877982500724	-1.8082456443983177	FALSE
ENSG00000284393	NA	AC092111.3	AC092111.3	protein_coding	novel protein	12	1	8138140	8175320	0.14646406197766826	1.92189465173837	1.8106202226792851	0.07064044450671285	0.8156877982500724	1.807781947436121	FALSE
ENSG00000147119	56548	CHST7	CHST7	protein_coding	carbohydrate sulfotransferase 7 [Source:HGNC Symbol;Acc:HGNC:13817]	X	1	46573765	46598496	0.17638926626532303	3.884066270980631	1.8113642321058951	0.07065105826172628	0.8156877982500724	1.8077137833160821	FALSE
ENSG00000134324	23175	LPIN1	LPIN1	protein_coding	lipin 1 [Source:HGNC Symbol;Acc:HGNC:13345]	2	1	11677595	11827409	-0.08465327991052796	5.266893523921829	-1.8103608616360642	0.0706843450007297	0.8156877982500724	-1.8075000622294386	FALSE
ENSG00000103966	30844	EHD4	EHD4	protein_coding	EH domain containing 4 [Source:HGNC Symbol;Acc:HGNC:3245]	15	-1	41895933	41972557	0.08973189528568648	4.390760315123898	1.809986104036527	0.07073334602564457	0.8156877982500724	1.807185596026092	FALSE
ENSG00000143546	6279	S100A8	S100A8	protein_coding	S100 calcium binding protein A8 [Source:HGNC Symbol;Acc:HGNC:10498]	1	-1	153390032	153391073	-0.23509368554551457	10.591206222229404	-1.8101066628276345	0.07074096647777578	0.8156877982500724	-1.8071367074980116	FALSE
ENSG00000143365	6097	RORC	RORC	protein_coding	RAR related orphan receptor C [Source:HGNC Symbol;Acc:HGNC:10260]	1	-1	151806071	151831845	0.24921750353197525	1.875740702822351	1.8098692357858677	0.07081248509710698	0.8156877982500724	1.80667809467242	FALSE
ENSG00000143093	85369	STRIP1	STRIP1	protein_coding	striatin interacting protein 1 [Source:HGNC Symbol;Acc:HGNC:25916]	1	1	110031577	110074641	0.07060426177326917	4.74405436344102	1.8092458550581594	0.07082753474494521	0.8156877982500724	1.8065816372512544	FALSE
ENSG00000225218	NA	AP001628.1	AP001628.1	lncRNA	novel transcript	21	-1	42831040	42836477	-0.174426916137154	1.3741868539760915	-1.8093286588745328	0.07082983140805058	0.8156877982500724	-1.8065669187703386	FALSE
ENSG00000125779	80025	PANK2	PANK2	protein_coding	pantothenate kinase 2 [Source:HGNC Symbol;Acc:HGNC:15894]	20	1	3888839	3929882	0.05778357574647863	6.971776311872588	1.8094468668456822	0.07083827286863752	0.8156877982500724	1.8065128238734152	FALSE
ENSG00000170113	123606	NIPA1	NIPA1	protein_coding	NIPA magnesium transporter 1 [Source:HGNC Symbol;Acc:HGNC:17043]	15	1	22773063	22829789	-0.10285120040660845	3.921495877747894	-1.8093354573739706	0.07086111111398848	0.8156877982500724	-1.8063664974310003	FALSE
ENSG00000247708	NA	STX18-AS1	STX18-AS1	lncRNA	STX18 antisense RNA 1 (head to head) [Source:HGNC Symbol;Acc:HGNC:48877]	4	1	4542131	4787359	-0.115414396290062	3.958453271243083	-1.8086466368582428	0.07095683130171035	0.8156877982500724	-1.8057536309993951	FALSE
ENSG00000167110	2801	GOLGA2	GOLGA2	protein_coding	golgin A2 [Source:HGNC Symbol;Acc:HGNC:4425]	9	-1	128255829	128275995	0.05004539717310319	5.354759478427444	1.8084549683081927	0.07096399370543581	0.8156877982500724	1.805707799633525	FALSE
ENSG00000148848	8038	ADAM12	ADAM12	protein_coding	ADAM metallopeptidase domain 12 [Source:HGNC Symbol;Acc:HGNC:190]	10	-1	126012381	126388455	0.28114699903204454	1.7093650907137303	1.8090483350461553	0.07099958266376104	0.8156877982500724	1.805480126367431	FALSE
ENSG00000069188	54549	SDK2	SDK2	protein_coding	sidekick cell adhesion molecule 2 [Source:HGNC Symbol;Acc:HGNC:19308]	17	-1	73334384	73644445	-0.2638970109824599	3.060056109386091	-1.811099899330531	0.07103424400239858	0.8156877982500724	-1.8052584772872025	FALSE
ENSG00000105278	23217	ZFR2	ZFR2	protein_coding	zinc finger RNA binding protein 2 [Source:HGNC Symbol;Acc:HGNC:29189]	19	-1	3804024	3869038	0.23911152600368496	-0.2629199709757279	1.807614269091133	0.07106134105924011	0.8156877982500724	1.8050852613155373	FALSE
ENSG00000196535	399687	MYO18A	MYO18A	protein_coding	myosin XVIIIA [Source:HGNC Symbol;Acc:HGNC:31104]	17	-1	29071124	29180412	0.08467584492586155	5.577569279084261	1.8074681819657272	0.07111110970430035	0.8156877982500724	1.8047672598743842	FALSE
ENSG00000187778	10445	MCRS1	MCRS1	protein_coding	microspherule protein 1 [Source:HGNC Symbol;Acc:HGNC:6960]	12	-1	49556544	49568145	0.06727721095264805	4.559869365185354	1.8074280272580925	0.07114656066024337	0.8156877982500724	1.8045408539080794	FALSE
ENSG00000234911	NA	TEX21P	TEX21P	transcribed_unitary_pseudogene	testis expressed 21, pseudogene [Source:HGNC Symbol;Acc:HGNC:35455]	14	-1	64341673	64387986	-0.13412923444091485	3.0793868973747704	-1.8067973878535248	0.07126088418886212	0.8156877982500724	-1.8038113611684026	FALSE
ENSG00000152348	83734	ATG10	ATG10	protein_coding	autophagy related 10 [Source:HGNC Symbol;Acc:HGNC:20315]	5	1	81972023	82276857	-0.11175254945338864	4.82699613247752	-1.8078919196244825	0.07130129016296101	0.8156877982500724	-1.8035537620979443	FALSE
ENSG00000155229	64210	MMS19	MMS19	protein_coding	MMS19 homolog, cytosolic iron-sulfur assembly component [Source:HGNC Symbol;Acc:HGNC:13824]	10	-1	97458324	97498794	-0.051978728694694	5.185124680658553	-1.8059870505380553	0.07135954182824165	0.8156877982500724	-1.8031826024007538	FALSE
ENSG00000177606	3725	JUN	JUN	protein_coding	Jun proto-oncogene, AP-1 transcription factor subunit [Source:HGNC Symbol;Acc:HGNC:6204]	1	-1	58780791	58784047	-0.14908422753340567	3.1288132496499816	-1.806061816528983	0.07136133356366751	0.8156877982500724	-1.8031711900122758	FALSE
ENSG00000285231	NA	OOSP3	OOSP3	protein_coding	oocyte secreted protein family member 3 [Source:HGNC Symbol;Acc:HGNC:53903]	11	1	59878809	59896481	0.26893209687474395	0.15931720438961053	1.805751592194708	0.07141572063965469	0.8156877982500724	1.8028248853705016	FALSE
ENSG00000138639	83478	ARHGAP24	ARHGAP24	protein_coding	Rho GTPase activating protein 24 [Source:HGNC Symbol;Acc:HGNC:25361]	4	1	85475150	86002668	-0.13951653360271976	6.95637805209923	-1.8059453677268884	0.07148047946356827	0.8156877982500724	-1.8024128213734447	FALSE
ENSG00000096717	23411	SIRT1	SIRT1	protein_coding	sirtuin 1 [Source:HGNC Symbol;Acc:HGNC:14929]	10	1	67884656	67918390	0.08026991222586677	5.193383502421985	1.805394180423618	0.07151049889245219	0.8156877982500724	1.802221909849763	FALSE
ENSG00000132964	1024	CDK8	CDK8	protein_coding	cyclin dependent kinase 8 [Source:HGNC Symbol;Acc:HGNC:1779]	13	1	26254104	26405238	-0.06995429297437816	5.318428625390793	-1.804890141672294	0.07151927055767511	0.8156877982500724	-1.8021661379771192	FALSE
ENSG00000126970	55906	ZC4H2	ZC4H2	protein_coding	zinc finger C4H2-type containing [Source:HGNC Symbol;Acc:HGNC:24931]	X	-1	64915802	65034713	-0.12740117319520738	3.9495061146535653	-1.8043116593708617	0.07168813220046405	0.8170129453059499	-1.801093575381695	FALSE
ENSG00000266074	57597	BAHCC1	BAHCC1	protein_coding	BAH domain and coiled-coil containing 1 [Source:HGNC Symbol;Acc:HGNC:29279]	17	1	81395475	81466332	0.11634361107382718	2.3665378104928756	1.8027369793477583	0.07186173314601006	0.8183901195504861	1.7999930657939835	FALSE
ENSG00000145982	10667	FARS2	FARS2	protein_coding	phenylalanyl-tRNA synthetase 2, mitochondrial [Source:HGNC Symbol;Acc:HGNC:21062]	6	1	5261044	5829192	-0.10827839717328747	5.9628004766764535	-1.802512192722904	0.07192948409882798	0.8185606954196043	-1.799564162535466	FALSE
ENSG00000144152	129804	FBLN7	FBLN7	protein_coding	fibulin 7 [Source:HGNC Symbol;Acc:HGNC:26740]	2	1	112138385	112188218	-0.19237641923855045	0.8201230276072207	-1.8005083049007713	0.07218737403488053	0.8194510390410059	-1.7979345889539908	FALSE
ENSG00000185920	5727	PTCH1	PTCH1	protein_coding	patched 1 [Source:HGNC Symbol;Acc:HGNC:9585]	9	-1	95442980	95517057	-0.22376251309950224	3.1466683092796806	-1.801066120333427	0.07219914408721852	0.8194510390410059	-1.7978603293321092	FALSE
ENSG00000053254	1112	FOXN3	FOXN3	protein_coding	forkhead box N3 [Source:HGNC Symbol;Acc:HGNC:1928]	14	-1	89124871	89619149	0.06036016536518751	8.052743084464993	1.8010348272276133	0.07221787654067564	0.8194510390410059	1.7977421629664103	FALSE
ENSG00000135862	3915	LAMC1	LAMC1	protein_coding	laminin subunit gamma 1 [Source:HGNC Symbol;Acc:HGNC:6492]	1	1	183023420	183145592	-0.2004007237748353	2.267410608318946	-1.8013072933519367	0.07221904263871157	0.8194510390410059	-1.7977348079223328	FALSE
ENSG00000263335	NA	AF001548.2	AF001548.2	lncRNA	novel transcript, antisense to MYH11	16	1	15726674	15732993	0.08847827266385533	4.096464094860247	1.8002703889035157	0.07231068317498728	0.8198115354026382	1.7971570985024268	FALSE
ENSG00000120253	348995	NUP43	NUP43	protein_coding	nucleoporin 43 [Source:HGNC Symbol;Acc:HGNC:21182]	6	-1	149724315	149749665	-0.07472481091193206	5.08800014866043	-1.7997171770558276	0.07235652066057711	0.8198115354026382	-1.7968683601455266	FALSE
ENSG00000232807	NA	AL137186.2	AL137186.2	lncRNA	novel transcript, antisense to FBXO18	10	-1	5934270	5945900	-0.21451087224221688	0.2709264821300522	-1.7986036326382975	0.07256988730550332	0.8206865097436656	-1.7955262939692251	FALSE
ENSG00000260927	101927556	AC009107.2	AC009107.2	lncRNA	uncharacterized LOC101927556 [Source:NCBI gene;Acc:101927556]	16	1	58129519	58163246	-0.2026097695383567	0.6231886609996828	-1.7980517247341288	0.07259879320279507	0.8206865097436656	-1.7953447257734403	FALSE
ENSG00000162757	148304	C1orf74	C1orf74	protein_coding	chromosome 1 open reading frame 74 [Source:HGNC Symbol;Acc:HGNC:26319]	1	-1	209779208	209784559	-0.15530380963022744	0.7477297110770232	-1.797371765623673	0.07268424731850665	0.8206865097436656	-1.7948083039976879	FALSE
ENSG00000237943	NA	PRKCQ-AS1	PRKCQ-AS1	lncRNA	PRKCQ antisense RNA 1 [Source:HGNC Symbol;Acc:HGNC:44689]	10	1	6580419	6616921	-0.11646240004129016	5.380829616216748	-1.7982336616676016	0.07269324624514714	0.8206865097436656	-1.7947518450142121	FALSE
ENSG00000197549	NA	PRAMENP	PRAMENP	transcribed_unprocessed_pseudogene	PRAME N-terminal like, pseudogene [Source:HGNC Symbol;Acc:HGNC:34302]	22	-1	21991099	22043934	-0.33912649774335946	-0.5699154829663885	-1.797552847520961	0.0726982956861451	0.8206865097436656	-1.794720167485303	FALSE
ENSG00000272758	NA	AC083798.2	AC083798.2	lncRNA	novel transcript, antisense to KPNA1	3	1	122416207	122443180	-0.08164578997397864	3.8260198355118953	-1.7969779559379815	0.07279046220729547	0.8207821226342367	-1.7941422795402615	FALSE
ENSG00000185163	317781	DDX51	DDX51	protein_coding	DEAD-box helicase 51 [Source:HGNC Symbol;Acc:HGNC:20082]	12	-1	132136594	132144319	-0.08975869328363384	3.526714394597124	-1.7965729140099624	0.07281699101095485	0.8207821226342367	-1.7939760538291765	FALSE
ENSG00000158427	286527	TMSB15B	TMSB15B	protein_coding	thymosin beta 15B [Source:HGNC Symbol;Acc:HGNC:28612]	X	1	103918896	103966712	-0.21927456992165703	0.06806979291707371	-1.7961153607329965	0.07287312090519614	0.8207821226342367	-1.793624515195407	FALSE
ENSG00000145491	83853	ROPN1L	ROPN1L	protein_coding	rhophilin associated tail protein 1 like [Source:HGNC Symbol;Acc:HGNC:24060]	5	1	10441524	10472029	-0.13568008537261722	5.091847445137938	-1.7962567946033137	0.07298539014144359	0.8207821226342367	-1.792922043074034	FALSE
ENSG00000134539	3824	KLRD1	KLRD1	protein_coding	killer cell lectin like receptor D1 [Source:HGNC Symbol;Acc:HGNC:6378]	12	1	10226058	10329608	-0.20938751517311172	6.314797637308267	-1.7967576324087935	0.07303052481248476	0.8207821226342367	-1.7926398831979995	FALSE
ENSG00000119403	26147	PHF19	PHF19	protein_coding	PHD finger protein 19 [Source:HGNC Symbol;Acc:HGNC:24566]	9	-1	120855651	120894896	0.0803154315415755	4.354168153401136	1.794736250101741	0.07311966582194056	0.8207821226342367	1.7920830361419937	FALSE
ENSG00000204936	57126	CD177	CD177	protein_coding	CD177 molecule [Source:HGNC Symbol;Acc:HGNC:30072]	19	1	43353686	43363172	-0.6901082533664153	3.699216678785814	-1.7969258773008678	0.07316703616549412	0.8207821226342367	-1.7917873485156113	FALSE
ENSG00000040275	54908	SPDL1	SPDL1	protein_coding	spindle apparatus coiled-coil protein 1 [Source:HGNC Symbol;Acc:HGNC:26010]	5	1	169583636	169604778	-0.16054083097806715	1.9373800438980435	-1.7944090179489733	0.07318043317135772	0.8207821226342367	-1.7917037522666963	FALSE
ENSG00000087365	10992	SF3B2	SF3B2	protein_coding	splicing factor 3b subunit 2 [Source:HGNC Symbol;Acc:HGNC:10769]	11	1	66050729	66069308	0.05454854233165651	7.114030180057427	1.7947975219177423	0.07318301048308615	0.8207821226342367	1.7916876714829242	FALSE
ENSG00000108950	54757	FAM20A	FAM20A	protein_coding	FAM20A golgi associated secretory pathway pseudokinase [Source:HGNC Symbol;Acc:HGNC:23015]	17	-1	68535113	68601367	-0.3774489772297083	1.0048644109791365	-1.794791707817951	0.07332513408758663	0.820946602900199	-1.790801627040269	FALSE
ENSG00000130005	2593	GAMT	GAMT	protein_coding	guanidinoacetate N-methyltransferase [Source:HGNC Symbol;Acc:HGNC:4136]	19	-1	1397026	1401570	-0.22188055369844747	0.46994191982346356	-1.7932302037174739	0.07335082975865817	0.820946602900199	-1.7906415819132115	FALSE
ENSG00000115129	9540	TP53I3	TP53I3	protein_coding	tumor protein p53 inducible protein 3 [Source:HGNC Symbol;Acc:HGNC:19373]	2	-1	24077433	24085861	-0.1905837272470392	2.0753024116589676	-1.7927578158613566	0.07359248531589505	0.820946602900199	-1.7891386728650596	FALSE
ENSG00000125430	9953	HS3ST3B1	HS3ST3B1	protein_coding	heparan sulfate-glucosamine 3-sulfotransferase 3B1 [Source:HGNC Symbol;Acc:HGNC:5198]	17	1	14301081	14349404	-0.1316786088924271	4.39964215482355	-1.790511688074445	0.0738474933465004	0.820946602900199	-1.787557091902462	FALSE
ENSG00000213373	NA	LINC00671	LINC00671	lncRNA	long intergenic non-protein coding RNA 671 [Source:HGNC Symbol;Acc:HGNC:44339]	17	-1	42874670	42898704	-0.24641853184135787	1.85273907890338	-1.791284109609237	0.0738862624944117	0.820946602900199	-1.7873170336176023	FALSE
ENSG00000149809	7108	TM7SF2	TM7SF2	protein_coding	transmembrane 7 superfamily member 2 [Source:HGNC Symbol;Acc:HGNC:11863]	11	1	65111845	65116396	-0.18645220166526133	0.9391028728888664	-1.7896004072049132	0.0739664966825072	0.820946602900199	-1.7868205509995796	FALSE
ENSG00000139323	282809	POC1B	POC1B	protein_coding	POC1 centriolar protein B [Source:HGNC Symbol;Acc:HGNC:30836]	12	-1	89419718	89526047	-0.11157373623453548	5.572725776270291	-1.7895478772119104	0.07400404305894293	0.820946602900199	-1.7865883682826629	FALSE
ENSG00000267827	NA	AC011468.2	AC011468.2	lncRNA	novel transcript	19	-1	52130548	52171533	-0.13186357406877947	1.7447897228157176	-1.7888247328571083	0.07405564908969223	0.820946602900199	-1.7862693992689425	FALSE
ENSG00000240891	257068	PLCXD2	PLCXD2	protein_coding	phosphatidylinositol specific phospholipase C X domain containing 2 [Source:HGNC Symbol;Acc:HGNC:26462]	3	1	111674676	111846447	-0.13459174609200497	3.2866925374777263	-1.7890363803694889	0.07406867846899691	0.820946602900199	-1.7861888953883343	FALSE
ENSG00000215417	407975	MIR17HG	MIR17HG	lncRNA	miR-17-92a-1 cluster host gene [Source:HGNC Symbol;Acc:HGNC:23564]	13	1	91347820	91354579	-0.15018649421364927	1.523593620639611	-1.7885778181223742	0.07409263009809045	0.820946602900199	-1.7860409370199135	FALSE
ENSG00000092010	5720	PSME1	PSME1	protein_coding	proteasome activator subunit 1 [Source:HGNC Symbol;Acc:HGNC:9568]	14	1	24136163	24138967	0.11405523451460198	6.649746151979333	1.7887750100351614	0.07412455789988737	0.820946602900199	1.7858437675619165	FALSE
ENSG00000198648	27347	STK39	STK39	protein_coding	serine/threonine kinase 39 [Source:HGNC Symbol;Acc:HGNC:17717]	2	-1	167954020	168247595	-0.09712401241127644	5.382050540144212	-1.7887198034200664	0.07412583482547382	0.820946602900199	-1.7858358833789445	FALSE
ENSG00000183092	57596	BEGAIN	BEGAIN	protein_coding	brain enriched guanylate kinase associated [Source:HGNC Symbol;Acc:HGNC:24163]	14	-1	100537147	100587413	0.44914826278834075	0.6364637329237165	1.7910028206395285	0.07414235423805224	0.820946602900199	1.7857338967824463	FALSE
ENSG00000135049	23287	AGTPBP1	AGTPBP1	protein_coding	ATP/GTP binding protein 1 [Source:HGNC Symbol;Acc:HGNC:17258]	9	-1	85546539	85742029	-0.0984342284548898	8.8451027641152	-1.7889470381493466	0.07415710381890785	0.820946602900199	-1.7856428523639067	FALSE
ENSG00000270792	NA	AL050403.2	AL050403.2	lncRNA	novel transcript, antisense to JAG1	20	1	10672695	10994924	-0.18276150923093137	0.9381360125564446	-1.7881830239550305	0.07422477654162826	0.820946602900199	-1.7852253200417894	FALSE
ENSG00000163221	6283	S100A12	S100A12	protein_coding	S100 calcium binding protein A12 [Source:HGNC Symbol;Acc:HGNC:10489]	1	-1	153373711	153375621	-0.2917011738738573	7.836612558466342	-1.7878997143249906	0.07429132823524748	0.820946602900199	-1.7848150076407516	FALSE
ENSG00000110274	22897	CEP164	CEP164	protein_coding	centrosomal protein 164 [Source:HGNC Symbol;Acc:HGNC:29182]	11	1	117314557	117413266	0.06531482328843374	4.770207107603257	1.7874375614229285	0.07429343762678176	0.820946602900199	1.7848020074817212	FALSE
ENSG00000130402	81	ACTN4	ACTN4	protein_coding	actinin alpha 4 [Source:HGNC Symbol;Acc:HGNC:166]	19	1	38647649	38731589	0.05428535565207149	8.257088239531878	1.7874539075993885	0.07440893253057793	0.820946602900199	1.784090673479422	FALSE
ENSG00000232104	NA	RFX3-AS1	RFX3-AS1	lncRNA	RFX3 antisense RNA 1 [Source:HGNC Symbol;Acc:HGNC:51197]	9	1	3526723	3691814	-0.10865422116337164	4.790725678966006	-1.787293376422998	0.0744164902341378	0.820946602900199	-1.7840441569832712	FALSE
ENSG00000258168	NA	AC025569.1	AC025569.1	lncRNA	novel transcript, antisense to PTPRB	12	1	70468080	70543040	-0.355947652372962	-0.08251917908541938	-1.7867689883086877	0.07444540902162292	0.820946602900199	-1.7838662019563114	FALSE
ENSG00000264204	NA	AGAP7P	AGAP7P	unprocessed_pseudogene	ArfGAP with GTPase domain, ankyrin repeat and PH domain 7, pseudogene [Source:HGNC Symbol;Acc:HGNC:23465]	10	1	46109621	46131358	0.3296209002950241	2.498237036421878	1.7865053668472417	0.07452863113222932	0.820946602900199	1.7833544002554846	FALSE
ENSG00000205981	131118	DNAJC19	DNAJC19	protein_coding	DnaJ heat shock protein family (Hsp40) member C19 [Source:HGNC Symbol;Acc:HGNC:30528]	3	-1	180983709	180989774	-0.0859880885694575	2.874514766481231	-1.7857625908434616	0.07453254647350731	0.820946602900199	-1.783330333081216	FALSE
ENSG00000159339	23569	PADI4	PADI4	protein_coding	peptidyl arginine deiminase 4 [Source:HGNC Symbol;Acc:HGNC:18368]	1	1	17308195	17364004	-0.18993754098793758	7.470727160727095	-1.7856520958035513	0.07474390053368123	0.820946602900199	-1.78203269292977	FALSE
ENSG00000149150	8501	SLC43A1	SLC43A1	protein_coding	solute carrier family 43 member 1 [Source:HGNC Symbol;Acc:HGNC:9225]	11	-1	57484534	57515780	-0.106043451437289	2.7753021118030197	-1.7846738588970985	0.07474653787422034	0.820946602900199	-1.7820165195245674	FALSE
ENSG00000185222	51186	TCEAL9	TCEAL9	protein_coding	transcription elongation factor A like 9 [Source:HGNC Symbol;Acc:HGNC:30084]	X	1	103356489	103358462	-0.2674062356998741	-0.5700889234187283	-1.7846310728077972	0.07474665127133036	0.820946602900199	-1.782015824130925	FALSE
ENSG00000171984	149840	SHLD1	SHLD1	protein_coding	shieldin complex subunit 1 [Source:HGNC Symbol;Acc:HGNC:26318]	20	1	5750393	5864395	-0.09878892303080278	5.047643493281512	-1.785032560091684	0.0747515703708881	0.820946602900199	-1.781985659195498	FALSE
ENSG00000262332	NA	AC136624.1	AC136624.1	lncRNA	novel transcript, antisense to ABCC6	16	1	16223027	16224261	0.3022430022870427	-0.3965787987226244	1.7845685914418818	0.07475877702983721	0.820946602900199	1.7819414694006175	FALSE
ENSG00000170873	9788	MTSS1	MTSS1	protein_coding	MTSS I-BAR domain containing 1 [Source:HGNC Symbol;Acc:HGNC:20443]	8	-1	124550790	124728429	0.1180685786732969	6.458080887173569	1.7848392333496046	0.07479549038529366	0.820946602900199	1.7817164044283786	FALSE
ENSG00000169957	79724	ZNF768	ZNF768	protein_coding	zinc finger protein 768 [Source:HGNC Symbol;Acc:HGNC:26273]	16	-1	30524004	30526821	0.11683445897119249	2.212367869265887	1.7842497022480734	0.07482432409554471	0.820946602900199	1.7815397075324595	FALSE
ENSG00000169193	90693	CCDC126	CCDC126	protein_coding	coiled-coil domain containing 126 [Source:HGNC Symbol;Acc:HGNC:22398]	7	1	23597382	23644708	-0.09109029492423204	5.2944687335982525	-1.784228704157594	0.07493254619328138	0.820946602900199	-1.7808770034948174	FALSE
ENSG00000143320	1382	CRABP2	CRABP2	protein_coding	cellular retinoic acid binding protein 2 [Source:HGNC Symbol;Acc:HGNC:2339]	1	-1	156699606	156705816	0.2568362313148229	-0.49051884235548515	1.783439044191074	0.07494599984812061	0.820946602900199	1.7807946739280915	FALSE
ENSG00000151881	64417	TMEM267	TMEM267	protein_coding	transmembrane protein 267 [Source:HGNC Symbol;Acc:HGNC:26139]	5	-1	43444252	43483893	-0.09423652470730826	3.9534712816728583	-1.7831863440521805	0.07498619744345637	0.820946602900199	-1.7805487568489409	FALSE
ENSG00000225614	84627	ZNF469	ZNF469	protein_coding	zinc finger protein 469 [Source:HGNC Symbol;Acc:HGNC:23216]	16	1	88382989	88440757	0.2622025236094335	0.23447724293751332	1.7829779544532125	0.07499334818230599	0.820946602900199	1.780505022008811	FALSE
ENSG00000104442	55156	ARMC1	ARMC1	protein_coding	armadillo repeat containing 1 [Source:HGNC Symbol;Acc:HGNC:17684]	8	-1	65602458	65634217	-0.08475324954568464	4.1035416563439355	-1.783028622525364	0.07499718498546722	0.820946602900199	-1.780481557030161	FALSE
ENSG00000157657	114991	ZNF618	ZNF618	protein_coding	zinc finger protein 618 [Source:HGNC Symbol;Acc:HGNC:29416]	9	1	113876282	114056591	0.1539206081409148	2.303806172267083	1.7823679777059098	0.07513285590540864	0.8218517122346921	1.7796524553422217	FALSE
ENSG00000153495	121793	TEX29	TEX29	protein_coding	testis expressed 29 [Source:HGNC Symbol;Acc:HGNC:20370]	13	1	111316184	111344249	-0.1979702284416338	0.09246036618881723	-1.7817656098066132	0.07520912950719666	0.8220211627680728	-1.7791868746604977	FALSE
ENSG00000211951	NA	IGHV2-26	IGHV2-26	IG_V_gene	immunoglobulin heavy variable 2-26 [Source:HGNC Symbol;Acc:HGNC:5575]	14	-1	106301396	106301862	-0.40178934058241816	-0.04969007007425385	-1.7806927266374173	0.0754131321084183	0.8220211627680728	-1.7779435166942303	FALSE
ENSG00000110318	57562	CEP126	CEP126	protein_coding	centrosomal protein 126 [Source:HGNC Symbol;Acc:HGNC:29264]	11	1	101915010	102001062	-0.15142330932732406	2.202477773861797	-1.7807982656378576	0.07544257432082926	0.8220211627680728	-1.777764298675013	FALSE
ENSG00000235072	NA	AC012074.1	AC012074.1	lncRNA	novel transcript	2	-1	25369136	25375845	-0.16164939853706983	0.8754667334984794	-1.7802441245153393	0.07544847211461103	0.8220211627680728	-1.7777284050126538	FALSE
ENSG00000119655	10577	NPC2	NPC2	protein_coding	NPC intracellular cholesterol transporter 2 [Source:HGNC Symbol;Acc:HGNC:14537]	14	-1	74476192	74494177	0.12273539392497224	6.6528797350625215	1.7806601147652257	0.07546290373654864	0.8220211627680728	1.7776405845792436	FALSE
ENSG00000076108	11176	BAZ2A	BAZ2A	protein_coding	bromodomain adjacent to zinc finger domain 2A [Source:HGNC Symbol;Acc:HGNC:962]	12	-1	56595596	56636816	0.08840436774108174	7.62133903407375	1.7803660133187598	0.07546632298251148	0.8220211627680728	1.7776197795253523	FALSE
ENSG00000111666	56994	CHPT1	CHPT1	protein_coding	choline phosphotransferase 1 [Source:HGNC Symbol;Acc:HGNC:17852]	12	1	101696947	101744140	-0.1802684247248152	6.89136625747137	-1.7800027203423912	0.0756191984987427	0.8223427331418478	-1.7766903645580112	FALSE
ENSG00000008516	64386	MMP25	MMP25	protein_coding	matrix metallopeptidase 25 [Source:HGNC Symbol;Acc:HGNC:14246]	16	1	3046561	3060726	-0.12593028886646884	9.626540568665398	-1.7800543656868162	0.07568342181265365	0.8223427331418478	-1.776300372830931	FALSE
ENSG00000240057	107986114	AC078785.1	AC078785.1	lncRNA	uncharacterized LOC107986114 [Source:NCBI gene;Acc:107986114]	3	1	113019468	113184377	-0.1474364541651596	2.7453765115592783	-1.7788764088863338	0.0757270951578537	0.8223427331418478	-1.7760353236425634	FALSE
ENSG00000101188	4923	NTSR1	NTSR1	protein_coding	neurotensin receptor 1 [Source:HGNC Symbol;Acc:HGNC:8039]	20	1	62708836	62762771	-0.33368712221675767	1.2230034003730887	-1.780494749566142	0.07575087077026439	0.8223427331418478	-1.7758910842498894	FALSE
ENSG00000150687	11098	PRSS23	PRSS23	protein_coding	serine protease 23 [Source:HGNC Symbol;Acc:HGNC:14370]	11	1	86791059	86952910	-0.36996128786462235	2.8954674485896494	-1.780773864622791	0.07576092873829543	0.8223427331418478	-1.7758300767434936	FALSE
ENSG00000180891	404093	CUEDC1	CUEDC1	protein_coding	CUE domain containing 1 [Source:HGNC Symbol;Acc:HGNC:31350]	17	-1	57861243	57955412	0.11393512231017411	5.036523166037407	1.7781700696465488	0.07588228880046625	0.8230840430657568	1.775094476885531	FALSE
ENSG00000272632	NA	AC097504.2	AC097504.2	lncRNA	novel transcript	4	1	141430831	141431284	0.21742449735474567	0.5511336732041914	1.7773168148694956	0.07595541962907545	0.8233015470765823	1.774651672298298	FALSE
ENSG00000167861	283987	HID1	HID1	protein_coding	HID1 domain containing [Source:HGNC Symbol;Acc:HGNC:15736]	17	-1	74950742	74973166	-0.22063816805731484	0.3047794196779199	-1.7767715663672825	0.07602076430122409	0.8233713915639939	-1.7742563067688746	FALSE
ENSG00000265334	NA	AC130324.2	AC130324.2	lncRNA	novel transcript, antisense ATAD5	17	-1	30834325	30863028	-0.1397006375324248	1.941901702181863	-1.7766008527315815	0.0760680294056607	0.8233713915639939	-1.773970503756333	FALSE
ENSG00000007202	9703	KIAA0100	KIAA0100	protein_coding	KIAA0100 [Source:HGNC Symbol;Acc:HGNC:28960]	17	-1	28614446	28645454	0.0894016089124916	6.371517269913301	1.77534330869189	0.07626360241281196	0.8237105354449948	1.772789448921402	FALSE
ENSG00000272606	NA	AC015982.2	AC015982.2	lncRNA	novel transcript	2	1	55617909	55618373	0.19367204844766253	-0.1364288448103244	1.7748635469685499	0.0763280944243986	0.8237105354449948	1.7724005267697225	FALSE
ENSG00000274021	NA	AC024909.1	AC024909.1	lncRNA	novel transcript, antisense to DUSP6	12	1	89351015	89353271	0.17199482956235465	0.9110783670056165	1.7743626889420165	0.07640614688325052	0.8237105354449948	1.7719301859839394	FALSE
ENSG00000283408	NA	MIR548A1HG	MIR548A1HG	lncRNA	MIR548A1 host gene [Source:HGNC Symbol;Acc:HGNC:53539]	6	1	18522735	18674001	-0.3209053569713707	-0.5553681491394507	-1.7747367110362444	0.07646979010771945	0.8237105354449948	-1.771546964542336	FALSE
ENSG00000284052	NA	AC006460.2	AC006460.2	lncRNA	novel transcript	2	-1	190607660	190649840	0.1361772222002886	1.8471099845825802	1.7737387554577722	0.07653072755079685	0.8237105354449948	1.7711802793490856	FALSE
ENSG00000100985	4318	MMP9	MMP9	protein_coding	matrix metallopeptidase 9 [Source:HGNC Symbol;Acc:HGNC:7176]	20	1	46008908	46016561	-0.3235870531674987	6.948821320279452	-1.7744758108246719	0.07654608899886421	0.8237105354449948	-1.77108788088877	FALSE
ENSG00000164039	56898	BDH2	BDH2	protein_coding	3-hydroxybutyrate dehydrogenase 2 [Source:HGNC Symbol;Acc:HGNC:32389]	4	-1	103077592	103099870	-0.16162359929107661	1.532894336544641	-1.7735371979036851	0.07657435394186611	0.8237105354449948	-1.7709179079484734	FALSE
ENSG00000182841	NA	RRP7BP	RRP7BP	transcribed_unprocessed_pseudogene	ribosomal RNA processing 7 homolog B, pseudogene [Source:HGNC Symbol;Acc:HGNC:30454]	22	-1	42555223	42582038	-0.12834929895680824	3.891036974425942	-1.7742705477346632	0.076646160957452	0.8237105354449948	-1.7704863220727276	FALSE
ENSG00000174136	285704	RGMB	RGMB	protein_coding	repulsive guidance molecule BMP co-receptor b [Source:HGNC Symbol;Acc:HGNC:26896]	5	1	98768650	98798643	-0.18107805272967714	2.0958665336092466	-1.7730439758997931	0.07671351865155214	0.8237105354449948	-1.770081777758476	FALSE
ENSG00000198556	285989	ZNF789	ZNF789	protein_coding	zinc finger protein 789 [Source:HGNC Symbol;Acc:HGNC:27801]	7	1	99472890	99503650	-0.07880531301542115	3.66689641349395	-1.772406533565726	0.07676382992979412	0.8237105354449948	-1.7697798015857058	FALSE
ENSG00000125246	171425	CLYBL	CLYBL	protein_coding	citrate lyase beta like [Source:HGNC Symbol;Acc:HGNC:18355]	13	1	99606669	99897134	-0.10938495043436092	4.74640754457436	-1.7724826142356005	0.07677604455990826	0.8237105354449948	-1.769706511803997	FALSE
ENSG00000226571	NA	AL592429.2	AL592429.2	lncRNA	novel transcript	6	1	139271362	139667284	-0.15363808723108763	2.9462391416822302	-1.7727037770779255	0.07679635775000947	0.8237105354449948	-1.7695846503804726	FALSE
ENSG00000230131	NA	LINC02641	LINC02641	lncRNA	long intergenic non-protein coding RNA 2641 [Source:HGNC Symbol;Acc:HGNC:54125]	10	1	123356450	123537767	-0.21708888789719955	0.5380685227935879	-1.7717947176446698	0.07685401560016823	0.8237105354449948	-1.7692388966496944	FALSE
ENSG00000226696	NA	LENG8-AS1	LENG8-AS1	lncRNA	LENG8 antisense RNA 1 [Source:HGNC Symbol;Acc:HGNC:40705]	19	-1	54444807	54449045	-0.12441236040048098	2.746491158762829	-1.7717825052632201	0.07686627950372725	0.8237105354449948	-1.7691653816300297	FALSE
ENSG00000129968	81926	ABHD17A	ABHD17A	protein_coding	abhydrolase domain containing 17A [Source:HGNC Symbol;Acc:HGNC:28756]	19	-1	1876810	1885547	-0.06906697738654977	5.340013624131448	-1.7719576657494338	0.07691259927264114	0.8237105354449948	-1.7688878075822692	FALSE
ENSG00000112759	2030	SLC29A1	SLC29A1	protein_coding	solute carrier family 29 member 1 (Augustine blood group) [Source:HGNC Symbol;Acc:HGNC:11003]	6	1	44219505	44234151	0.28188885688973375	3.6106752957243735	1.7716099812923631	0.07694904041388677	0.8237105354449948	1.7686695275639515	FALSE
ENSG00000211820	NA	TRAV41	TRAV41	TR_V_gene	T cell receptor alpha variable 41 [Source:HGNC Symbol;Acc:HGNC:12142]	14	1	22320188	22320691	0.26045509372670367	0.06850434212607553	1.7697979593847917	0.07717131337565904	0.8241254303152455	1.7673399483948489	FALSE
ENSG00000144426	65065	NBEAL1	NBEAL1	protein_coding	neurobeachin like 1 [Source:HGNC Symbol;Acc:HGNC:20681]	2	1	203014879	203226378	-0.07650264179737087	4.191024972499278	-1.7697082540146543	0.07720319972496067	0.8241254303152455	-1.7671494685712874	FALSE
ENSG00000141540	94015	TTYH2	TTYH2	protein_coding	tweety family member 2 [Source:HGNC Symbol;Acc:HGNC:13877]	17	1	74213571	74262020	0.10536885882607638	4.386201310814133	1.7698391861783758	0.07720653207992846	0.8241254303152455	1.7671295657470982	FALSE
ENSG00000100307	23492	CBX7	CBX7	protein_coding	chromobox 7 [Source:HGNC Symbol;Acc:HGNC:1557]	22	-1	39120167	39152680	0.07039829426282473	6.08348548984234	1.769888423322655	0.07721931130152634	0.8241254303152455	1.767053247053415	FALSE
ENSG00000197208	6583	SLC22A4	SLC22A4	protein_coding	solute carrier family 22 member 4 [Source:HGNC Symbol;Acc:HGNC:10968]	5	1	132294394	132344190	-0.12460105000111987	6.696694124433684	-1.7697987729733562	0.07727107856936048	0.8241254303152455	-1.7667441933861154	FALSE
ENSG00000112137	221692	PHACTR1	PHACTR1	protein_coding	phosphatase and actin regulator 1 [Source:HGNC Symbol;Acc:HGNC:20990]	6	1	12716805	13290484	0.15462314137044864	3.972618976866368	1.769556303984549	0.0773065889438903	0.8241254303152455	1.7665322918778839	FALSE
ENSG00000258352	NA	AC119044.1	AC119044.1	transcribed_processed_pseudogene	interferon induced transmembrane protein 3 (1-8U) (IFITM3) pseudogene	12	-1	47135498	47138370	-0.1361363874463073	2.1136546852742106	-1.768106907114553	0.07746894235710876	0.8252889868826333	-1.7655644872373923	FALSE
ENSG00000182324	3770	KCNJ14	KCNJ14	protein_coding	potassium voltage-gated channel subfamily J member 14 [Source:HGNC Symbol;Acc:HGNC:6260]	19	1	48455509	48466980	-0.12776899124070917	1.8806776911099468	-1.76734638326678	0.07758273738943557	0.8259340011307722	-1.7648871283433996	FALSE
ENSG00000168528	347735	SERINC2	SERINC2	protein_coding	serine incorporator 2 [Source:HGNC Symbol;Acc:HGNC:23231]	1	1	31409565	31434680	-0.2349456077219414	1.9860751703533421	-1.7681579849610194	0.07772219339927225	0.8262530362789896	-1.7640581265416921	FALSE
ENSG00000189241	7259	TSPYL1	TSPYL1	protein_coding	TSPY like 1 [Source:HGNC Symbol;Acc:HGNC:12382]	6	-1	116267760	116279903	0.07098374378642713	5.578713365646151	1.7661462219151525	0.07781180315458378	0.8262530362789896	1.7635260768943353	FALSE
ENSG00000099998	2687	GGT5	GGT5	protein_coding	gamma-glutamyltransferase 5 [Source:HGNC Symbol;Acc:HGNC:4260]	22	-1	24219654	24245142	0.3712191584158595	-0.11372147472211586	1.7663134804722782	0.07782789121399632	0.8262530362789896	1.7634306083676423	FALSE
ENSG00000280832	NA	GSEC	GSEC	lncRNA	G-quadruplex forming sequence containing lncRNA [Source:HGNC Symbol;Acc:HGNC:48645]	11	-1	126340889	126355587	-0.201984416058127	3.8228773462543586	-1.76662702747867	0.07787779523944058	0.8262530362789896	-1.76313457393833	FALSE
ENSG00000111912	135112	NCOA7	NCOA7	protein_coding	nuclear receptor coactivator 7 [Source:HGNC Symbol;Acc:HGNC:21081]	6	1	125781161	125932034	-0.09004709740725758	5.6025534532562125	-1.7648393375390123	0.07804876450623337	0.8262530362789896	-1.7621215411096243	FALSE
ENSG00000180992	64928	MRPL14	MRPL14	protein_coding	mitochondrial ribosomal protein L14 [Source:HGNC Symbol;Acc:HGNC:14279]	6	-1	44113451	44127452	-0.1199381824660899	2.2516944863698236	-1.7643739868521278	0.07808472836982056	0.8262530362789896	-1.761908676864454	FALSE
ENSG00000083290	9706	ULK2	ULK2	protein_coding	unc-51 like autophagy activating kinase 2 [Source:HGNC Symbol;Acc:HGNC:13480]	17	-1	19770829	19867936	0.09301704589296911	4.5846958912297415	1.7643275337586328	0.07812201222084408	0.8262530362789896	1.7616880840795563	FALSE
ENSG00000105323	11100	HNRNPUL1	HNRNPUL1	protein_coding	heterogeneous nuclear ribonucleoprotein U like 1 [Source:HGNC Symbol;Acc:HGNC:17011]	19	1	41262496	41307787	0.04653514015367488	7.969473507687542	1.7644186348433895	0.07813234806546131	0.8262530362789896	1.7616269464303353	FALSE
ENSG00000159314	201176	ARHGAP27	ARHGAP27	protein_coding	Rho GTPase activating protein 27 [Source:HGNC Symbol;Acc:HGNC:31813]	17	-1	45393902	45434421	0.06105503177851901	7.770190647110647	1.764205940974218	0.07815413150100872	0.8262530362789896	1.7614981165894026	FALSE
ENSG00000127311	92797	HELB	HELB	protein_coding	DNA helicase B [Source:HGNC Symbol;Acc:HGNC:17196]	12	1	66302545	66347645	-0.1001586279607034	6.196201256632931	-1.763994891296745	0.07822250267186524	0.8262530362789896	-1.761093951086461	FALSE
ENSG00000156469	51001	MTERF3	MTERF3	protein_coding	mitochondrial transcription termination factor 3 [Source:HGNC Symbol;Acc:HGNC:24258]	8	-1	96239398	96261610	-0.08599556131139074	3.5939692236484198	-1.7629980236628935	0.0783098027628714	0.8262530362789896	-1.7605783080314519	FALSE
ENSG00000158882	84134	TOMM40L	TOMM40L	protein_coding	translocase of outer mitochondrial membrane 40 like [Source:HGNC Symbol;Acc:HGNC:25756]	1	1	161225939	161230746	-0.11974721595567983	2.3950423360360737	-1.7630903968874094	0.07835259225308544	0.8262530362789896	-1.7603257402817356	FALSE
ENSG00000170006	201799	TMEM154	TMEM154	protein_coding	transmembrane protein 154 [Source:HGNC Symbol;Acc:HGNC:26489]	4	-1	152618628	152680012	0.09878736678595246	8.924265024255892	1.7628613230628376	0.07840075059299452	0.8262530362789896	1.760041616791973	FALSE
ENSG00000279821	NA	AC145098.2	AC145098.2	TEC	TEC	5	-1	177476631	177479656	-0.14490585244656495	2.3823214260433536	-1.7629856146392044	0.07840497937693426	0.8262530362789896	-1.760016674692528	FALSE
ENSG00000141696	10609	P3H4	P3H4	protein_coding	prolyl 3-hydroxylase family member 4 (non-enzymatic) [Source:HGNC Symbol;Acc:HGNC:16946]	17	-1	41801947	41812604	-0.19988998169954997	0.20132854136733377	-1.7615157351449517	0.07855970748925661	0.8262530362789896	-1.7591048135260545	FALSE
ENSG00000222009	149478	BTBD19	BTBD19	protein_coding	BTB domain containing 19 [Source:HGNC Symbol;Acc:HGNC:27145]	1	1	44808482	44815585	-0.14162072045879892	2.244721027954019	-1.7616279327385642	0.07865015451136911	0.8262530362789896	-1.7585724576055348	FALSE
ENSG00000164543	9263	STK17A	STK17A	protein_coding	serine/threonine kinase 17a [Source:HGNC Symbol;Acc:HGNC:11395]	7	1	43582758	43650713	-0.06639482410255404	7.353410094245072	-1.761562406886682	0.0786942882912441	0.8262530362789896	-1.7583128744427525	FALSE
ENSG00000197714	10794	ZNF460	ZNF460	protein_coding	zinc finger protein 460 [Source:HGNC Symbol;Acc:HGNC:21628]	19	1	57280051	57294069	0.1980097466873918	1.9315593280236891	1.760744833377416	0.07870134166178581	0.8262530362789896	1.7582713993710268	FALSE
ENSG00000177025	147685	C19orf18	C19orf18	protein_coding	chromosome 19 open reading frame 18 [Source:HGNC Symbol;Acc:HGNC:28642]	19	-1	57958437	57974534	-0.18477442815096468	0.47074285516066017	-1.7607013762496464	0.07871953838796038	0.8262530362789896	-1.75816441335312	FALSE
ENSG00000163126	200539	ANKRD23	ANKRD23	protein_coding	ankyrin repeat domain 23 [Source:HGNC Symbol;Acc:HGNC:24470]	2	-1	96824526	96857934	-0.09804145497856176	3.5900837784734634	-1.7606468644954993	0.07872493255780509	0.8262530362789896	-1.7581327026823839	FALSE
ENSG00000161542	5635	PRPSAP1	PRPSAP1	protein_coding	phosphoribosyl pyrophosphate synthetase associated protein 1 [Source:HGNC Symbol;Acc:HGNC:9466]	17	-1	76309478	76384521	0.07093936179282156	4.224183007618927	1.7605391313060497	0.07879758705869232	0.8262530362789896	1.7577057613149472	FALSE
ENSG00000072135	26469	PTPN18	PTPN18	protein_coding	protein tyrosine phosphatase non-receptor type 18 [Source:HGNC Symbol;Acc:HGNC:9649]	2	1	130356045	130375405	0.05790347402990381	7.315590901364191	1.7605521067060361	0.07889240860012733	0.8262530362789896	1.7571490407282515	FALSE
ENSG00000277157	8360	HIST1H4D	HIST1H4D	protein_coding	histone cluster 1 H4 family member d [Source:HGNC Symbol;Acc:HGNC:4782]	6	-1	26188765	26189076	-0.21748055998069038	1.045554326705183	-1.7602912533917352	0.07893901225548841	0.8262530362789896	-1.7568756187010248	FALSE
ENSG00000233038	NA	AC011899.2	AC011899.2	lncRNA	novel transcript, antisense to PTPRN2	7	1	157854529	157863011	0.17620607417582335	2.3770616060106406	1.7599563089639496	0.07898731073154969	0.8262530362789896	1.7565923917461705	FALSE
ENSG00000160072	83858	ATAD3B	ATAD3B	protein_coding	ATPase family AAA domain containing 3B [Source:HGNC Symbol;Acc:HGNC:24007]	1	1	1471765	1497848	-0.10012280029912857	3.532456050239818	-1.7592300277776243	0.0790221934294932	0.8262530362789896	-1.7563879238182394	FALSE
ENSG00000151726	2180	ACSL1	ACSL1	protein_coding	acyl-CoA synthetase long chain family member 1 [Source:HGNC Symbol;Acc:HGNC:3569]	4	-1	184755595	184826818	-0.1780610853386566	10.018061036676693	-1.7592786197040957	0.07903988783198475	0.8262530362789896	-1.7562842346238166	FALSE
ENSG00000173327	4296	MAP3K11	MAP3K11	protein_coding	mitogen-activated protein kinase kinase kinase 11 [Source:HGNC Symbol;Acc:HGNC:6850]	11	-1	65597756	65615382	0.06412029081104809	6.544150077600498	1.7591826384313678	0.07905096420849853	0.8262530362789896	1.7562193366685073	FALSE
ENSG00000184635	81931	ZNF93	ZNF93	protein_coding	zinc finger protein 93 [Source:HGNC Symbol;Acc:HGNC:13169]	19	1	19900913	19963464	0.10585247773889961	3.1108070565235972	1.7580604742456674	0.07924334920361338	0.8264042511651155	1.7550933056578426	FALSE
ENSG00000142002	91039	DPP9	DPP9	protein_coding	dipeptidyl peptidase 9 [Source:HGNC Symbol;Acc:HGNC:18648]	19	-1	4675224	4724673	-0.049739867030197615	5.588599923594319	-1.7572044854185678	0.07930510302641008	0.8264042511651155	-1.7547323313729255	FALSE
ENSG00000111364	57696	DDX55	DDX55	protein_coding	DEAD-box helicase 55 [Source:HGNC Symbol;Acc:HGNC:20085]	12	1	123602077	123620943	-0.07323161248758048	4.413281838684036	-1.757174347174119	0.07933376046236754	0.8264042511651155	-1.754564895541346	FALSE
ENSG00000266903	NA	AC243964.3	AC243964.3	lncRNA	novel transcript, antisense to CEACAM16, CEACAM19, PVR & IGSF23	19	-1	44631573	44725217	-0.22554396555562883	0.10502729877009728	-1.75722436674749	0.07933834348682041	0.8264042511651155	-1.7545381230212207	FALSE
ENSG00000117748	6118	RPA2	RPA2	protein_coding	replication protein A2 [Source:HGNC Symbol;Acc:HGNC:10290]	1	-1	27891524	27914746	-0.07419050508243163	5.327174996183424	-1.757723558475589	0.07936800475721502	0.8264042511651155	-1.7543648820443563	FALSE
ENSG00000081721	11266	DUSP12	DUSP12	protein_coding	dual specificity phosphatase 12 [Source:HGNC Symbol;Acc:HGNC:3067]	1	1	161749758	161757238	-0.0760159950228072	3.310565987797912	-1.756560762282048	0.07942142286678268	0.8264042511651155	-1.7540530185157504	FALSE
ENSG00000157020	6396	SEC13	SEC13	protein_coding	SEC13 homolog, nuclear pore and COPII coat complex component [Source:HGNC Symbol;Acc:HGNC:10697]	3	-1	10293131	10321112	0.05652354888891775	4.986635987684149	1.7566423384707457	0.07943838169603425	0.8264042511651155	1.7539540458067748	FALSE
ENSG00000168434	91949	COG7	COG7	protein_coding	component of oligomeric golgi complex 7 [Source:HGNC Symbol;Acc:HGNC:18622]	16	-1	23388493	23453189	-0.0719162441621064	4.092762281191302	-1.7548208783791537	0.07970117869862306	0.8285824281463421	-1.7524225386109242	FALSE
ENSG00000166341	8642	DCHS1	DCHS1	protein_coding	dachsous cadherin-related 1 [Source:HGNC Symbol;Acc:HGNC:13681]	11	-1	6621330	6655809	0.19844015261453007	1.9425477847983537	1.754074539620492	0.07993066545154771	0.8299818343659459	1.7510885079474894	FALSE
ENSG00000205784	645432	ARRDC5	ARRDC5	protein_coding	arrestin domain containing 5 [Source:HGNC Symbol;Acc:HGNC:31407]	19	-1	4890437	4902896	-0.12314885560661892	4.558353045345521	-1.7539867520086816	0.07994280578574708	0.8299818343659459	-1.7510180216425817	FALSE
ENSG00000131473	47	ACLY	ACLY	protein_coding	ATP citrate lyase [Source:HGNC Symbol;Acc:HGNC:115]	17	-1	41866917	41930542	0.07183942328591364	6.228506663307389	1.7527569184737346	0.08009858309321934	0.8302931648167097	1.7501143557140157	FALSE
ENSG00000117834	200010	SLC5A9	SLC5A9	protein_coding	solute carrier family 5 member 9 [Source:HGNC Symbol;Acc:HGNC:22146]	1	1	48222685	48248644	0.2667000551516936	0.047537278603316926	1.751993727160226	0.0802135901320163	0.8302931648167097	1.7494481144699539	FALSE
ENSG00000163106	27306	HPGDS	HPGDS	protein_coding	hematopoietic prostaglandin D synthase [Source:HGNC Symbol;Acc:HGNC:17890]	4	-1	94298535	94342876	-0.309992585526104	-0.7567125300655151	-1.7519173532300987	0.0802144704129612	0.8302931648167097	-1.7494430179544056	FALSE
ENSG00000223799	NA	IL10RB-DT	IL10RB-DT	lncRNA	IL10RB divergent transcript [Source:HGNC Symbol;Acc:HGNC:44303]	21	-1	33263873	33266260	-0.1591721200239744	1.057095196757414	-1.7520684764912058	0.08023623894064764	0.8302931648167097	-1.7493170003263916	FALSE
ENSG00000120265	5110	PCMT1	PCMT1	protein_coding	protein-L-isoaspartate (D-aspartate) O-methyltransferase [Source:HGNC Symbol;Acc:HGNC:8728]	6	1	149749443	149811420	-0.07940409579960761	6.191464344715101	-1.7517285543660959	0.0803048852911038	0.8302931648167097	-1.7489197896193425	FALSE
ENSG00000008130	65220	NADK	NADK	protein_coding	NAD kinase [Source:HGNC Symbol;Acc:HGNC:29831]	1	-1	1751232	1780457	0.07688851572577882	8.51788565520272	1.751662194402526	0.08031094131749507	0.8302931648167097	1.748884760671161	FALSE
ENSG00000119929	51076	CUTC	CUTC	protein_coding	cutC copper transporter [Source:HGNC Symbol;Acc:HGNC:24271]	10	1	99702558	99756134	-0.06469513270264748	4.612844877066338	-1.7510813666852472	0.08036664054711316	0.8302931648167097	-1.7485626887132588	FALSE
ENSG00000020181	25960	ADGRA2	ADGRA2	protein_coding	adhesion G protein-coupled receptor A2 [Source:HGNC Symbol;Acc:HGNC:17849]	8	1	37784191	37844896	0.18205085695285028	1.6862376383812465	1.750891980998961	0.08044272272126957	0.8302931648167097	1.748123048487266	FALSE
ENSG00000133678	80195	TMEM254	TMEM254	protein_coding	transmembrane protein 254 [Source:HGNC Symbol;Acc:HGNC:25804]	10	1	80078646	80092557	-0.08745169680323972	3.171823603083467	-1.750406603820163	0.0804680852872424	0.8302931648167097	-1.7479765661697528	FALSE
ENSG00000169981	7584	ZNF35	ZNF35	protein_coding	zinc finger protein 35 [Source:HGNC Symbol;Acc:HGNC:13099]	3	1	44648732	44660791	0.12309186135133021	1.4647023233332634	1.7500371253451297	0.0805279761429167	0.8302931648167097	1.7476308133779952	FALSE
ENSG00000164091	80335	WDR82	WDR82	protein_coding	WD repeat domain 82 [Source:HGNC Symbol;Acc:HGNC:28826]	3	-1	52254434	52288020	0.07831820270995671	7.3477149587661605	1.7499470326822182	0.08059500746897245	0.8302931648167097	1.747244085911792	FALSE
ENSG00000260261	NA	AC124944.2	AC124944.2	transcribed_unprocessed_pseudogene	programmed cell death 6 (PDCD6) pseudogene	3	-1	195913078	195954485	-0.1233049853987005	2.565990231813045	-1.7495869080413438	0.08065600516028185	0.8302931648167097	-1.7468923955701992	FALSE
ENSG00000106133	260294	NSUN5P2	NSUN5P2	transcribed_unprocessed_pseudogene	NSUN5 pseudogene 2 [Source:HGNC Symbol;Acc:HGNC:16609]	7	-1	72947581	72954790	-0.12048389357357081	3.4956119355112967	-1.7493156215242502	0.0807129612899462	0.8302931648167097	-1.7465642023453392	FALSE
ENSG00000181690	5324	PLAG1	PLAG1	protein_coding	PLAG1 zinc finger [Source:HGNC Symbol;Acc:HGNC:9045]	8	-1	56160909	56211324	-0.11267246369222716	3.289812660136397	-1.7498166130957256	0.08076647791512624	0.8302931648167097	-1.746255999602749	FALSE
ENSG00000186020	57711	ZNF529	ZNF529	protein_coding	zinc finger protein 529 [Source:HGNC Symbol;Acc:HGNC:29328]	19	-1	36534774	36605276	-0.11567716488992019	4.043175003604788	-1.7484128101876737	0.08085384637070266	0.8302931648167097	-1.7457532000135558	FALSE
ENSG00000198468	642946	FLVCR1-DT	FLVCR1-DT	lncRNA	FLVCR1 divergent transcript [Source:HGNC Symbol;Acc:HGNC:39077]	1	-1	212852105	212858126	0.21464754864002833	2.1072291839906083	1.7492810604306757	0.08087910579450287	0.8302931648167097	1.7456079159388098	FALSE
ENSG00000072501	8243	SMC1A	SMC1A	protein_coding	structural maintenance of chromosomes 1A [Source:HGNC Symbol;Acc:HGNC:11111]	X	-1	53374149	53422728	0.08553249359681114	6.043455913390864	1.74817843756426	0.08088279105396483	0.8302931648167097	1.7455867225923416	FALSE
ENSG00000160570	162989	DEDD2	DEDD2	protein_coding	death effector domain containing 2 [Source:HGNC Symbol;Acc:HGNC:24450]	19	-1	42198598	42220140	0.06033780624568763	6.336898032115521	1.7472933120617666	0.08106171178171499	0.8311860056562168	1.7445587194431533	FALSE
ENSG00000231964	NA	AL731567.1	AL731567.1	lncRNA	novel transcript	10	-1	45444570	45453121	-0.1874083030476541	2.4735845011435433	-1.7473735512896988	0.08115853701306973	0.8311860056562168	-1.7440031703684002	FALSE
ENSG00000130844	55422	ZNF331	ZNF331	protein_coding	zinc finger protein 331 [Source:HGNC Symbol;Acc:HGNC:15489]	19	1	53519527	53580269	-0.09158834301453389	3.9123614126163058	-1.746527815848659	0.08115873270154236	0.8311860056562168	-1.7440020481217728	FALSE
ENSG00000065526	23013	SPEN	SPEN	protein_coding	spen family transcriptional repressor [Source:HGNC Symbol;Acc:HGNC:17575]	1	1	15847707	15940456	0.06739158698676384	7.341317332533585	1.7465571269365827	0.08118411440714128	0.8311860056562168	1.74385650612608	FALSE
ENSG00000182923	80254	CEP63	CEP63	protein_coding	centrosomal protein 63 [Source:HGNC Symbol;Acc:HGNC:25815]	3	1	134485721	134575017	0.08907651575841413	7.2029371105462205	1.7458696120834594	0.0813842752637146	0.8320184335414573	1.7427100499690167	FALSE
ENSG00000242808	347689	SOX2-OT	SOX2-OT	lncRNA	SOX2 overlapping transcript [Source:HGNC Symbol;Acc:HGNC:20209]	3	1	180989762	181836880	-0.14824133402935114	1.798182535950368	-1.7450590400688974	0.08139798470063689	0.8320184335414573	-1.7426316105507054	FALSE
ENSG00000259315	NA	ACTG1P17	ACTG1P17	transcribed_processed_pseudogene	actin gamma 1 pseudogene 17 [Source:HGNC Symbol;Acc:HGNC:51497]	15	-1	82725873	82738904	-0.13210222648758685	1.7244339987594166	-1.744775339627012	0.08144864424594467	0.8320184335414573	-1.7423418517026075	FALSE
ENSG00000243970	NA	PPIEL	PPIEL	transcribed_unprocessed_pseudogene	peptidylprolyl isomerase E like pseudogene [Source:HGNC Symbol;Acc:HGNC:33195]	1	-1	39522280	39559671	-0.14222601272763802	3.5795246298619205	-1.7453783760894488	0.08155314933536666	0.8320184335414573	-1.7417445726841585	FALSE
ENSG00000070019	2984	GUCY2C	GUCY2C	protein_coding	guanylate cyclase 2C [Source:HGNC Symbol;Acc:HGNC:4688]	12	-1	14612632	14696599	-0.28390433007852967	-0.9623203601720294	-1.7442301620557328	0.08157876501863227	0.8320184335414573	-1.7415982658809557	FALSE
ENSG00000231871	NA	IPO9-AS1	IPO9-AS1	lncRNA	IPO9 antisense RNA 1 [Source:HGNC Symbol;Acc:HGNC:40892]	1	-1	201688259	201829559	-0.18905125526924427	0.1111754383243702	-1.7438493159605921	0.08158726306598908	0.8320184335414573	-1.7415497365795745	FALSE
ENSG00000070610	57704	GBA2	GBA2	protein_coding	glucosylceramidase beta 2 [Source:HGNC Symbol;Acc:HGNC:18986]	9	-1	35736866	35749228	0.050557221958047016	5.882575486077834	1.743798806875128	0.08168964265612468	0.8325151427326871	1.7409654055429418	FALSE
ENSG00000237945	NA	LINC00649	LINC00649	lncRNA	long intergenic non-protein coding RNA 649 [Source:HGNC Symbol;Acc:HGNC:44305]	21	1	33915534	33977691	-0.14629294487031963	5.301805866471787	-1.7440371085755417	0.08176214374068022	0.8327069018789829	-1.7405519651880017	FALSE
ENSG00000122376	54537	SHLD2	SHLD2	protein_coding	shieldin complex subunit 2 [Source:HGNC Symbol;Acc:HGNC:28773]	10	1	87094161	87191468	-0.06648482346289963	5.5448234816498205	-1.7424129452024135	0.08191294060617349	0.8336952898571897	-1.7396929916810489	FALSE
ENSG00000178381	90637	ZFAND2A	ZFAND2A	protein_coding	zinc finger AN1-type containing 2A [Source:HGNC Symbol;Acc:HGNC:28073]	7	-1	1152071	1160759	0.10419169743069956	3.239123001815475	1.7420905071662172	0.08203189611329527	0.8343115931986258	1.7390162983838464	FALSE
ENSG00000126391	83786	FRMD8	FRMD8	protein_coding	FERM domain containing 8 [Source:HGNC Symbol;Acc:HGNC:25462]	11	1	65386621	65413525	0.07017076950937096	6.052931565679853	1.7415258244577052	0.08208790483560777	0.8343115931986258	1.7386979612987825	FALSE
[truncated: 13,985 more rows]
