# Supplementary material for: Baseline Expression of Immune Gene Modules in Blood is Associated With Primary Response to Anti-TNF Therapy in Crohn’s Disease Patients
Source: J Crohns Colitis. 2023 Sep 30;18(3):431–45. doi: 10.1093/ecco-jcc/jjad166 (PMC10906954; doi:10.1093/ecco-jcc/jjad166)
Supplement: jjad166_suppl_Supplementary_Data [file jjad166_suppl_supplementary_data.zip › 2023-08-17_multiPANTS_RNAseq_manuscript_supplementary_data_bb9v012/fig_3b/dream.gene_expr_filtered_vobj_fit_dge_3.topTable_coefs_22,23,24.csv]

GENEID	ENTREZID	GENENAME	SYMBOL	GENEBIOTYPE	DESCRIPTION	SEQNAME	SEQSTRAND	GENESEQSTART	GENESEQEND	Primary_ResponseTRUE.ns.Study_Day..knots...7...c.14..30..1	Primary_ResponseTRUE.ns.Study_Day..knots...7...c.14..30..2	Primary_ResponseTRUE.ns.Study_Day..knots...7...c.14..30..3	AveExpr	F	P.Value	adj.P.Val	F.std	significant
ENSG00000183762	83999	KREMEN1	KREMEN1	protein_coding	kringle containing transmembrane protein 1 [Source:HGNC Symbol;Acc:HGNC:17550]	22	1	29073078	29168333	-0.4031391226397862	-1.546959239007325	-0.4139002944202074	6.644869784866923	13.143036240159566	2.763672144884012e-8	4.286731863929591e-4	12.682031021913161	TRUE
ENSG00000275395	8857	FCGBP	FCGBP	protein_coding	Fc fragment of IgG binding protein [Source:HGNC Symbol;Acc:HGNC:13572]	19	-1	39863323	39934626	0.25661428923432816	1.1396449193917177	0.5772653799149061	2.1366027120866806	12.46206961137731	7.074724489515054e-8	4.547491460101944e-4	12.038905975703505	TRUE
ENSG00000258760	NA	AL355076.2	AL355076.2	lncRNA	novel transcript	14	-1	65236480	65318790	0.40109603989991865	1.3374500036336798	0.6299173938092391	3.3502694159213773	12.187874157387673	1.0105209350799756e-7	4.547491460101944e-4	11.794747902695576	TRUE
ENSG00000198216	777	CACNA1E	CACNA1E	protein_coding	calcium voltage-gated channel subunit alpha1 E [Source:HGNC Symbol;Acc:HGNC:1392]	1	1	181317690	181808084	-0.28513696371272446	-1.450468441856034	-0.34669738258553623	4.9642072548896925	12.07407531349262	1.1727139346533284e-7	4.547491460101944e-4	11.69276866530697	TRUE
ENSG00000162645	2634	GBP2	GBP2	protein_coding	guanylate binding protein 2 [Source:HGNC Symbol;Acc:HGNC:4183]	1	-1	89106132	89150456	-0.24377323167745357	-1.0216965297448133	-0.2614340592829786	8.576541360597354	11.24162041059818	3.6309810855515665e-7	0.001126402952359807	10.91769472719316	TRUE
ENSG00000153064	55024	BANK1	BANK1	protein_coding	B cell scaffold protein with ankyrin repeats 1 [Source:HGNC Symbol;Acc:HGNC:18233]	4	1	101411286	102074812	0.31505395433618094	0.68702946848782	0.2836901859982311	6.052841605061947	10.379980599372212	1.2261108700257263e-6	0.0031697009508281733	10.081390030605752	TRUE
ENSG00000005961	3674	ITGA2B	ITGA2B	protein_coding	integrin subunit alpha 2b [Source:HGNC Symbol;Acc:HGNC:6138]	17	-1	44372180	44389649	-0.4300255180405626	-1.2025916773747167	-0.24057025181584274	5.657727759953573	10.246655291842846	1.4432825207096331e-6	0.0031981078826753026	9.969169937466125	TRUE
ENSG00000265531	NA	FCGR1CP	FCGR1CP	unprocessed_pseudogene	Fc fragment of IgG receptor Ic, pseudogene [Source:HGNC Symbol;Acc:HGNC:3615]	1	1	143874793	143883575	-0.5977161095473221	-1.9194798190037348	-0.5131052433078596	2.296122309083829	10.117322425052665	1.7278349953456786e-6	0.0033500560766008525	9.845291471019186	TRUE
ENSG00000144645	114884	OSBPL10	OSBPL10	protein_coding	oxysterol binding protein like 10 [Source:HGNC Symbol;Acc:HGNC:16395]	3	-1	31657890	32077580	0.3674553137330273	0.9079919549048887	0.3749853942000123	4.325815324265651	9.999821963175254	2.0792765673571213e-6	0.003583517648475145	9.717781884921228	TRUE
ENSG00000166333	3611	ILK	ILK	protein_coding	integrin linked kinase [Source:HGNC Symbol;Acc:HGNC:6040]	11	1	6603708	6610874	-0.15630192873402804	-0.4133325584221997	-0.12304399423017048	6.657650440907333	9.849958855522496	2.4407993920523398e-6	0.003726001447021818	9.607340581822461	TRUE
ENSG00000120217	29126	CD274	CD274	protein_coding	CD274 molecule [Source:HGNC Symbol;Acc:HGNC:17635]	9	1	5450503	5470566	-0.2810479144072715	-1.9035178210667936	-0.2557786601464714	4.4407642269649	9.774499665454142	2.7171395017581714e-6	0.003726001447021818	9.533426401778916	TRUE
ENSG00000150337	2209	FCGR1A	FCGR1A	protein_coding	Fc fragment of IgG receptor Ia [Source:HGNC Symbol;Acc:HGNC:3613]	1	1	149782671	149792518	-0.49631451717828584	-1.8308277335494734	-0.3440272326850009	4.164536601383725	9.740303660884472	2.8826005650352535e-6	0.003726001447021818	9.492680762777974	TRUE
ENSG00000108861	1845	DUSP3	DUSP3	protein_coding	dual specificity phosphatase 3 [Source:HGNC Symbol;Acc:HGNC:3069]	17	-1	43766125	43778977	-0.16605666776231956	-0.7322136026845312	-0.19869336480462202	5.244811511504233	9.641267823263206	3.23535599125972e-6	0.0038602774446484245	9.413089748877907	TRUE
ENSG00000198019	2210	FCGR1B	FCGR1B	protein_coding	Fc fragment of IgG receptor Ib [Source:HGNC Symbol;Acc:HGNC:3614]	1	1	121087345	121097161	-0.37212629020214677	-1.4708540066489106	-0.42967444678036326	3.9093380710166574	9.464864359252731	4.19847246749395e-6	0.004525090863016052	9.233359014281218	TRUE
ENSG00000064601	5476	CTSA	CTSA	protein_coding	cathepsin A [Source:HGNC Symbol;Acc:HGNC:9251]	20	1	45890144	45898820	-0.18232756832911404	-0.6167832141164539	-0.1804842268284784	7.539550470096468	9.431909992863705	4.376014631244973e-6	0.004525090863016052	9.20478164461178	TRUE
ENSG00000075399	9605	VPS9D1	VPS9D1	protein_coding	VPS9 domain containing 1 [Source:HGNC Symbol;Acc:HGNC:13526]	16	-1	89707134	89720898	-0.19162864690527406	-0.8879158769849189	-0.17829277158456275	5.277427347768331	9.280931099140293	5.313992870291003e-6	0.005151583963192734	9.070744811503294	TRUE
ENSG00000136573	640	BLK	BLK	protein_coding	BLK proto-oncogene, Src family tyrosine kinase [Source:HGNC Symbol;Acc:HGNC:1057]	8	1	11486894	11564599	0.2836939326154687	0.7605674387877803	0.34528373222472947	4.732720376186706	9.010009879631278	8.088218427465434e-6	0.007080158559148534	8.7805956992991	TRUE
ENSG00000182389	785	CACNB4	CACNB4	protein_coding	calcium voltage-gated channel auxiliary subunit beta 4 [Source:HGNC Symbol;Acc:HGNC:1404]	2	-1	151832768	152099475	0.12498655215279741	1.4641338224489302	0.31566378582297056	3.9635138928974167	8.954112461172482	8.524520929302876e-6	0.007080158559148534	8.744283507329127	TRUE
ENSG00000106683	3984	LIMK1	LIMK1	protein_coding	LIM domain kinase 1 [Source:HGNC Symbol;Acc:HGNC:6613]	7	1	74082933	74122525	-0.24718451026299096	-0.6979082867942396	-0.14526302734606003	5.245777400718234	8.897094966947488	9.235841466815432e-6	0.007080158559148534	8.688880877476658	TRUE
ENSG00000231925	6892	TAPBP	TAPBP	protein_coding	TAP binding protein [Source:HGNC Symbol;Acc:HGNC:11566]	6	-1	33299694	33314387	-0.12458788345198876	-0.41075742644756424	-0.11042722287184757	9.364710458381417	8.885571018556732	9.341703904663718e-6	0.007080158559148534	8.681001404093498	TRUE
ENSG00000112053	116369	SLC26A8	SLC26A8	protein_coding	solute carrier family 26 member 8 [Source:HGNC Symbol;Acc:HGNC:14468]	6	-1	35943516	36024868	-0.3407553756954114	-1.2654817436760764	-0.35770125383867707	5.7019733423677685	8.86722133819909	9.629901120383135e-6	0.007080158559148534	8.659993483947872	TRUE
ENSG00000125952	4149	MAX	MAX	protein_coding	MYC associated factor X [Source:HGNC Symbol;Acc:HGNC:6913]	14	-1	65006174	65102695	-0.1401164523414179	-0.36517544312589073	-0.1264918476772096	8.713887109930772	8.82698013957452	1.0042130636404343e-5	0.007080158559148534	8.631009314821492	TRUE
ENSG00000152952	5352	PLOD2	PLOD2	protein_coding	procollagen-lysine,2-oxoglutarate 5-dioxygenase 2 [Source:HGNC Symbol;Acc:HGNC:9082]	3	-1	146069440	146163653	-0.17787694997080503	-1.5250815385404923	-0.5830912871703681	0.7679749961496829	8.685210526973357	1.2099832686404314e-5	0.008160021947774666	8.502075200302121	TRUE
ENSG00000152229	9050	PSTPIP2	PSTPIP2	protein_coding	proline-serine-threonine phosphatase interacting protein 2 [Source:HGNC Symbol;Acc:HGNC:9581]	18	-1	45983536	46072272	-0.18192177845503774	-1.178796990447383	-0.27949380503164045	7.36729205140855	8.580851640231774	1.4194923451624117e-5	0.009174060735755902	8.39156127647817	TRUE
ENSG00000223725	NA	AC009226.1	AC009226.1	lncRNA	novel transcript	2	-1	207239864	207529795	0.2187042235777908	1.3539764802364957	0.38673359454171363	4.378806528525083	8.514531290629119	1.560573369880558e-5	0.009682421416086934	8.32596318516575	TRUE
ENSG00000134755	1824	DSC2	DSC2	protein_coding	desmocollin 2 [Source:HGNC Symbol;Acc:HGNC:3036]	18	-1	31058840	31102522	-0.1611995395589371	-1.0220566484244522	-0.3148715914538249	5.4248493362940176	8.394708961342694	1.8655948395319834e-5	0.011129708290761767	8.202318701199225	TRUE
ENSG00000148926	133	ADM	ADM	protein_coding	adrenomedullin [Source:HGNC Symbol;Acc:HGNC:259]	11	1	10305073	10307397	-0.35221586947943906	-1.0545217463746273	-0.14707211841583515	5.577429643257917	8.233765608078901	2.2755165334528256e-5	0.01271843552658474	8.064673119302691	TRUE
ENSG00000158352	57477	SHROOM4	SHROOM4	protein_coding	shroom family member 4 [Source:HGNC Symbol;Acc:HGNC:29215]	X	-1	50591647	50814302	-0.48693183983628763	-1.2245241331514025	-0.090678610171034	1.5580995714750636	8.221710945695332	2.2958944925818628e-5	0.01271843552658474	8.058492832157508	TRUE
ENSG00000179222	9500	MAGED1	MAGED1	protein_coding	MAGE family member D1 [Source:HGNC Symbol;Acc:HGNC:6813]	X	1	51803007	51902357	0.20244808140274329	0.4659204232234277	0.11053382814644803	5.36045125683081	8.198927607881803	2.395998641970873e-5	0.012815287908831107	8.028905831430254	TRUE
ENSG00000257743	93432	MGAM2	MGAM2	protein_coding	maltase-glucoamylase 2 (putative) [Source:HGNC Symbol;Acc:HGNC:28101]	7	1	142111749	142222324	-0.37668557894527654	-1.069845500823637	-0.2957277655598554	4.555712761641203	8.168965971031927	2.4950711210425456e-5	0.012900349386163641	8.000812870856288	TRUE
ENSG00000224950	NA	AL390066.1	AL390066.1	lncRNA	novel transcript	1	-1	116493016	116499212	-0.2519273902578425	-0.61267349226989	-0.338772880108608	3.0670379097060874	8.098197865714523	2.7130897214741263e-5	0.013001563266965813	7.942717809032087	TRUE
ENSG00000090339	3383	ICAM1	ICAM1	protein_coding	intercellular adhesion molecule 1 [Source:HGNC Symbol;Acc:HGNC:5344]	19	1	10271093	10286615	-0.04423697732669245	-0.6527507292509958	-0.14997467114445023	5.7312972669437245	8.055435414915099	2.9163771383413398e-5	0.013001563266965813	7.892596886238368	TRUE
ENSG00000035403	7414	VCL	VCL	protein_coding	vinculin [Source:HGNC Symbol;Acc:HGNC:12665]	10	1	73995193	74121363	-0.07661406783904313	-0.5175187033278031	-0.18391177352039323	8.062448290283303	8.031258158304725	3.0484777148201093e-5	0.013001563266965813	7.861860948333891	TRUE
ENSG00000110047	10938	EHD1	EHD1	protein_coding	EH domain containing 1 [Source:HGNC Symbol;Acc:HGNC:3242]	11	-1	64851642	64888296	-0.1312636082126146	-0.5111128870339788	-0.11935678127823308	7.3485873575414145	8.01850329064552	3.064831683369902e-5	0.013001563266965813	7.858148552046688	TRUE
ENSG00000164330	1879	EBF1	EBF1	protein_coding	EBF transcription factor 1 [Source:HGNC Symbol;Acc:HGNC:3126]	5	-1	158695916	159099916	0.3102146330212316	0.8941034557971633	0.268564050033305	4.406503642160652	8.035060550556144	3.0796231899706247e-5	0.013001563266965813	7.854807803607348	TRUE
ENSG00000125347	3659	IRF1	IRF1	protein_coding	interferon regulatory factor 1 [Source:HGNC Symbol;Acc:HGNC:6116]	5	-1	132481609	132490777	-0.1727288459619787	-0.6535783300930968	-0.15028473836157608	8.825934070134629	8.004537962853409	3.109465636443383e-5	0.013001563266965813	7.848116119176166	TRUE
ENSG00000253690	NA	AC021678.2	AC021678.2	lncRNA	novel transcript	8	-1	28250063	28339255	0.3270415704663242	0.7789153270089212	0.2575924916255496	1.9316937724634864	8.001018420267107	3.160504188186094e-5	0.013001563266965813	7.836818531616296	TRUE
ENSG00000136045	11137	PWP1	PWP1	protein_coding	PWP1 homolog, endonuclein [Source:HGNC Symbol;Acc:HGNC:17015]	12	1	107685799	107713162	0.04841082320209642	0.4272582065537105	0.1612931564452408	4.428531343585117	7.981067662788413	3.185219548350854e-5	0.013001563266965813	7.8314128713433595	TRUE
ENSG00000115956	5341	PLEK	PLEK	protein_coding	pleckstrin [Source:HGNC Symbol;Acc:HGNC:9070]	2	1	68365282	68397453	-0.03617675157564085	-0.4630912504090989	-0.11847727368346171	8.132816502494835	7.939129085792466	3.413035253184664e-5	0.013408621600926394	7.783467761425037	TRUE
ENSG00000274173	NA	AL035661.1	AL035661.1	lncRNA	novel transcript	20	1	24931840	24932983	-0.3390705813413307	-1.845467933575964	-0.6868226561622446	2.7902235666089203	7.938890564820433	3.45783549762785e-5	0.013408621600926394	7.77441559970595	TRUE
ENSG00000226571	NA	AL592429.2	AL592429.2	lncRNA	novel transcript	6	1	139271362	139667284	0.15462839125148437	0.6343941163946278	0.3613987533015961	2.9462391416822302	7.90245860469959	3.6149763124436536e-5	0.013419250508062414	7.7435632282699025	TRUE
ENSG00000167676	729359	PLIN4	PLIN4	protein_coding	perilipin 4 [Source:HGNC Symbol;Acc:HGNC:29393]	19	-1	4502180	4518465	-0.20158650520255827	-0.8345174136003817	-0.14502958072112676	4.079926321135163	7.8934072845538115	3.6685465450601434e-5	0.013419250508062414	7.733350209981346	TRUE
ENSG00000132109	6737	TRIM21	TRIM21	protein_coding	tripartite motif containing 21 [Source:HGNC Symbol;Acc:HGNC:11312]	11	-1	4384897	4393702	-0.16139906767810488	-0.626629886505427	-0.13898098748171722	6.548652695961198	7.8521251061778	3.824538981622461e-5	0.013419250508062414	7.704435951910699	TRUE
ENSG00000154451	115362	GBP5	GBP5	protein_coding	guanylate binding protein 5 [Source:HGNC Symbol;Acc:HGNC:19895]	1	-1	89258950	89272804	-0.409614435514535	-1.7579783878667044	-0.29465736675785154	7.840053671359348	7.855571338800536	3.852126207636787e-5	0.013419250508062414	7.699445033560019	TRUE
ENSG00000082014	6604	SMARCD3	SMARCD3	protein_coding	SWI/SNF related, matrix associated, actin dependent regulator of chromatin, subfamily d, member 3 [Source:HGNC Symbol;Acc:HGNC:11108]	7	-1	151238764	151277896	-0.23413400394294548	-0.820283181908754	-0.2465163394019671	5.093944896338886	7.840549149384451	3.893148558202622e-5	0.013419250508062414	7.692088989012479	TRUE
ENSG00000095303	5742	PTGS1	PTGS1	protein_coding	prostaglandin-endoperoxide synthase 1 [Source:HGNC Symbol;Acc:HGNC:9604]	9	1	122370530	122395703	-0.2037104470193149	-0.6861073962708804	-0.14128352250626774	6.554287624912455	7.789726347827281	4.266451206260379e-5	0.014386287969631465	7.6284930126458965	TRUE
ENSG00000269404	6689	SPIB	SPIB	protein_coding	Spi-B transcription factor [Source:HGNC Symbol;Acc:HGNC:11242]	19	1	50418938	50431314	0.2522092722416985	1.096935465154227	0.4825175682907676	1.954940541620311	7.7171062524850305	4.623201120894384e-5	0.01486719079174158	7.572700174366392	TRUE
ENSG00000102230	9468	PCYT1B	PCYT1B	protein_coding	phosphate cytidylyltransferase 1, choline, beta [Source:HGNC Symbol;Acc:HGNC:8755]	X	-1	24558087	24672677	-0.2523556366461832	-1.130472005823564	-2.0142445461362023e-4	1.4170158545219573	7.697700755385686	4.720321679871261e-5	0.01486719079174158	7.558253739622681	TRUE
ENSG00000234902	NA	AC007879.3	AC007879.3	lncRNA	novel transcript	2	-1	207186717	207236066	0.22429481349596384	1.559445259858231	0.6614939778692431	0.6584622176220681	7.6961835285450215	4.780472767348268e-5	0.01486719079174158	7.549454198632538	TRUE
ENSG00000165695	158067	AK8	AK8	protein_coding	adenylate kinase 8 [Source:HGNC Symbol;Acc:HGNC:26526]	9	-1	132725578	132878777	0.39319713631153025	1.729696445090237	0.2633177386652596	-0.4978423608706302	7.684353926521954	4.824197365311052e-5	0.01486719079174158	7.5431266705976805	TRUE
ENSG00000145685	10184	LHFPL2	LHFPL2	protein_coding	LHFPL tetraspan subfamily member 2 [Source:HGNC Symbol;Acc:HGNC:6588]	5	-1	78485215	78770021	-0.1196779048395521	-0.9353277981448695	-0.21300350871434223	4.9851221529586125	7.656668297439647	5.008265561603578e-5	0.01486719079174158	7.517101626008583	TRUE
ENSG00000115415	6772	STAT1	STAT1	protein_coding	signal transducer and activator of transcription 1 [Source:HGNC Symbol;Acc:HGNC:11362]	2	-1	190964358	191020960	-0.2039574380700262	-1.0842794189588365	-0.21689011255353643	8.762699267232152	7.656491108109581	5.0530455110974344e-5	0.01486719079174158	7.510914446061169	TRUE
ENSG00000099985	5008	OSM	OSM	protein_coding	oncostatin M [Source:HGNC Symbol;Acc:HGNC:8506]	22	-1	30262829	30266851	-0.26821596178381485	-1.260285031080936	-0.24072081227695372	2.1545917858944406	7.644845233939513	5.08001490530787e-5	0.01486719079174158	7.507214429266238	TRUE
ENSG00000141574	6398	SECTM1	SECTM1	protein_coding	secreted and transmembrane 1 [Source:HGNC Symbol;Acc:HGNC:10707]	17	-1	82321024	82334074	-0.3324922041676279	-0.864266128913243	-0.15723353466719867	7.670494888415217	7.589475184431588	5.539223542759944e-5	0.015910906735509166	7.447050965736763	TRUE
ENSG00000108846	8714	ABCC3	ABCC3	protein_coding	ATP binding cassette subfamily C member 3 [Source:HGNC Symbol;Acc:HGNC:54]	17	1	50634777	50692253	-0.2445625237652769	-0.571047262533769	-0.021062227842546057	5.021006615069011	7.559630838727957	5.8761048105739995e-5	0.01657168394851151	7.4059949562524	TRUE
ENSG00000281103	NA	TRG-AS1	TRG-AS1	lncRNA	T cell receptor gamma locus antisense RNA 1 [Source:HGNC Symbol;Acc:HGNC:48974]	7	1	38341577	38378804	0.23446990222292466	0.48564331488546303	0.12852570825435608	5.366741589048565	7.515962452948504	6.279159288352074e-5	0.01713865989810208	7.3598501583535585	TRUE
ENSG00000113368	4001	LMNB1	LMNB1	protein_coding	lamin B1 [Source:HGNC Symbol;Acc:HGNC:6637]	5	1	126776623	126837020	-0.18809968097713986	-0.8059989432020097	-0.23607909354506282	7.203054907679773	7.496528406868282	6.307912154393445e-5	0.01713865989810208	7.356671971044989	TRUE
ENSG00000173210	22885	ABLIM3	ABLIM3	protein_coding	actin binding LIM protein family member 3 [Source:HGNC Symbol;Acc:HGNC:29132]	5	1	149141483	149260542	-0.2881561566914183	-0.9037155085386515	-0.2860932282938046	4.039618627807878	7.485561475417071	6.47985950767187e-5	0.01713865989810208	7.337961917162659	TRUE
ENSG00000138772	306	ANXA3	ANXA3	protein_coding	annexin A3 [Source:HGNC Symbol;Acc:HGNC:541]	4	1	78551747	78610451	-0.236621736421099	-1.3658574357344062	-0.3527535506054089	6.610072131011492	7.4740666707551	6.519121487899057e-5	0.01713865989810208	7.3337591079240525	TRUE
ENSG00000137752	834	CASP1	CASP1	protein_coding	caspase 1 [Source:HGNC Symbol;Acc:HGNC:1499]	11	-1	105025443	105035250	-0.13594705047867894	-0.5376512011897222	-0.13466036025219214	7.615782763592382	7.452591360897772	6.703795105942017e-5	0.017330427648044437	7.314322991317485	TRUE
ENSG00000183019	199675	MCEMP1	MCEMP1	protein_coding	mast cell expressed membrane protein 1 [Source:HGNC Symbol;Acc:HGNC:27291]	19	1	7676628	7679826	-0.17234643863555824	-1.7542711409737564	-0.48659225516975513	2.4688249990464124	7.42162527435231	6.99319285283705e-5	0.01762815107863896	7.2849128652603	TRUE
ENSG00000163568	9447	AIM2	AIM2	protein_coding	absent in melanoma 2 [Source:HGNC Symbol;Acc:HGNC:357]	1	-1	159062484	159147096	-0.20548168118718935	-1.3615963085075207	-0.1825784557741183	4.457250077715515	7.407672775833765	7.123004873636745e-5	0.01762815107863896	7.272112497825495	TRUE
ENSG00000254470	91056	AP5B1	AP5B1	protein_coding	adaptor related protein complex 5 subunit beta 1 [Source:HGNC Symbol;Acc:HGNC:25104]	11	-1	65773898	65780976	-0.1329070184426947	-0.6521703040420749	-0.0933691867619538	5.56598690761114	7.3925761705366675	7.290117736765393e-5	0.01762815107863896	7.255971911379355	TRUE
ENSG00000168394	6890	TAP1	TAP1	protein_coding	transporter 1, ATP binding cassette subfamily B member [Source:HGNC Symbol;Acc:HGNC:43]	6	-1	32845209	32853978	-0.22295512635675166	-0.7438911603550069	-0.11675940762168505	8.036906585404282	7.378972238748764	7.397436296295691e-5	0.01762815107863896	7.245799753419224	TRUE
ENSG00000129038	4016	LOXL1	LOXL1	protein_coding	lysyl oxidase like 1 [Source:HGNC Symbol;Acc:HGNC:6665]	15	1	73925989	73952137	-0.34776982125751954	-1.2222305475142847	-0.20411342679162464	0.48366141743468727	7.366160062599481	7.406095656500318e-5	0.01762815107863896	7.2449853981804795	TRUE
ENSG00000160785	9673	SLC25A44	SLC25A44	protein_coding	solute carrier family 25 member 44 [Source:HGNC Symbol;Acc:HGNC:29036]	1	1	156193932	156212796	-0.15884408700319524	-0.46530918999300935	-0.136875534704393	6.90548454829671	7.362029096100072	7.599878332946324e-5	0.01762815107863896	7.227005334392596	TRUE
ENSG00000060140	55359	STYK1	STYK1	protein_coding	serine/threonine/tyrosine kinase 1 [Source:HGNC Symbol;Acc:HGNC:18889]	12	-1	10618923	10674318	0.5767327677031406	0.9172401674466943	0.25766256377905744	0.6327649252842666	7.36621346276463	7.630959304754178e-5	0.01762815107863896	7.224164059919331	TRUE
ENSG00000046651	8481	OFD1	OFD1	protein_coding	OFD1 centriole and centriolar satellite protein [Source:HGNC Symbol;Acc:HGNC:2567]	X	1	13734745	13769357	0.11871902527327503	0.289919689973316	0.1262765094361422	5.564767099985924	7.347812552665886	7.754713937679115e-5	0.01762815107863896	7.212964180894726	TRUE
ENSG00000128335	23780	APOL2	APOL2	protein_coding	apolipoprotein L2 [Source:HGNC Symbol;Acc:HGNC:619]	22	-1	36226209	36239954	-0.1992028506502312	-0.7295326507222517	-0.14737083196576914	7.193486125797127	7.3380981858757774	7.841805328000054e-5	0.01762815107863896	7.205188572700504	TRUE
ENSG00000100938	51292	GMPR2	GMPR2	protein_coding	guanosine monophosphate reductase 2 [Source:HGNC Symbol;Acc:HGNC:4377]	14	1	24232422	24239242	-0.15596584068876784	-0.34178280091896296	-0.1199642695993808	5.6768815493875415	7.260630665326676	8.762427641983483e-5	0.018760160172776066	7.127885629722408	TRUE
ENSG00000135636	8291	DYSF	DYSF	protein_coding	dysferlin [Source:HGNC Symbol;Acc:HGNC:3097]	2	1	71453722	71686768	-0.2033525896043573	-0.8220916666309934	-0.17931654095862493	9.495614472943736	7.256517253877508	8.827655292540573e-5	0.018760160172776066	7.1227196040375125	TRUE
ENSG00000138496	83666	PARP9	PARP9	protein_coding	poly(ADP-ribose) polymerase family member 9 [Source:HGNC Symbol;Acc:HGNC:24118]	3	-1	122527924	122564577	-0.21766693339010404	-0.9489898250815348	-0.17650531567633163	8.12796395450358	7.242389985224869	8.891677183932587e-5	0.018760160172776066	7.117685912587671	TRUE
ENSG00000105329	7040	TGFB1	TGFB1	protein_coding	transforming growth factor beta 1 [Source:HGNC Symbol;Acc:HGNC:11766]	19	-1	41301587	41353922	-0.12203190500219943	-0.3233758141334917	-0.06092857893289924	8.800479616129705	7.245142755467626	8.947995466401771e-5	0.018760160172776066	7.113287667696753	TRUE
ENSG00000259753	NA	AC068234.1	AC068234.1	protein_coding	novel protein	17	1	47253897	47344292	-0.3509860316957014	-0.9011929277789809	-0.25067821786466554	6.323911087980143	7.243703534095402	9.067757752322519e-5	0.018760160172776066	7.1040256259187915	TRUE
ENSG00000187554	7100	TLR5	TLR5	protein_coding	toll like receptor 5 [Source:HGNC Symbol;Acc:HGNC:11851]	1	-1	223109404	223143248	-0.25016431709270365	-1.0220455724734072	-0.2820210603348814	5.875099912747277	7.239560220255431	9.071059331817452e-5	0.018760160172776066	7.103772021093106	TRUE
ENSG00000124785	51299	NRN1	NRN1	protein_coding	neuritin 1 [Source:HGNC Symbol;Acc:HGNC:17972]	6	-1	5997999	6007605	-0.424402708301028	-1.6390695495439853	-0.4513660742995736	0.5481722677814046	7.224134972239382	9.404152908854937e-5	0.019193133653848542	7.078647327940821	TRUE
ENSG00000082781	3693	ITGB5	ITGB5	protein_coding	integrin subunit beta 5 [Source:HGNC Symbol;Acc:HGNC:6160]	3	-1	124761948	124901418	-0.37741679523020594	-0.7041922700535306	-0.16576891865792712	4.077903729975056	7.1909847886563245	9.727194188806957e-5	0.019594611566569442	7.055113499497595	TRUE
ENSG00000213949	3672	ITGA1	ITGA1	protein_coding	integrin subunit alpha 1 [Source:HGNC Symbol;Acc:HGNC:6134]	5	1	52787916	52959209	-0.24209174720555682	-0.6700380476656773	-0.4217087815868383	2.8872376136260205	7.1677112452057035	9.901998720525459e-5	0.019691013096675692	7.042701362185038	TRUE
ENSG00000196092	5079	PAX5	PAX5	protein_coding	paired box 5 [Source:HGNC Symbol;Acc:HGNC:8619]	9	-1	36833269	37034268	0.2571500245781474	0.7803586642936359	0.273470656159024	5.370298863067973	7.179488048047469	1.0095728575999661e-4	0.019822132397763387	7.0291978212047646	TRUE
ENSG00000049323	4052	LTBP1	LTBP1	protein_coding	latent transforming growth factor beta binding protein 1 [Source:HGNC Symbol;Acc:HGNC:6714]	2	1	32946953	33399509	-0.34977178035229906	-0.7444052060725292	-0.19339963913729125	4.028146208579326	7.140650979546473	1.040027747612762e-4	0.02016483799152694	7.008482956201147	TRUE
ENSG00000133424	9215	LARGE1	LARGE1	protein_coding	LARGE xylosyl- and glucuronyltransferase 1 [Source:HGNC Symbol;Acc:HGNC:6511]	22	-1	33162226	33922841	0.31193788647769716	0.6375506935856231	0.22100950710586312	3.965357715983472	7.143479131399054	1.066132487912351e-4	0.0204157790370475	6.9912022359516515	TRUE
ENSG00000196954	837	CASP4	CASP4	protein_coding	caspase 4 [Source:HGNC Symbol;Acc:HGNC:1505]	11	-1	104942866	104969366	-0.16508381106565861	-0.5117735742350644	-0.13454939229318927	8.471752227352214	7.087349879200861	1.1101459110584777e-4	0.02081637801922177	6.962998872977725	TRUE
ENSG00000162551	249	ALPL	ALPL	protein_coding	alkaline phosphatase, biomineralization associated [Source:HGNC Symbol;Acc:HGNC:438]	1	1	21509397	21578410	-0.17124886929336644	-1.1996788774438478	-0.3016463244680325	8.523864813494306	7.088498532778783	1.1168546921204358e-4	0.02081637801922177	6.958798014516852	TRUE
ENSG00000251634	NA	AC145138.1	AC145138.1	unprocessed_pseudogene	NLR family, apoptosis inhibitory protein (NAIP) pseudogene	5	-1	71102898	71128753	0.14545774586168428	-0.966513759376126	-0.1894789045200615	2.2134062983883886	7.083152369001491	1.1313325633274777e-4	0.02081637801922177	6.949817338626947	TRUE
ENSG00000169031	1285	COL4A3	COL4A3	protein_coding	collagen type IV alpha 3 chain [Source:HGNC Symbol;Acc:HGNC:2204]	2	1	227164565	227314792	0.3515893051770906	1.0384627859382243	0.49678886476834755	1.4164983754140907	7.061700484753931	1.1610374342944975e-4	0.02081637801922177	6.931744193002039	TRUE
ENSG00000152766	118932	ANKRD22	ANKRD22	protein_coding	ankyrin repeat domain 22 [Source:HGNC Symbol;Acc:HGNC:28321]	10	-1	88819896	88851844	-0.4601583834024853	-1.737366225328489	-0.4526369519498324	3.734949800523927	7.051952882939229	1.1689177377487896e-4	0.02081637801922177	6.9270268911164274	TRUE
ENSG00000069188	54549	SDK2	SDK2	protein_coding	sidekick cell adhesion molecule 2 [Source:HGNC Symbol;Acc:HGNC:19308]	17	-1	73334384	73644445	0.4296867559476631	0.49323627347394466	0.19349881798715055	3.060056109386091	7.085217124892068	1.1787867076806133e-4	0.02081637801922177	6.921163597609535	TRUE
ENSG00000197549	NA	PRAMENP	PRAMENP	transcribed_unprocessed_pseudogene	PRAME N-terminal like, pseudogene [Source:HGNC Symbol;Acc:HGNC:34302]	22	-1	21991099	22043934	0.8695081281941985	1.1312633192760913	0.5002941147102116	-0.5699154829663885	7.031137074737249	1.1921170018926344e-4	0.02081637801922177	6.91332101178996	TRUE
ENSG00000117228	2633	GBP1	GBP1	protein_coding	guanylate binding protein 1 [Source:HGNC Symbol;Acc:HGNC:4182]	1	-1	89052319	89065230	-0.26133332694830913	-1.6458699165645514	-0.3437531576127298	7.049619021871958	7.033014987131777	1.195996125262453e-4	0.02081637801922177	6.911055212617902	TRUE
ENSG00000176871	55884	WSB2	WSB2	protein_coding	WD repeat and SOCS box containing 2 [Source:HGNC Symbol;Acc:HGNC:19222]	12	-1	118032694	118062430	-0.07900439033359188	-0.46549063491653775	-0.11244494970918796	5.710231229219721	7.033597301351208	1.2078357434916895e-4	0.02081637801922177	6.904184660569199	TRUE
ENSG00000182253	23336	SYNM	SYNM	protein_coding	synemin [Source:HGNC Symbol;Acc:HGNC:24466]	15	1	99098217	99135593	-0.1919052232301243	-0.896422832110125	-0.23508982945206036	2.151152106005654	7.020307815769526	1.2379184700116953e-4	0.020980883741063067	6.887024833672807	TRUE
ENSG00000134905	79587	CARS2	CARS2	protein_coding	cysteinyl-tRNA synthetase 2, mitochondrial [Source:HGNC Symbol;Acc:HGNC:25695]	13	-1	110641412	110713603	-0.04543769002117184	-0.42990928742417833	-0.057591761667978685	6.8534364886410275	6.999645363650634	0.00012569623646472476	0.020980883741063067	6.8763751114157685	TRUE
ENSG00000144848	64422	ATG3	ATG3	protein_coding	autophagy related 3 [Source:HGNC Symbol;Acc:HGNC:20962]	3	-1	112532510	112562046	-0.07370764631594151	-0.4430100144325185	-0.12472056361058809	7.365161555990073	6.996453116752626	1.2579602784597158e-4	0.020980883741063067	6.875821497036019	TRUE
ENSG00000250641	110599563	LY6G6F-LY6G6D	LY6G6F-LY6G6D	protein_coding	LY6G6F-LY6G6D readthrough [Source:NCBI gene;Acc:110599563]	6	1	31706904	31717918	-0.33303466755080396	-0.8269690298853282	-0.23584626641268183	3.197734896591378	6.95421451273842	1.3514506579068633e-4	0.0223003735689291	6.825804496978917	TRUE
ENSG00000279320	NA	AC069528.2	AC069528.2	TEC	TEC	3	-1	146504570	146506560	-0.1740725301277588	-1.1990523732838383	-0.46350625162386505	1.7494480992516557	6.915195461982295	1.3950012865051873e-4	0.02277669995261259	6.803670276395116	TRUE
ENSG00000074660	8578	SCARF1	SCARF1	protein_coding	scavenger receptor class F member 1 [Source:HGNC Symbol;Acc:HGNC:16820]	17	-1	1633858	1645744	-0.28703318351551355	-0.9217865756877476	-0.18401741238506308	5.936460255576224	6.87639124865342	1.494387225438819e-4	0.024145250264355753	6.755631461467254	TRUE
ENSG00000167077	150365	MEI1	MEI1	protein_coding	meiotic double-stranded break formation protein 1 [Source:HGNC Symbol;Acc:HGNC:28613]	22	1	41699503	41799456	0.19649918846367842	0.3780931444943801	-0.04053712943903613	3.7937482267222262	6.848230274916124	1.5338732639656955e-4	0.02432673892708202	6.7374231896671555	TRUE
ENSG00000285791	NA	AC009879.3	AC009879.3	protein_coding	novel transcript	8	1	66432486	66518524	0.5697522463281692	1.0485478405065158	0.3721068734655744	-0.08688788404700555	6.845677344765095	1.536986922090154e-4	0.02432673892708202	6.736007290937618	TRUE
ENSG00000137509	5547	PRCP	PRCP	protein_coding	prolylcarboxypeptidase [Source:HGNC Symbol;Acc:HGNC:9344]	11	-1	82822936	82970584	-0.14882909946053444	-0.32173854536034696	-0.1494613786626373	7.224207669324323	6.845309326008513	1.5529186890356393e-4	0.024330628066294747	6.728806904679771	TRUE
ENSG00000008277	53616	ADAM22	ADAM22	protein_coding	ADAM metallopeptidase domain 22 [Source:HGNC Symbol;Acc:HGNC:201]	7	1	87934143	88202889	0.33542850131615765	0.5470847684355098	0.32197819219657664	2.008174950125287	6.779123937614272	1.6929346604818916e-4	0.026259109518734624	6.668516734688752	TRUE
ENSG00000154134	64221	ROBO3	ROBO3	protein_coding	roundabout guidance receptor 3 [Source:HGNC Symbol;Acc:HGNC:13433]	11	1	124865432	124881471	0.13663945723911008	0.786552547963205	0.40768645538308673	1.6014398137968144	6.74887433400377	0.00017854367304927961	0.027419712006607685	6.631350830405382	TRUE
ENSG00000140853	84166	NLRC5	NLRC5	protein_coding	NLR family CARD domain containing 5 [Source:HGNC Symbol;Acc:HGNC:29933]	16	1	56989485	57083531	0.011477977760028407	-0.6278072041853267	-0.1145130960674995	8.236430158988352	6.730442228397072	1.8118190141739208e-4	0.027472054689960196	6.6211017771557295	TRUE
ENSG00000163932	5580	PRKCD	PRKCD	protein_coding	protein kinase C delta [Source:HGNC Symbol;Acc:HGNC:9399]	3	1	53156009	53192717	-0.1278181523080754	-0.4423657385383064	-0.12253867442708449	8.020984058120138	6.730254269597051	1.8242677023182905e-4	0.027472054689960196	6.6163171550495035	TRUE
ENSG00000204936	57126	CD177	CD177	protein_coding	CD177 molecule [Source:HGNC Symbol;Acc:HGNC:30072]	19	1	43353686	43363172	-0.2505660427164817	-3.2564681578895525	-0.6560725966394767	3.699216678785814	6.708129639105705	1.8965869047287058e-4	0.02828649949927592	6.589148476390327	TRUE
ENSG00000141526	9123	SLC16A3	SLC16A3	protein_coding	solute carrier family 16 member 3 [Source:HGNC Symbol;Acc:HGNC:10924]	17	1	82228397	82261129	-0.11772017378226238	-0.4742492813512158	-0.10953233766276983	6.70197092289355	6.6855553668685985	1.9357002144862123e-4	0.02859490097799585	6.5748810772242345	TRUE
ENSG00000224789	NA	AC012363.1	AC012363.1	lncRNA	novel transcript	2	-1	120174885	120216544	-0.28767523186718036	-1.3174362785876907	-0.21151566280319214	3.7419345398218535	6.6514738747036475	2.0226743533388944e-4	0.029597831976075087	6.544157463851452	TRUE
ENSG00000184557	9021	SOCS3	SOCS3	protein_coding	suppressor of cytokine signaling 3 [Source:HGNC Symbol;Acc:HGNC:19391]	17	-1	78356778	78360077	-0.26087613053324615	-1.2231326779368552	-0.2687049580932137	4.729063128213478	6.638946715174325	2.06575683400057e-4	0.029693223982167487	6.52942225740216	TRUE
ENSG00000112062	1432	MAPK14	MAPK14	protein_coding	mitogen-activated protein kinase 14 [Source:HGNC Symbol;Acc:HGNC:6876]	6	1	36027677	36111236	-0.13491297281768236	-0.7588123377200342	-0.23366845272338532	8.72676402541642	6.642038136060231	2.0674799755490223e-4	0.029693223982167487	6.528839282969916	TRUE
ENSG00000012124	933	CD22	CD22	protein_coding	CD22 molecule [Source:HGNC Symbol;Acc:HGNC:1643]	19	1	35319261	35347361	0.2288365722151212	0.6322680209977682	0.28423650022807595	5.312209378404008	6.630448499889943	2.1514209441676708e-4	0.02996834312209528	6.50101057654511	TRUE
ENSG00000081052	1286	COL4A4	COL4A4	protein_coding	collagen type IV alpha 4 chain [Source:HGNC Symbol;Acc:HGNC:2206]	2	-1	227002711	227164453	0.5151733631241412	1.0063055625977455	0.32996038636701125	1.2831243774236245	6.611298918191208	2.1530506508318206e-4	0.02996834312209528	6.500481043653348	TRUE
ENSG00000132185	84824	FCRLA	FCRLA	protein_coding	Fc receptor like A [Source:HGNC Symbol;Acc:HGNC:18504]	1	1	161706972	161714352	0.19415435805138784	0.8724197339602012	0.31778064734083206	3.5896386685220056	6.622526795259946	2.1577496504166083e-4	0.02996834312209528	6.49895645013039	TRUE
ENSG00000144218	3899	AFF3	AFF3	protein_coding	AF4/FMR2 family member 3 [Source:HGNC Symbol;Acc:HGNC:6473]	2	-1	99545419	100192428	0.23132618262834417	0.6103813943173109	0.1905275026951928	6.970077736160698	6.618215370572505	2.1639187864577858e-4	0.02996834312209528	6.496959878662831	TRUE
ENSG00000227388	NA	AL133410.1	AL133410.1	lncRNA	novel transcript	9	1	35772163	35790432	0.37145130291087874	0.5138388161678021	0.2561199406444061	2.0380559675171144	6.590200687383449	2.187808200452309e-4	0.030031055749748466	6.489281414431584	TRUE
ENSG00000140479	5046	PCSK6	PCSK6	protein_coding	proprotein convertase subtilisin/kexin type 6 [Source:HGNC Symbol;Acc:HGNC:8569]	15	-1	101297142	101525202	-0.31716548044394477	-0.8560229527284412	-0.15550860944575484	4.3011439176061765	6.591838908257318	2.2203642800769886e-4	0.0302105880248019	6.478950599497416	TRUE
ENSG00000184220	84319	CMSS1	CMSS1	protein_coding	cms1 ribosomal small subunit homolog [Source:HGNC Symbol;Acc:HGNC:28666]	3	1	99817837	100181732	0.2128848943939529	0.5084767741905651	0.23099581277078488	4.431590748385239	6.5638846668277555	2.2872841626904832e-4	0.030819067504050373	6.458180573864193	TRUE
ENSG00000126561	6776	STAT5A	STAT5A	protein_coding	signal transducer and activator of transcription 5A [Source:HGNC Symbol;Acc:HGNC:11366]	17	1	42287547	42311943	-0.1267469623202219	-0.314296365345743	-0.047702901433726026	6.981723792941168	6.558137656400582	2.3048235642252876e-4	0.030819067504050373	6.4528368468531125	TRUE
ENSG00000143771	29097	CNIH4	CNIH4	protein_coding	cornichon family AMPA receptor auxiliary protein 4 [Source:HGNC Symbol;Acc:HGNC:25013]	1	1	224356858	224379459	-0.09796819172094556	-0.6574775160031353	-0.1895371358573691	5.343633242785858	6.551631635562752	2.3249656521827686e-4	0.030822685667527286	6.446749854112098	TRUE
ENSG00000214595	400954	EML6	EML6	protein_coding	EMAP like 6 [Source:HGNC Symbol;Acc:HGNC:35412]	2	1	54723499	54972025	0.3311895732307002	0.8140970820204403	0.01861018102758086	1.8487295323285655	6.541848580324533	2.3647421701961671e-4	0.031084335425349784	6.434881911374053	TRUE
ENSG00000266970	NA	AC061992.2	AC061992.2	lncRNA	novel transcript	17	1	78360453	78373911	-0.16305177872369772	-1.3545023471275228	-0.03228635552736866	0.022782790818961455	6.496782602730576	2.4952313699683193e-4	0.03252397796603244	6.39729776932699	TRUE
ENSG00000102010	660	BMX	BMX	protein_coding	BMX non-receptor tyrosine kinase [Source:HGNC Symbol;Acc:HGNC:1079]	X	1	15464246	15556529	-0.19772428756118537	-1.1798181559801346	-0.4374561875692086	3.6915075998260334	6.464168852590413	2.6458235632059523e-4	0.03419947440740627	6.356281592777666	TRUE
ENSG00000175894	54084	TSPEAR	TSPEAR	protein_coding	thrombospondin type laminin G domain and EAR repeats [Source:HGNC Symbol;Acc:HGNC:1268]	21	-1	44497893	44711572	-0.03145921647023713	1.6577039817803738	0.4478788389894667	2.2484272543190498	6.447712857209979	2.696916622103587e-4	0.034474555376455954	6.342891721951111	TRUE
ENSG00000135541	54806	AHI1	AHI1	protein_coding	Abelson helper integration site 1 [Source:HGNC Symbol;Acc:HGNC:21575]	6	-1	135283532	135497765	0.20843157802856968	0.438049248819535	0.31168997945894283	3.182339995025933	6.448091157049198	2.728543855257053e-4	0.034474555376455954	6.334729121615882	TRUE
ENSG00000184500	5627	PROS1	PROS1	protein_coding	protein S [Source:HGNC Symbol;Acc:HGNC:9456]	3	-1	93873033	93980003	-0.34534825084814635	-0.9724015857625052	-0.17976170877536152	2.7466151054766175	6.438211354399869	2.7337826776507526e-4	0.034474555376455954	6.333386139985637	TRUE
ENSG00000189144	126231	ZNF573	ZNF573	protein_coding	zinc finger protein 573 [Source:HGNC Symbol;Acc:HGNC:26420]	19	-1	37735833	37817300	0.14620086732044907	0.5573232101997166	0.22979732894136404	3.1036249658274104	6.411099957792414	2.800729073398191e-4	0.035033958594741406	6.31644620519048	TRUE
ENSG00000096006	10321	CRISP3	CRISP3	protein_coding	cysteine rich secretory protein 3 [Source:HGNC Symbol;Acc:HGNC:16904]	6	-1	49727384	49744437	-0.6158697175063247	-1.3563223180131703	-0.8214122584945256	2.4107626011621353	6.403056420346486	2.85963001670525e-4	0.035484576951292104	6.301871951900732	TRUE
ENSG00000145365	92610	TIFA	TIFA	protein_coding	TRAF interacting protein with forkhead associated domain [Source:HGNC Symbol;Acc:HGNC:19075]	4	-1	112274537	112285904	-0.16600653560573603	-0.8987270129831636	-0.2713643112792993	4.661627541753516	6.3876353277176285	2.9210093365250795e-4	0.03595855223717501	6.286998850191438	TRUE
ENSG00000125388	2868	GRK4	GRK4	protein_coding	G protein-coupled receptor kinase 4 [Source:HGNC Symbol;Acc:HGNC:4543]	4	1	2963571	3040760	0.21176188887083208	0.38126614486309673	-0.2258078037357174	1.535542854601464	6.366090483977112	2.9691642649195264e-4	0.03626354875052502	6.2755462728122415	TRUE
ENSG00000120885	1191	CLU	CLU	protein_coding	clusterin [Source:HGNC Symbol;Acc:HGNC:2095]	8	-1	27596917	27614700	-0.3193208752905367	-0.7847075848827696	-0.22286471254867143	7.035578980649681	6.375503313595617	2.995338199251467e-4	0.03629741469421055	6.269398659000168	TRUE
ENSG00000255733	NA	IFNG-AS1	IFNG-AS1	lncRNA	IFNG antisense RNA 1 [Source:HGNC Symbol;Acc:HGNC:43910]	12	1	67989445	68234686	0.22053758422097997	0.669859550622728	0.2858425221563623	5.032317888312273	6.371638956535356	3.031948918706546e-4	0.03645624781244747	6.26088876434519	TRUE
ENSG00000175928	57633	LRRN1	LRRN1	protein_coding	leucine rich repeat neuronal 1 [Source:HGNC Symbol;Acc:HGNC:20980]	3	1	3799431	3849834	-0.39783137433472293	-0.9784085472229369	-0.5502632997291197	2.245624726679958	6.326356469509043	3.1828507603836464e-4	0.037655815591884155	6.22685941544687	TRUE
ENSG00000129667	79651	RHBDF2	RHBDF2	protein_coding	rhomboid 5 homolog 2 [Source:HGNC Symbol;Acc:HGNC:20788]	17	-1	76470891	76501790	-4.557939756695355e-4	-0.6716877529644688	-0.04939326436671084	6.721833612047287	6.316908099084561	3.204350737766073e-4	0.037655815591884155	6.222142126352874	TRUE
ENSG00000101335	10398	MYL9	MYL9	protein_coding	myosin light chain 9 [Source:HGNC Symbol;Acc:HGNC:15754]	20	1	36541497	36551447	-0.40627032089082604	-1.0904497949955632	-0.32934680188451726	5.146182515387229	6.323002697382984	3.230521272140605e-4	0.037655815591884155	6.2164423811263925	TRUE
ENSG00000154511	388650	DIPK1A	DIPK1A	protein_coding	divergent protein kinase domain 1A [Source:HGNC Symbol;Acc:HGNC:32213]	1	-1	92832737	92961522	0.1300100718464679	0.43549951065250375	0.1215264967732571	5.890780484218125	6.314316766770582	3.236778112202003e-4	0.037655815591884155	6.215086492371371	TRUE
ENSG00000033170	2530	FUT8	FUT8	protein_coding	fucosyltransferase 8 [Source:HGNC Symbol;Acc:HGNC:4019]	14	1	65410592	65744121	0.21310039502718375	0.42327353167295656	0.14842241941948553	5.328209220051409	6.309432797393662	3.2530973433772656e-4	0.037655815591884155	6.211562264181928	TRUE
ENSG00000109684	116449	CLNK	CLNK	protein_coding	cytokine dependent hematopoietic cell linker [Source:HGNC Symbol;Acc:HGNC:17438]	4	-1	10486395	10684768	0.3455823425202526	0.8594448380056178	0.298001427836099	1.3351336160901979	6.299213155678044	3.300812505668885e-4	0.03766078482917918	6.201357904637387	TRUE
ENSG00000135148	10906	TRAFD1	TRAFD1	protein_coding	TRAF-type zinc finger domain containing 1 [Source:HGNC Symbol;Acc:HGNC:24808]	12	1	112125538	112153604	-0.11905599662779083	-0.5620984225365332	-0.12411903142473994	6.365780356060508	6.295252125586355	3.3020867363602404e-4	0.03766078482917918	6.201087413760944	TRUE
ENSG00000141655	8792	TNFRSF11A	TNFRSF11A	protein_coding	TNF receptor superfamily member 11a [Source:HGNC Symbol;Acc:HGNC:11908]	18	1	62325287	62391288	0.3319146979353335	1.204340770096676	0.4931411176519811	0.21514085419812157	6.283802825778706	3.3653485484696295e-4	0.03771945400063675	6.187787241467987	TRUE
ENSG00000076864	5909	RAP1GAP	RAP1GAP	protein_coding	RAP1 GTPase activating protein [Source:HGNC Symbol;Acc:HGNC:9858]	1	-1	21596215	21669363	-0.2889303138115218	-2.18829192864277	-0.3573175823086966	2.071282658381453	6.284863759833504	3.407851084854266e-4	0.03771945400063675	6.178990449903515	TRUE
ENSG00000234184	101927412	LINC01781	LINC01781	lncRNA	long intergenic non-protein coding RNA 1781 [Source:HGNC Symbol;Acc:HGNC:52571]	1	1	80535755	80646791	0.1440879561356393	1.3913811474823712	0.7168825787084587	0.03618330239742073	6.273869485757884	3.422245010243116e-4	0.03771945400063675	6.176036045013503	TRUE
ENSG00000110318	57562	CEP126	CEP126	protein_coding	centrosomal protein 126 [Source:HGNC Symbol;Acc:HGNC:29264]	11	1	101915010	102001062	0.13923445879239926	0.684183142067377	0.19849314586752356	2.202477773861797	6.263988715171741	3.4632367701616323e-4	0.03771945400063675	6.16768957370672	TRUE
ENSG00000178075	54762	GRAMD1C	GRAMD1C	protein_coding	GRAM domain containing 1C [Source:HGNC Symbol;Acc:HGNC:25252]	3	1	113828182	113947174	0.06586087237501524	1.226068362753061	0.24782267217880147	4.700162069344399	6.270926970194912	3.470836930466371e-4	0.03771945400063675	6.1661528835528685	TRUE
ENSG00000150594	150	ADRA2A	ADRA2A	protein_coding	adrenoceptor alpha 2A [Source:HGNC Symbol;Acc:HGNC:281]	10	1	111077029	111080907	-0.1331375148868906	-1.3064688781861105	-0.12919828477977696	0.018867835527945704	6.263872719844876	3.475495504914558e-4	0.03771945400063675	6.16521261163691	TRUE
ENSG00000133985	23508	TTC9	TTC9	protein_coding	tetratricopeptide repeat domain 9 [Source:HGNC Symbol;Acc:HGNC:20267]	14	1	70641916	70675366	-0.003626877245389145	0.6109299910705916	0.20925641262573663	4.880643020103645	6.269085680099238	3.477455948740284e-4	0.03771945400063675	6.16481729659023	TRUE
ENSG00000204397	114769	CARD16	CARD16	protein_coding	caspase recruitment domain family member 16 [Source:HGNC Symbol;Acc:HGNC:33701]	11	-1	105041326	105101431	-0.10800822487126144	-0.69075976176965	-0.17238646875613797	5.569273933565085	6.250311916549361	3.522017744840793e-4	0.037937511972378844	6.155890889246287	TRUE
ENSG00000158470	9334	B4GALT5	B4GALT5	protein_coding	beta-1,4-galactosyltransferase 5 [Source:HGNC Symbol;Acc:HGNC:928]	20	-1	49632945	49713878	-0.14128956446622096	-0.5709989777723727	-0.10197437581162368	8.081177246171444	6.241223861250484	3.597964770079526e-4	0.03848829761979554	6.14093330661187	TRUE
ENSG00000211753	NA	TRBV28	TRBV28	TR_V_gene	T cell receptor beta variable 28 [Source:HGNC Symbol;Acc:HGNC:12209]	7	1	142720660	142721160	-0.16644538288398586	0.9470169301769349	0.3934699540098628	1.2169182902599962	6.208856544987666	3.815197059983198e-4	0.04053254903931464	6.09982289265714	TRUE
ENSG00000246203	NA	AL353807.3	AL353807.3	unprocessed_pseudogene	novel pseudogene	1	-1	155614726	155660245	-0.2029217237460617	-0.5077175557448098	-0.29121628688403095	4.079843912327466	6.186160887349484	3.8587582008978724e-4	0.04071646153341966	6.091859949534672	TRUE
ENSG00000169435	166824	RASSF6	RASSF6	protein_coding	Ras association domain family member 6 [Source:HGNC Symbol;Acc:HGNC:20796]	4	-1	73571550	73620631	0.6432328169741581	1.011830072762973	0.6642571900980737	-0.63778227523774	6.179816032209506	3.8934495801408507e-4	0.04080127782598758	6.085582083182715	TRUE
ENSG00000255595	101927531	AC007368.1	AC007368.1	lncRNA	uncharacterized LOC101927531 [Source:NCBI gene;Acc:101927531]	12	1	126191151	126434227	0.7841810212733117	1.1047359998101813	0.6159874094955791	-0.30441484498890925	6.181859420737737	3.919405838483753e-4	0.04080127782598758	6.080921230207294	TRUE
ENSG00000234436	NA	AC245884.2	AC245884.2	unprocessed_pseudogene	leukocyte immunoglobulin-like receptor, subfamily A pseudogene	19	-1	54301758	54306026	-0.1492383489616842	-0.9730495825914387	-0.15730424736178364	2.108356985668051	6.163407602071469	4.024854888008876e-4	0.04111678626635853	6.062296684203705	TRUE
ENSG00000141480	409	ARRB2	ARRB2	protein_coding	arrestin beta 2 [Source:HGNC Symbol;Acc:HGNC:712]	17	1	4710596	4721499	-0.15292577270083874	-0.3291575798853699	-0.06999926714664861	9.685963773994516	6.154976961471727	4.0432226490901295e-4	0.04111678626635853	6.059102242030572	TRUE
ENSG00000237372	NA	AL606807.1	AL606807.1	lncRNA	novel transcript	9	1	89639814	89719759	-0.200037187451691	-1.214509824792975	-0.4988647468642886	1.1618884176578697	6.141731662038407	4.0878815389255906e-4	0.04111678626635853	6.051395168786343	TRUE
ENSG00000105426	5802	PTPRS	PTPRS	protein_coding	protein tyrosine phosphatase receptor type S [Source:HGNC Symbol;Acc:HGNC:9681]	19	-1	5158495	5340803	0.1498075676485152	0.40167525610831856	0.6042388235897709	2.6231889225294616	6.140030080257153	4.1008070333797527e-4	0.04111678626635853	6.049180152895153	TRUE
ENSG00000204852	79600	TCTN1	TCTN1	protein_coding	tectonic family member 1 [Source:HGNC Symbol;Acc:HGNC:26113]	12	1	110614027	110649430	0.11335333883428163	0.7147267375449439	0.29000886878229987	3.0471010597549877	6.139749443910634	4.1122459021008986e-4	0.04111678626635853	6.047225680496735	TRUE
ENSG00000234663	NA	LINC01934	LINC01934	lncRNA	long intergenic non-protein coding RNA 1934 [Source:HGNC Symbol;Acc:HGNC:52757]	2	1	181086076	181409321	0.26529399524027	0.47164761328719934	0.17679971418233625	5.465021925186563	6.140183328895837	4.1240782639752875e-4	0.04111678626635853	6.045209655492894	TRUE
ENSG00000096063	6732	SRPK1	SRPK1	protein_coding	SRSF protein kinase 1 [Source:HGNC Symbol;Acc:HGNC:11305]	6	-1	35832966	35921342	-0.11030513612876343	-0.7234547334735165	-0.24566783641697829	7.63473278890534	6.138981460828844	4.1352708771529435e-4	0.04111678626635853	6.0433079194012835	TRUE
ENSG00000025708	1890	TYMP	TYMP	protein_coding	thymidine phosphorylase [Source:HGNC Symbol;Acc:HGNC:3148]	22	-1	50525752	50530032	-0.1872436851421979	-0.6162806624559016	-0.07529863242355682	7.397306158003167	6.128571677291429	4.1745195109011134e-4	0.04124265740992813	6.036679398296536	TRUE
ENSG00000157551	3772	KCNJ15	KCNJ15	protein_coding	potassium voltage-gated channel subfamily J member 15 [Source:HGNC Symbol;Acc:HGNC:6261]	21	1	38155549	38307357	-0.2325624888035406	-0.6468564842635431	-0.17601066241755098	10.012496648315397	6.127276160632322	4.2134961544628287e-4	0.041364265096122114	6.030157862956684	TRUE
ENSG00000285417	NA	BX571818.1	BX571818.1	transcribed_unitary_pseudogene	novel pseudogene	1	1	206035253	206062257	0.3065800548624917	0.7320776241781074	0.40398963617546424	1.5721389237991514	6.113166319126412	4.264807946546017e-4	0.04160467676658822	6.0216633034776486	TRUE
ENSG00000117543	51611	DPH5	DPH5	protein_coding	diphthamide biosynthesis 5 [Source:HGNC Symbol;Acc:HGNC:24270]	1	-1	100989623	101026088	0.13744093483120692	0.4013168354073744	0.12732887017057629	4.19200707785338	6.096516050283894	4.3469542505314695e-4	0.042141004612496015	6.008273496567025	TRUE
ENSG00000164715	22853	LMTK2	LMTK2	protein_coding	lemur tyrosine kinase 2 [Source:HGNC Symbol;Acc:HGNC:17880]	7	1	98106862	98209638	-0.10857132052427727	-0.581026700800375	-0.14109817038255704	6.582472813055858	6.090426854773921	4.397001339657669e-4	0.04236142098101249	6.0002386449179435	TRUE
ENSG00000259673	NA	IQCH-AS1	IQCH-AS1	lncRNA	IQCH antisense RNA 1 [Source:HGNC Symbol;Acc:HGNC:44104]	15	-1	67290636	67521844	0.17290830758455727	0.466600019186667	0.225812747566367	2.992912572897191	6.063317870110916	4.5379293538245455e-4	0.04336397328923057	5.978092563147572	TRUE
ENSG00000075275	9620	CELSR1	CELSR1	protein_coding	cadherin EGF LAG seven-pass G-type receptor 1 [Source:HGNC Symbol;Acc:HGNC:1850]	22	-1	46360834	46537170	0.4209840669416621	0.4453000919794019	0.2791523444231158	1.8606677252784263	6.06507855509982	4.5837116524959835e-4	0.04336397328923057	5.971045081090986	TRUE
ENSG00000134470	3601	IL15RA	IL15RA	protein_coding	interleukin 15 receptor subunit alpha [Source:HGNC Symbol;Acc:HGNC:5978]	10	-1	5943639	5978187	-0.10537553366950224	-0.5095158089804035	-0.153041938283969	4.169952416873122	6.057946297217811	4.6056277153096105e-4	0.04336397328923057	5.967696174775674	TRUE
ENSG00000143797	129642	MBOAT2	MBOAT2	protein_coding	membrane bound O-acyltransferase domain containing 2 [Source:HGNC Symbol;Acc:HGNC:25193]	2	-1	8852690	9003709	-0.10165376145255318	-0.5258667131384912	-0.15690508448830437	7.174930537566235	6.05645885473332	4.629689758201263e-4	0.04336397328923057	5.964037549967613	TRUE
ENSG00000173715	79703	C11orf80	C11orf80	protein_coding	chromosome 11 open reading frame 80 [Source:HGNC Symbol;Acc:HGNC:26197]	11	1	66744451	66843328	0.23670627884705778	0.49500069770256966	0.19955487503535393	4.220927238901101	6.054603117240467	4.64084815035283e-4	0.04336397328923057	5.96234733277626	TRUE
ENSG00000101464	128869	PIGU	PIGU	protein_coding	phosphatidylinositol glycan anchor biosynthesis class U [Source:HGNC Symbol;Acc:HGNC:15791]	20	-1	34560542	34698790	0.14514732826490281	0.32133600181566363	0.14530135120889867	4.310838378193468	6.03607185935966	4.708882938850169e-4	0.04365101498695717	5.952128385639594	TRUE
ENSG00000180815	389840	MAP3K15	MAP3K15	protein_coding	mitogen-activated protein kinase kinase kinase 15 [Source:HGNC Symbol;Acc:HGNC:31689]	X	-1	19360056	19515261	0.04248268244485061	1.4260098525242053	0.24420712660552374	0.8182651160942209	6.039278008520048	4.731109931823664e-4	0.04365101498695717	5.948821644124195	TRUE
ENSG00000132470	3691	ITGB4	ITGB4	protein_coding	integrin subunit beta 4 [Source:HGNC Symbol;Acc:HGNC:6158]	17	1	75721328	75757818	-0.39792817952743925	-1.1450495913762393	-0.1143260661097814	1.7921580648294322	6.038164170627809	4.755993509635589e-4	0.04365101498695717	5.945137955419324	TRUE
ENSG00000130590	140700	SAMD10	SAMD10	protein_coding	sterile alpha motif domain containing 10 [Source:HGNC Symbol;Acc:HGNC:16129]	20	-1	63974116	63980008	0.12187455125848347	0.41149168811968917	0.38051254379815114	2.4578184716340115	6.0268576119644015	4.786379889424202e-4	0.04367149321462282	5.940665549903122	TRUE
ENSG00000235750	9674	KIAA0040	KIAA0040	protein_coding	KIAA0040 [Source:HGNC Symbol;Acc:HGNC:28950]	1	-1	175156986	175192999	-0.09975842663076433	-0.4615622183635288	-0.17832562787898967	7.775762803591001	6.017422168872648	4.866661841021571e-4	0.04400447913914198	5.9289837568062405	TRUE
ENSG00000160796	23218	NBEAL2	NBEAL2	protein_coding	neurobeachin like 2 [Source:HGNC Symbol;Acc:HGNC:31928]	3	1	46979683	47009704	-0.11877872348862087	-0.5358535074452059	-0.10088800199313011	8.727875560955535	6.0103409408813775	4.917034587397866e-4	0.04400447913914198	5.921751466767962	TRUE
ENSG00000206199	389161	ANKUB1	ANKUB1	protein_coding	ankyrin repeat and ubiquitin domain containing 1 [Source:HGNC Symbol;Acc:HGNC:29642]	3	-1	149761100	149968385	0.2609029029632285	0.6241345948563758	0.2836533589889681	2.3758763888617835	6.00265415589532	4.950272256768686e-4	0.04400447913914198	5.917019581559361	TRUE
ENSG00000113140	6678	SPARC	SPARC	protein_coding	secreted protein acidic and cysteine rich [Source:HGNC Symbol;Acc:HGNC:11219]	5	-1	151661096	151686975	-0.28325368228287295	-0.7780515760349859	-0.22361876433526498	7.33426554479048	6.008098736584571	4.957730791324991e-4	0.04400447913914198	5.9159620863657105	TRUE
ENSG00000168610	6774	STAT3	STAT3	protein_coding	signal transducer and activator of transcription 3 [Source:HGNC Symbol;Acc:HGNC:11364]	17	-1	42313324	42388568	-0.10034048824473245	-0.2818996882464152	-0.09210103949776362	8.833912406682364	6.000619983538804	4.979531719690234e-4	0.04400447913914198	5.9128801245673985	TRUE
ENSG00000135604	8676	STX11	STX11	protein_coding	syntaxin 11 [Source:HGNC Symbol;Acc:HGNC:11429]	6	1	144150517	144191939	-0.10866210684485132	-0.6803128677047502	-0.19291282958814907	6.586800556546022	5.995662789046886	4.993094145115717e-4	0.04400447913914198	5.910969588041425	TRUE
ENSG00000095585	29760	BLNK	BLNK	protein_coding	B cell linker [Source:HGNC Symbol;Acc:HGNC:14211]	10	-1	96191702	96271587	0.10745204669834496	0.6460308604138324	0.20490938966567704	4.1931830139021855	5.997222937050132	5.073989340259938e-4	0.0444647732524135	5.8996799700649305	TRUE
ENSG00000005302	10943	MSL3	MSL3	protein_coding	MSL complex subunit 3 [Source:HGNC Symbol;Acc:HGNC:7370]	X	1	11758159	11775772	-0.0879403860807942	-0.6444011323889176	-0.16475210444111568	7.327921862529838	5.978287142872516	5.14733227140245e-4	0.04485408475377719	5.88959794413288	TRUE
ENSG00000087253	54947	LPCAT2	LPCAT2	protein_coding	lysophosphatidylcholine acyltransferase 2 [Source:HGNC Symbol;Acc:HGNC:26032]	16	1	55509072	55586666	-0.09119406463676046	-0.6293275156644246	-0.19983552517516942	7.397169523218512	5.962025818912028	5.261616218425881e-4	0.04559381517542114	5.874169189456683	TRUE
ENSG00000168062	116071	BATF2	BATF2	protein_coding	basic leucine zipper ATF-like transcription factor 2 [Source:HGNC Symbol;Acc:HGNC:25163]	11	-1	64987945	64997018	-0.40398243450158416	-1.8916106984525127	-0.24383933295460503	3.265600725384499	5.953990745393533	5.296189201815786e-4	0.045638439282980364	5.869567302317653	TRUE
ENSG00000100342	8542	APOL1	APOL1	protein_coding	apolipoprotein L1 [Source:HGNC Symbol;Acc:HGNC:618]	22	1	36253010	36267530	-0.1827841978675816	-0.9045862597366745	-0.16486069372957507	5.491514129037816	5.9509377433852855	5.337856448220172e-4	0.04574336539687464	5.864060645561676	TRUE
ENSG00000185245	2811	GP1BA	GP1BA	protein_coding	glycoprotein Ib platelet subunit alpha [Source:HGNC Symbol;Acc:HGNC:4439]	17	1	4932277	4935023	-0.30165769055406005	-0.7349693215039032	-0.280006497391275	3.1910545256710496	5.94919813937773	5.393583806322881e-4	0.04584482801206652	5.856762255513907	TRUE
ENSG00000182541	3985	LIMK2	LIMK2	protein_coding	LIM domain kinase 2 [Source:HGNC Symbol;Acc:HGNC:6614]	22	1	31212239	31280080	-0.12452685078419429	-0.626678108667151	-0.11815113803115679	9.18243320417242	5.938446485001846	5.42640110915583e-4	0.04584482801206652	5.852499295227006	TRUE
ENSG00000160255	3689	ITGB2	ITGB2	protein_coding	integrin subunit beta 2 [Source:HGNC Symbol;Acc:HGNC:6155]	21	-1	44885953	44931989	-0.10916502701880815	-0.36862492289560933	-0.11988785683841495	9.85215316717308	5.94014800337015	5.461771325258888e-4	0.04584482801206652	5.847933314827382	TRUE
ENSG00000120910	5533	PPP3CC	PPP3CC	protein_coding	protein phosphatase 3 catalytic subunit gamma [Source:HGNC Symbol;Acc:HGNC:9316]	8	1	22440819	22541142	0.1866483812100595	0.35224022282989775	0.134839774991281	6.139172677361479	5.93513665391546	5.467921592568053e-4	0.04584482801206652	5.847142371024128	TRUE
ENSG00000242324	NA	AL049634.1	AL049634.1	unprocessed_pseudogene	PTPNS (protein tyrosine phosphatase, non-receptor type substrate 1) protein family pseudogene	20	-1	1516759	1557653	-0.1734201041222407	-0.629086375239174	-0.21149270691072689	4.77669743663945	5.924355280524276	5.553786127668407e-4	0.046314396035626156	5.836191347913508	TRUE
ENSG00000100418	27351	DESI1	DESI1	protein_coding	desumoylating isopeptidase 1 [Source:HGNC Symbol;Acc:HGNC:24577]	22	-1	41598028	41621043	0.0027704963337585637	-0.31909885143436695	-0.10309968347237125	5.505818384189359	5.913290711810319	5.599296552637683e-4	0.0464442186245792	5.830455074238116	TRUE
ENSG00000249437	4671	NAIP	NAIP	protein_coding	NLR family apoptosis inhibitory protein [Source:HGNC Symbol;Acc:HGNC:7634]	5	-1	70968483	71025114	-0.08994374805243995	-0.9644151879199785	-0.28411406707055803	4.949953778418654	5.9136075881025	5.681438962038797e-4	0.04687489347882116	5.8202179384040464	TRUE
ENSG00000132386	5176	SERPINF1	SERPINF1	protein_coding	serpin family F member 1 [Source:HGNC Symbol;Acc:HGNC:8824]	17	1	1762029	1777565	0.05674569573809989	0.8612554836375494	0.604051258236447	1.5489420705785772	5.885875419740144	5.821387692200411e-4	0.047164161396030566	5.803110818579261	TRUE
ENSG00000165490	220042	DDIAS	DDIAS	protein_coding	DNA damage induced apoptosis suppressor [Source:HGNC Symbol;Acc:HGNC:26351]	11	1	82899975	82958277	-0.011665042284217894	-0.9988033225167174	-0.3388285255731391	2.8411564126583837	5.88268847268271	5.835893660595657e-4	0.047164161396030566	5.801361070374521	TRUE
ENSG00000102362	94121	SYTL4	SYTL4	protein_coding	synaptotagmin like 4 [Source:HGNC Symbol;Acc:HGNC:15588]	X	-1	100674491	100732123	-0.2805772959631721	-0.823724871146859	-0.3676395476549793	1.4894123439011346	5.886337941822593	5.842493913266706e-4	0.047164161396030566	5.80056636104104	TRUE
ENSG00000167483	199786	NIBAN3	NIBAN3	protein_coding	niban apoptosis regulator 3 [Source:HGNC Symbol;Acc:HGNC:24130]	19	1	17523301	17553839	0.22227597953149353	0.5703903881627471	0.2229429178489201	5.400240488049063	5.890248619543496	5.916752341134604e-4	0.047164161396030566	5.791686206081645	TRUE
ENSG00000153815	80790	CMIP	CMIP	protein_coding	c-Maf inducing protein [Source:HGNC Symbol;Acc:HGNC:24319]	16	1	81445170	81711762	-0.07025327439479528	-0.312889202007437	-0.09203409208826359	8.706908150835764	5.8729418361578976	5.933388208542331e-4	0.047164161396030566	5.789712007363321	TRUE
ENSG00000068784	55133	SRBD1	SRBD1	protein_coding	S1 RNA binding domain 1 [Source:HGNC Symbol;Acc:HGNC:25521]	2	-1	45388680	45612165	-0.05435426584417673	-0.4932660007464778	-0.26212683656202757	5.935253338552068	5.8690366322890934	5.941049597724712e-4	0.047164161396030566	5.788804670599497	TRUE
ENSG00000117020	10000	AKT3	AKT3	protein_coding	AKT serine/threonine kinase 3 [Source:HGNC Symbol;Acc:HGNC:393]	1	-1	243488233	243851079	0.1902166524775169	0.4259825340855756	0.13399805367072254	6.396199097287041	5.875709074723525	5.952826558554894e-4	0.047164161396030566	5.787412193015048	TRUE
ENSG00000113916	604	BCL6	BCL6	protein_coding	BCL6 transcription repressor [Source:HGNC Symbol;Acc:HGNC:1001]	3	-1	187721377	187745725	-0.13797985210329464	-0.7289131638230348	-0.14026639125200158	9.22241696374726	5.867138811994591	6.011255383984967e-4	0.047164161396030566	5.780543962858201	TRUE
ENSG00000139178	51279	C1RL	C1RL	protein_coding	complement C1r subcomponent like [Source:HGNC Symbol;Acc:HGNC:21265]	12	-1	7089587	7109238	-0.08440882790098948	-0.4407143488926097	-0.14634511900890074	6.994569461473086	5.8619091619420995	6.033320536339217e-4	0.047164161396030566	5.777967480975956	TRUE
ENSG00000269981	NA	AL627309.7	AL627309.7	processed_pseudogene	novel pseudogene	1	-1	137682	137965	-0.14760410492699508	-0.6402117654431561	-0.07127926757229044	4.1149576172164934	5.867076399437652	6.038726139293967e-4	0.047164161396030566	5.777337713205957	TRUE
ENSG00000158089	79623	GALNT14	GALNT14	protein_coding	polypeptide N-acetylgalactosaminyltransferase 14 [Source:HGNC Symbol;Acc:HGNC:22946]	2	-1	30910467	31155202	-0.2356709106809341	-1.2504392570103884	-0.3479163550572116	4.674435995711179	5.865512361504927	6.0509755127394e-4	0.047164161396030566	5.775912698208027	TRUE
ENSG00000013364	9961	MVP	MVP	protein_coding	major vault protein [Source:HGNC Symbol;Acc:HGNC:7531]	16	1	29820394	29848039	-0.15481896392639335	-0.3341180511476937	-0.09574800668835785	7.476810260650525	5.827286759560444	6.342145781997218e-4	0.048756785335097065	5.742858108355911	TRUE
ENSG00000175471	79772	MCTP1	MCTP1	protein_coding	multiple C2 and transmembrane domain containing 1 [Source:HGNC Symbol;Acc:HGNC:26183]	5	-1	94703741	95284575	-0.09024745674624142	-0.47080809239022364	-0.24598564063590875	7.382329052349877	5.8191298728272205	6.395119689703543e-4	0.048756785335097065	5.737006881230091	TRUE
ENSG00000105639	3718	JAK3	JAK3	protein_coding	Janus kinase 3 [Source:HGNC Symbol;Acc:HGNC:6193]	19	-1	17824780	17848071	-0.0967747127869627	-0.5226047194773054	-0.05819442449975447	8.123784378971026	5.821598853328991	6.397532751304175e-4	0.048756785335097065	5.736741495235126	TRUE
ENSG00000144677	10217	CTDSPL	CTDSPL	protein_coding	CTD small phosphatase like [Source:HGNC Symbol;Acc:HGNC:16890]	3	1	37861880	37984469	-0.3559092153365721	-0.5809704456790175	-0.15690278272746597	4.864917157195332	5.824091933931484	6.398727256848673e-4	0.048756785335097065	5.736610161573733	TRUE
ENSG00000051128	9454	HOMER3	HOMER3	protein_coding	homer scaffold protein 3 [Source:HGNC Symbol;Acc:HGNC:17514]	19	-1	18929201	18941261	-0.2578860142964033	-0.5016118775019704	-0.20488317335388034	2.3213834494645935	5.809132242601741	6.467309248808004e-4	0.048756785335097065	5.72911027333593	TRUE
ENSG00000238009	NA	AL627309.1	AL627309.1	lncRNA	novel transcript	1	-1	89295	133723	-0.07015459586912062	-0.8847948350803018	-0.339289772454026	2.704474042621868	5.817519793185873	6.472079144051666e-4	0.048756785335097065	5.728591597941251	TRUE
ENSG00000148110	84641	MFSD14B	MFSD14B	protein_coding	major facilitator superfamily domain containing 14B [Source:HGNC Symbol;Acc:HGNC:23376]	9	1	94374569	94461042	-0.08497067185648655	-0.5078185754356829	-0.1697003704804005	6.839130768028628	5.820084421197899	6.475338649364964e-4	0.048756785335097065	5.728237379858926	TRUE
ENSG00000196872	343990	KIAA1211L	KIAA1211L	protein_coding	KIAA1211 like [Source:HGNC Symbol;Acc:HGNC:33454]	2	-1	98793846	98936259	0.09578854782380541	0.9684901434361489	0.18598569473391005	1.9188627511745284	5.795768789423269	6.573121306031969e-4	0.04888581440777574	5.7176926961376084	TRUE
ENSG00000132274	10346	TRIM22	TRIM22	protein_coding	tripartite motif containing 22 [Source:HGNC Symbol;Acc:HGNC:16379]	11	1	5689697	5737089	-0.056369837733489137	-1.152379540969045	-0.2133920459452095	8.120003520068689	5.797047975940309	6.577188078253402e-4	0.04888581440777574	5.717257527498886	TRUE
ENSG00000258168	NA	AC025569.1	AC025569.1	lncRNA	novel transcript, antisense to PTPRB	12	1	70468080	70543040	0.3033238507987546	1.2867034184716954	0.7553740504390855	-0.08251917908541938	5.799639899914543	6.587025473035349e-4	0.04888581440777574	5.716205972998853	TRUE
ENSG00000167460	7171	TPM4	TPM4	protein_coding	tropomyosin 4 [Source:HGNC Symbol;Acc:HGNC:12013]	19	1	16067021	16103002	-0.08717957020702469	-0.4069809842165985	-0.15475966402936828	7.978215015944139	5.794086181003715	6.662069246374633e-4	0.04920731241929378	5.708235266918557	TRUE
ENSG00000169896	3684	ITGAM	ITGAM	protein_coding	integrin subunit alpha M [Source:HGNC Symbol;Acc:HGNC:6149]	16	1	31259967	31332892	-0.10563129184620405	-0.6398427110217655	-0.23074848942650555	8.573001514040056	5.769588486996357	6.891925425286737e-4	0.05047738231256622	5.68436512451573	FALSE
ENSG00000139436	9815	GIT2	GIT2	protein_coding	GIT ArfGAP 2 [Source:HGNC Symbol;Acc:HGNC:4273]	12	-1	109929802	109996389	-0.050898486295846555	-0.25992269262364226	-0.07566202512995557	8.241201661346668	5.759621190796953	6.936634830741821e-4	0.05047738231256622	5.679814170638324	FALSE
ENSG00000180488	374986	MIGA1	MIGA1	protein_coding	mitoguardin 1 [Source:HGNC Symbol;Acc:HGNC:24741]	1	1	77779624	77879539	0.2129733631966692	0.2900246919036422	0.08015870825401757	4.473377265551204	5.7533733326746574	6.961690896992954e-4	0.05047738231256622	5.677276451801362	FALSE
ENSG00000227191	NA	TRGC2	TRGC2	TR_C_gene	T cell receptor gamma constant 2 [Source:HGNC Symbol;Acc:HGNC:12276]	7	-1	38239580	38249572	0.1469009070379736	0.6672877151094115	0.3536457326147523	4.471494559631336	5.771462088138468	6.996102792661339e-4	0.05047738231256622	5.673805912995362	FALSE
ENSG00000257017	3240	HP	HP	protein_coding	haptoglobin [Source:HGNC Symbol;Acc:HGNC:5141]	16	1	72054505	72061055	-0.26052714310938824	-1.6490735843310191	-0.6397842067663416	2.230466769262877	5.757226649979957	6.996735992006792e-4	0.05047738231256622	5.67374221208473	FALSE
ENSG00000148841	85450	ITPRIP	ITPRIP	protein_coding	inositol 1,4,5-trisphosphate receptor interacting protein [Source:HGNC Symbol;Acc:HGNC:29370]	10	-1	104309698	104338465	-0.13299793709128635	-0.3546645832499209	-0.09295362079424663	7.160457676520652	5.750729046036714	7.041805628132238e-4	0.0505159625729328	5.669222784784729	FALSE
ENSG00000116663	26270	FBXO6	FBXO6	protein_coding	F-box protein 6 [Source:HGNC Symbol;Acc:HGNC:13585]	1	1	11664200	11674354	-0.03800963904539425	-0.9806120777422466	-0.09055704565263069	3.50228429665021	5.744480707282129	7.067219314245644e-4	0.0505159625729328	5.666687045464439	FALSE
ENSG00000188404	6402	SELL	SELL	protein_coding	selectin L [Source:HGNC Symbol;Acc:HGNC:10720]	1	-1	169690665	169711702	-0.13639226424805417	-0.5071090768775675	-0.14498973512208407	10.674484777300774	5.743337610334301	7.145839582766802e-4	0.05084363200380544	5.658899423997138	FALSE
ENSG00000221963	80830	APOL6	APOL6	protein_coding	apolipoprotein L6 [Source:HGNC Symbol;Acc:HGNC:14870]	22	1	35648446	35668404	-0.1291030556714945	-1.0258761075746947	-0.16653124953868442	8.061913958858328	5.733221079487794	7.202902321314193e-4	0.05101562461456824	5.653300295376808	FALSE
ENSG00000146856	340351	AGBL3	AGBL3	protein_coding	ATP/GTP binding protein like 3 [Source:HGNC Symbol;Acc:HGNC:27981]	7	1	134986508	135147963	0.28675486140542283	0.5210177734105016	0.18873091030737568	1.9980953310278449	5.725838442453317	7.246161515791203e-4	0.05108873239610789	5.649084898862745	FALSE
ENSG00000125170	55715	DOK4	DOK4	protein_coding	docking protein 4 [Source:HGNC Symbol;Acc:HGNC:19868]	16	-1	57471922	57487327	-0.4482861263754431	-0.8308548159700353	-0.2788904978244254	1.4760219010648548	5.701785466234994	7.503098920124499e-4	0.052660890203643035	5.624551628345228	FALSE
ENSG00000150625	2823	GPM6A	GPM6A	protein_coding	glycoprotein M6A [Source:HGNC Symbol;Acc:HGNC:4460]	4	-1	175632934	176002664	0.3558857562836435	1.0398366078750045	0.3776313331027346	1.7236937999004942	5.706913654125193	7.662330358270778e-4	0.053391843777713575	5.609763218928247	FALSE
ENSG00000177885	2885	GRB2	GRB2	protein_coding	growth factor receptor bound protein 2 [Source:HGNC Symbol;Acc:HGNC:4566]	17	-1	75318076	75405709	-0.04476342180906154	-0.22638025100421563	-0.07592330448996648	8.877532986817183	5.68752064277292	7.69959913391445e-4	0.053391843777713575	5.606346042412685	FALSE
ENSG00000148180	2934	GSN	GSN	protein_coding	gelsolin [Source:HGNC Symbol;Acc:HGNC:4620]	9	1	121207794	121332843	-0.11435329032397488	-0.43467734986439965	-0.13697511666064988	7.141166500671976	5.689524206841378	7.710510609379048e-4	0.053391843777713575	5.605348678327481	FALSE
ENSG00000166527	338339	CLEC4D	CLEC4D	protein_coding	C-type lectin domain family 4 member D [Source:HGNC Symbol;Acc:HGNC:14554]	12	1	8509475	8522366	-0.06959687182198442	-0.9910007468932316	-0.4396984998862474	4.798714037748639	5.683767349101003	7.757220003055514e-4	0.05347655087439737	5.60109499442509	FALSE
ENSG00000138111	79847	MFSD13A	MFSD13A	protein_coding	major facilitator superfamily domain containing 13A [Source:HGNC Symbol;Acc:HGNC:26196]	10	1	102461395	102477045	-0.08914777306113855	-0.6197129578653687	-0.23886281880828591	2.890367043575382	5.66555681548015	7.885431974243477e-4	0.05411988289933211	5.5895486259614335	FALSE
ENSG00000159958	115650	TNFRSF13C	TNFRSF13C	protein_coding	TNF receptor superfamily member 13C [Source:HGNC Symbol;Acc:HGNC:17755]	22	-1	41922023	41926818	0.25492213382411866	0.6696331443770992	0.2414132009597124	3.7610037425851934	5.678874561654941	7.937375250011271e-4	0.05423639978102415	5.584923784110903	FALSE
ENSG00000145491	83853	ROPN1L	ROPN1L	protein_coding	rhophilin associated tail protein 1 like [Source:HGNC Symbol;Acc:HGNC:24060]	5	1	10441524	10472029	-0.12352524340015937	-0.5876010977004423	-0.23668515335545334	5.091847445137938	5.645842440554464	8.153794976204965e-4	0.05547083941926106	5.565972797800938	FALSE
ENSG00000262879	NA	AC005670.3	AC005670.3	lncRNA	novel transcript	17	-1	46983287	47100323	0.1524349831376374	0.3225224071712751	0.10863921020861314	4.924893489764167	5.631230067935713	8.355194352037201e-4	0.0562528793976152	5.548780742388715	FALSE
ENSG00000228804	NA	AC072022.1	AC072022.1	lncRNA	novel transcript, antisense to RTP2 and BCL6	3	1	187702313	187733849	-0.16645966536464962	-0.8993244097055473	-0.2584585966107852	2.6869717363673224	5.62534610043711	8.394678499278842e-4	0.0562528793976152	5.545458572477127	FALSE
ENSG00000149564	90952	ESAM	ESAM	protein_coding	endothelial cell adhesion molecule [Source:HGNC Symbol;Acc:HGNC:17474]	11	-1	124752583	124762290	-0.2764665139678774	-0.6818622192699704	-0.22073435186307208	3.9701691131584362	5.626622100528077	8.396219282567386e-4	0.0562528793976152	5.545329246915593	FALSE
ENSG00000163430	11167	FSTL1	FSTL1	protein_coding	follistatin like 1 [Source:HGNC Symbol;Acc:HGNC:3972]	3	-1	120392293	120450993	-0.4815201806662669	-0.8232706659097759	-0.16160311337806055	1.9752153649596687	5.624035285417488	8.436216049288808e-4	0.0562528793976152	5.541980344608093	FALSE
ENSG00000178814	26873	OPLAH	OPLAH	protein_coding	5-oxoprolinase, ATP-hydrolysing [Source:HGNC Symbol;Acc:HGNC:8149]	8	-1	144051266	144063965	-0.3520889392283961	-1.0606668108863424	-0.22286984322971629	2.210761322652538	5.612229761534733	8.530780363188282e-4	0.0562528793976152	5.534124857565199	FALSE
ENSG00000028116	7444	VRK2	VRK2	protein_coding	VRK serine/threonine kinase 2 [Source:HGNC Symbol;Acc:HGNC:12719]	2	1	57907629	58159920	0.05362384394770096	-0.4656908770616251	-0.13806190796109608	5.401908181724562	5.609159056203146	8.534027675752569e-4	0.0562528793976152	5.533856641123883	FALSE
ENSG00000105369	973	CD79A	CD79A	protein_coding	CD79a molecule [Source:HGNC Symbol;Acc:HGNC:1698]	19	1	41877120	41881372	0.05424407385906193	0.8465220283653903	0.2620587371824733	5.169628416658053	5.620117416022434	8.539147707315782e-4	0.0562528793976152	5.533433950659641	FALSE
ENSG00000055044	51602	NOP58	NOP58	protein_coding	NOP58 ribonucleoprotein [Source:HGNC Symbol;Acc:HGNC:29926]	2	1	202265736	202303661	0.13067216508130494	0.3534867302557384	0.12494778359495957	5.364019494361073	5.5993799608065045	8.573301351876511e-4	0.0562528793976152	5.530620779851986	FALSE
ENSG00000151575	374618	TEX9	TEX9	protein_coding	testis expressed 9 [Source:HGNC Symbol;Acc:HGNC:29585]	15	1	56244009	56445997	0.38869185115392707	0.3641721122860639	0.05011925346676348	2.2929595371558684	5.600138734841004	8.616203467079626e-4	0.0562528793976152	5.52710274868329	FALSE
ENSG00000183960	131096	KCNH8	KCNH8	protein_coding	potassium voltage-gated channel subfamily H member 8 [Source:HGNC Symbol;Acc:HGNC:18864]	3	1	19148510	19535642	0.41315268040571496	0.795744832186471	0.26625420287748436	1.6517115661793025	5.6104062522928215	8.669431621096066e-4	0.0562528793976152	5.52276207847641	FALSE
ENSG00000198478	83699	SH3BGRL2	SH3BGRL2	protein_coding	SH3 domain binding glutamate rich protein like 2 [Source:HGNC Symbol;Acc:HGNC:15567]	6	1	79631329	79703655	-0.25819765626042834	-0.7131322884455982	-0.25479246890302737	5.879194769391611	5.603065678529089	8.676573247877675e-4	0.0562528793976152	5.52218170569401	FALSE
ENSG00000146859	55281	TMEM140	TMEM140	protein_coding	transmembrane protein 140 [Source:HGNC Symbol;Acc:HGNC:21870]	7	1	135148072	135166215	-0.1422821902791809	-0.5532466123711566	-0.15188566346144472	7.112785045769713	5.592658629126284	8.703946267440945e-4	0.0562528793976152	5.5199615914696984	FALSE
ENSG00000197646	80380	PDCD1LG2	PDCD1LG2	protein_coding	programmed cell death 1 ligand 2 [Source:HGNC Symbol;Acc:HGNC:18731]	9	1	5510531	5571282	-0.04655059810905039	-1.697558841322963	-0.21568727839871094	1.3123311557971884	5.58581249615634	8.800328595340311e-4	0.05663979122088114	5.512199246263673	FALSE
ENSG00000158773	7391	USF1	USF1	protein_coding	upstream transcription factor 1 [Source:HGNC Symbol;Acc:HGNC:12593]	1	-1	161039251	161045977	-0.15103485632473232	-0.23870719102725307	-0.03291115201473084	6.125202494610383	5.578653263592621	8.919847128036966e-4	0.05675544943444015	5.502690040627975	FALSE
ENSG00000077984	8530	CST7	CST7	protein_coding	cystatin F [Source:HGNC Symbol;Acc:HGNC:2479]	20	1	24949269	24959928	-0.1535558310897907	-1.1903555390301237	-0.4992676128766193	6.736276287805853	5.579088702591648	8.936819791754125e-4	0.05675544943444015	5.501349924944718	FALSE
ENSG00000185760	56479	KCNQ5	KCNQ5	protein_coding	potassium voltage-gated channel subfamily Q member 5 [Source:HGNC Symbol;Acc:HGNC:6299]	6	1	72621792	73198851	0.1603130591491614	0.5736699021329156	0.23612075190524492	4.729026622677655	5.582000375018651	8.964950325894219e-4	0.05675544943444015	5.499134371798938	FALSE
ENSG00000135334	55122	AKIRIN2	AKIRIN2	protein_coding	akirin 2 [Source:HGNC Symbol;Acc:HGNC:21407]	6	-1	87674860	87702233	-0.11167126389735502	-0.32926268093520594	-0.14834150428867812	7.348022198255275	5.5747205834401345	8.975972888063314e-4	0.05675544943444015	5.498268120431036	FALSE
ENSG00000008438	8993	PGLYRP1	PGLYRP1	protein_coding	peptidoglycan recognition protein 1 [Source:HGNC Symbol;Acc:HGNC:8904]	19	-1	46019153	46023053	-0.4910820568350334	-0.9077798118493686	-0.39746368853456404	5.201150067460497	5.576188224505737	9.001251086888193e-4	0.05675544943444015	5.496285517626624	FALSE
ENSG00000105486	3978	LIG1	LIG1	protein_coding	DNA ligase 1 [Source:HGNC Symbol;Acc:HGNC:6598]	19	-1	48115445	48170603	0.174354928700391	0.24322221848224795	0.18341286941731025	4.0111401873429955	5.54877912021887	9.248788589339616e-4	0.05808014567175983	5.477157981668046	FALSE
ENSG00000111962	10090	UST	UST	protein_coding	uronyl 2-sulfotransferase [Source:HGNC Symbol;Acc:HGNC:17223]	6	1	148747030	149076990	0.2782221376762297	0.4378972744365278	0.07722137158151665	4.364510293950105	5.538174430651425	9.497995923034254e-4	0.05924592852952289	5.458408347474904	FALSE
ENSG00000272941	NA	AC083862.2	AC083862.2	lncRNA	novel transcript, antisense to C7orf49	7	1	135168403	135169547	-0.1933102100578613	-0.6026416181791737	-0.11843047725084017	4.655064108443518	5.533631598310701	9.510822128715879e-4	0.05924592852952289	5.4574566102022954	FALSE
ENSG00000033100	54480	CHPF2	CHPF2	protein_coding	chondroitin polymerizing factor 2 [Source:HGNC Symbol;Acc:HGNC:29270]	7	1	151232489	151238827	-0.09261223707563405	-0.26901015678854356	-0.08339213963243464	5.295037612191843	5.527022618621547	9.576313207257228e-4	0.059297622673397714	5.4526167922111455	FALSE
ENSG00000115828	25797	QPCT	QPCT	protein_coding	glutaminyl-peptide cyclotransferase [Source:HGNC Symbol;Acc:HGNC:9753]	2	1	37342827	37373322	-0.29960839082439955	-0.6115149365992574	-0.2760064948468087	6.933697781420171	5.529222526324471	9.595579453950632e-4	0.059297622673397714	5.451199265679539	FALSE
ENSG00000154917	51560	RAB6B	RAB6B	protein_coding	RAB6B, member RAS oncogene family [Source:HGNC Symbol;Acc:HGNC:14902]	3	-1	133824235	133895882	-0.3935609547394028	-0.9671543695625207	0.01900219692063067	1.6725709146419692	5.517759368813412	9.731053326693286e-4	0.05976017737976561	5.441310800380418	FALSE
ENSG00000159267	3141	HLCS	HLCS	protein_coding	holocarboxylase synthetase [Source:HGNC Symbol;Acc:HGNC:4976]	21	-1	36750888	36990236	0.20522318211794582	0.36227943052556333	0.10041699358638775	4.553965008994923	5.515849634789616	9.758955922228095e-4	0.05976017737976561	5.439291131927412	FALSE
ENSG00000102057	3750	KCND1	KCND1	protein_coding	potassium voltage-gated channel subfamily D member 1 [Source:HGNC Symbol;Acc:HGNC:6237]	X	-1	48961378	48971844	-0.21163159821704378	-0.7080286639217599	-0.19922206433604964	2.0937379935331775	5.504107968165496	9.786013187067543e-4	0.05976017737976561	5.437338120907018	FALSE
ENSG00000122694	152007	GLIPR2	GLIPR2	protein_coding	GLI pathogenesis related 2 [Source:HGNC Symbol;Acc:HGNC:18007]	9	1	36136536	36163913	-0.131675866268172	-0.3521583817570444	-0.1521493257230089	8.258063716676919	5.496231819162098	9.996192385047387e-4	0.06080429022920393	5.422347407914472	FALSE
ENSG00000196189	64218	SEMA4A	SEMA4A	protein_coding	semaphorin 4A [Source:HGNC Symbol;Acc:HGNC:10729]	1	1	156147366	156177752	-0.1396145245718315	-0.41979405595405495	-0.14714477944037116	7.608655973857366	5.476603741739961	0.0010328972844707155	0.06255097208863382	5.399240945214605	FALSE
ENSG00000070915	6559	SLC12A3	SLC12A3	protein_coding	solute carrier family 12 member 3 [Source:HGNC Symbol;Acc:HGNC:10912]	16	1	56865207	56915850	0.07278564125649765	1.5581420010927152	0.8662609682790269	-0.535472429413112	5.459696153220456	0.001040781691136447	0.06255097208863382	5.393874822612365	FALSE
ENSG00000128594	64101	LRRC4	LRRC4	protein_coding	leucine rich repeat containing 4 [Source:HGNC Symbol;Acc:HGNC:15586]	7	-1	128027071	128032107	-0.24380726360617774	-0.4271509948462664	-0.1385117965231328	6.024695679884879	5.467147256008436	0.00104279537461663	0.06255097208863382	5.392510782847488	FALSE
ENSG00000136231	10643	IGF2BP3	IGF2BP3	protein_coding	insulin like growth factor 2 mRNA binding protein 3 [Source:HGNC Symbol;Acc:HGNC:28868]	7	-1	23310209	23470491	-0.09272851527120538	-0.8368020328132906	-0.26822843010276975	2.3286991638583667	5.460789108621309	0.0010456313239087468	0.06255097208863382	5.390594181883409	FALSE
ENSG00000187510	338809	C12orf74	C12orf74	protein_coding	chromosome 12 open reading frame 74 [Source:HGNC Symbol;Acc:HGNC:27887]	12	1	92702843	92772455	0.2800942750661123	1.271006728514681	0.5673882899159116	0.05752708115976352	5.460484849725767	0.0010493856127432113	0.06255097208863382	5.388064870789932	FALSE
ENSG00000198919	9666	DZIP3	DZIP3	protein_coding	DAZ interacting zinc finger protein 3 [Source:HGNC Symbol;Acc:HGNC:30938]	3	1	108589705	108694840	0.19806282412738146	0.3515873126646222	0.14055739320915342	3.9583563251128355	5.458092710858528	0.0010560444015015207	0.06255097208863382	5.383600786725654	FALSE
ENSG00000125447	23163	GGA3	GGA3	protein_coding	golgi associated, gamma adaptin ear containing, ARF binding protein 3 [Source:HGNC Symbol;Acc:HGNC:17079]	17	-1	75236599	75262363	-0.07460501928322569	-0.22517922849474473	-0.0589975028014423	6.228968517586348	5.452487065481543	0.0010565633864497493	0.06255097208863382	5.383254031826307	FALSE
ENSG00000116691	60672	MIIP	MIIP	protein_coding	migration and invasion inhibitory protein [Source:HGNC Symbol;Acc:HGNC:25715]	1	1	12019466	12032045	-0.10348714932505121	-0.5011719494740414	-0.027073832606642728	4.894664145343538	5.449047389554478	0.001066587820602634	0.06290434861356446	5.376589282804222	FALSE
ENSG00000108424	3837	KPNB1	KPNB1	protein_coding	karyopherin subunit beta 1 [Source:HGNC Symbol;Acc:HGNC:6400]	17	1	47649476	47685505	-0.07706647483487672	-0.36533915460970334	-0.07431346600337305	8.554915372334765	5.4423709885178475	0.0010739884263423212	0.06299136277790475	5.371708780460296	FALSE
ENSG00000018699	55622	TTC27	TTC27	protein_coding	tetratricopeptide repeat domain 27 [Source:HGNC Symbol;Acc:HGNC:25986]	2	1	32628032	32821051	0.14456405748208537	0.34233477186746963	0.1440061903203652	4.454857176433323	5.432157973856624	0.001084397322512781	0.06299136277790475	5.364900614013763	FALSE
ENSG00000054392	55733	HHAT	HHAT	protein_coding	hedgehog acyltransferase [Source:HGNC Symbol;Acc:HGNC:18270]	1	1	210328252	210676296	0.37393383907984906	0.29728839432158066	0.13594912493066583	3.2802248634813522	5.434689549073743	0.0010877916908889449	0.06299136277790475	5.362694478540131	FALSE
ENSG00000123609	9111	NMI	NMI	protein_coding	N-myc and STAT interactor [Source:HGNC Symbol;Acc:HGNC:7854]	2	-1	151270470	151289894	-0.1192350290426391	-0.49297500156118257	-0.1188654867560136	7.5097240424667815	5.4281166777075045	0.0010947243770738939	0.06299136277790475	5.358209810014391	FALSE
ENSG00000187800	375033	PEAR1	PEAR1	protein_coding	platelet endothelial aggregation receptor 1 [Source:HGNC Symbol;Acc:HGNC:33631]	1	1	156893698	156916434	-0.25771769536448563	-0.7619122052891107	-0.17910489322499817	3.1091866694829062	5.432979717058771	0.0010962161748240117	0.06299136277790475	5.357248472495036	FALSE
ENSG00000057935	57504	MTA3	MTA3	protein_coding	metastasis associated 1 family member 3 [Source:HGNC Symbol;Acc:HGNC:23784]	2	1	42494569	42756947	0.2144674961008453	0.3221805334651004	0.11094749230842485	3.984075509537822	5.425291139092725	0.001098876055444623	0.06299136277790475	5.355537623062827	FALSE
ENSG00000224067	NA	AL354877.1	AL354877.1	processed_pseudogene	pseudogene similar to part of HLA-B associated transcript 2 (BAT2)	9	1	111802980	111803435	-0.40699838099376706	-1.0109879552847654	-0.27095813851057565	0.9172504288791027	5.424691569107975	0.00109983641781999	0.06299136277790475	5.354920923095842	FALSE
ENSG00000188641	1806	DPYD	DPYD	protein_coding	dihydropyrimidine dehydrogenase [Source:HGNC Symbol;Acc:HGNC:3012]	1	-1	97077743	97995000	-0.06571891868722027	-0.42346962910009317	-0.18282148564673129	9.248811264665578	5.426582727683496	0.0011005518221141248	0.06299136277790475	5.354461871234057	FALSE
ENSG00000173757	6777	STAT5B	STAT5B	protein_coding	signal transducer and activator of transcription 5B [Source:HGNC Symbol;Acc:HGNC:11367]	17	-1	42199168	42276707	-0.0824309458508409	-0.4058426263274469	-0.12285653472748546	9.010133260297758	5.421290527280384	0.0011082566078869835	0.06313816693303134	5.349536654376941	FALSE
ENSG00000103994	64397	ZNF106	ZNF106	protein_coding	zinc finger protein 106 [Source:HGNC Symbol;Acc:HGNC:12886]	15	-1	42412823	42491141	-0.04399552527104707	-0.3599341535148144	-0.08584390267942385	7.644474025327825	5.415444313236847	0.0011184289027387064	0.06313816693303134	5.343085927815088	FALSE
ENSG00000013016	30845	EHD3	EHD3	protein_coding	EH domain containing 3 [Source:HGNC Symbol;Acc:HGNC:3244]	2	1	31234152	31269451	-0.2599505029112856	-0.5856484876857072	-0.07703077322315843	4.185787096060669	5.414172107143481	0.0011217615670056865	0.06313816693303134	5.34098519450099	FALSE
ENSG00000050405	51474	LIMA1	LIMA1	protein_coding	LIM domain and actin binding 1 [Source:HGNC Symbol;Acc:HGNC:24636]	12	-1	50175788	50283546	0.20636258992200432	0.47723925666049427	0.22352631991204036	3.1705358029373585	5.407870124934431	0.0011235145769000017	0.06313816693303134	5.339882676759782	FALSE
ENSG00000117115	11240	PADI2	PADI2	protein_coding	peptidyl arginine deiminase 2 [Source:HGNC Symbol;Acc:HGNC:18341]	1	-1	17066761	17119451	-0.1636230251780659	-0.5509245814499552	-0.1578055052656379	7.855466949036561	5.4183792562455855	0.0011274041983303747	0.06313816693303134	5.337442470798439	FALSE
ENSG00000197050	147923	ZNF420	ZNF420	protein_coding	zinc finger protein 420 [Source:HGNC Symbol;Acc:HGNC:20649]	19	1	37007857	37130368	0.16091372626827605	0.4118399406934218	0.08864256559808174	3.7193369141429584	5.404944225250214	0.001127539954899728	0.06313816693303134	5.337357453155723	FALSE
ENSG00000072682	8974	P4HA2	P4HA2	protein_coding	prolyl 4-hydroxylase subunit alpha 2 [Source:HGNC Symbol;Acc:HGNC:8547]	5	-1	132191838	132295315	-0.1027565777631456	-0.7121367253983324	-0.22185007796132386	4.261463830045544	5.40151509219765	0.0011402717085975738	0.0636214189642337	5.329429024397037	FALSE
ENSG00000101474	57136	APMAP	APMAP	protein_coding	adipocyte plasma membrane associated protein [Source:HGNC Symbol;Acc:HGNC:13238]	20	-1	24962925	24992751	-0.17548859510386725	-0.6183173235687713	-0.26863331352054304	7.575255629934462	5.3965194708429305	0.0011525983281375132	0.0639613211733398	5.321836194327086	FALSE
ENSG00000261211	NA	AL031123.2	AL031123.2	lncRNA	novel transcript	6	-1	6680309	6683633	-0.3766398409796912	-1.023758855791035	-0.6410942885955012	-0.017458182106670897	5.38706200932179	0.0011571409290238822	0.0639613211733398	5.319058402846796	FALSE
ENSG00000166669	80063	ATF7IP2	ATF7IP2	protein_coding	activating transcription factor 7 interacting protein 2 [Source:HGNC Symbol;Acc:HGNC:20397]	16	1	10326434	10483638	0.17160314446874594	0.34031954639556716	0.15254638663456105	5.365990007074464	5.391399431408694	0.001158734527090999	0.0639613211733398	5.318086485643046	FALSE
ENSG00000196358	84628	NTNG2	NTNG2	protein_coding	netrin G2 [Source:HGNC Symbol;Acc:HGNC:14288]	9	1	132161676	132244526	-0.11092135959131422	-0.7835823740622941	-0.17430839466803508	6.244787317486253	5.380054315810468	0.0011730081057131838	0.06448116896686824	5.3094399083674615	FALSE
ENSG00000111181	6539	SLC6A12	SLC6A12	protein_coding	solute carrier family 6 member 12 [Source:HGNC Symbol;Acc:HGNC:11045]	12	-1	190077	214570	-0.28225217446894685	-0.637147956665968	-0.08158491455358768	2.0561841376822896	5.374024231478273	0.0011809162595299428	0.06448116896686824	5.304694211620995	FALSE
ENSG00000143224	5498	PPOX	PPOX	protein_coding	protoporphyrinogen oxidase [Source:HGNC Symbol;Acc:HGNC:9280]	1	1	161166056	161178013	0.21868676499612802	0.3248492801698347	0.019634074809851212	3.3261775830152844	5.370262792935425	0.0011835357928946502	0.06448116896686824	5.303129179951616	FALSE
ENSG00000151693	8853	ASAP2	ASAP2	protein_coding	ArfGAP with SH3 domain, ankyrin repeat and PH domain 2 [Source:HGNC Symbol;Acc:HGNC:2721]	2	1	9206765	9405683	-0.21049092595320015	-0.6285043893508404	-0.14043164037892444	3.097787139593463	5.369046320050252	0.0011908520241057606	0.06448116896686824	5.298776270700821	FALSE
ENSG00000198814	2710	GK	GK	protein_coding	glycerol kinase [Source:HGNC Symbol;Acc:HGNC:4289]	X	1	30653359	30731456	-0.12878267506755925	-0.6545522359626562	-0.12216416663260109	7.582251744066838	5.368236962757825	0.0011931063285719216	0.06448116896686824	5.297440386047559	FALSE
ENSG00000011201	3730	ANOS1	ANOS1	protein_coding	anosmin 1 [Source:HGNC Symbol;Acc:HGNC:6211]	X	-1	8528874	8732137	-0.26910483466416796	-1.4801036218096615	-0.7504754924179634	-0.3915793924896097	5.366349929151446	0.0011973658548338358	0.06448116896686824	5.2949230486287115	FALSE
ENSG00000196284	8464	SUPT3H	SUPT3H	protein_coding	SPT3 homolog, SAGA and STAGA complex component [Source:HGNC Symbol;Acc:HGNC:11466]	6	-1	44809317	45377953	0.2508404969527671	0.3643375056670122	0.10627746628065618	5.037630521550248	5.365761544614259	0.0012007284678882723	0.06448116896686824	5.29294205012918	FALSE
ENSG00000280279	NA	AC240565.2	AC240565.2	lncRNA	novel transcript	17	-1	64099	76866	-0.1500880489128342	-0.8915532857431807	0.11982389987509291	0.7306346936541764	5.357093133655507	0.001202371501872978	0.06448116896686824	5.291976100523562	FALSE
ENSG00000089639	51291	GMIP	GMIP	protein_coding	GEM interacting protein [Source:HGNC Symbol;Acc:HGNC:24852]	19	-1	19629476	19643657	-0.11008051033931002	-0.2563019862963356	-0.059250862594455944	7.704095261256563	5.361778630319095	0.0012055663078068333	0.06448116896686824	5.290101600719573	FALSE
ENSG00000059804	6515	SLC2A3	SLC2A3	protein_coding	solute carrier family 2 member 3 [Source:HGNC Symbol;Acc:HGNC:11007]	12	-1	7919230	7936187	-0.16386936597396595	-0.7415331039719965	-0.2733303910288779	9.02465632216526	5.350375578324433	0.0012271877131768126	0.06530323264829448	5.277543764333613	FALSE
ENSG00000089159	5829	PXN	PXN	protein_coding	paxillin [Source:HGNC Symbol;Acc:HGNC:9718]	12	-1	120210439	120265771	-0.1042984472312784	-0.31062766962652083	-0.09172974017949831	9.413738925605864	5.346506477002936	0.0012293561945265932	0.06530323264829448	5.276296440123873	FALSE
ENSG00000123191	540	ATP7B	ATP7B	protein_coding	ATPase copper transporting beta [Source:HGNC Symbol;Acc:HGNC:870]	13	-1	51930436	52012125	-0.18061895430570632	-0.687303985775113	-0.3913476953406466	1.4383316464124438	5.327263626205966	0.001260205677553926	0.06671184061705425	5.258784399552176	FALSE
ENSG00000175048	79683	ZDHHC14	ZDHHC14	protein_coding	zinc finger DHHC-type containing 14 [Source:HGNC Symbol;Acc:HGNC:20341]	6	1	157381133	157678157	0.20834466033296772	0.38343184998680746	0.16962729779354607	4.358366819413351	5.327470641844782	0.0012644756070797466	0.06671184061705425	5.256394122533348	FALSE
ENSG00000130638	25814	ATXN10	ATXN10	protein_coding	ataxin 10 [Source:HGNC Symbol;Acc:HGNC:10549]	22	1	45671798	45845307	0.11851994331323441	0.2416722883740859	0.07306299991559993	5.824653481772196	5.30907816401063	0.0012877126188533406	0.06754352202232275	5.243525051185644	FALSE
ENSG00000159189	714	C1QC	C1QC	protein_coding	complement C1q C chain [Source:HGNC Symbol;Acc:HGNC:1245]	1	1	22643633	22648110	-0.7100937514078076	-1.6677385680761585	-0.22821885729198996	-0.4595641666620882	5.307148006212675	0.001292211867236919	0.06754352202232275	5.241059947226286	FALSE
ENSG00000011295	54902	TTC19	TTC19	protein_coding	tetratricopeptide repeat domain 19 [Source:HGNC Symbol;Acc:HGNC:26006]	17	1	15999784	16045015	0.15874279985330325	0.2321225646065655	0.13711328241172502	5.0134704557364955	5.30363300636273	0.0012973700176637582	0.06754352202232275	5.238244297970111	FALSE
ENSG00000005249	5577	PRKAR2B	PRKAR2B	protein_coding	protein kinase cAMP-dependent type II regulatory subunit beta [Source:HGNC Symbol;Acc:HGNC:9392]	7	1	107044705	107161811	-0.2104948405092043	-0.6966411548485238	-0.271970545935385	6.569069111434001	5.309452961856322	0.0012976577630489446	0.06754352202232275	5.238087555520863	FALSE
ENSG00000077238	3566	IL4R	IL4R	protein_coding	interleukin 4 receptor [Source:HGNC Symbol;Acc:HGNC:6015]	16	1	27313668	27364778	-0.08646685141450851	-0.7284921926364729	-0.22191258333456418	8.031784490526276	5.298497567307075	0.0013147994777201353	0.0682068719027325	5.2288117272992976	FALSE
ENSG00000167232	7644	ZNF91	ZNF91	protein_coding	zinc finger protein 91 [Source:HGNC Symbol;Acc:HGNC:13166]	19	-1	23304991	23395471	0.06371819863077399	0.3107893574701165	0.052265379470522115	5.750869085935871	5.2761944957056155	0.0013574491148367655	0.06985472992000913	5.206243973545231	FALSE
ENSG00000184922	752	FMNL1	FMNL1	protein_coding	formin like 1 [Source:HGNC Symbol;Acc:HGNC:1212]	17	1	45221444	45247319	-0.10942956722478565	-0.22033815697373704	-0.06112511841068598	9.253456375600939	5.275478344112166	0.001358805176491905	0.06985472992000913	5.205538022580993	FALSE
ENSG00000239265	NA	CLRN1-AS1	CLRN1-AS1	lncRNA	CLRN1 antisense RNA 1 [Source:HGNC Symbol;Acc:HGNC:30895]	3	1	150852484	151080726	-0.23135264202217412	-1.7570773658049275	-0.18076961894606636	0.3846303451477694	5.275674356682256	0.0013643216032739125	0.06985472992000913	5.20267342142695	FALSE
ENSG00000064932	22904	SBNO2	SBNO2	protein_coding	strawberry notch homolog 2 [Source:HGNC Symbol;Acc:HGNC:29158]	19	-1	1107637	1174268	-0.09359312184562674	-0.4698513396483044	-0.10144334501491967	7.729637834062967	5.2684159038498635	0.0013674857124723755	0.06985472992000913	5.2010355290456305	FALSE
ENSG00000177663	23765	IL17RA	IL17RA	protein_coding	interleukin 17 receptor A [Source:HGNC Symbol;Acc:HGNC:5985]	22	1	17084954	17115694	-0.1305977304115357	-0.3700082009850026	-0.0732786978420448	9.34424913014224	5.267347332209916	0.0013779017555690168	0.06985472992000913	5.195670144495125	FALSE
ENSG00000186431	2204	FCAR	FCAR	protein_coding	Fc fragment of IgA receptor [Source:HGNC Symbol;Acc:HGNC:3608]	19	1	54874235	54891420	-0.15439520747941135	-0.8208084494165009	-0.30702388880269443	5.501939167211943	5.263454548897038	0.0013831876009022584	0.06985472992000913	5.1929627440495425	FALSE
ENSG00000112182	60468	BACH2	BACH2	protein_coding	BTB domain and CNC homolog 2 [Source:HGNC Symbol;Acc:HGNC:14078]	6	-1	89926528	90296908	0.1904568908894114	0.4596340422489796	0.16044608277690708	7.211594566086351	5.26551380349077	0.0013878691523316739	0.06985472992000913	5.190573423863095	FALSE
ENSG00000100154	23331	TTC28	TTC28	protein_coding	tetratricopeptide repeat domain 28 [Source:HGNC Symbol;Acc:HGNC:29179]	22	-1	27978014	28679865	0.3760401130840782	0.11626417751375827	0.26276027823427417	2.6602487172254996	5.260502036140296	0.0013879665382779342	0.06985472992000913	5.190523806047437	FALSE
ENSG00000136250	313	AOAH	AOAH	protein_coding	acyloxyacyl hydrolase [Source:HGNC Symbol;Acc:HGNC:548]	7	-1	36512941	36724549	-0.06655662058117641	-0.30732081920021775	-0.039884014878155565	9.76040597450362	5.261050975192081	0.001393995723864773	0.06985472992000913	5.187458666195382	FALSE
ENSG00000120899	2185	PTK2B	PTK2B	protein_coding	protein tyrosine kinase 2 beta [Source:HGNC Symbol;Acc:HGNC:9612]	8	1	27311482	27459391	-0.08486129838878656	-0.36702957393303987	-0.13371181924258405	8.832736937057108	5.254033864986599	0.0013950085542044875	0.06985472992000913	5.186945050973565	FALSE
ENSG00000136717	274	BIN1	BIN1	protein_coding	bridging integrator 1 [Source:HGNC Symbol;Acc:HGNC:1052]	2	-1	127048027	127107288	0.10439147764309932	0.47021119043481635	0.21778304169839321	4.882552015487032	5.25351320855344	0.0013965095118263597	0.06985472992000913	5.186184582389939	FALSE
ENSG00000196628	6925	TCF4	TCF4	protein_coding	transcription factor 4 [Source:HGNC Symbol;Acc:HGNC:11634]	18	-1	55222185	55664787	0.13283812135913028	0.4616944877559233	0.18858796047419063	5.220534436508183	5.250089591642611	0.0014013807494835633	0.06985472992000913	5.183722119617414	FALSE
ENSG00000197301	100129940	HMGA2-AS1	HMGA2-AS1	lncRNA	HMGA2 antisense RNA 1 [Source:HGNC Symbol;Acc:HGNC:53973]	12	-1	65851340	65882167	-0.403770881331196	-0.7986550772420734	-0.07322538535169504	0.7629619050514731	5.240341453846048	0.0014051109364349719	0.06985472992000913	5.181842207315435	FALSE
ENSG00000177455	930	CD19	CD19	protein_coding	CD19 molecule [Source:HGNC Symbol;Acc:HGNC:1633]	16	1	28931939	28939347	0.10959753882878628	0.7289333938059009	0.26843438019059107	2.7431374619053073	5.255951470507369	0.0014170830502228057	0.07003316363416569	5.175841878266215	FALSE
ENSG00000153029	3140	MR1	MR1	protein_coding	major histocompatibility complex, class I-related [Source:HGNC Symbol;Acc:HGNC:4975]	1	1	181033425	181061938	-0.01392539962530804	-0.38979339006578256	-0.13534544742696938	5.6177827130736615	5.240395437136503	0.0014177302160484834	0.07003316363416569	5.175518958918208	FALSE
ENSG00000233461	NA	AL445524.1	AL445524.1	lncRNA	novel transcript	1	-1	231520729	231528618	-0.24647080981805963	-0.7083474990563278	-0.3064219164103635	2.8890005238814975	5.235466419526249	0.0014292503594031613	0.07037810261810297	5.169795052434745	FALSE
ENSG00000123610	7130	TNFAIP6	TNFAIP6	protein_coding	TNF alpha induced protein 6 [Source:HGNC Symbol;Acc:HGNC:11898]	2	1	151357592	151380046	-0.1976778621548374	-0.9767642524163297	-0.15998540351854723	4.661853083593764	5.235720495640658	0.0014385256754119034	0.07061067009909505	5.165219691277126	FALSE
ENSG00000248309	NA	MEF2C-AS1	MEF2C-AS1	lncRNA	MEF2C antisense RNA 1 [Source:HGNC Symbol;Acc:HGNC:48908]	5	1	88883328	89466398	0.12760279651095036	0.5300796510257181	0.027763279465393784	3.8966650584430966	5.223939582751149	0.0014548940840851498	0.07118883955282258	5.157216394493127	FALSE
ENSG00000267383	NA	AC011447.3	AC011447.3	lncRNA	novel transcript, antisense to ZNF486 and ZNF90	19	-1	20122569	20321305	0.2928459684433874	0.29743016339301287	0.4121359025934353	1.3195457851244732	5.199726087408553	0.0014983097477023997	0.07196929954278383	5.136413680077606	FALSE
ENSG00000129465	11035	RIPK3	RIPK3	protein_coding	receptor interacting serine/threonine kinase 3 [Source:HGNC Symbol;Acc:HGNC:10021]	14	-1	24336025	24340022	0.009323684318186878	-0.6423016826037827	-0.19684321767770463	3.526716385707527	5.1969640398422765	0.0014994309352670489	0.07196929954278383	5.135884419811007	FALSE
ENSG00000254420	NA	AP003086.1	AP003086.1	lncRNA	novel transcript	11	1	78324758	78444049	-0.31346249389416025	-1.7321306934798604	-0.4927457925977717	3.156051429438477	5.200320558197431	0.0015000675971555124	0.07196929954278383	5.1355840562868655	FALSE
ENSG00000163565	3428	IFI16	IFI16	protein_coding	interferon gamma inducible protein 16 [Source:HGNC Symbol;Acc:HGNC:5395]	1	1	158999968	159055155	-0.1553822654405972	-0.682403254730212	-0.14254652329137849	8.471418442644223	5.199353761961061	0.0015005803404941718	0.07196929954278383	5.135342246857948	FALSE
ENSG00000127507	30817	ADGRE2	ADGRE2	protein_coding	adhesion G protein-coupled receptor E2 [Source:HGNC Symbol;Acc:HGNC:3337]	19	-1	14732392	14778560	-0.05922359446481898	-0.4418778805303919	-0.13881848400674007	8.696694980297885	5.208136187458057	0.0015008443637437514	0.07196929954278383	5.135217765644349	FALSE
ENSG00000197208	6583	SLC22A4	SLC22A4	protein_coding	solute carrier family 22 member 4 [Source:HGNC Symbol;Acc:HGNC:10968]	5	1	132294394	132344190	-0.08908954712719472	-0.5650359872816376	-0.13519164786681548	6.696694124433684	5.201246621568102	0.0015028956638592171	0.07196929954278383	5.1342513620082615	FALSE
ENSG00000137076	7094	TLN1	TLN1	protein_coding	talin 1 [Source:HGNC Symbol;Acc:HGNC:11845]	9	-1	35696948	35732195	-0.10181045037513962	-0.40428913733187977	-0.10200542405926673	9.623582791449543	5.201671474079729	0.001503323644630389	0.07196929954278383	5.134049897783841	FALSE
ENSG00000109762	83891	SNX25	SNX25	protein_coding	sorting nexin 25 [Source:HGNC Symbol;Acc:HGNC:21883]	4	1	185204237	185370185	0.22949805573070473	0.43560815958940224	0.09986673365411967	3.8580726464276793	5.190742554868993	0.0015245125995579393	0.07258708996777635	5.124146093071752	FALSE
ENSG00000138798	1950	EGF	EGF	protein_coding	epidermal growth factor [Source:HGNC Symbol;Acc:HGNC:3229]	4	1	109912883	110013766	-0.25587525312515735	-0.921453960592751	-0.21807033263132636	2.573501767894733	5.190360836200344	0.001525587733189033	0.07258708996777635	5.123647219640523	FALSE
ENSG00000198734	2153	F5	F5	protein_coding	coagulation factor V [Source:HGNC Symbol;Acc:HGNC:3542]	1	-1	169511953	169586588	-0.10555403776036189	-0.890179937731241	-0.26350850938644477	6.670072694940414	5.185805055064021	0.001540150961192665	0.07295688377586107	5.116923886064462	FALSE
ENSG00000145375	166378	SPATA5	SPATA5	protein_coding	spermatogenesis associated 5 [Source:HGNC Symbol;Acc:HGNC:18119]	4	1	122923078	123319433	0.2559865815214632	0.23599541265138174	0.13588047296519692	4.747012108998609	5.17933997500318	0.0015427669317569744	0.07295688377586107	5.115722871214116	FALSE
ENSG00000173114	54674	LRRN3	LRRN3	protein_coding	leucine rich repeat neuronal 3 [Source:HGNC Symbol;Acc:HGNC:17200]	7	1	111091006	111125454	0.18578767339969887	0.7113161733645882	0.3707740230791682	3.730276175632006	5.186967458381097	0.0015528234217844523	0.07305637569830484	5.111124591264139	FALSE
ENSG00000159399	3099	HK2	HK2	protein_coding	hexokinase 2 [Source:HGNC Symbol;Acc:HGNC:4923]	2	1	74833981	74893359	-0.06555962996692376	-0.4107967597443921	-0.2630179571953139	6.573334091326538	5.179478449890956	0.001554290760134137	0.07305637569830484	5.110456129841804	FALSE
ENSG00000174175	6403	SELP	SELP	protein_coding	selectin P [Source:HGNC Symbol;Acc:HGNC:10721]	1	-1	169588849	169630193	-0.2241416535480269	-0.6412359109749209	-0.11769940244970155	4.308818572028651	5.175931603098057	0.0015595251411478733	0.07308095004333735	5.108076643540741	FALSE
ENSG00000204420	80739	MPIG6B	MPIG6B	protein_coding	megakaryocyte and platelet inhibitory receptor G6b [Source:HGNC Symbol;Acc:HGNC:13937]	6	1	31718594	31726714	-0.2604902137321608	-0.7446842094217924	-0.17453130006558024	6.3199737029978555	5.17367901148776	0.0015662851503564182	0.073100730762699	5.105015325154574	FALSE
ENSG00000198286	84433	CARD11	CARD11	protein_coding	caspase recruitment domain family member 11 [Source:HGNC Symbol;Acc:HGNC:16393]	7	-1	2906141	3043945	0.13409461572768164	0.3330898170036863	0.2427443359467741	6.9942178070106245	5.1694458250199125	0.001569372918830428	0.073100730762699	5.1036213668824395	FALSE
ENSG00000189419	NA	SPATA41	SPATA41	lncRNA	spermatogenesis associated 41 [Source:HGNC Symbol;Acc:HGNC:48613]	15	-1	100344047	100350725	-0.47550692726770494	-0.908541346833075	-0.5162359093497345	-0.4587458746528516	5.153922409530608	0.0015760424010029896	0.07319159785017178	5.1006197262741315	FALSE
ENSG00000154328	252969	NEIL2	NEIL2	protein_coding	nei like DNA glycosylase 2 [Source:HGNC Symbol;Acc:HGNC:18956]	8	1	11769639	11787345	-0.013583202128728402	0.5409419863379824	0.23919955504901932	2.2307410995596606	5.161164730149004	0.0015823416164871536	0.07326477854726042	5.09779627876052	FALSE
ENSG00000225914	NA	TSBP1-AS1	TSBP1-AS1	lncRNA	TSBP1 and BTNL2 antisense RNA 1 [Source:HGNC Symbol;Acc:HGNC:39756]	6	1	32254640	32407763	0.28573530134828135	0.550029351846207	0.4338405102956799	1.9137308777872257	5.166793670687993	0.0016033823649898027	0.07374743794216514	5.088445546384601	FALSE
ENSG00000082212	4200	ME2	ME2	protein_coding	malic enzyme 2 [Source:HGNC Symbol;Acc:HGNC:6984]	18	1	50879080	50954257	-0.07600681925330867	-0.274291913147858	-0.11883237120218612	6.9540733475322085	5.1514809641496075	0.00160626469241248	0.07374743794216514	5.087174101697436	FALSE
ENSG00000156587	9246	UBE2L6	UBE2L6	protein_coding	ubiquitin conjugating enzyme E2 L6 [Source:HGNC Symbol;Acc:HGNC:12490]	11	-1	57551656	57568284	-0.23404215022503042	-0.881603658108494	-0.11014522163986816	6.821860065354736	5.148271059332578	0.0016102192623172254	0.07374743794216514	5.0854333512329015	FALSE
ENSG00000140564	5045	FURIN	FURIN	protein_coding	furin, paired basic amino acid cleaving enzyme [Source:HGNC Symbol;Acc:HGNC:8568]	15	1	90868588	90883458	-0.10229795417904587	-0.5309605442302925	-0.08893973572204551	7.58605905507286	5.151087917342753	0.001611783989581199	0.07374743794216514	5.084745749630395	FALSE
ENSG00000143382	54507	ADAMTSL4	ADAMTSL4	protein_coding	ADAMTS like 4 [Source:HGNC Symbol;Acc:HGNC:19706]	1	1	150549369	150560937	-0.06281715271509763	-0.4797340904065491	-0.08352950189871619	4.9176128181720316	5.138852918390338	0.0016416396846671087	0.07489256808491623	5.07175137713381	FALSE
ENSG00000187994	126432	RINL	RINL	protein_coding	Ras and Rab interactor like [Source:HGNC Symbol;Acc:HGNC:24795]	19	-1	38867830	38878275	-0.04308083360062844	-0.26074296163442734	-0.16537378677349213	4.5688131240346115	5.128041939470714	0.0016475449677766857	0.07494155423807675	5.069208962724544	FALSE
ENSG00000132970	10810	WASF3	WASF3	protein_coding	WASP family member 3 [Source:HGNC Symbol;Acc:HGNC:12734]	13	1	26557683	26688948	-0.2860337029268638	-1.055249251154019	-0.008700859576774803	0.9578608905976279	5.115715606907763	0.0016884571034935882	0.07643528560195895	5.051839417978893	FALSE
ENSG00000233609	NA	RPL10P19	RPL10P19	transcribed_processed_pseudogene	ribosomal protein L10 pseudogene 19 [Source:HGNC Symbol;Acc:HGNC:52350]	8	1	8961200	8979025	0.14749441785686485	0.5095905630749344	0.39900036928654264	2.04108122305469	5.1147741465700225	0.0016902393760216568	0.07643528560195895	5.051092265836506	FALSE
ENSG00000108839	239	ALOX12	ALOX12	protein_coding	arachidonate 12-lipoxygenase, 12S type [Source:HGNC Symbol;Acc:HGNC:429]	17	1	6996049	7010754	-0.3102636460912095	-0.6411704799678187	-0.1458185520081664	3.4502009584415547	5.107538430821247	0.0017175028642452943	0.0774424038584557	5.039759472645023	FALSE
ENSG00000072110	87	ACTN1	ACTN1	protein_coding	actinin alpha 1 [Source:HGNC Symbol;Acc:HGNC:163]	14	-1	68874143	68979440	-0.08033890869101136	-0.35264993775679737	-0.10878005261974448	9.068888886693008	5.096252232887424	0.0017376287220306152	0.07812278002149818	5.031507557122974	FALSE
ENSG00000144199	151313	FAHD2B	FAHD2B	protein_coding	fumarylacetoacetate hydrolase domain containing 2B [Source:HGNC Symbol;Acc:HGNC:25318]	2	-1	97083583	97094882	0.24836931094995673	0.8814012056926228	0.07507043480247287	0.41231963868677235	5.079785296300381	0.0017521935243844321	0.07854992415238997	5.025594691732236	FALSE
ENSG00000125744	6253	RTN2	RTN2	protein_coding	reticulon 2 [Source:HGNC Symbol;Acc:HGNC:10468]	19	-1	45485294	45497055	-0.2944835372233216	-0.49124367944162567	-0.13919239255157084	3.62265172931776	5.074896825320246	0.0017886545634123437	0.0791299606440451	5.011003832973293	FALSE
ENSG00000134851	55858	TMEM165	TMEM165	protein_coding	transmembrane protein 165 [Source:HGNC Symbol;Acc:HGNC:30760]	4	1	55395957	55453397	0.03874636459167088	-0.4373836321737761	-0.11176224869312794	6.782196805588779	5.073228345962394	0.001788949776603858	0.0791299606440451	5.0108869038047565	FALSE
ENSG00000116584	9181	ARHGEF2	ARHGEF2	protein_coding	Rho/Rac guanine nucleotide exchange factor 2 [Source:HGNC Symbol;Acc:HGNC:682]	1	-1	155946851	156007070	-0.09849996705198932	-0.14387795279946025	-0.02204074329965848	8.082149065511196	5.074486853098501	0.001790124565033347	0.0791299606440451	5.010421778701269	FALSE
ENSG00000077254	23032	USP33	USP33	protein_coding	ubiquitin specific peptidase 33 [Source:HGNC Symbol;Acc:HGNC:20059]	1	-1	77695987	77759852	0.06070678113849543	-0.2995051622608076	-0.05376766081664511	6.3448244708870245	5.068286494860667	0.0017940893698156473	0.0791299606440451	5.008854256060928	FALSE
ENSG00000173578	2829	XCR1	XCR1	protein_coding	X-C motif chemokine receptor 1 [Source:HGNC Symbol;Acc:HGNC:1625]	3	-1	46017024	46027742	0.30134363511687695	1.5608387448826002	0.8774902273659406	-0.8918993797106526	5.066408645642108	0.0017944504546094553	0.0791299606440451	5.008711668596374	FALSE
ENSG00000164114	79884	MAP9	MAP9	protein_coding	microtubule associated protein 9 [Source:HGNC Symbol;Acc:HGNC:26118]	4	-1	155342658	155376970	0.13636650068463424	0.5656637858621173	0.30203860348206024	2.238463785399856	5.066185335302099	0.0017957414832508462	0.0791299606440451	5.008202091699906	FALSE
ENSG00000168310	3660	IRF2	IRF2	protein_coding	interferon regulatory factor 2 [Source:HGNC Symbol;Acc:HGNC:6117]	4	-1	184387729	184474550	-0.07886152160561413	-0.3350960430648454	-0.11744581787244066	8.302755916506607	5.053133571027871	0.0018324552008957909	0.08051901592378076	4.99386107218822	FALSE
ENSG00000124507	29993	PACSIN1	PACSIN1	protein_coding	protein kinase C and casein kinase substrate in neurons 1 [Source:HGNC Symbol;Acc:HGNC:8570]	6	1	34466061	34535229	0.35375690869660487	0.8884287903403133	0.4188741212843835	1.6168917952154624	5.043619986410091	0.0018584152425671677	0.08142903623576085	4.983891631699298	FALSE
ENSG00000249738	NA	AC008691.1	AC008691.1	lncRNA	novel transcript	5	1	159310745	159805536	0.45709836771372725	0.5574751269734014	0.20717072328144273	1.7648337685321551	5.040931456159249	0.0018653403061098823	0.08150223517766306	4.98125553686296	FALSE
ENSG00000145901	10318	TNIP1	TNIP1	protein_coding	TNFAIP3 interacting protein 1 [Source:HGNC Symbol;Acc:HGNC:16903]	5	-1	151029945	151093577	-0.09342082378975367	-0.35823999885280944	-0.08247654454093814	7.583555083722156	5.042308795502235	0.0018732687056548117	0.08161873846463985	4.978249405778348	FALSE
ENSG00000129250	10749	KIF1C	KIF1C	protein_coding	kinesin family member 1C [Source:HGNC Symbol;Acc:HGNC:6317]	17	1	4997950	5028401	-0.05564675449094988	-0.33298031057037325	-0.04401475592956597	4.87803780391595	5.033547282186469	0.0018875325421932512	0.08181272126383776	4.972872772102245	FALSE
ENSG00000053108	23105	FSTL4	FSTL4	protein_coding	follistatin like 4 [Source:HGNC Symbol;Acc:HGNC:21389]	5	-1	133196455	133612541	0.15392354001325317	-1.802818201361268	-0.2950081418976843	1.5036745408797545	5.0331813959041725	0.0018882698866903435	0.08181272126383776	4.972595932958716	FALSE
ENSG00000167434	762	CA4	CA4	protein_coding	carbonic anhydrase 4 [Source:HGNC Symbol;Acc:HGNC:1375]	17	1	60149942	60170899	-0.0654799988611818	-0.8991582066140482	-0.21672759475237188	4.402667423256436	5.033173612588647	0.0018990862240723927	0.0820521627342253	4.968547171101017	FALSE
ENSG00000166086	83700	JAM3	JAM3	protein_coding	junctional adhesion molecule 3 [Source:HGNC Symbol;Acc:HGNC:15532]	11	1	134069071	134152001	-0.004727749886276089	-0.6516987746786392	-0.09688359885890661	3.447742250831401	5.029930161927322	0.0019088170142187093	0.08224350196540665	4.964924248626339	FALSE
ENSG00000234518	NA	PTGES3P1	PTGES3P1	processed_pseudogene	prostaglandin E synthase 3 pseudogene 1 [Source:HGNC Symbol;Acc:HGNC:43824]	1	-1	89104285	89104767	-0.05375468336313827	-0.610838711914497	-0.2779938975094308	3.5575354252042013	5.023631994004484	0.0019145667738369844	0.08226272916616473	4.962792125760411	FALSE
ENSG00000160883	3101	HK3	HK3	protein_coding	hexokinase 3 [Source:HGNC Symbol;Acc:HGNC:4925]	5	-1	176880869	176899346	-0.03577308034792452	-0.7679813318177093	-0.19667190061986264	6.154782426609131	5.018430005382191	0.0019336333066437882	0.08282710802783606	4.955767060026062	FALSE
ENSG00000100504	5836	PYGL	PYGL	protein_coding	glycogen phosphorylase L [Source:HGNC Symbol;Acc:HGNC:9725]	14	-1	50857891	50944483	-0.17242695174266207	-0.609375401776007	-0.17699554075682764	9.18909931350666	5.015811937604463	0.0019430437290874519	0.08282710802783606	4.952325074486697	FALSE
ENSG00000197324	26020	LRP10	LRP10	protein_coding	LDL receptor related protein 10 [Source:HGNC Symbol;Acc:HGNC:14553]	14	1	22871740	22881713	-0.11407355075453475	-0.38715586129242	-0.09496622427955992	8.78307025380692	5.014725735388135	0.0019437217021553946	0.08282710802783606	4.952077735852737	FALSE
ENSG00000215196	NA	BASP1-AS1	BASP1-AS1	lncRNA	BASP1 antisense RNA 1 [Source:HGNC Symbol;Acc:HGNC:26609]	5	-1	17089296	17217047	-0.17470239249799713	-0.9435751979980398	-0.20513600473038007	4.437042061834781	5.007590015252589	0.001962333645053314	0.08339111552992316	4.945320923674704	FALSE
ENSG00000136436	10241	CALCOCO2	CALCOCO2	protein_coding	calcium binding and coiled-coil domain 2 [Source:HGNC Symbol;Acc:HGNC:29912]	17	1	48830988	48866522	-0.08496066574343246	-0.28357321142080744	-0.0776045587056221	7.401982865014414	5.0005442835828235	0.0019746988353695374	0.08368730501480026	4.940866963138631	FALSE
ENSG00000177697	977	CD151	CD151	protein_coding	CD151 molecule (Raph blood group) [Source:HGNC Symbol;Acc:HGNC:1630]	11	1	832887	839831	-0.38353497492107863	-0.3344449830278807	0.008110138978904292	4.425661271156656	5.003549925728076	0.0019867150964122666	0.08396713313474297	4.93656511164098	FALSE
ENSG00000250326	NA	AC104596.1	AC104596.1	lncRNA	novel transcript	4	-1	142933195	143184861	0.3069874228683417	0.33852497777551976	0.17849736862370225	2.383714397126651	4.9874255731791175	0.0020104345924314123	0.08455595190566609	4.928148702064106	FALSE
ENSG00000166825	290	ANPEP	ANPEP	protein_coding	alanyl aminopeptidase, membrane [Source:HGNC Symbol;Acc:HGNC:500]	15	-1	89784895	89815401	-0.20355071281676146	-0.44746786716550957	-0.10205597878632	9.049732106986928	4.9915993243790755	0.002011549626277531	0.08455595190566609	4.927755481285132	FALSE
ENSG00000142657	5226	PGD	PGD	protein_coding	phosphogluconate dehydrogenase [Source:HGNC Symbol;Acc:HGNC:8891]	1	1	10398592	10420511	-0.1265977288971259	-0.5752919820763452	-0.2015581504196537	7.971476110421185	4.988375231876528	0.002017473296132541	0.08457575215219416	4.925670095590144	FALSE
ENSG00000228775	NA	WEE2-AS1	WEE2-AS1	lncRNA	WEE2 antisense RNA 1 [Source:HGNC Symbol;Acc:HGNC:48669]	7	-1	141704003	141738346	0.3046477566145413	0.5652985382651439	0.23732702752545992	1.4194897424877755	4.985430671103655	0.0020311408557694855	0.08491920704539214	4.920881607137256	FALSE
ENSG00000233431	NA	LINC02596	LINC02596	lncRNA	long intergenic non-protein coding RNA 2596 [Source:HGNC Symbol;Acc:HGNC:53948]	1	1	21586472	21591187	-0.42194349205424836	-0.7504256277265473	-0.2664842465619133	1.587108819010385	4.9697195348272025	0.0020599973933109784	0.08589413862270588	4.910875695852909	FALSE
ENSG00000225611	NA	LINC02158	LINC02158	lncRNA	long intergenic non-protein coding RNA 2158 [Source:HGNC Symbol;Acc:HGNC:53019]	3	1	42770612	42773635	-0.05438470169348549	0.9756669022017286	0.1071237136426951	2.0118318490065965	4.964414000200742	0.0020744137703178297	0.08626335654530794	4.905928816990284	FALSE
ENSG00000151612	152485	ZNF827	ZNF827	protein_coding	zinc finger protein 827 [Source:HGNC Symbol;Acc:HGNC:27193]	4	-1	145757627	145938823	0.06418685334035232	0.5157672214420573	0.20646551735630553	3.9128437753119645	4.957850244284913	0.002100651939282722	0.08712088831608103	4.89701224329178	FALSE
ENSG00000275342	157285	PRAG1	PRAG1	protein_coding	PEAK1 related, kinase-activating pseudokinase 1 [Source:HGNC Symbol;Acc:HGNC:25438]	8	-1	8317736	8386439	0.11575326459683714	0.42479173478163107	0.1587854385243428	4.250322232474686	4.951696821166895	0.002120936947435881	0.08743326631219221	4.890194125077773	FALSE
ENSG00000108950	54757	FAM20A	FAM20A	protein_coding	FAM20A golgi associated secretory pathway pseudokinase [Source:HGNC Symbol;Acc:HGNC:23015]	17	-1	68535113	68601367	0.43335477858780325	-1.607211932058438	-0.023992059762156837	1.0048644109791365	4.945941425309954	0.0021232688566029797	0.08743326631219221	4.889414480862491	FALSE
ENSG00000234911	NA	TEX21P	TEX21P	transcribed_unitary_pseudogene	testis expressed 21, pseudogene [Source:HGNC Symbol;Acc:HGNC:35455]	14	-1	64341673	64387986	0.3135678523962603	0.30072831142914314	0.19180405104354079	3.0793868973747704	4.946255711653025	0.0021308327934348816	0.08743326631219221	4.886891406184776	FALSE
ENSG00000135976	375248	ANKRD36	ANKRD36	protein_coding	ankyrin repeat domain 36 [Source:HGNC Symbol;Acc:HGNC:24079]	2	1	97113218	97264434	0.21339653211213216	0.3738963510855401	0.1971854892951685	4.455156167133904	4.9442084517213685	0.002141077214373037	0.08743326631219221	4.883488336482427	FALSE
ENSG00000085185	63035	BCORL1	BCORL1	protein_coding	BCL6 corepressor like 1 [Source:HGNC Symbol;Acc:HGNC:25657]	X	1	129981107	130058083	-0.1316773892769858	-0.3390926248269449	-0.09374671450010669	5.10570586651813	4.940729638664418	0.0021458704658897285	0.08743326631219221	4.881901618975465	FALSE
ENSG00000183621	220929	ZNF438	ZNF438	protein_coding	zinc finger protein 438 [Source:HGNC Symbol;Acc:HGNC:21029]	10	-1	30820207	31031937	-0.1272454922359297	-0.5761247214855537	-0.22406961840384187	6.9006824685234	4.936317943449996	0.0021579053498332577	0.08743326631219221	4.877933132028764	FALSE
ENSG00000163617	57577	CCDC191	CCDC191	protein_coding	coiled-coil domain containing 191 [Source:HGNC Symbol;Acc:HGNC:29272]	3	-1	113964137	114056594	0.22038101663686857	0.28917894743783107	0.07630421654618609	3.6382201198147803	4.934916855665105	0.0021581707691963412	0.08743326631219221	4.877845857922059	FALSE
ENSG00000198648	27347	STK39	STK39	protein_coding	serine/threonine kinase 39 [Source:HGNC Symbol;Acc:HGNC:17717]	2	-1	167954020	168247595	0.2111928263986756	0.2832822194233692	0.15752159177278569	5.382050540144212	4.932653055127276	0.002166771903533886	0.08743326631219221	4.8750234142625155	FALSE
ENSG00000022267	2273	FHL1	FHL1	protein_coding	four and a half LIM domains 1 [Source:HGNC Symbol;Acc:HGNC:3702]	X	1	136146702	136211359	-0.2210546583247506	-0.635582793219974	-0.1454578385370625	4.224658194243547	4.9344698904659	0.002167389628314986	0.08743326631219221	4.874821137034745	FALSE
ENSG00000165030	4783	NFIL3	NFIL3	protein_coding	nuclear factor, interleukin 3 regulated [Source:HGNC Symbol;Acc:HGNC:7787]	9	-1	91409045	91423832	-0.20387734480847916	-0.4660592330370235	-0.14530945001388731	6.2490471634489655	4.9310927468230386	0.0021764404667231883	0.08743326631219221	4.871863929903975	FALSE
ENSG00000168096	124401	ANKS3	ANKS3	protein_coding	ankyrin repeat and sterile alpha motif domain containing 3 [Source:HGNC Symbol;Acc:HGNC:29422]	16	-1	4696510	4734378	0.09693665241325353	0.48723993299030455	0.1796142977764246	2.779695590441748	4.925000096301184	0.0021782706423721836	0.08743326631219221	4.871267433716961	FALSE
ENSG00000109272	5197	PF4V1	PF4V1	protein_coding	platelet factor 4 variant 1 [Source:HGNC Symbol;Acc:HGNC:8862]	4	1	73853296	73854483	-0.3035987052575641	-0.8367553580244049	-0.36270319123491673	2.568834508030948	4.936359835450145	0.002180721936106196	0.08743326631219221	4.8704692790402335	FALSE
ENSG00000198933	9755	TBKBP1	TBKBP1	protein_coding	TBK1 binding protein 1 [Source:HGNC Symbol;Acc:HGNC:30140]	17	1	47694081	47712050	-0.07688269374762834	-0.5234153559763113	-0.1422617986014512	4.761807060923148	4.933438874325008	0.0021814630947597437	0.08743326631219221	4.870228128879337	FALSE
ENSG00000126368	9572	NR1D1	NR1D1	protein_coding	nuclear receptor subfamily 1 group D member 1 [Source:HGNC Symbol;Acc:HGNC:7962]	17	-1	40092793	40100589	0.16793905978673623	0.45780340940941505	0.32300185923680264	2.6808386878627974	4.920540752970425	0.0022037600392984607	0.08774669803952699	4.863011124679908	FALSE
ENSG00000161911	340205	TREML1	TREML1	protein_coding	triggering receptor expressed on myeloid cells like 1 [Source:HGNC Symbol;Acc:HGNC:20434]	6	-1	41149342	41154337	-0.3746842644962566	-0.7863835100640921	-0.2509194190237126	5.322085192574027	4.923840106632179	0.0022044595073555558	0.08774669803952699	4.862785896194021	FALSE
ENSG00000235621	NA	LINC00494	LINC00494	lncRNA	long intergenic non-protein coding RNA 494 [Source:HGNC Symbol;Acc:HGNC:27657]	20	1	48359884	48370636	0.43045528957277884	0.5720772217563475	0.49272488008467386	0.6090856779142833	4.924371514119628	0.00220625441528048	0.08774669803952699	4.8622082605119195	FALSE
ENSG00000174373	253959	RALGAPA1	RALGAPA1	protein_coding	Ral GTPase activating protein catalytic alpha subunit 1 [Source:HGNC Symbol;Acc:HGNC:17770]	14	-1	35538352	35809304	0.23643999558958476	0.2606950868031623	0.07509930223523252	5.1712947550768265	4.916026474430623	0.0022153910588227927	0.08788473328235381	4.859275118418279	FALSE
ENSG00000104814	11184	MAP4K1	MAP4K1	protein_coding	mitogen-activated protein kinase kinase kinase kinase 1 [Source:HGNC Symbol;Acc:HGNC:6863]	19	-1	38587641	38618882	0.09221702081099543	0.3805837355140851	0.22649666394818221	5.939134935291893	4.909020123519445	0.0022400709833236333	0.08844170156505599	4.851411670595245	FALSE
ENSG00000140105	7453	WARS	WARS	protein_coding	tryptophanyl-tRNA synthetase [Source:HGNC Symbol;Acc:HGNC:12729]	14	-1	100333790	100376805	-0.09078060959103912	-0.7238711906514439	-0.10406638806045644	7.696600967343081	4.911892667846964	0.0022408348085273034	0.08844170156505599	4.851169675513103	FALSE
ENSG00000197124	91120	ZNF682	ZNF682	protein_coding	zinc finger protein 682 [Source:HGNC Symbol;Acc:HGNC:28857]	19	-1	19997058	20039505	0.4252291093024726	0.3967383705364217	0.0023599272089138233	2.230730399642753	4.902955668904226	0.002255111894795902	0.08877929086339907	4.8466613993881325	FALSE
ENSG00000235568	150372	NFAM1	NFAM1	protein_coding	NFAT activating protein with ITAM motif 1 [Source:HGNC Symbol;Acc:HGNC:29872]	22	-1	42380410	42432395	-0.15419299619099444	-0.2555839175795388	-0.015331520149198748	8.659461049026842	4.9008167216201866	0.0022728688203040733	0.08925181840945944	4.841093619265071	FALSE
ENSG00000140262	6938	TCF12	TCF12	protein_coding	transcription factor 12 [Source:HGNC Symbol;Acc:HGNC:11623]	15	1	56918623	57299281	0.1286406806804159	0.2462300692212666	0.06704873065319975	6.559871574818849	4.895086708700133	0.0022801960274461933	0.08931343581241895	4.838808694158085	FALSE
ENSG00000102978	5432	POLR2C	POLR2C	protein_coding	RNA polymerase II subunit C [Source:HGNC Symbol;Acc:HGNC:9189]	16	1	57462660	57472009	-0.11974563422482913	-0.2894927192192323	-0.11428339423790139	5.043788942944037	4.889187571413329	0.002303398145173507	0.08999498395412157	4.8316210479579995	FALSE
ENSG00000124201	57169	ZNFX1	ZNFX1	protein_coding	zinc finger NFX1-type containing 1 [Source:HGNC Symbol;Acc:HGNC:29271]	20	-1	49237946	49278426	-0.09088947218496396	-0.4435223734262106	-0.07793885020472706	7.575144808657917	4.883080825297887	0.0023136210950742155	0.09001170684220647	4.828476895503086	FALSE
ENSG00000135378	79056	PRRG4	PRRG4	protein_coding	proline rich and Gla domain 4 [Source:HGNC Symbol;Acc:HGNC:30799]	11	1	32829927	32858120	-0.38880019309152497	-0.3785914851947636	-0.19587382713137266	5.940611545701981	4.886648035458335	0.0023154323402772474	0.09001170684220647	4.82792126889733	FALSE
ENSG00000160703	79671	NLRX1	NLRX1	protein_coding	NLR family member X1 [Source:HGNC Symbol;Acc:HGNC:29890]	11	1	119166568	119184016	-0.11265633425301472	-0.42330268357787953	-0.1283247901349504	4.65022432798638	4.880184082629716	0.0023419814087111343	0.09061092483908256	4.819826030337937	FALSE
ENSG00000133818	22800	RRAS2	RRAS2	protein_coding	RAS related 2 [Source:HGNC Symbol;Acc:HGNC:17271]	11	-1	14277922	14364506	0.23642027965727747	0.41011216595012534	0.11853116609640546	4.442235748224461	4.879378559280442	0.002350775093385029	0.09061092483908256	4.817164742153564	FALSE
ENSG00000167208	124460	SNX20	SNX20	protein_coding	sorting nexin 20 [Source:HGNC Symbol;Acc:HGNC:30390]	16	-1	50666300	50681353	-0.04365614556316729	-0.36383261916016446	-0.1410135015510243	7.182960709250943	4.871829885386405	0.0023589134074403733	0.09061092483908256	4.814710572488743	FALSE
ENSG00000164530	221476	PI16	PI16	protein_coding	peptidase inhibitor 16 [Source:HGNC Symbol;Acc:HGNC:21245]	6	1	36948263	36964837	-0.05977697217794524	0.6554672322516261	0.4203316169169464	1.9208780577168265	4.8712999129679195	0.002370505094376739	0.09061092483908256	4.811229467061816	FALSE
ENSG00000166963	4130	MAP1A	MAP1A	protein_coding	microtubule associated protein 1A [Source:HGNC Symbol;Acc:HGNC:6835]	15	1	43510958	43531620	-0.07184370606343744	-0.8342610922439657	-0.003009468324325467	2.6490389996854997	4.868746873698537	0.0023742741424176293	0.09061092483908256	4.810101217362558	FALSE
ENSG00000258473	NA	AC007686.2	AC007686.2	lncRNA	novel transcript	14	-1	77048172	77086457	0.06767315101083728	1.3142897130955262	0.6523812006883773	3.4457060737464626	4.871142896879233	0.0023765467502137407	0.09061092483908256	4.809421778984555	FALSE
ENSG00000172927	26579	MYEOV	MYEOV	protein_coding	myeloma overexpressed [Source:HGNC Symbol;Acc:HGNC:7563]	11	1	69294151	69367726	-0.6412726351481033	-0.4413518744057678	-0.1384021944548408	0.5177079521741217	4.866125575539153	0.002382473837053113	0.09061092483908256	4.80765279234433	FALSE
ENSG00000163931	7086	TKT	TKT	protein_coding	transketolase [Source:HGNC Symbol;Acc:HGNC:11834]	3	-1	53224712	53256052	-0.1429705892844831	-0.28892139772143044	-0.0929564831493704	8.926001511546925	4.865579574637641	0.002389032924513564	0.09061092483908256	4.805700258682653	FALSE
ENSG00000180914	5021	OXTR	OXTR	protein_coding	oxytocin receptor [Source:HGNC Symbol;Acc:HGNC:8529]	3	-1	8750408	8769628	-0.16253838247119012	-1.0888996022585409	-0.15750566156932547	0.7429079071126526	4.862990482008149	0.002391777035362739	0.09061092483908256	4.8048849579056885	FALSE
ENSG00000197497	79788	ZNF665	ZNF665	protein_coding	zinc finger protein 665 [Source:HGNC Symbol;Acc:HGNC:25885]	19	-1	53159213	53193386	0.24326286348466622	0.48114846257859206	0.35483057489348474	1.4252079776773647	4.853587703075288	0.002411430006029158	0.09061092483908256	4.799072840696938	FALSE
ENSG00000186017	84924	ZNF566	ZNF566	protein_coding	zinc finger protein 566 [Source:HGNC Symbol;Acc:HGNC:25919]	19	-1	36445119	36489902	0.16173531326255214	0.34430225724805735	0.20615973243652883	3.3385766596241413	4.851976564041009	0.0024124785086038275	0.09061092483908256	4.798764080311526	FALSE
ENSG00000137767	58472	SQOR	SQOR	protein_coding	sulfide quinone oxidoreductase [Source:HGNC Symbol;Acc:HGNC:20390]	15	1	45631148	45691281	-0.05965153738020505	-0.46935696402009286	-0.14041825309250433	5.424174367392635	4.855182773402049	0.002414659278954327	0.09061092483908256	4.798122318460401	FALSE
ENSG00000082074	2533	FYB1	FYB1	protein_coding	FYN binding protein 1 [Source:HGNC Symbol;Acc:HGNC:4036]	5	-1	39105252	39274528	-0.061589485615920134	-0.3450557275645831	-0.09244572741935961	10.823321888412611	4.855670350197442	0.002415254074019388	0.09061092483908256	4.797947380605336	FALSE
ENSG00000246016	NA	LINC01513	LINC01513	lncRNA	long intergenic non-protein coding RNA 1513 [Source:HGNC Symbol;Acc:HGNC:51202]	5	1	10479371	10482309	-0.07632341646840754	-0.8431693225047562	-0.28087526005236807	1.2455705029141706	4.847278795030102	0.002416594848438862	0.09061092483908256	4.7975531960031095	FALSE
ENSG00000173369	713	C1QB	C1QB	protein_coding	complement C1q B chain [Source:HGNC Symbol;Acc:HGNC:1242]	1	1	22652762	22661637	-0.31948300011901953	-1.3948763610783221	-0.208793368077857	1.3999382128890696	4.854423155368423	0.002418555235790526	0.09061092483908256	4.796977236716198	FALSE
ENSG00000112303	8875	VNN2	VNN2	protein_coding	vanin 2 [Source:HGNC Symbol;Acc:HGNC:12706]	6	-1	132743870	132763459	-0.17433362580148168	-0.5474142751345702	-0.1466341603854493	9.314940355319841	4.855171893599543	0.002424313958366273	0.09061092483908256	4.7952880042674275	FALSE
ENSG00000163754	2992	GYG1	GYG1	protein_coding	glycogenin 1 [Source:HGNC Symbol;Acc:HGNC:4699]	3	1	148991341	149027668	-0.10194438503872827	-1.0273240217534299	-0.3329201110066064	5.970510829252255	4.847238091134896	0.0024443726569093383	0.0908228668054939	4.78943499708796	FALSE
ENSG00000104518	79792	GSDMD	GSDMD	protein_coding	gasdermin D [Source:HGNC Symbol;Acc:HGNC:25697]	8	1	143553207	143563062	-0.08265239197400501	-0.43168692852230817	0.006811603095704464	4.915443907365147	4.844717876820564	0.002447721728585492	0.0908228668054939	4.788462399115938	FALSE
ENSG00000149131	710	SERPING1	SERPING1	protein_coding	serpin family G member 1 [Source:HGNC Symbol;Acc:HGNC:1228]	11	1	57597387	57614853	-0.4221134903457755	-1.693214516932928	-0.2325879459415122	4.764228350578311	4.844539535483221	0.00245192243187976	0.0908228668054939	4.787244343731268	FALSE
ENSG00000069399	602	BCL3	BCL3	protein_coding	BCL3 transcription coactivator [Source:HGNC Symbol;Acc:HGNC:998]	19	1	44747705	44760044	-0.1764090326359058	-0.5288678305160406	-0.15295362457917236	7.078956438646084	4.8408672044735255	0.002453406046773383	0.0908228668054939	4.786814642182736	FALSE
ENSG00000163686	57406	ABHD6	ABHD6	protein_coding	abhydrolase domain containing 6 [Source:HGNC Symbol;Acc:HGNC:21398]	3	1	58237532	58295693	0.1397843615573302	0.242673479233662	0.23510063472194886	3.48802776596496	4.833016223902704	0.00246864202555223	0.09116930109128725	4.782416670032294	FALSE
ENSG00000151065	196513	DCP1B	DCP1B	protein_coding	decapping mRNA 1B [Source:HGNC Symbol;Acc:HGNC:24451]	12	-1	1946053	2004535	0.10219617492530923	0.3297813412463234	0.10229180527640727	4.104128750121018	4.820579122541546	0.0025259040284144984	0.09306246409676315	4.766124798663039	FALSE
ENSG00000165458	3636	INPPL1	INPPL1	protein_coding	inositol polyphosphate phosphatase like 1 [Source:HGNC Symbol;Acc:HGNC:6080]	11	1	72223701	72239147	-0.049612367467941045	-0.3204062631774284	-0.10666886663854246	6.195775992018244	4.817801563501549	0.002536791270906099	0.0930634354151474	4.7630686839047724	FALSE
ENSG00000130826	1736	DKC1	DKC1	protein_coding	dyskerin pseudouridine synthase 1 [Source:HGNC Symbol;Acc:HGNC:2890]	X	1	154762742	154777689	0.06000393480484026	0.3223947783408692	0.09047770728901619	4.632488517537113	4.814242849108654	0.0025400119880570325	0.0930634354151474	4.76216710084019	FALSE
ENSG00000155629	118788	PIK3AP1	PIK3AP1	protein_coding	phosphoinositide-3-kinase adaptor protein 1 [Source:HGNC Symbol;Acc:HGNC:30034]	10	-1	96593315	96720514	-0.08628687946800186	-0.633506976091393	-0.11128639182510529	8.028860716692764	4.81461683102755	0.0025439298959462637	0.0930634354151474	4.761071878000451	FALSE
ENSG00000109743	683	BST1	BST1	protein_coding	bone marrow stromal cell antigen 1 [Source:HGNC Symbol;Acc:HGNC:1118]	4	1	15703065	15738313	-0.13903496617671793	-0.45487439340618196	-0.2169551067319734	6.953933029386677	4.814717818404832	0.002558560100262943	0.09337841344747885	4.7569968369674225	FALSE
ENSG00000280832	NA	GSEC	GSEC	lncRNA	G-quadruplex forming sequence containing lncRNA [Source:HGNC Symbol;Acc:HGNC:48645]	11	-1	126340889	126355587	-0.143907708202052	-0.8937552652653502	-0.1373035019004177	3.8228773462543586	4.807297690073911	0.0025795870316418293	0.09392482264740942	4.751180349449712	FALSE
ENSG00000250687	NA	AC146944.2	AC146944.2	transcribed_unprocessed_pseudogene	NLR family, apoptosis inhibitory protein (NAIP) pseudogene	5	1	70462244	70479215	0.19870864409045008	-1.1282267509821673	-0.4116310899161435	0.6022948389631246	4.803085615777551	0.0026014805389855708	0.09438053725855394	4.745173878758062	FALSE
ENSG00000254288	NA	AC087672.2	AC087672.2	lncRNA	novel transcript	8	1	74052340	74099853	-0.24753989501600723	-0.676279942123647	-0.17255020551024314	3.5256820985684936	4.800276237791483	0.0026042724483696144	0.09438053725855394	4.74441152479719	FALSE
ENSG00000160685	51043	ZBTB7B	ZBTB7B	protein_coding	zinc finger and BTB domain containing 7B [Source:HGNC Symbol;Acc:HGNC:18668]	1	1	155002630	155018522	-0.12401838193823081	-0.37188455444108326	-0.09212941892975517	6.987011287447109	4.797946476592037	0.002611628026422628	0.09442648558937386	4.742406895411343	FALSE
ENSG00000137269	55227	LRRC1	LRRC1	protein_coding	leucine rich repeat containing 1 [Source:HGNC Symbol;Acc:HGNC:14307]	6	1	53794497	53924125	0.1102369358460398	0.4469014550461121	0.45434244832015586	1.266505017460574	4.787825271976671	0.0026267412985167896	0.09474878853513453	4.738305550406401	FALSE
ENSG00000183666	728411	GUSBP1	GUSBP1	transcribed_unprocessed_pseudogene	GUSB pseudogene 1 [Source:HGNC Symbol;Acc:HGNC:13670]	5	1	21341833	21589372	0.22622164361739908	0.24273574414451368	0.08168289083336883	4.526691972167757	4.794478258074799	0.0026377053526765353	0.09474878853513453	4.735344806825963	FALSE
ENSG00000169704	2815	GP9	GP9	protein_coding	glycoprotein IX platelet [Source:HGNC Symbol;Acc:HGNC:4444]	3	1	129060767	129062406	-0.4043395345064985	-0.6316836183194893	-0.14098565092999654	3.0746263965852374	4.793284967154082	0.002640473781559411	0.09474878853513453	4.734599146562505	FALSE
ENSG00000188786	4520	MTF1	MTF1	protein_coding	metal regulatory transcription factor 1 [Source:HGNC Symbol;Acc:HGNC:7428]	1	-1	37809574	37859592	-0.015250175993201725	-0.4770669604726348	-0.16225451285701267	6.356524752203506	4.789011286655184	0.0026449761740515282	0.09474878853513453	4.733388106578171	FALSE
ENSG00000177674	57085	AGTRAP	AGTRAP	protein_coding	angiotensin II receptor associated protein [Source:HGNC Symbol;Acc:HGNC:13539]	1	1	11736084	11754802	-0.1291245658159766	-0.35118077908437534	-0.08944756927273102	6.408793384523989	4.783006656351005	0.0026710573244243304	0.09546260405333132	4.7264128271275325	FALSE
ENSG00000111737	11021	RAB35	RAB35	protein_coding	RAB35, member RAS oncogene family [Source:HGNC Symbol;Acc:HGNC:9774]	12	-1	120095099	120117502	-0.10695515828499029	-0.21413925369103812	-0.0594238184311191	5.998808343753271	4.778208826431631	0.0026827755837928705	0.09551023316409336	4.723300785809628	FALSE
ENSG00000165138	203286	ANKS6	ANKS6	protein_coding	ankyrin repeat and sterile alpha motif domain containing 6 [Source:HGNC Symbol;Acc:HGNC:26724]	9	-1	98731329	98796965	0.11341779339375938	0.48015762473068024	0.2931884973567178	2.355999668145336	4.773322320900696	0.002684705155021901	0.09551023316409336	4.722789637985459	FALSE
ENSG00000204428	80741	LY6G5C	LY6G5C	protein_coding	lymphocyte antigen 6 family member G5C [Source:HGNC Symbol;Acc:HGNC:13932]	6	-1	31676684	31684040	-0.16551237073852168	-0.48679517245633885	-0.29329305274331197	2.317377673933129	4.782238219075743	0.002695533815899471	0.09567602979042723	4.719927839225078	FALSE
ENSG00000124588	4835	NQO2	NQO2	protein_coding	N-ribosyldihydronicotinamide:quinone reductase 2 [Source:HGNC Symbol;Acc:HGNC:7856]	6	1	2987987	3028869	-0.1565504735361075	-0.5059392738443743	-0.15307136068206875	6.664469172699725	4.772358825483716	0.002720455502869995	0.09634014909821116	4.713384588837024	FALSE
ENSG00000181035	284439	SLC25A42	SLC25A42	protein_coding	solute carrier family 25 member 42 [Source:HGNC Symbol;Acc:HGNC:28380]	19	1	19063994	19113030	0.10030125250519575	0.3116040960735579	0.20911593066276513	4.285023304184775	4.762380184693583	0.0027427957695603795	0.0967084218347639	4.7075693971555745	FALSE
ENSG00000282508	NA	LINC01002	LINC01002	lncRNA	long intergenic non-protein coding RNA 1002 [Source:HGNC Symbol;Acc:HGNC:38538]	19	-1	198264	246544	-0.0849847602867247	-0.6446791312376442	-0.1020252573148491	4.795897566626492	4.763666110508391	0.002743324454083948	0.0967084218347639	4.707432349401318	FALSE
ENSG00000141012	2588	GALNS	GALNS	protein_coding	galactosamine (N-acetyl)-6-sulfatase [Source:HGNC Symbol;Acc:HGNC:4122]	16	-1	88813734	88856970	-0.07779136671742426	-0.3634330395525786	-0.13320405331749396	5.958330156746451	4.753549648655853	0.0027726796001400905	0.09742607227401291	4.699863577183938	FALSE
ENSG00000144535	129563	DIS3L2	DIS3L2	protein_coding	DIS3 like 3'-5' exoribonuclease 2 [Source:HGNC Symbol;Acc:HGNC:28648]	2	1	231961245	232344350	0.19588545679117372	0.21491463615485343	0.06321087168813995	5.372027978223601	4.751886049783933	0.0027795673002318274	0.09742607227401291	4.698099194284959	FALSE
ENSG00000249209	NA	AP000311.1	AP000311.1	protein_coding	novel protein similar to ATP synthase delta (OSCP) subunit domain	21	-1	33584687	33931607	0.2585324324238746	-0.07751399666871447	0.303860783824283	1.4760869539465906	4.7429339974726314	0.0027867205161631508	0.09742607227401291	4.6962713764939386	FALSE
ENSG00000144401	151194	METTL21A	METTL21A	protein_coding	methyltransferase like 21A [Source:HGNC Symbol;Acc:HGNC:30476]	2	-1	207580631	207625928	0.10706736611000277	0.34313044908244367	0.025996150817116516	4.585361963636233	4.750269713108155	0.002791156804026259	0.09742607227401291	4.695140133412408	FALSE
ENSG00000139572	53831	GPR84	GPR84	protein_coding	G protein-coupled receptor 84 [Source:HGNC Symbol;Acc:HGNC:4535]	12	-1	54362445	54364487	0.45195402230261916	-1.603945264997771	-0.3548469007376301	1.1653793111844641	4.746624933317293	0.0027950874967401034	0.09742607227401291	4.694139303762252	FALSE
ENSG00000137513	79731	NARS2	NARS2	protein_coding	asparaginyl-tRNA synthetase 2, mitochondrial [Source:HGNC Symbol;Acc:HGNC:26274]	11	-1	78435968	78574874	0.18956469826559674	0.3091624309558917	0.09270364960544507	4.1268212653166385	4.742907234809172	0.0028184665438721395	0.09797821934052564	4.6882152182968335	FALSE
ENSG00000205683	8110	DPF3	DPF3	protein_coding	double PHD fingers 3 [Source:HGNC Symbol;Acc:HGNC:17427]	14	-1	72619296	72894116	0.23825129689213753	0.5820028585028941	0.22697585219560806	2.0534697874891776	4.737690518675843	0.0028326681590136182	0.09797821934052564	4.684640358814932	FALSE
ENSG00000137714	2230	FDX1	FDX1	protein_coding	ferredoxin 1 [Source:HGNC Symbol;Acc:HGNC:3638]	11	1	110429948	110464884	0.14038134766555005	0.35408551948074446	0.0609651785078954	3.7276841323636476	4.733434498612391	0.0028357881725215735	0.09797821934052564	4.683857362580841	FALSE
ENSG00000237975	NA	FLG-AS1	FLG-AS1	lncRNA	FLG antisense RNA 1 [Source:HGNC Symbol;Acc:HGNC:27913]	1	1	152168125	152445456	-0.09607555688157482	1.360519586334633	0.5218440556501667	-0.7299385241154733	4.73172471720121	0.002841523510808439	0.09797821934052564	4.682420250908353	FALSE
ENSG00000109534	54433	GAR1	GAR1	protein_coding	GAR1 ribonucleoprotein [Source:HGNC Symbol;Acc:HGNC:14264]	4	1	109815510	109824740	-0.006464887225415624	0.449084627611729	0.19710526267742282	3.100630472854044	4.729952877936602	0.0028431621364888317	0.09797821934052564	4.682010186132262	FALSE
ENSG00000143748	4931	NVL	NVL	protein_coding	nuclear VCP like [Source:HGNC Symbol;Acc:HGNC:8070]	1	-1	224227334	224330189	0.09687003372646173	0.2644675471544141	0.09867713392451519	4.975302652356968	4.73542274728489	0.0028490166625426893	0.09797821934052564	4.680547006420147	FALSE
ENSG00000123700	3759	KCNJ2	KCNJ2	protein_coding	potassium voltage-gated channel subfamily J member 2 [Source:HGNC Symbol;Acc:HGNC:6263]	17	1	70168673	70180048	-0.2712543361346241	-0.5602465661463334	-0.13897398912351422	6.5737895006467895	4.7329437687533344	0.002857893374154724	0.09797821934052564	4.678334187540927	FALSE
ENSG00000185163	317781	DDX51	DDX51	protein_coding	DEAD-box helicase 51 [Source:HGNC Symbol;Acc:HGNC:20082]	12	-1	132136594	132144319	0.11039536659736346	0.2821666136153564	0.2237755821654069	3.526714394597124	4.7263660457382635	0.002861461760122372	0.09797821934052564	4.6774465660802775	FALSE
ENSG00000109685	7468	NSD2	NSD2	protein_coding	nuclear receptor binding SET domain protein 2 [Source:HGNC Symbol;Acc:HGNC:12766]	4	1	1871393	1982207	0.17104117300801916	0.20993321861337963	0.08354087219885331	5.232800418988294	4.716722729758622	0.0028979097318794175	0.09874102087365234	4.668442589508541	FALSE
ENSG00000101160	1522	CTSZ	CTSZ	protein_coding	cathepsin Z [Source:HGNC Symbol;Acc:HGNC:2547]	20	-1	58995185	59007254	-0.15801417620628103	-0.24018116276452744	-0.07542025038386604	8.315862785722551	4.722958415450585	0.002901337994445266	0.09874102087365234	4.667601465619524	FALSE
ENSG00000103005	79650	USB1	USB1	protein_coding	U6 snRNA biogenesis phosphodiesterase 1 [Source:HGNC Symbol;Acc:HGNC:25792]	16	1	57999546	58021618	-0.09072681114818255	-0.5166559671988473	-0.1484174161948551	6.228993150978138	4.721286900568756	0.0029083107967578683	0.09874102087365234	4.665893723694103	FALSE
ENSG00000166263	252983	STXBP4	STXBP4	protein_coding	syntaxin binding protein 4 [Source:HGNC Symbol;Acc:HGNC:19694]	17	1	54968727	55173632	0.18411635547058022	0.3319197537328266	0.2158539538321857	3.0884416954487417	4.712617186472181	0.0029267425055282546	0.09874102087365234	4.661398990023524	FALSE
ENSG00000122862	5552	SRGN	SRGN	protein_coding	serglycin [Source:HGNC Symbol;Acc:HGNC:9361]	10	1	69088103	69104805	-0.1751297321439668	-0.4389288582539937	-0.14970831311054666	10.698117271659099	4.714396380224783	0.002927790399958614	0.09874102087365234	4.661144295149163	FALSE
ENSG00000128016	7538	ZFP36	ZFP36	protein_coding	ZFP36 ring finger protein [Source:HGNC Symbol;Acc:HGNC:12862]	19	1	39406847	39409412	-0.14170128880704072	-0.35089658410722346	-0.1246196005860183	8.513899894519025	4.7144704624941	0.002928815446318747	0.09874102087365234	4.660895240970198	FALSE
ENSG00000132589	2319	FLOT2	FLOT2	protein_coding	flotillin 2 [Source:HGNC Symbol;Acc:HGNC:3758]	17	-1	28879335	28897733	-0.16563147365026903	-0.4923153458299333	-0.12002621320510903	8.460096286658468	4.7150334604888595	0.0029321491946049973	0.09874102087365234	4.660085841330255	FALSE
ENSG00000144559	132001	TAMM41	TAMM41	protein_coding	TAM41 mitochondrial translocator assembly and maintenance homolog [Source:HGNC Symbol;Acc:HGNC:25187]	3	-1	11790442	11846919	0.18418530951683404	0.24567599698509238	0.1322592513684718	4.579201505301563	4.714650891687789	0.0029346664059540797	0.09874102087365234	4.659475292409372	FALSE
ENSG00000283743	NA	Z84466.1	Z84466.1	lncRNA	novel transcript	X	-1	47575128	47628742	-0.018466506165158474	-0.5140331669207544	-0.41538960180747225	1.5835838231154047	4.7072781552643574	0.0029519256295856655	0.09910674987121917	4.655302997004277	FALSE
ENSG00000082512	7188	TRAF5	TRAF5	protein_coding	TNF receptor associated factor 5 [Source:HGNC Symbol;Acc:HGNC:12035]	1	1	211326615	211374946	0.13871752055330588	0.3866777376226744	0.19590459206942415	5.178181547621575	4.703963031282069	0.002976250808743704	0.09970226980039795	4.649463415706647	FALSE
ENSG00000087157	9489	PGS1	PGS1	protein_coding	phosphatidylglycerophosphate synthase 1 [Source:HGNC Symbol;Acc:HGNC:30029]	17	1	78378649	78425114	-0.02389911499052532	-0.6142245460991481	-0.1092781613948883	7.117447964249986	4.701392200809979	0.002982519063076826	0.09970226980039795	4.647966301449158	FALSE
ENSG00000128266	2781	GNAZ	GNAZ	protein_coding	G protein subunit alpha z [Source:HGNC Symbol;Acc:HGNC:4395]	22	1	23070519	23125032	-0.3008293391334937	-0.4745921622577517	-0.1510944201279375	4.823264815902047	4.6995402264351105	0.003006931485720841	0.10030218123659349	4.642165186591639	FALSE
ENSG00000160323	11093	ADAMTS13	ADAMTS13	protein_coding	ADAM metallopeptidase with thrombospondin type 1 motif 13 [Source:HGNC Symbol;Acc:HGNC:1366]	9	1	133414358	133459402	0.4457699869792462	0.19636805068496746	0.4627629331183966	0.08801061236271279	4.68210815941082	0.0030235368587516382	0.10063965711608726	4.638245863833592	FALSE
ENSG00000273247	NA	AC097376.3	AC097376.3	lncRNA	novel transcript, antisense to RAB33B	4	-1	139411927	139454034	-0.06461099874629003	-0.5120581621637026	-0.17434254938079258	6.295290808060902	4.686939412450726	0.0030359154678155946	0.10083529940318564	4.635338023646628	FALSE
ENSG00000124491	2162	F13A1	F13A1	protein_coding	coagulation factor XIII A chain [Source:HGNC Symbol;Acc:HGNC:3531]	6	-1	6144085	6321013	-0.23332986599655212	-0.7752733977702206	-0.26628681033648577	7.812866065262426	4.680112310555268	0.003077007059151141	0.10196433351499401	4.6257687917089525	FALSE
ENSG00000171055	9637	FEZ2	FEZ2	protein_coding	fasciculation and elongation protein zeta 2 [Source:HGNC Symbol;Acc:HGNC:3660]	2	-1	36531805	36646087	-0.053622471673685154	-0.19548232723015266	-0.10878743761854562	5.980922093204092	4.676851791115084	0.0030830554070357934	0.10196433351499401	4.624370978655725	FALSE
ENSG00000168874	84913	ATOH8	ATOH8	protein_coding	atonal bHLH transcription factor 8 [Source:HGNC Symbol;Acc:HGNC:24126]	2	1	85751344	85791383	0.17435355053608612	0.17329679256374111	0.7028787954499407	0.3795513640405382	4.679814710206057	0.003109838400903803	0.10262914627349433	4.618213728592923	FALSE
ENSG00000110852	9976	CLEC2B	CLEC2B	protein_coding	C-type lectin domain family 2 member B [Source:HGNC Symbol;Acc:HGNC:2053]	12	-1	9852984	9870136	-0.11186358602324609	-0.5243945908005474	-0.18312298287059095	7.343868317822606	4.667548405014994	0.0031177959127653226	0.10262914627349433	4.616394465417135	FALSE
ENSG00000256128	NA	LINC00944	LINC00944	lncRNA	long intergenic non-protein coding RNA 944 [Source:HGNC Symbol;Acc:HGNC:48640]	12	-1	126729787	126772519	0.3351716196535438	0.36568739992456195	0.29067160258581587	2.7905320104841955	4.677155298961747	0.003127140348200949	0.10262914627349433	4.614263984534604	FALSE
ENSG00000255200	NA	PGAM1P8	PGAM1P8	transcribed_processed_pseudogene	phosphoglycerate mutase 1 pseudogene 8 [Source:HGNC Symbol;Acc:HGNC:42455]	11	-1	65174117	65176470	-0.2895467658044804	-0.5622395575921163	-0.25117321478109345	1.8244848762410868	4.669883217555059	0.003129623247202812	0.10262914627349433	4.61369895752242	FALSE
ENSG00000149218	23052	ENDOD1	ENDOD1	protein_coding	endonuclease domain containing 1 [Source:HGNC Symbol;Acc:HGNC:29129]	11	1	95089846	95132645	-0.14664112741866028	-0.6924195388331965	-0.20099961316063716	4.680626917938928	4.664252935215455	0.0031476824004521963	0.1030035901126878	4.609602595082209	FALSE
ENSG00000156738	931	MS4A1	MS4A1	protein_coding	membrane spanning 4-domains A1 [Source:HGNC Symbol;Acc:HGNC:7315]	11	1	60455752	60470760	0.25848048819227654	0.7167139655141528	0.30623710341077415	6.318252009630415	4.6580064274790685	0.003190086279774584	0.10417142796964964	4.6000749103639995	FALSE
ENSG00000229453	646424	SPINK8	SPINK8	protein_coding	serine peptidase inhibitor, Kazal type 8 (putative) [Source:HGNC Symbol;Acc:HGNC:33160]	3	-1	48306842	48328341	-0.5457005624647184	-0.7051558159745481	-0.31503212554192206	0.5625805604348301	4.6484175396530905	0.003204180629378504	0.1044118608031302	4.596935828351399	FALSE
ENSG00000171658	NA	NMRAL2P	NMRAL2P	transcribed_unprocessed_pseudogene	NmrA like redox sensor 2, pseudogene [Source:HGNC Symbol;Acc:HGNC:52332]	3	1	185959943	185980872	0.14147361443392173	-1.4431265502107036	-0.17761312065365858	-0.2643123605576104	4.637224328201185	0.003255763214329278	0.10556530833613956	4.585562891360919	FALSE
ENSG00000119280	84886	C1orf198	C1orf198	protein_coding	chromosome 1 open reading frame 198 [Source:HGNC Symbol;Acc:HGNC:25900]	1	-1	230837119	230869589	-0.26151313843434554	-0.5432613893332511	-0.03187525427435626	3.1681515132444016	4.636700019876206	0.0032599950095346343	0.10556530833613956	4.584637801520532	FALSE
ENSG00000105711	6324	SCN1B	SCN1B	protein_coding	sodium voltage-gated channel beta subunit 1 [Source:HGNC Symbol;Acc:HGNC:10586]	19	1	35030470	35040449	-0.28131651150529097	-0.6424854861625157	-0.20151514792569686	2.0578492759395997	4.634778768903937	0.0032659568548648638	0.10556530833613956	4.583336531276186	FALSE
ENSG00000196437	148266	ZNF569	ZNF569	protein_coding	zinc finger protein 569 [Source:HGNC Symbol;Acc:HGNC:24737]	19	-1	37411155	37469275	0.22974046707766135	0.23740493585760608	0.1946917003998749	3.477149391938591	4.6294677777309685	0.0032786406160679685	0.10556530833613956	4.580575903645714	FALSE
ENSG00000176533	2788	GNG7	GNG7	protein_coding	G protein subunit gamma 7 [Source:HGNC Symbol;Acc:HGNC:4410]	19	-1	2511219	2702694	0.053812166064387615	0.536441353477348	0.12367487650390782	5.882237246592457	4.635811163331616	0.003279094164584384	0.10556530833613956	4.580477384584632	FALSE
ENSG00000151881	64417	TMEM267	TMEM267	protein_coding	transmembrane protein 267 [Source:HGNC Symbol;Acc:HGNC:26139]	5	-1	43444252	43483893	0.22293350810683948	0.28656122934831335	0.0807560112952403	3.9534712816728583	4.630401215913361	0.0032804125213087014	0.10556530833613956	4.580191089936623	FALSE
ENSG00000144118	5899	RALB	RALB	protein_coding	RAS like proto-oncogene B [Source:HGNC Symbol;Acc:HGNC:9840]	2	1	120240064	120294710	-0.12641623702783078	-0.40754041643254696	-0.1403360160173561	8.143393552446108	4.628968469044219	0.0033015935680431544	0.10602695203709599	4.575606968962133	FALSE
ENSG00000132357	84674	CARD6	CARD6	protein_coding	caspase recruitment domain family member 6 [Source:HGNC Symbol;Acc:HGNC:16394]	5	1	40841308	40860175	-0.10615432925694764	-0.641600120359354	-0.207029985160986	4.8045719239359705	4.621131179740852	0.0033298575180513088	0.1066759646663945	4.56953509212247	FALSE
ENSG00000163956	4043	LRPAP1	LRPAP1	protein_coding	LDL receptor related protein associated protein 1 [Source:HGNC Symbol;Acc:HGNC:6701]	4	-1	3503612	3532446	-0.0737178648871574	-0.40840936127288996	-0.18247281800198126	5.946592127849165	4.6217395335688405	0.003335719502368996	0.1066759646663945	4.5682821698667935	FALSE
ENSG00000163389	56983	POGLUT1	POGLUT1	protein_coding	protein O-glucosyltransferase 1 [Source:HGNC Symbol;Acc:HGNC:22954]	3	1	119468963	119494708	0.15981104571189494	0.32379617118266585	0.10320182370868529	4.119120783425904	4.61563152009025	0.0033424356152322687	0.1066759646663945	4.566849366888433	FALSE
ENSG00000182511	2242	FES	FES	protein_coding	FES proto-oncogene, tyrosine kinase [Source:HGNC Symbol;Acc:HGNC:3657]	15	1	90883695	90895776	-0.058485963896913816	-0.3999665845059472	-0.0921681133350296	6.05546625031186	4.612415628920092	0.0033830267347714884	0.10763578669545885	4.55824997103305	FALSE
ENSG00000240505	23495	TNFRSF13B	TNFRSF13B	protein_coding	TNF receptor superfamily member 13B [Source:HGNC Symbol;Acc:HGNC:18153]	17	-1	16929816	16972118	0.24822922801663888	0.9718966330072772	0.48617214973028383	1.3312870136506865	4.609203288248934	0.003386387976750946	0.10763578669545885	4.55754246627827	FALSE
ENSG00000042980	10863	ADAM28	ADAM28	protein_coding	ADAM metallopeptidase domain 28 [Source:HGNC Symbol;Acc:HGNC:206]	8	1	24294069	24359014	0.05977691499900755	0.6165528779974605	0.13071378848944126	4.808958702916442	4.603682254084402	0.0034184783655308126	0.10839036473298144	4.55082259785577	FALSE
ENSG00000128512	9732	DOCK4	DOCK4	protein_coding	dedicator of cytokinesis 4 [Source:HGNC Symbol;Acc:HGNC:19192]	7	-1	111726110	112206411	-0.12056383464256623	-0.8866089081161507	-0.18971034690600744	7.109424922051776	4.6004864774659495	0.0034241041015512157	0.10839036473298144	4.5496509841322625	FALSE
ENSG00000118564	26234	FBXL5	FBXL5	protein_coding	F-box and leucine rich repeat protein 5 [Source:HGNC Symbol;Acc:HGNC:13602]	4	-1	15604381	15681679	-0.09482331654519552	-0.3790390139911493	-0.1453127523270593	8.811241953508013	4.596281187999094	0.0034480405930731785	0.10892577930582092	4.544687200859393	FALSE
ENSG00000134532	6660	SOX5	SOX5	protein_coding	SRY-box transcription factor 5 [Source:HGNC Symbol;Acc:HGNC:11201]	12	-1	23529504	24562544	0.4007135338463995	0.8059321535633033	0.37550046487396954	2.6896619354498443	4.593237383059417	0.0034655081644365824	0.10925507548491023	4.541086391121175	FALSE
ENSG00000068323	7030	TFE3	TFE3	protein_coding	transcription factor binding to IGHM enhancer 3 [Source:HGNC Symbol;Acc:HGNC:11752]	X	-1	49028726	49043410	-0.10004576457614406	-0.29147762567187724	-0.07432829495715754	7.2193426364271795	4.590697993831688	0.0034751787209562003	0.10933772239503371	4.53910060114448	FALSE
ENSG00000146376	93663	ARHGAP18	ARHGAP18	protein_coding	Rho GTPase activating protein 18 [Source:HGNC Symbol;Acc:HGNC:21035]	6	-1	129576132	129710177	-0.08505470935107147	-0.392070163869475	-0.12146835064966592	5.128346047547067	4.587624383637924	0.0034884453138673923	0.10953294587732211	4.536385272928385	FALSE
ENSG00000182173	283989	TSEN54	TSEN54	protein_coding	tRNA splicing endonuclease subunit 54 [Source:HGNC Symbol;Acc:HGNC:27561]	17	1	75516060	75524735	0.08484879259077534	0.5095335245109829	0.20859873567744427	3.5798263014339615	4.580522774236281	0.0035057620611416407	0.10966631675475293	4.532856329953478	FALSE
ENSG00000177409	219285	SAMD9L	SAMD9L	protein_coding	sterile alpha motif domain containing 9 like [Source:HGNC Symbol;Acc:HGNC:1349]	7	-1	93130056	93148385	-0.14186901127282459	-0.9981501369881945	-0.16437702295793885	7.517927819537956	4.582328953807117	0.0035068334156635583	0.10966631675475293	4.532638568350931	FALSE
ENSG00000108559	4927	NUP88	NUP88	protein_coding	nucleoporin 88 [Source:HGNC Symbol;Acc:HGNC:8067]	17	-1	5360963	5419676	0.10220866465840489	0.19789518125240804	0.1293258382200895	5.241118586333853	4.5814853550681685	0.003516060200383478	0.10973362126387953	4.53076587125014	FALSE
ENSG00000171827	148268	ZNF570	ZNF570	protein_coding	zinc finger protein 570 [Source:HGNC Symbol;Acc:HGNC:26416]	19	1	37467585	37488652	0.11181785921503269	0.5171666532198194	0.19586366793371807	2.480436601358608	4.57296423781945	0.0035311256164508656	0.10998250890917545	4.527718583625295	FALSE
ENSG00000165521	161436	EML5	EML5	protein_coding	EMAP like 5 [Source:HGNC Symbol;Acc:HGNC:18197]	14	-1	88612431	88792752	0.32160602241952796	0.34410612528935064	0.08576877553390194	2.5896102696878813	4.570562746115517	0.0035680999163332414	0.11087789352843937	4.5202940193971495	FALSE
ENSG00000154146	4900	NRGN	NRGN	protein_coding	neurogranin [Source:HGNC Symbol;Acc:HGNC:8000]	11	1	124739942	124747210	-0.31469143617559614	-0.6559700526319013	-0.16402230788197836	9.027252026886652	4.571105393907425	0.0035781964594282876	0.11087789352843937	4.518279841982339	FALSE
ENSG00000111321	4055	LTBR	LTBR	protein_coding	lymphotoxin beta receptor [Source:HGNC Symbol;Acc:HGNC:6718]	12	1	6375045	6391571	-0.23749056474075722	-0.14165313767369256	-0.01275228238772309	5.605264204633624	4.570586044821911	0.003581409802341819	0.11087789352843937	4.517639987059235	FALSE
ENSG00000116815	965	CD58	CD58	protein_coding	CD58 molecule [Source:HGNC Symbol;Acc:HGNC:1688]	1	-1	116514534	116571039	0.0033760209623198895	-0.31051020700135806	-0.14670660003287506	7.236756628230304	4.567620415432369	0.003588466414239995	0.11087789352843937	4.516236836501206	FALSE
ENSG00000023608	6617	SNAPC1	SNAPC1	protein_coding	small nuclear RNA activating complex polypeptide 1 [Source:HGNC Symbol;Acc:HGNC:11134]	14	1	61762420	61796428	0.3552881396171684	0.25768574389312054	0.050528614979604244	1.8144299964599415	4.553440480852348	0.003635567143464531	0.11167523294380696	4.506940644316683	FALSE
ENSG00000011105	10867	TSPAN9	TSPAN9	protein_coding	tetraspanin 9 [Source:HGNC Symbol;Acc:HGNC:21640]	12	1	3077355	3286564	-0.2917793428934938	-0.558449313685487	-0.15515151593693544	2.86468914590677	4.559251014351607	0.003635963250192929	0.11167523294380696	4.506862972206879	FALSE
ENSG00000101152	80331	DNAJC5	DNAJC5	protein_coding	DnaJ heat shock protein family (Hsp40) member C5 [Source:HGNC Symbol;Acc:HGNC:16235]	20	1	63895126	63936031	-0.055885802597975015	-0.30961490833788907	-0.10523628589996348	7.524257790799983	4.557367976616165	0.0036389892316414786	0.11167523294380696	4.506269887382394	FALSE
ENSG00000188706	51114	ZDHHC9	ZDHHC9	protein_coding	zinc finger DHHC-type containing 9 [Source:HGNC Symbol;Acc:HGNC:18475]	X	-1	129803288	129843909	-0.04124480846071709	0.6841033092134088	0.077166388865473	1.2607286728686466	4.547291195316406	0.003643070586652461	0.11167523294380696	4.505470725107107	FALSE
ENSG00000050730	79931	TNIP3	TNIP3	protein_coding	TNFAIP3 interacting protein 3 [Source:HGNC Symbol;Acc:HGNC:19315]	4	-1	121131408	121227466	0.6074660755983435	0.22174579317613644	0.43522945574822625	0.3026964192698212	4.552442785237948	0.003652713081762173	0.11174996570258987	4.503586162974491	FALSE
ENSG00000146094	79930	DOK3	DOK3	protein_coding	docking protein 3 [Source:HGNC Symbol;Acc:HGNC:24583]	5	-1	177501907	177511274	-0.10646825148948373	-0.4806346716007744	-0.15779187246299117	9.043532443224759	4.551517782548754	0.003666026511670515	0.11193649059551448	4.500992221870866	FALSE
ENSG00000119318	5887	RAD23B	RAD23B	protein_coding	RAD23 homolog B, nucleotide excision repair protein [Source:HGNC Symbol;Acc:HGNC:9813]	9	1	107283137	107332192	-0.07489442845604823	-0.36434219019454545	-0.10996761636872052	7.251663175014759	4.548995981753839	0.003678989126691542	0.11211159203165522	4.49847557983893	FALSE
ENSG00000197122	6714	SRC	SRC	protein_coding	SRC proto-oncogene, non-receptor tyrosine kinase [Source:HGNC Symbol;Acc:HGNC:11283]	20	1	37344685	37406050	-0.12309107828013108	-0.42109064543888824	-0.07574041240250372	5.0419625843093785	4.5446929914125995	0.003704524904226508	0.11266840350873994	4.4935434910525665	FALSE
ENSG00000100364	23313	KIAA0930	KIAA0930	protein_coding	KIAA0930 [Source:HGNC Symbol;Acc:HGNC:1314]	22	-1	45190338	45240769	-0.04765261888506536	-0.4211909907475095	-0.0679791213668195	6.614618756963467	4.539719610199784	0.0037233466174650814	0.11287173417349478	4.489929690019021	FALSE
ENSG00000257497	NA	AC121761.1	AC121761.1	lncRNA	novel transcript, antisense to GLIPR1	12	-1	75483454	75489820	0.3831922726262207	0.1393645296293834	0.0762203184459276	1.848733338622598	4.540796910512072	0.0037257641607136437	0.11287173417349478	4.489466829125871	FALSE
ENSG00000012779	240	ALOX5	ALOX5	protein_coding	arachidonate 5-lipoxygenase [Source:HGNC Symbol;Acc:HGNC:435]	10	1	45374176	45446119	-0.0860329147489277	-0.4658169687844996	-0.11267418965443952	9.406213225500313	4.538905189222898	0.0037398314010329116	0.11307704651349218	4.486779412576266	FALSE
ENSG00000172493	4299	AFF1	AFF1	protein_coding	AF4/FMR2 family member 1 [Source:HGNC Symbol;Acc:HGNC:7135]	4	1	86935002	87141054	-0.04703467247452572	-0.45644011113471206	-0.08681807139240386	7.994162042898716	4.52508000907923	0.0037855267567136297	0.11423600296378426	4.4781182924357035	FALSE
ENSG00000174485	10260	DENND4A	DENND4A	protein_coding	DENN domain containing 4A [Source:HGNC Symbol;Acc:HGNC:24321]	15	-1	65658046	65792293	0.15671851219317162	0.20334295921703524	0.05052959550746305	6.763612391982683	4.518681194369785	0.003823195309641066	0.1150899575874556	4.4710560671672805	FALSE
ENSG00000096968	3717	JAK2	JAK2	protein_coding	Janus kinase 2 [Source:HGNC Symbol;Acc:HGNC:6192]	9	1	4984390	5128183	-0.051774618638851994	-0.5169757910106577	-0.13067870430957887	7.43729957359882	4.517677474921824	0.0038319726326972057	0.1150899575874556	4.469420364376833	FALSE
ENSG00000225643	NA	AL606491.1	AL606491.1	lncRNA	novel transcript	1	1	25581478	25590356	0.5446846198262929	0.1153106751277348	0.5496375456556003	-0.47711157561628353	4.5097824923031125	0.0038410650022191557	0.1150899575874556	4.467729858171281	FALSE
ENSG00000143862	127829	ARL8A	ARL8A	protein_coding	ADP ribosylation factor like GTPase 8A [Source:HGNC Symbol;Acc:HGNC:25192]	1	-1	202133404	202144743	-0.06230709415465175	-0.3493433667828331	-0.14501422593001573	5.960528407393224	4.51717964734957	0.003843504482644704	0.1150899575874556	4.467276969917266	FALSE
ENSG00000174501	400986	ANKRD36C	ANKRD36C	protein_coding	ankyrin repeat domain 36C [Source:HGNC Symbol;Acc:HGNC:32946]	2	-1	95836919	95991831	0.15983754678372022	0.419164840425335	0.11694727687041594	4.277753284289287	4.5127627744511845	0.003855072313621903	0.1151278716822526	4.465133275606285	FALSE
ENSG00000168404	197259	MLKL	MLKL	protein_coding	mixed lineage kinase domain like pseudokinase [Source:HGNC Symbol;Acc:HGNC:26617]	16	-1	74671855	74700960	-0.021654592207017494	-0.4392786683100141	-0.0288858555148429	6.589573067821596	4.514921707408269	0.003859615322981842	0.1151278716822526	4.464293128498743	FALSE
ENSG00000075426	2355	FOSL2	FOSL2	protein_coding	FOS like 2, AP-1 transcription factor subunit [Source:HGNC Symbol;Acc:HGNC:3798]	2	1	28392448	28417317	-0.13286214572608496	-0.485403359968974	-0.1826185272147754	7.379701284954146	4.5084209373902855	0.0038848969897754115	0.11558702197158924	4.459635555188416	FALSE
ENSG00000170581	6773	STAT2	STAT2	protein_coding	signal transducer and activator of transcription 2 [Source:HGNC Symbol;Acc:HGNC:11363]	12	-1	56341597	56360167	-0.10521229323895742	-0.7028008427232866	0.014561590974191156	7.581410184856417	4.50560652400915	0.0038899120281844874	0.11558702197158924	4.458715216020548	FALSE
ENSG00000259363	NA	AC090825.1	AC090825.1	lncRNA	novel transcript	15	1	99805793	99916818	0.2261685073244966	0.3465699991105121	-0.011502115282297222	3.5711523325115526	4.5069225013869545	0.0039051054765652953	0.11581661768069655	4.455934130969482	FALSE
ENSG00000188313	5359	PLSCR1	PLSCR1	protein_coding	phospholipid scramblase 1 [Source:HGNC Symbol;Acc:HGNC:9092]	3	-1	146515180	146544856	-0.03730970623052448	-1.0533608241673829	-0.3244425658178331	6.351518649777063	4.501916556736523	0.0039147872950416026	0.11588218651410362	4.454167505327472	FALSE
ENSG00000088053	51206	GP6	GP6	protein_coding	glycoprotein VI platelet [Source:HGNC Symbol;Acc:HGNC:14388]	19	-1	55013705	55038264	-0.21078991259530921	-0.7307909251268524	-0.21006131150302307	2.5626817546484295	4.50139068588188	0.0039324974701130085	0.11604811628937338	4.450947123268469	FALSE
ENSG00000118855	64747	MFSD1	MFSD1	protein_coding	major facilitator superfamily domain containing 1 [Source:HGNC Symbol;Acc:HGNC:25874]	3	1	158732198	158829719	-0.10904237620987266	-0.3560478695206623	-0.16916454522308522	6.5089338888535035	4.498674153832223	0.0039366271886272595	0.11604811628937338	4.450198248372003	FALSE
ENSG00000245937	NA	LINC01184	LINC01184	lncRNA	long intergenic non-protein coding RNA 1184 [Source:HGNC Symbol;Acc:HGNC:49565]	5	-1	127939152	128083172	0.159726628842386	0.35363387288736986	0.10191453416197421	4.5114965275800145	4.496636747655532	0.003942837810876137	0.11604811628937338	4.449073489716917	FALSE
ENSG00000106624	165	AEBP1	AEBP1	protein_coding	AE binding protein 1 [Source:HGNC Symbol;Acc:HGNC:303]	7	1	44104345	44114562	0.2190698255659752	0.5779218108927355	0.32355554757642774	2.2448997748277355	4.496223244324816	0.003964424859749142	0.11624609660212182	4.4451776216311885	FALSE
ENSG00000144130	284958	NT5DC4	NT5DC4	protein_coding	5'-nucleotidase domain containing 4 [Source:HGNC Symbol;Acc:HGNC:27678]	2	1	112721486	112742879	-0.2308691701957173	-0.7701737192895998	-0.21997159564681223	1.274669024506474	4.488586082052288	0.003978243380879325	0.11624609660212182	4.442694768953669	FALSE
ENSG00000118113	4317	MMP8	MMP8	protein_coding	matrix metallopeptidase 8 [Source:HGNC Symbol;Acc:HGNC:7175]	11	-1	102711796	102727050	-0.746764350077833	-1.8672291194084865	-0.826635485474973	1.751799974666468	4.489087323683375	0.003979039506901658	0.11624609660212182	4.442551984689153	FALSE
ENSG00000108576	6532	SLC6A4	SLC6A4	protein_coding	solute carrier family 6 member 4 [Source:HGNC Symbol;Acc:HGNC:11050]	17	-1	30194319	30236002	-0.5436295336076655	-0.6960137667671873	-0.1259569936889623	0.45779579341275295	4.490556409584372	0.003979542085985861	0.11624609660212182	4.442461862284762	FALSE
ENSG00000116661	26232	FBXO2	FBXO2	protein_coding	F-box protein 2 [Source:HGNC Symbol;Acc:HGNC:13581]	1	-1	11637018	11655785	0.520413417355154	1.1168763944178692	0.4309141545382483	-0.5322294207230217	4.47502676529467	0.004040649438225383	0.11780923578254497	4.431587233167003	FALSE
ENSG00000154743	80746	TSEN2	TSEN2	protein_coding	tRNA splicing endonuclease subunit 2 [Source:HGNC Symbol;Acc:HGNC:28422]	3	1	12484432	12539623	0.15471001405661328	0.35558440282990716	0.0916834628976473	3.6328957813040907	4.477787092651041	0.004049471573797958	0.11783150165570382	4.430030715641779	FALSE
ENSG00000205220	5699	PSMB10	PSMB10	protein_coding	proteasome subunit beta 10 [Source:HGNC Symbol;Acc:HGNC:9538]	16	-1	67934506	67936864	-0.1871552392460917	-0.4163127081037833	-0.09796025682421318	4.848599841768388	4.47621977601055	0.004056606400886199	0.11783150165570382	4.4287743487235085	FALSE
ENSG00000090020	6548	SLC9A1	SLC9A1	protein_coding	solute carrier family 9 member A1 [Source:HGNC Symbol;Acc:HGNC:11071]	1	-1	27098809	27166981	-0.09494664646584648	-0.3183202424286261	-0.10954773273865882	5.861108753383794	4.4742495341512765	0.004076778094251972	0.11819608414942494	4.425234128499873	FALSE
ENSG00000171453	9533	POLR1C	POLR1C	protein_coding	RNA polymerase I and III subunit C [Source:HGNC Symbol;Acc:HGNC:20194]	6	1	43509702	43562419	0.13984704013502117	0.17631255399426143	0.15816175268963786	3.8331764251510854	4.467778223188769	0.004092108613068388	0.11831195599574973	4.422555134066117	FALSE
ENSG00000130940	54897	CASZ1	CASZ1	protein_coding	castor zinc finger 1 [Source:HGNC Symbol;Acc:HGNC:26002]	1	-1	10636604	10796650	0.031540678860511796	-0.46389168292314603	-0.03292703130161055	3.3044054084728334	4.465686876005556	0.004109557360008778	0.11831195599574973	4.419518044377512	FALSE
ENSG00000102882	5595	MAPK3	MAPK3	protein_coding	mitogen-activated protein kinase 3 [Source:HGNC Symbol;Acc:HGNC:6877]	16	-1	30114105	30123506	-0.1430186598173688	-0.30239387899750975	-0.14485710295537835	6.111548581967287	4.468831942674487	0.004112780464459117	0.11831195599574973	4.418958435125156	FALSE
ENSG00000167680	10501	SEMA6B	SEMA6B	protein_coding	semaphorin 6B [Source:HGNC Symbol;Acc:HGNC:10739]	19	-1	4542593	4559684	0.2697615629530988	-0.9961773841604028	-0.825657218811491	0.8170380018544666	4.459953288495708	0.004130296388155722	0.11831195599574973	4.415924815298429	FALSE
ENSG00000076554	7163	TPD52	TPD52	protein_coding	tumor protein D52 [Source:HGNC Symbol;Acc:HGNC:12005]	8	-1	80034745	80231232	0.2727746818856573	0.4045155490428568	0.14734253018104798	4.082736459874531	4.467258300060581	0.004130673956465414	0.11831195599574973	4.415859563757429	FALSE
ENSG00000176834	54621	VSIG10	VSIG10	protein_coding	V-set and immunoglobulin domain containing 10 [Source:HGNC Symbol;Acc:HGNC:26078]	12	-1	118063593	118136026	-0.12498859833677485	-0.599098849616818	-0.2274341605163439	2.7748258618001507	4.468932517914174	0.004131556591646336	0.11831195599574973	4.41570704934231	FALSE
ENSG00000104320	4683	NBN	NBN	protein_coding	nibrin [Source:HGNC Symbol;Acc:HGNC:7652]	8	-1	89933336	90003228	-0.03447250900302433	-0.505389887423415	-0.16801348726652657	6.313405557960507	4.463133039079007	0.004135369220893497	0.11831195599574973	4.415048618722799	FALSE
ENSG00000104432	3574	IL7	IL7	protein_coding	interleukin 7 [Source:HGNC Symbol;Acc:HGNC:6023]	8	-1	78675743	78805523	0.26044441271079705	0.3896635956099623	0.21416016330291904	2.9978037209330815	4.463783381653049	0.004141795635722526	0.11831195599574973	4.413940153403156	FALSE
ENSG00000109046	26118	WSB1	WSB1	protein_coding	WD repeat and SOCS box containing 1 [Source:HGNC Symbol;Acc:HGNC:19221]	17	1	27294076	27315926	-0.08812723360844617	-0.4443011756622104	-0.14079114554566957	8.120913478640672	4.457334546908884	0.004165310620021047	0.1186603515030239	4.409898614488074	FALSE
ENSG00000182885	222487	ADGRG3	ADGRG3	protein_coding	adhesion G protein-coupled receptor G3 [Source:HGNC Symbol;Acc:HGNC:13728]	16	1	57668277	57689378	-0.1345858164286871	-0.5873010594374579	-0.09261990678716656	7.948605473452444	4.458134942632849	0.004169383844690463	0.1186603515030239	4.409200841825859	FALSE
ENSG00000227063	NA	RPL41P1	RPL41P1	processed_pseudogene	ribosomal protein L41 pseudogene 1 [Source:HGNC Symbol;Acc:HGNC:10356]	20	1	21755270	21755350	0.2132203843021167	0.7984675786441909	-0.16854507500514698	0.21748873714370368	4.448037598515686	0.00417838607094213	0.1186603515030239	4.407661086429583	FALSE
ENSG00000162894	9214	FCMR	FCMR	protein_coding	Fc fragment of IgM receptor [Source:HGNC Symbol;Acc:HGNC:14315]	1	-1	206903317	206923247	0.08634670609064812	0.4359448569886443	0.15772740069414465	7.413510014824916	4.457114187793715	0.004184592371359298	0.1186603515030239	4.40660146189832	FALSE
ENSG00000157350	6483	ST3GAL2	ST3GAL2	protein_coding	ST3 beta-galactoside alpha-2,3-sialyltransferase 2 [Source:HGNC Symbol;Acc:HGNC:10863]	16	-1	70375977	70439237	-0.10348891609480969	-0.3643675238400253	-0.053985192992572234	7.342321134284421	4.452914655558464	0.004194364097398986	0.1187204042240067	4.40493624795535	FALSE
ENSG00000087237	1071	CETP	CETP	protein_coding	cholesteryl ester transfer protein [Source:HGNC Symbol;Acc:HGNC:1869]	16	1	56961923	56983845	-0.11134885878479199	-0.9970434278908491	-0.06346896540504686	0.18526998095526537	4.446723077907016	0.0042106231767478006	0.11880844399665821	4.402174006995332	FALSE
ENSG00000141293	8631	SKAP1	SKAP1	protein_coding	src kinase associated phosphoprotein 1 [Source:HGNC Symbol;Acc:HGNC:15605]	17	-1	48133442	48430275	0.1869360537193587	0.39792045583951624	0.16436650290169508	7.694896937400497	4.449471477088144	0.004212793772043196	0.11880844399665821	4.40180604552599	FALSE
ENSG00000233730	NA	LINC01765	LINC01765	lncRNA	long intergenic non-protein coding RNA 1765 [Source:HGNC Symbol;Acc:HGNC:52555]	1	1	115099672	115102658	0.13506498283527527	1.1496062463610428	0.09857708990461715	1.4745225245742744	4.443931847478439	0.004254109504695436	0.11967418582310996	4.394837715299055	FALSE
ENSG00000249662	NA	LINC02218	LINC02218	protein_coding	long intergenic non-protein coding RNA 2218 [Source:HGNC Symbol;Acc:HGNC:53085]	5	1	17444010	17486829	-0.08571295372162667	0.7993353058649328	0.09141645932780977	4.943855784406	4.444487972586735	0.004258922737048333	0.11967418582310996	4.394030273855793	FALSE
ENSG00000135677	2799	GNS	GNS	protein_coding	glucosamine (N-acetyl)-6-sulfatase [Source:HGNC Symbol;Acc:HGNC:4422]	12	-1	64713445	64759431	-0.10798435380281417	-0.4356531102345839	-0.1294064273203932	7.7249913551593865	4.43884583763995	0.004279786964735743	0.12004299386983022	4.390540617453232	FALSE
ENSG00000110719	10312	TCIRG1	TCIRG1	protein_coding	T cell immune regulator 1, ATPase H+ transporting V0 subunit a3 [Source:HGNC Symbol;Acc:HGNC:11647]	11	1	68039025	68050895	-0.10231881565275221	-0.2944179533962355	-0.036870118559229316	7.439806410666955	4.43699294083655	0.004290365757680355	0.1201112719478273	4.388777684552769	FALSE
ENSG00000014216	823	CAPN1	CAPN1	protein_coding	calpain 1 [Source:HGNC Symbol;Acc:HGNC:1476]	11	1	65180566	65212006	-0.09332473318000498	-0.27745657281452346	-0.1044388178402383	6.882939437999564	4.437057391125656	0.004297708460514741	0.1201112719478273	4.387556566853717	FALSE
ENSG00000160991	80228	ORAI2	ORAI2	protein_coding	ORAI calcium release-activated calcium modulator 2 [Source:HGNC Symbol;Acc:HGNC:21667]	7	1	102433106	102456825	-0.1485049405962647	-0.3058118659214824	-0.1019539720653078	6.915315547879374	4.43717029000035	0.004311032490908989	0.12026695137857793	4.385345997094853	FALSE
ENSG00000111144	4048	LTA4H	LTA4H	protein_coding	leukotriene A4 hydrolase [Source:HGNC Symbol;Acc:HGNC:6710]	12	-1	96000753	96043520	-0.12674258437575492	-0.4215330503708374	-0.1537164964172273	7.517088268621787	4.432676005547877	0.004324684882654667	0.12043121582559523	4.383087952790988	FALSE
ENSG00000268240	NA	AC123912.2	AC123912.2	lncRNA	novel transcript	19	-1	21587432	21594628	-0.019330738802029707	1.2093516025501654	0.16165815541167172	1.2241465269485112	4.432573027606482	0.004356328968528225	0.12109501546745752	4.377881175389052	FALSE
ENSG00000103642	114294	LACTB	LACTB	protein_coding	lactamase beta [Source:HGNC Symbol;Acc:HGNC:16468]	15	1	63121833	63142061	-0.04198988640919776	-0.444894572489616	-0.07410772164219197	5.6694593973124325	4.421386840390594	0.004380068279190046	0.12112344733342227	4.373999581631899	FALSE
ENSG00000249240	NA	AC069368.1	AC069368.1	protein_coding	novel protein	15	1	64841883	64930920	-0.08802827810982598	-0.5314698600367428	-0.07784769548550664	3.9739623470427117	4.421111611246897	0.004385540650204599	0.12112344733342227	4.3731077524795205	FALSE
ENSG00000250155	NA	AC008957.1	AC008957.1	lncRNA	novel transcript	5	-1	36666214	36725195	-0.0358427375838331	0.4958823834459133	0.17831838945157438	2.3250872583105378	4.423042522455292	0.004386307538125637	0.12112344733342227	4.372982861195874	FALSE
ENSG00000259869	NA	AL022344.1	AL022344.1	lncRNA	novel transcript	10	-1	42751178	42754297	-0.3007442096260983	-1.1555118567213671	-0.21361360549483122	-0.195478581251099	4.417785664057616	0.004397891867876921	0.12112344733342227	4.371098923285927	FALSE
ENSG00000102897	57149	LYRM1	LYRM1	protein_coding	LYR motif containing 1 [Source:HGNC Symbol;Acc:HGNC:25074]	16	1	20899868	20925006	-0.049754603305954895	-0.3726758594217393	-0.1611142344471565	5.424631290587478	4.414102561480393	0.00440593727838055	0.12112344733342227	4.369793400993514	FALSE
ENSG00000103245	64428	CIAO3	CIAO3	protein_coding	cytosolic iron-sulfur assembly component 3 [Source:HGNC Symbol;Acc:HGNC:14179]	16	-1	729760	741329	0.047191552474250546	0.28081822587529104	0.24455110819153747	2.8764494861435392	4.412796845304178	0.004408319791201989	0.12112344733342227	4.369407245338938	FALSE
ENSG00000122484	79871	RPAP2	RPAP2	protein_coding	RNA polymerase II associated protein 2 [Source:HGNC Symbol;Acc:HGNC:25791]	1	1	92299059	92402056	0.14182582437513486	0.25615243301265006	0.09314723911732195	5.424733508113666	4.414635479007742	0.0044120139090570295	0.12112344733342227	4.368808914087067	FALSE
ENSG00000079335	8556	CDC14A	CDC14A	protein_coding	cell division cycle 14A [Source:HGNC Symbol;Acc:HGNC:1718]	1	1	100345001	100520277	0.11933653569363871	0.29688362841824073	0.07103782679354809	6.531995565002837	4.410182673084005	0.004448717219834523	0.1216383801859507	4.362890920583891	FALSE
ENSG00000261338	NA	AC021016.2	AC021016.2	lncRNA	novel transcript, overlapping to ARPC2 and GPBAR1	2	1	218255319	218257366	-0.10369472722550155	0.26779749139216036	-0.07171717292781321	3.525753246929375	4.411037876740696	0.004453576434054094	0.1216383801859507	4.362111051927363	FALSE
ENSG00000158805	92822	ZNF276	ZNF276	protein_coding	zinc finger protein 276 [Source:HGNC Symbol;Acc:HGNC:23330]	16	1	89720400	89740925	0.040604937817087204	-0.2759080971292138	-0.06792074915191947	6.430776957685791	4.405118526855086	0.0044646367190709696	0.1216383801859507	4.360339091626714	FALSE
ENSG00000148600	92211	CDHR1	CDHR1	protein_coding	cadherin related family member 1 [Source:HGNC Symbol;Acc:HGNC:14550]	10	1	84194537	84219621	0.4151570395737553	1.0105749248262859	0.6394330811605629	-0.2151242187351355	4.404522803151052	0.004468383382955398	0.1216383801859507	4.359739826257901	FALSE
ENSG00000130653	375775	PNPLA7	PNPLA7	protein_coding	patatin like phospholipase domain containing 7 [Source:HGNC Symbol;Acc:HGNC:24768]	9	-1	137459952	137550402	0.18714865257038318	0.391684365710055	0.20340857428816755	3.365212367174319	4.409929549858	0.0044733829501496115	0.1216383801859507	4.358940937594118	FALSE
ENSG00000196586	4646	MYO6	MYO6	protein_coding	myosin VI [Source:HGNC Symbol;Acc:HGNC:7605]	6	1	75749192	75919537	0.23317892602350831	0.6055495631990808	0.11913984446035	2.0937125472369233	4.40958519215714	0.004477823163314928	0.1216383801859507	4.358232169512644	FALSE
ENSG00000151726	2180	ACSL1	ACSL1	protein_coding	acyl-CoA synthetase long chain family member 1 [Source:HGNC Symbol;Acc:HGNC:3569]	4	-1	184755595	184826818	-0.1609365166190881	-0.7158988198459598	-0.18124303603055406	10.018061036676693	4.401871377781764	0.004505621238050401	0.12217952976118841	4.3538106536133006	FALSE
ENSG00000268516	105372482	AC020915.2	AC020915.2	lncRNA	novel transcript, antisense to ZNF544	19	-1	58257270	58278808	0.3484158229593951	0.32456170144180363	-0.006726886441701769	2.4061171020393344	4.392327037014427	0.004538098735421699	0.12284546157962649	4.348678905340392	FALSE
ENSG00000148175	2040	STOM	STOM	protein_coding	stomatin [Source:HGNC Symbol;Acc:HGNC:3383]	9	-1	121338987	121370304	0.002541486102038991	-0.8566333823879111	-0.18653381362648555	7.000016975267808	4.392392742597398	0.004547832248092574	0.12289447038356083	4.34714799641707	FALSE
ENSG00000023318	23071	ERP44	ERP44	protein_coding	endoplasmic reticulum protein 44 [Source:HGNC Symbol;Acc:HGNC:18311]	9	-1	99979185	100099000	-0.02020920410037288	-0.24454199141647032	-0.08510275907926158	7.0705791869898045	4.389542887100623	0.004568400019352776	0.1232355699133581	4.343923687699261	FALSE
ENSG00000173193	54625	PARP14	PARP14	protein_coding	poly(ADP-ribose) polymerase family member 14 [Source:HGNC Symbol;Acc:HGNC:29232]	3	1	122680839	122730840	-0.1379695113584889	-0.94040512631119	-0.07403421025908298	8.4938412795216	4.386689612287643	0.0045829788077699374	0.1234142088321519	4.341646930746135	FALSE
ENSG00000180549	2529	FUT7	FUT7	protein_coding	fucosyltransferase 7 [Source:HGNC Symbol;Acc:HGNC:4018]	9	-1	137030174	137033010	-0.30256366403331714	-0.5334308567875942	-0.20343847326971307	3.4463062481208193	4.3846528094304444	0.004603987501434899	0.12376507822314856	4.338378595305606	FALSE
ENSG00000125485	64794	DDX31	DDX31	protein_coding	DEAD-box helicase 31 [Source:HGNC Symbol;Acc:HGNC:16715]	9	-1	132592997	132670401	0.12850491000146289	0.36879778629954585	0.20314759737355592	3.253488593980202	4.371554835554172	0.004663997922262779	0.12431242450710386	4.329123390573559	FALSE
ENSG00000177606	3725	JUN	JUN	protein_coding	Jun proto-oncogene, AP-1 transcription factor subunit [Source:HGNC Symbol;Acc:HGNC:6204]	1	-1	58780791	58784047	0.03134365607525446	0.47907176542265223	-0.1477508453865022	3.1288132496499816	4.372621250773706	0.00466461253708653	0.12431242450710386	4.329029211506021	FALSE
ENSG00000185896	3916	LAMP1	LAMP1	protein_coding	lysosomal associated membrane protein 1 [Source:HGNC Symbol;Acc:HGNC:6499]	13	1	113297239	113323672	-0.13179434307085217	-0.24318112986867135	-0.115027936914188	8.19522465008412	4.3757305354852125	0.004666765071163567	0.12431242450710386	4.3286994697548655	FALSE
ENSG00000136167	3936	LCP1	LCP1	protein_coding	lymphocyte cytosolic protein 1 [Source:HGNC Symbol;Acc:HGNC:6528]	13	-1	46125920	46211871	-0.09465125362355366	-0.29919407100485024	-0.1270728867428128	11.134663015839228	4.376875449862109	0.00466771101905272	0.12431242450710386	4.3285546097697685	FALSE
ENSG00000120925	81790	RNF170	RNF170	protein_coding	ring finger protein 170 [Source:HGNC Symbol;Acc:HGNC:25358]	8	-1	42849637	42897290	0.1009972527049156	0.2547742474661759	0.05842256542081027	4.309844716939387	4.369611868118341	0.004677853029542693	0.12431242450710386	4.327003311629485	FALSE
ENSG00000134243	6272	SORT1	SORT1	protein_coding	sortilin 1 [Source:HGNC Symbol;Acc:HGNC:11186]	1	-1	109309568	109397918	-0.1804636600799832	-0.6374068053971054	-0.1459651437464487	6.497720895605095	4.373574574127835	0.004681387486187697	0.12431242450710386	4.32646347134697	FALSE
ENSG00000036549	26009	AC118549.1	AC118549.1	protein_coding	zinc finger ZZ-type containing 3 [Source:NCBI gene;Acc:26009]	1	-1	77562416	77683419	0.17780165601600967	0.23109606364511345	0.13299908229182572	5.415887122935263	4.369072571161831	0.0046926894073824315	0.12431242450710386	4.324739959017342	FALSE
ENSG00000250138	NA	AC139495.3	AC139495.3	unprocessed_pseudogene	POM121 membrane glycoprotein-like 1 (POM121L1) pseudogene	5	1	69631963	69636399	-0.04741526362298495	-1.209732308254937	-0.3329496571684387	3.6230203325671044	4.376526539274338	0.00469288212461872	0.12431242450710386	4.32471060579142	FALSE
ENSG00000176092	55057	CRYBG2	CRYBG2	protein_coding	crystallin beta-gamma domain containing 2 [Source:HGNC Symbol;Acc:HGNC:17295]	1	-1	26321698	26360080	0.5772131339359114	-0.3700882184401788	0.2154007330793756	0.25153659462301914	4.364402340606071	0.004696478677142858	0.12431242450710386	4.3241630249555545	FALSE
ENSG00000149357	55004	LAMTOR1	LAMTOR1	protein_coding	late endosomal/lysosomal adaptor, MAPK and MTOR activator 1 [Source:HGNC Symbol;Acc:HGNC:26068]	11	-1	72085895	72103297	-0.08065437794967109	-0.3309292732288901	-0.09206971614291312	6.086826925392352	4.342989103316031	0.0048726010791180305	0.12875454061022107	4.297843550663322	FALSE
ENSG00000229337	NA	AC079305.3	AC079305.3	lncRNA	novel transcript	2	-1	177111036	177212662	-0.06689188941572276	-0.5351025537144932	-0.37620620601897625	1.9214645800497723	4.337697753420577	0.004910824246971986	0.12919839131747807	4.292255965212883	FALSE
ENSG00000102226	8237	USP11	USP11	protein_coding	ubiquitin specific peptidase 11 [Source:HGNC Symbol;Acc:HGNC:12609]	X	1	47232690	47248328	0.1046798015942257	0.3072668409654665	0.12805217022255772	4.333724765194447	4.336415747686566	0.0049119525691124636	0.12919839131747807	4.292091678053763	FALSE
ENSG00000083444	5351	PLOD1	PLOD1	protein_coding	procollagen-lysine,2-oxoglutarate 5-dioxygenase 1 [Source:HGNC Symbol;Acc:HGNC:9081]	1	1	11934205	11975538	-0.15068060015606904	-0.33049687273738326	-0.17996403323963525	5.4164854031439456	4.33889638951239	0.0049240642088275765	0.12919839131747807	4.29033053389967	FALSE
ENSG00000163041	3020	H3F3A	H3F3A	protein_coding	H3 histone family member 3A [Source:HGNC Symbol;Acc:HGNC:4764]	1	1	226061851	226072007	-0.16373309510069373	-0.23750314514661125	-0.15152304960321344	8.040645019079916	4.334370947102479	0.004936739875290837	0.12919839131747807	4.288491958905933	FALSE
ENSG00000157800	84255	SLC37A3	SLC37A3	protein_coding	solute carrier family 37 member 3 [Source:HGNC Symbol;Acc:HGNC:20651]	7	-1	140293693	140404433	-0.11126686993158022	-0.7514590568573895	-0.2668599859005176	5.799742547533104	4.334494012188974	0.004938201304288429	0.12919839131747807	4.2882802824903585	FALSE
ENSG00000088298	55741	EDEM2	EDEM2	protein_coding	ER degradation enhancing alpha-mannosidase like protein 2 [Source:HGNC Symbol;Acc:HGNC:15877]	20	-1	35115364	35147336	-0.007897180450409385	-0.27479520635589627	-0.11633917681041064	5.738485094987643	4.331924533358604	0.004939375027481431	0.12919839131747807	4.288110322853281	FALSE
ENSG00000135298	577	ADGRB3	ADGRB3	protein_coding	adhesion G protein-coupled receptor B3 [Source:HGNC Symbol;Acc:HGNC:945]	6	1	68635282	69389506	0.15982511590119233	1.1183577257182549	0.26629711345663837	1.8121411089208017	4.339558999915537	0.00495630365916403	0.1294229394903927	4.285663425994636	FALSE
ENSG00000149177	5795	PTPRJ	PTPRJ	protein_coding	protein tyrosine phosphatase receptor type J [Source:HGNC Symbol;Acc:HGNC:9673]	11	1	47980558	48170841	-0.11389923119196163	-0.3361095892949836	-0.053941640968186794	9.924452919988864	4.323520329508064	0.005002509878756503	0.13040996761242374	4.27902654004513	FALSE
ENSG00000158457	340348	TSPAN33	TSPAN33	protein_coding	tetraspanin 33 [Source:HGNC Symbol;Acc:HGNC:28743]	7	1	129144707	129169699	-0.2787282052839309	-0.37441871127090437	-0.07383549196061447	4.592586967304992	4.322098864164533	0.005036882201861326	0.1310857044179044	4.274128650155661	FALSE
ENSG00000136048	55332	DRAM1	DRAM1	protein_coding	DNA damage regulated autophagy modulator 1 [Source:HGNC Symbol;Acc:HGNC:25645]	12	1	101877580	102012130	-0.04844027946121488	-0.41247465764353003	-0.11188990079540816	5.070193846148053	4.312607957450011	0.005077089937733703	0.13191079066028052	4.268441031692716	FALSE
ENSG00000173221	2745	GLRX	GLRX	protein_coding	glutaredoxin [Source:HGNC Symbol;Acc:HGNC:4330]	5	-1	95751319	95822726	-0.1164419688681542	-0.33059414317011465	-0.10285608427925295	7.198460900443624	4.304270330431132	0.005135754134253383	0.13321184343880305	4.2602220713251215	FALSE
ENSG00000104805	4924	NUCB1	NUCB1	protein_coding	nucleobindin 1 [Source:HGNC Symbol;Acc:HGNC:8043]	19	1	48900312	48923372	-0.04571013293605305	-0.498945323982271	-0.07571663465405719	6.650030274173013	4.302207863989767	0.005161143068295527	0.13348708974530965	4.256693790976731	FALSE
ENSG00000114631	50512	PODXL2	PODXL2	protein_coding	podocalyxin like 2 [Source:HGNC Symbol;Acc:HGNC:17936]	3	1	127629185	127672802	-0.585573223736893	0.7046558719970205	0.2664924375934628	-0.055574440544728626	4.297469425727182	0.005166308766454759	0.13348708974530965	4.2559780202898025	FALSE
ENSG00000073849	6480	ST6GAL1	ST6GAL1	protein_coding	ST6 beta-galactoside alpha-2,6-sialyltransferase 1 [Source:HGNC Symbol;Acc:HGNC:10860]	3	1	186930502	187078553	0.06964333536173123	0.24486649599709603	0.1275724717705255	8.102412560840474	4.298150003499481	0.005184496192992593	0.13348708974530965	4.253463551812955	FALSE
ENSG00000140464	5371	PML	PML	protein_coding	promyelocytic leukemia [Source:HGNC Symbol;Acc:HGNC:9113]	15	1	73994673	74047827	-0.055250745452496544	-0.7009226384628837	-0.009989502331368007	6.1694459008898885	4.294902462883941	0.005193010184658148	0.13348708974530965	4.252289462759988	FALSE
ENSG00000067596	1659	DHX8	DHX8	protein_coding	DEAH-box helicase 8 [Source:HGNC Symbol;Acc:HGNC:2749]	17	1	43483865	43610338	-0.04524465379802836	-0.19558228515579584	-0.06956787449953895	6.271159352803393	4.293944179154256	0.005195445798895417	0.13348708974530965	4.251953939064972	FALSE
ENSG00000225342	NA	AC079630.1	AC079630.1	lncRNA	novel transcript, antisense to LRRK2	12	-1	40186009	40224915	-0.19415488591796407	-0.5906076264344988	-0.23055311071921486	5.0773251227916125	4.294992082922946	0.005198001560580687	0.13348708974530965	4.251602031429938	FALSE
ENSG00000186532	114826	SMYD4	SMYD4	protein_coding	SET and MYND domain containing 4 [Source:HGNC Symbol;Acc:HGNC:21067]	17	-1	1779485	1830634	0.15972036613017818	0.16266467053287545	0.16987416913416004	3.83339616526019	4.291142903399301	0.005211806379830931	0.13362037811166538	4.249704173919851	FALSE
ENSG00000140092	10516	FBLN5	FBLN5	protein_coding	fibulin 5 [Source:HGNC Symbol;Acc:HGNC:3602]	14	-1	91869412	91947987	-0.08152629419617077	0.7767250555095657	0.25475758299979256	1.6498734220911502	4.291408377644219	0.00524906239192807	0.13435347650362425	4.24460700762774	FALSE
ENSG00000258216	NA	AC009522.1	AC009522.1	lncRNA	novel transcript	12	1	89712048	90100763	0.1785201606072959	0.47036582690123263	-0.10177472906509102	2.664914728422673	4.285574699462517	0.005275727860941134	0.1347532684469585	4.240980706998413	FALSE
ENSG00000184678	8349	HIST2H2BE	HIST2H2BE	protein_coding	histone cluster 2 H2B family member e [Source:HGNC Symbol;Acc:HGNC:4760]	1	-1	149884459	149886652	4.718996883548678e-4	-0.5516762012486757	-0.24401452044766336	6.157834631296108	4.285020947771464	0.0052910055402735	0.1347532684469585	4.238911219349952	FALSE
ENSG00000168081	5368	PNOC	PNOC	protein_coding	prepronociceptin [Source:HGNC Symbol;Acc:HGNC:9163]	8	1	28316986	28343355	0.07180041204263457	0.7106601080166625	0.2968447670409006	1.9446001425462707	4.283007976225141	0.005295520427507603	0.1347532684469585	4.238300771996367	FALSE
ENSG00000233837	NA	EIF3LP2	EIF3LP2	processed_pseudogene	eukaryotic translation initiation factor 3 subunit L pseudogene 2 [Source:HGNC Symbol;Acc:HGNC:24657]	10	1	42566677	42567483	-0.7159260851450484	0.5075501582764224	-0.0628735565931026	-0.05658345401014287	4.276664428066059	0.005299432257923066	0.1347532684469585	4.237772278643164	FALSE
ENSG00000144724	5793	PTPRG	PTPRG	protein_coding	protein tyrosine phosphatase receptor type G [Source:HGNC Symbol;Acc:HGNC:9671]	3	1	61561569	62297609	0.19324655043279151	0.9082309827829554	-0.08093645626113699	0.7072944578557637	4.275805531613073	0.005332422321036076	0.13480946179371964	4.233330565952527	FALSE
ENSG00000066933	4649	MYO9A	MYO9A	protein_coding	myosin IXA [Source:HGNC Symbol;Acc:HGNC:7608]	15	-1	71822291	72118577	0.10435481063265548	0.2425411335837403	0.11511965396120606	5.602452569891134	4.277227965558517	0.005332452893910097	0.13480946179371964	4.2333264623040305	FALSE
ENSG00000156110	132	ADK	ADK	protein_coding	adenosine kinase [Source:HGNC Symbol;Acc:HGNC:257]	10	1	74151202	74709963	0.1473606685940809	0.3690695575044658	0.12484060605867225	7.235810003679116	4.2791236854026735	0.005341406241608203	0.13480946179371964	4.2321256980759125	FALSE
ENSG00000189042	163081	ZNF567	ZNF567	protein_coding	zinc finger protein 567 [Source:HGNC Symbol;Acc:HGNC:28696]	19	1	36687612	36727701	0.2276363222385789	0.3805247947485974	0.025204725682955686	2.8180140745315647	4.272074263242166	0.005343696445049557	0.13480946179371964	4.231818870760339	FALSE
ENSG00000002726	26	AOC1	AOC1	protein_coding	amine oxidase copper containing 1 [Source:HGNC Symbol;Acc:HGNC:80]	7	1	150824627	150861504	0.005397234716230931	-1.335717644523574	-0.20637261990121814	0.1632787862791656	4.279278484174299	0.005359678364770237	0.13480946179371964	4.229681325655238	FALSE
ENSG00000137054	64425	POLR1E	POLR1E	protein_coding	RNA polymerase I subunit E [Source:HGNC Symbol;Acc:HGNC:17631]	9	1	37485948	37503697	0.18821174621650802	0.45118240145570404	0.17245446803108216	2.8939381744267556	4.269304779705158	0.005360769523444221	0.13480946179371964	4.229535615672653	FALSE
ENSG00000143595	89872	AQP10	AQP10	protein_coding	aquaporin 10 [Source:HGNC Symbol;Acc:HGNC:16029]	1	1	154321090	154325325	-0.3510129198266372	-0.8886231318236111	-0.1365129945837567	1.2494800951526635	4.2766269929751175	0.005362480686398363	0.13480946179371964	4.229307171281216	FALSE
ENSG00000149781	83706	FERMT3	FERMT3	protein_coding	fermitin family member 3 [Source:HGNC Symbol;Acc:HGNC:23151]	11	1	64206678	64223886	-0.11926203068036084	-0.3696310526550549	-0.09214650842853844	7.415783829220699	4.2704702972567175	0.0053900385849389295	0.13488514378997826	4.225638022503887	FALSE
ENSG00000111679	5777	PTPN6	PTPN6	protein_coding	protein tyrosine phosphatase non-receptor type 6 [Source:HGNC Symbol;Acc:HGNC:9658]	12	1	6946468	6961316	-0.10610566151472617	-0.20296923622386967	-0.061032107098273884	8.416203112717055	4.270611063126312	0.005391193217610468	0.13488514378997826	4.225484696202627	FALSE
ENSG00000144451	79582	SPAG16	SPAG16	protein_coding	sperm associated antigen 16 [Source:HGNC Symbol;Acc:HGNC:23225]	2	1	213284379	214410501	0.10040382866902704	0.3281448486622978	0.3058831482163289	2.528840773743841	4.265136299276067	0.005391579469395043	0.13488514378997826	4.225433412198283	FALSE
ENSG00000247363	NA	AC090061.1	AC090061.1	lncRNA	novel transcript	12	-1	68674371	68687755	0.0987700085830412	0.9070801655531671	0.1704130426513221	0.41766074035865536	4.262151214424951	0.005405165713632428	0.13500728725306377	4.223631826883256	FALSE
ENSG00000052126	54477	PLEKHA5	PLEKHA5	protein_coding	pleckstrin homology domain containing A5 [Source:HGNC Symbol;Acc:HGNC:30036]	12	1	19129752	19376400	0.13720323435023826	0.4280067362339803	0.27832521980054	3.0652943330390925	4.261280068031387	0.005480652949023651	0.136672681498884	4.213702804653322	FALSE
ENSG00000254363	NA	AC011379.2	AC011379.2	lncRNA	novel transcript	5	1	140157319	140173051	0.5477571373281864	0.365963170930003	0.17851355764281232	0.8725705977994078	4.251767724955616	0.005490043400861992	0.13668709982467153	4.2124771257539715	FALSE
ENSG00000165795	57447	NDRG2	NDRG2	protein_coding	NDRG family member 2 [Source:HGNC Symbol;Acc:HGNC:14460]	14	-1	21016763	21070872	0.11116624540073317	0.6192731523896439	0.13006147353573433	2.4483434584505535	4.250662443532281	0.005500702176493826	0.1366974290243981	4.211088410046359	FALSE
ENSG00000228463	NA	AP006222.1	AP006222.1	transcribed_processed_pseudogene	ribosomal protein L23a (RPL23A) pseudogene	1	-1	257864	359681	-0.01337981805160178	-0.7544312569310784	-0.24985955700313595	1.6673554585114143	4.255260544060883	0.005515838059119177	0.1366974290243981	4.209120944802314	FALSE
ENSG00000123106	55297	CCDC91	CCDC91	protein_coding	coiled-coil domain containing 91 [Source:HGNC Symbol;Acc:HGNC:24855]	12	1	28133249	28581511	0.1675192102743755	0.1889657366384735	0.07565200388534828	6.116301229962588	4.2506371070614675	0.005516897077511006	0.1366974290243981	4.208983486294808	FALSE
ENSG00000028528	6642	SNX1	SNX1	protein_coding	sorting nexin 1 [Source:HGNC Symbol;Acc:HGNC:11172]	15	1	64094123	64146090	-0.04733288360610748	-0.19161820611375285	-0.07275564293576994	7.117697508337018	4.248956122763072	0.005541625092113589	0.13709114322770954	4.205781235259244	FALSE
ENSG00000183891	130502	TTC32	TTC32	protein_coding	tetratricopeptide repeat domain 32 [Source:HGNC Symbol;Acc:HGNC:32954]	2	-1	19896631	19901983	0.028343174410958145	-0.5695777988087412	-0.21133877924372477	3.479851242957075	4.241610938221596	0.005593153902772503	0.1379270938781163	4.199153470650225	FALSE
ENSG00000100345	4627	MYH9	MYH9	protein_coding	myosin heavy chain 9 [Source:HGNC Symbol;Acc:HGNC:7579]	22	-1	36281277	36388067	-0.07567064710475141	-0.27866440630051675	-0.10811263568120696	9.980413573059682	4.244580512416339	0.005593201086282971	0.1379270938781163	4.199147429503448	FALSE
ENSG00000183307	27439	TMEM121B	TMEM121B	protein_coding	transmembrane protein 121B [Source:HGNC Symbol;Acc:HGNC:1844]	22	-1	17116297	17121367	-0.17134521445372308	-0.48113024808344884	-0.15938941781254082	3.8649658668749467	4.24367271663533	0.005612163546065812	0.13804178220094762	4.196723639446251	FALSE
ENSG00000068366	2182	ACSL4	ACSL4	protein_coding	acyl-CoA synthetase long chain family member 4 [Source:HGNC Symbol;Acc:HGNC:3571]	X	-1	109624244	109733403	-0.0964031578357739	-0.393433218595936	-0.14732222539663453	7.687435401860884	4.241111674963294	0.005615651122996451	0.13804178220094762	4.196278737679226	FALSE
ENSG00000241770	NA	AC104411.1	AC104411.1	lncRNA	novel transcript	3	1	157163452	157169133	-0.20281299177496168	-0.6987233879413561	-0.2677696557320328	0.7084222489146947	4.2306919302897255	0.005648176070602667	0.13862161239100945	4.192142715919648	FALSE
ENSG00000174473	442117	GALNTL6	GALNTL6	protein_coding	polypeptide N-acetylgalactosaminyltransferase like 6 [Source:HGNC Symbol;Acc:HGNC:33844]	4	1	171812254	173041559	0.5871747862495785	0.8481535403135704	0.3706387220757612	0.18738826353327281	4.233803804225266	0.005663117349844862	0.1387687412534655	4.190250602935629	FALSE
ENSG00000173482	5797	PTPRM	PTPRM	protein_coding	protein tyrosine phosphatase receptor type M [Source:HGNC Symbol;Acc:HGNC:9675]	18	1	7566782	8406861	0.21287129722695133	0.3806157662653867	0.22010086428823072	3.647406175759412	4.236408298973733	0.005683111009777957	0.13903229901740724	4.187726381598934	FALSE
ENSG00000116147	7143	TNR	TNR	protein_coding	tenascin R [Source:HGNC Symbol;Acc:HGNC:11953]	1	-1	175315194	175743616	0.3482270887887176	1.1731210093933537	0.4651249258358585	-0.34787810150851733	4.22614069634926	0.005691800004903203	0.13903229901740724	4.1866321227828385	FALSE
ENSG00000135749	80003	PCNX2	PCNX2	protein_coding	pecanex 2 [Source:HGNC Symbol;Acc:HGNC:8736]	1	-1	232983435	233295725	0.1907461529581634	0.3576996946020136	0.08349997918578211	5.41288609137912	4.220635205341205	0.005746669153887377	0.13989371506638706	4.179760029902623	FALSE
ENSG00000164096	401152	C4orf3	C4orf3	protein_coding	chromosome 4 open reading frame 3 [Source:HGNC Symbol;Acc:HGNC:19225]	4	-1	119296419	119304445	0.0015673192037930718	-0.41929170874057775	-0.14061115191253357	6.35258709425394	4.220860659337711	0.005768521473747968	0.13989371506638706	4.177041182696933	FALSE
ENSG00000157168	3084	NRG1	NRG1	protein_coding	neuregulin 1 [Source:HGNC Symbol;Acc:HGNC:7997]	8	1	31639222	32855666	-0.2729176692559912	-0.7100187514409056	-0.26951552032090337	4.052235063040566	4.223789083805018	0.005775527727233446	0.13989371506638706	4.176171626270279	FALSE
ENSG00000204642	3134	HLA-F	HLA-F	protein_coding	major histocompatibility complex, class I, F [Source:HGNC Symbol;Acc:HGNC:4963]	6	1	29722775	29738528	-0.10215373785175513	-0.3377493728777051	-0.08221585418410912	7.759375682150156	4.221440200206765	0.005776659721038994	0.13989371506638706	4.1760312307366005	FALSE
ENSG00000181894	79673	ZNF329	ZNF329	protein_coding	zinc finger protein 329 [Source:HGNC Symbol;Acc:HGNC:14209]	19	-1	58126248	58155110	0.08582372151143788	0.4598641901618323	0.13712376659960945	2.7942113985262327	4.217327735880567	0.005780391663487227	0.13989371506638706	4.175568569170193	FALSE
ENSG00000267419	NA	AC011477.1	AC011477.1	transcribed_unprocessed_pseudogene	zinc finger protein 506 (ZNF506) pseudogene	19	1	19776602	19836073	0.07869975984779273	0.3544423457610764	0.1765340993667401	4.540779370623926	4.217891107390995	0.0057886048429334445	0.13989371506638706	4.174551392862131	FALSE
ENSG00000162490	374946	DRAXIN	DRAXIN	protein_coding	dorsal inhibitory axon guidance protein [Source:HGNC Symbol;Acc:HGNC:25054]	1	1	11691710	11725857	0.09570056430168303	0.8351180706147006	0.26341108090092175	0.8528377789266336	4.218672922617313	0.005801736089800291	0.13989371506638706	4.172928090373458	FALSE
ENSG00000166091	116173	CMTM5	CMTM5	protein_coding	CKLF like MARVEL transmembrane domain containing 5 [Source:HGNC Symbol;Acc:HGNC:19176]	14	1	23376773	23379772	-0.3898987983135637	-0.6912640517943163	-0.14918271061844818	1.8413564125267945	4.2162567000466105	0.005802079874713723	0.13989371506638706	4.172885640034925	FALSE
ENSG00000172965	NA	MIR4435-2HG	MIR4435-2HG	lncRNA	MIR4435-2 host gene [Source:HGNC Symbol;Acc:HGNC:35163]	2	-1	111036776	111523376	0.10663719004919599	-0.4319879622743021	-0.131341564267377	6.362374161760364	4.214535024247855	0.005828644565548596	0.13989371506638706	4.169612947486066	FALSE
ENSG00000165238	65268	WNK2	WNK2	protein_coding	WNK lysine deficient protein kinase 2 [Source:HGNC Symbol;Acc:HGNC:14542]	9	1	93184916	93320572	0.0038949239657707427	1.298022509915515	0.24951750356697458	-0.13971321254852417	4.208863231090069	0.00583084642076062	0.13989371506638706	4.16934234755333	FALSE
ENSG00000116679	10625	IVNS1ABP	IVNS1ABP	protein_coding	influenza virus NS1A binding protein [Source:HGNC Symbol;Acc:HGNC:16951]	1	-1	185296388	185317273	-0.07698798772144547	-0.34321390180808753	-0.16729328832307844	7.58751533184223	4.2099327562976105	0.0058566674743228365	0.13989371506638706	4.166176552874918	FALSE
ENSG00000285984	NA	AC009301.1	AC009301.1	lncRNA	novel transcript	2	-1	30887626	30897387	-0.21378834598135546	-1.4046872960467827	-0.6091864214596748	-0.6447576488724388	4.209183891031288	0.005858475010769075	0.13989371506638706	4.165955456686374	FALSE
ENSG00000198301	55153	SDAD1	SDAD1	protein_coding	SDA1 domain containing 1 [Source:HGNC Symbol;Acc:HGNC:25537]	4	-1	75940950	75990962	0.09560960591098146	0.2834185230104488	0.08123193946116633	5.370374668053151	4.206581138023795	0.005861251716864122	0.13989371506638706	4.165615943917109	FALSE
ENSG00000237484	NA	LINC01684	LINC01684	lncRNA	long intergenic non-protein coding RNA 1684 [Source:HGNC Symbol;Acc:HGNC:52472]	21	1	24306939	24547942	0.38322894724685375	0.18625190216359236	0.026334927381986156	2.7985684203795977	4.209995673979973	0.005861942558036589	0.13989371506638706	4.165531498249487	FALSE
ENSG00000105355	10226	PLIN3	PLIN3	protein_coding	perilipin 3 [Source:HGNC Symbol;Acc:HGNC:16893]	19	-1	4838341	4867694	-0.11850542296754317	-0.42126931753807745	-0.09062399331984544	5.575615078474877	4.208033816567049	0.005862350254216465	0.13989371506638706	4.1654816677125845	FALSE
ENSG00000170558	1000	CDH2	CDH2	protein_coding	cadherin 2 [Source:HGNC Symbol;Acc:HGNC:1759]	18	-1	27950966	28177130	0.0859832668460142	1.3807652804467907	0.198081594029436	0.14904076048405518	4.20675563342904	0.00588823085028746	0.14029546654194897	4.162325412196892	FALSE
ENSG00000123689	50486	G0S2	G0S2	protein_coding	G0/G1 switch 2 [Source:HGNC Symbol;Acc:HGNC:30229]	1	1	209675412	209676390	-0.22114509447439704	-1.31535775994206	-0.3697530065848924	0.5774757518293273	4.198031468446716	0.00591427798468178	0.1406999475772992	4.1591626653697755	FALSE
ENSG00000066697	91283	MSANTD3	MSANTD3	protein_coding	Myb/SANT DNA binding domain containing 3 [Source:HGNC Symbol;Acc:HGNC:23370]	9	1	100427156	100451711	-0.10135617977011681	-0.6093700302443225	0.07415553708624642	1.0511610702915106	4.19108137904138	0.005973739323425284	0.1418121757643057	4.1519939333870735	FALSE
ENSG00000137801	7057	THBS1	THBS1	protein_coding	thrombospondin 1 [Source:HGNC Symbol;Acc:HGNC:11785]	15	1	39581079	39599466	-0.17400972441265292	-0.8336723648231334	-0.28611818235578207	5.356563627091713	4.1944634043026605	0.0059865115151617534	0.1418121757643057	4.150463309096474	FALSE
ENSG00000146955	401409	RAB19	RAB19	protein_coding	RAB19, member RAS oncogene family [Source:HGNC Symbol;Acc:HGNC:19982]	7	1	140404043	140426250	-0.25348290198822043	-0.9466938534114129	-0.4868095899026438	0.8937379383625954	4.1900924625230624	0.005988458199060036	0.1418121757643057	4.150230301346514	FALSE
ENSG00000213071	NA	LPAL2	LPAL2	transcribed_unprocessed_pseudogene	lipoprotein(a) like 2, pseudogene [Source:HGNC Symbol;Acc:HGNC:21210]	6	-1	160453428	160520269	0.3577692719258578	0.5236852591395338	0.12754835563223949	1.9662249040277744	4.189019948869852	0.00600805190962452	0.1418836505881975	4.147889199313579	FALSE
ENSG00000168575	6575	SLC20A2	SLC20A2	protein_coding	solute carrier family 20 member 2 [Source:HGNC Symbol;Acc:HGNC:10947]	8	-1	42416475	42541926	0.13671619401957463	0.18946772198594491	0.09357026666217949	5.648217204571664	4.18862899262484	0.006010610284742031	0.1418836505881975	4.147584076004123	FALSE
ENSG00000225889	NA	AC012368.1	AC012368.1	lncRNA	novel transcript, antisense to PELI1	2	1	64143239	64252859	0.05546201377996317	0.5975870275913633	0.1665373818021734	6.047907864756079	4.190940094874818	0.006018918321644895	0.1418836505881975	4.146594106957539	FALSE
ENSG00000083123	594	BCKDHB	BCKDHB	protein_coding	branched chain keto acid dehydrogenase E1 subunit beta [Source:HGNC Symbol;Acc:HGNC:987]	6	1	80106647	80346270	0.2104446807761668	0.20725122248472563	0.186922173645707	3.8465915595186013	4.1839068315969445	0.006049150599479035	0.14220244983475427	4.143003056572467	FALSE
ENSG00000184293	160365	CLECL1	CLECL1	protein_coding	C-type lectin like 1 [Source:HGNC Symbol;Acc:HGNC:24462]	12	-1	9715860	9733299	0.2744722019255428	0.4928301375044196	0.2953442870093235	1.8802571707641393	4.188688567128849	0.006050777956994251	0.14220244983475427	4.142810259381789	FALSE
ENSG00000139832	55647	RAB20	RAB20	protein_coding	RAB20, member RAS oncogene family [Source:HGNC Symbol;Acc:HGNC:18260]	13	-1	110523066	110561722	-0.03291325228097042	-0.7313161048631455	-0.06608318583421618	3.8372299854790977	4.182233433788648	0.006066072993480043	0.14234623026001353	4.141000718440356	FALSE
ENSG00000095002	4436	MSH2	MSH2	protein_coding	mutS homolog 2 [Source:HGNC Symbol;Acc:HGNC:7325]	2	1	47402969	47663146	0.20326800034874298	0.2471363899988304	0.14474222215341692	4.093418022139008	4.178614276475469	0.006104716849410944	0.14289479350681006	4.1364488204029	FALSE
ENSG00000183696	7378	UPP1	UPP1	protein_coding	uridine phosphorylase 1 [Source:HGNC Symbol;Acc:HGNC:12576]	7	1	48088628	48108736	-0.002311005580745442	-0.7579185671086828	-0.23119071284865395	6.006129838572736	4.178236749303912	0.006111009239993822	0.14289479350681006	4.135710331339674	FALSE
ENSG00000273415	NA	LINC02725	LINC02725	lncRNA	long intergenic non-protein coding RNA 2725 [Source:HGNC Symbol;Acc:HGNC:54242]	11	1	128095758	128183671	0.3189217980172636	0.5327238684868991	0.2972431458505691	2.2038160066079584	4.180218085303963	0.006117087414642633	0.14289479350681006	4.134997696572789	FALSE
ENSG00000115607	8807	IL18RAP	IL18RAP	protein_coding	interleukin 18 receptor accessory protein [Source:HGNC Symbol;Acc:HGNC:5989]	2	1	102418689	102452565	-0.13358147335597484	-0.8266750203652415	-0.4265789853565733	6.733463453953656	4.179190586629431	0.006140132113908308	0.14321742739673948	4.132302167396846	FALSE
ENSG00000203814	440689	HIST2H2BF	HIST2H2BF	protein_coding	histone cluster 2 H2B family member f [Source:HGNC Symbol;Acc:HGNC:24700]	1	-1	149782689	149812373	-0.09135223502603537	-0.4036618939148057	-0.4108525835152372	4.124648598610532	4.168933471192489	0.006191361349299562	0.14412096982686048	4.126345558270418	FALSE
ENSG00000121895	80008	TMEM156	TMEM156	protein_coding	transmembrane protein 156 [Source:HGNC Symbol;Acc:HGNC:26260]	4	-1	38966744	39032922	0.15828784605235904	0.3599952672720825	0.13851828084694665	5.3753365834473215	4.167750895198728	0.006204778439174077	0.14412096982686048	4.124793555534591	FALSE
ENSG00000104490	83988	NCALD	NCALD	protein_coding	neurocalcin delta [Source:HGNC Symbol;Acc:HGNC:7655]	8	-1	101686542	102124907	0.24953907702307898	0.4525785252339245	0.15812279517623787	5.28491860784512	4.169052469150239	0.006206744107042925	0.14412096982686048	4.124566458371941	FALSE
ENSG00000100985	4318	MMP9	MMP9	protein_coding	matrix metallopeptidase 9 [Source:HGNC Symbol;Acc:HGNC:7176]	20	1	46008908	46016561	-0.31335441539772296	-1.1448483422900029	-0.44427552761086514	6.948821320279452	4.167247738460975	0.006220826071315679	0.14423203765646858	4.122941619652366	FALSE
ENSG00000065675	5588	PRKCQ	PRKCQ	protein_coding	protein kinase C theta [Source:HGNC Symbol;Acc:HGNC:9410]	10	-1	6427143	6580301	0.1798256320128046	0.29863020963121273	0.1589737946859185	6.3606518157568255	4.160984379102481	0.006240131268944633	0.14430225287354204	4.1207200004503735	FALSE
ENSG00000228013	NA	IL6R-AS1	IL6R-AS1	lncRNA	IL6R antisense RNA 1 [Source:HGNC Symbol;Acc:HGNC:53716]	1	-1	154402328	154406564	-0.6945100225820281	0.3607497784681514	-0.131871581621077	-0.43177500279572084	4.154131347360251	0.006242460942437413	0.14430225287354204	4.120452363933777	FALSE
ENSG00000254614	NA	AP003068.2	AP003068.2	lncRNA	novel transcript, antisense to CAPN1	11	-1	65177606	65181834	-0.21060820543396563	-0.5170467046654325	-0.2023120541148517	5.066326010823951	4.1637580203680455	0.006268711848499493	0.1446934367292792	4.117443424770044	FALSE
ENSG00000110203	2352	FOLR3	FOLR3	protein_coding	folate receptor gamma [Source:HGNC Symbol;Acc:HGNC:3795]	11	1	72114869	72139892	-0.25304330258358737	-0.6524393723431513	-0.3580473981918616	4.227402684198474	4.162436650378356	0.00628273752555067	0.14471669714482682	4.115840870687231	FALSE
ENSG00000130066	6303	SAT1	SAT1	protein_coding	spermidine/spermine N1-acetyltransferase 1 [Source:HGNC Symbol;Acc:HGNC:10540]	X	1	23783173	23786226	-0.0605178654504469	-0.47279040597597233	-0.0681861764359187	8.703533043282269	4.154888316607509	0.006289310752758541	0.14471669714482682	4.1150910396674805	FALSE
ENSG00000102837	10562	OLFM4	OLFM4	protein_coding	olfactomedin 4 [Source:HGNC Symbol;Acc:HGNC:17190]	13	1	53028813	53052057	-0.4853317192652485	-1.7973122238966814	-1.2235298494194844	2.0711703912824437	4.155591421144811	0.006299908418149521	0.14471669714482682	4.113883756635267	FALSE
ENSG00000204310	10554	AGPAT1	AGPAT1	protein_coding	1-acylglycerol-3-phosphate O-acyltransferase 1 [Source:HGNC Symbol;Acc:HGNC:324]	6	-1	32168212	32178096	-0.1604879594941353	-0.290430443057666	-0.09440949488544824	5.858298482124482	4.156021805674233	0.006307039344330019	0.14471669714482682	4.113072532874056	FALSE
ENSG00000259692	NA	AC104041.1	AC104041.1	lncRNA	novel transcript	15	-1	81633426	82013579	0.49763986720104264	0.7075759020189607	0.02462113804514769	0.34939178739108623	4.154428244457547	0.006351424965049984	0.14551987094961638	4.108043458175809	FALSE
ENSG00000246430	100507632	LINC00968	LINC00968	lncRNA	long intergenic non-protein coding RNA 968 [Source:HGNC Symbol;Acc:HGNC:48727]	8	-1	56496048	56559823	0.03988950226242225	-0.6324630541694369	-0.2660398037131828	2.3558480432792126	4.144159572469585	0.006373533014505296	0.14581101856635936	4.105551470773843	FALSE
ENSG00000110876	6404	SELPLG	SELPLG	protein_coding	selectin P ligand [Source:HGNC Symbol;Acc:HGNC:10722]	12	-1	108622277	108633959	-0.14269058747068994	-0.3054755470467261	-0.11022958639843218	9.179880870815145	4.142717838798631	0.0064143981491696506	0.14636910906522846	4.100967622334212	FALSE
ENSG00000160410	92799	SHKBP1	SHKBP1	protein_coding	SH3KBP1 binding protein 1 [Source:HGNC Symbol;Acc:HGNC:19214]	19	1	40576853	40591399	-0.1606603103177345	-0.37169485937499647	-0.06504033636111295	7.887570375909539	4.144790139198408	0.00641680060372351	0.14636910906522846	4.100699037738278	FALSE
ENSG00000164967	138716	RPP25L	RPP25L	protein_coding	ribonuclease P/MRP subunit p25 like [Source:HGNC Symbol;Acc:HGNC:19909]	9	-1	34610486	34612104	-0.03791325165374108	0.6147617049000823	0.08287007004296233	2.030517005844089	4.135640305222292	0.006437235233339079	0.14661961190062034	4.098418539571498	FALSE
ENSG00000148344	9536	PTGES	PTGES	protein_coding	prostaglandin E synthase [Source:HGNC Symbol;Acc:HGNC:9599]	9	-1	129738331	129753042	0.17422042416683509	1.2004419779317077	0.8719775390846188	-0.9729505539356492	4.135462145971386	0.006461523386062474	0.14695702234782262	4.095717277714332	FALSE
ENSG00000251442	NA	LINC01094	LINC01094	lncRNA	long intergenic non-protein coding RNA 1094 [Source:HGNC Symbol;Acc:HGNC:49219]	4	1	78638780	78683185	-0.024562019763833723	-0.7116498397551837	-0.2218906439607085	3.118110224561433	4.127835325502122	0.0065348108807112126	0.14840622484730837	4.087626855155552	FALSE
ENSG00000175265	23015	GOLGA8A	GOLGA8A	protein_coding	golgin A8 family member A [Source:HGNC Symbol;Acc:HGNC:31972]	15	-1	34379068	34437466	0.24132510182471587	0.31187925638309955	0.1649763058024302	4.9905143599480475	4.125141453318361	0.0065897114204120505	0.14943423076317444	4.081624758530174	FALSE
ENSG00000165689	10807	ENTR1	ENTR1	protein_coding	endosome associated trafficking regulator 1 [Source:HGNC Symbol;Acc:HGNC:10667]	9	-1	136401922	136410614	0.10567514040111584	0.2441252978746936	0.1455276071410403	4.224142858972321	4.120772927421326	0.006602397228026835	0.14950333343638575	4.080244890692202	FALSE
ENSG00000183150	2842	GPR19	GPR19	protein_coding	G protein-coupled receptor 19 [Source:HGNC Symbol;Acc:HGNC:4473]	12	-1	12660890	12696207	0.21085499750934675	0.7236887074922743	0.20270867729782474	1.5714698047840852	4.118134498809108	0.00661854809504649	0.1496505823648194	4.07849190608107	FALSE
ENSG00000140006	112840	WDR89	WDR89	protein_coding	WD repeat domain 89 [Source:HGNC Symbol;Acc:HGNC:20489]	14	-1	63597039	63641861	0.06105845215416056	0.3796177107542392	0.13428269658205197	4.066771475816346	4.107796031462993	0.006688835292630497	0.15100329304323837	4.070911974801873	FALSE
ENSG00000125375	27109	DMAC2L	DMAC2L	protein_coding	distal membrane arm assembly complex 2 like [Source:HGNC Symbol;Acc:HGNC:18799]	14	1	50312324	50335558	0.2101298782962003	0.031364899194438356	0.07176911548018057	4.6015757177042405	4.1068814533661	0.0067065251319968705	0.15100329304323837	4.069016661168959	FALSE
ENSG00000089048	51575	ESF1	ESF1	protein_coding	ESF1 nucleolar pre-rRNA processing protein homolog [Source:HGNC Symbol;Acc:HGNC:15898]	20	-1	13714322	13784886	0.09401811517251357	0.39746625492917115	0.13623464673819383	4.787424385649574	4.107218917416779	0.00670757971161055	0.15100329304323837	4.068903828159427	FALSE
ENSG00000203710	1378	CR1	CR1	protein_coding	complement C3b/C4b receptor 1 (Knops blood group) [Source:HGNC Symbol;Acc:HGNC:2334]	1	1	207496147	207641765	-0.0566916854331297	-0.7254256935412072	-0.19042339054152324	8.801912345709784	4.105150552559336	0.006757673219810502	0.15174790989079948	4.063564251086948	FALSE
ENSG00000265752	NA	AC010754.1	AC010754.1	lncRNA	novel transcript	18	-1	23957754	23982556	0.3536573826950112	1.018417262490995	0.5623444631873388	-0.5400384363556131	4.102506443565948	0.006761589564203028	0.15174790989079948	4.063148449322807	FALSE
ENSG00000067182	7132	TNFRSF1A	TNFRSF1A	protein_coding	TNF receptor superfamily member 1A [Source:HGNC Symbol;Acc:HGNC:11916]	12	-1	6328757	6342114	-0.14392394854789906	-0.25000663518898225	-0.04446976837123772	8.289598766106009	4.1031170161686275	0.006770005392588049	0.15174790989079948	4.062255737968897	FALSE
ENSG00000254682	NA	AP002387.2	AP002387.2	lncRNA	novel transcript	11	1	71448674	71452157	0.1589468992346099	0.5571689096225908	0.1743606091020811	1.4790115993314772	4.095108428555441	0.00680403513141637	0.15229060450706972	4.058657171319893	FALSE
ENSG00000277157	8360	HIST1H4D	HIST1H4D	protein_coding	histone cluster 1 H4 family member d [Source:HGNC Symbol;Acc:HGNC:4782]	6	-1	26188765	26189076	-0.295499727416815	-0.5989375651911616	-0.46084738270701087	1.045554326705183	4.095507836162826	0.006832850905985597	0.1526568830344245	4.055623848594807	FALSE
ENSG00000110934	51411	BIN2	BIN2	protein_coding	bridging integrator 2 [Source:HGNC Symbol;Acc:HGNC:1053]	12	-1	51281038	51324668	-0.08039431309970628	-0.2016713598697576	-0.09157670990422567	9.123905127857856	4.093683986204377	0.006864462637707823	0.1526568830344245	4.052310712474114	FALSE
ENSG00000188283	163087	ZNF383	ZNF383	protein_coding	zinc finger protein 383 [Source:HGNC Symbol;Acc:HGNC:18609]	19	1	37217926	37248738	0.14952143710049415	0.3198352205443824	0.13411374206229215	3.821753853792971	4.088660046809287	0.006868634018805835	0.1526568830344245	4.051874648241036	FALSE
ENSG00000185010	2157	F8	F8	protein_coding	coagulation factor VIII [Source:HGNC Symbol;Acc:HGNC:3546]	X	-1	154835788	155026940	0.012015952861857354	-0.47026368518140177	-0.16410480049464898	2.9625726368044054	4.088706408062011	0.006887439979251362	0.1526568830344245	4.049911970692429	FALSE
ENSG00000237883	NA	DGUOK-AS1	DGUOK-AS1	lncRNA	DGUOK antisense RNA 1 [Source:HGNC Symbol;Acc:HGNC:43441]	2	-1	73947322	73981441	-0.04372695230231352	-0.5418631383600812	-0.4572233226207131	0.8152174390878226	4.08396467414672	0.006888317813915376	0.1526568830344245	4.0498204851911845	FALSE
ENSG00000108384	5889	RAD51C	RAD51C	protein_coding	RAD51 paralog C [Source:HGNC Symbol;Acc:HGNC:9820]	17	1	58692573	58735611	0.1458302849041929	0.3402056441821474	0.1416085108926289	3.2298870648338154	4.090869895953774	0.006890542763170181	0.1526568830344245	4.049588658726237	FALSE
ENSG00000181444	168544	ZNF467	ZNF467	protein_coding	zinc finger protein 467 [Source:HGNC Symbol;Acc:HGNC:23154]	7	-1	149764182	149773588	-0.1710839775063964	-0.31799596483515646	-0.0372397832324473	6.622084694512118	4.090765423055205	0.006896088753352363	0.1526568830344245	4.04901112139303	FALSE
ENSG00000165626	222389	BEND7	BEND7	protein_coding	BEN domain containing 7 [Source:HGNC Symbol;Acc:HGNC:23514]	10	-1	13438484	13528974	-0.4374794085808103	-0.3788028713341189	-0.2553854493296261	2.3103185196763953	4.0894090054692525	0.006911097465308194	0.1526568830344245	4.047450472511753	FALSE
ENSG00000169247	79628	SH3TC2	SH3TC2	protein_coding	SH3 domain and tetratricopeptide repeats 2 [Source:HGNC Symbol;Acc:HGNC:29427]	5	-1	148923639	149063163	-0.3116659808612507	-0.7603469185635258	-0.21174525499309663	1.7147053965026506	4.084828432235723	0.006935462367856729	0.1526568830344245	4.044924057292312	FALSE
ENSG00000168395	84289	ING5	ING5	protein_coding	inhibitor of growth family member 5 [Source:HGNC Symbol;Acc:HGNC:19421]	2	1	241687085	241729478	0.13346074918786582	0.1867752759043758	0.06109477025444155	4.704467667504666	4.082798856514551	0.006943005702415061	0.1526568830344245	4.04414366087152	FALSE
ENSG00000213445	6494	SIPA1	SIPA1	protein_coding	signal-induced proliferation-associated 1 [Source:HGNC Symbol;Acc:HGNC:10885]	11	1	65638101	65650918	-0.0747515475693113	-0.2503620900043568	-0.038466997244551104	6.987447329580927	4.083936470114056	0.006944405631347736	0.1526568830344245	4.043998923257518	FALSE
ENSG00000133048	1116	CHI3L1	CHI3L1	protein_coding	chitinase 3 like 1 [Source:HGNC Symbol;Acc:HGNC:1932]	1	-1	203178931	203186704	-0.07534262220286453	0.9126764360136189	0.11003050354555578	7.2392889614585645	4.087834908510762	0.006948311957411835	0.1526568830344245	4.043595203515051	FALSE
ENSG00000172432	54676	GTPBP2	GTPBP2	protein_coding	GTP binding protein 2 [Source:HGNC Symbol;Acc:HGNC:4670]	6	-1	43605316	43629264	-0.0025361931239691773	-0.35561633696472816	-0.04204934385312419	6.220249097156914	4.0814805126522415	0.006948343718799801	0.1526568830344245	4.043591921887164	FALSE
ENSG00000244482	79168	LILRA6	LILRA6	protein_coding	leukocyte immunoglobulin like receptor A6 [Source:HGNC Symbol;Acc:HGNC:15495]	19	-1	54236592	54242791	-0.0910649747492218	-0.5300924843238902	-0.16308251294630713	7.310724341857251	4.0839778543214	0.006967752224533024	0.15286676768703217	4.041589376579257	FALSE
ENSG00000119866	53335	BCL11A	BCL11A	protein_coding	BAF chromatin remodeling complex subunit BCL11A [Source:HGNC Symbol;Acc:HGNC:13221]	2	-1	60450520	60554467	0.04331640496613322	0.35851228719185	0.20924076483291498	5.331779650400807	4.080497741150466	0.00700974912734647	0.1533683115498553	4.0372749886967885	FALSE
ENSG00000163840	151636	DTX3L	DTX3L	protein_coding	deltex E3 ubiquitin ligase 3L [Source:HGNC Symbol;Acc:HGNC:30323]	3	1	122564338	122575203	-0.12422000977378722	-0.6974199134851038	-0.14114887520375907	7.37424232278306	4.076087856773418	0.00701038829790777	0.1533683115498553	4.037209523502374	FALSE
ENSG00000112530	135138	PACRG	PACRG	protein_coding	parkin coregulated [Source:HGNC Symbol;Acc:HGNC:19152]	6	1	162727132	163315492	0.3566503114177529	0.544029433605994	0.42533312114957544	0.3557304990342516	4.069753993264488	0.007034195736217432	0.15361828015989132	4.034775307003451	FALSE
ENSG00000223797	NA	ENTPD3-AS1	ENTPD3-AS1	lncRNA	ENTPD3 antisense RNA 1 [Source:HGNC Symbol;Acc:HGNC:26710]	3	-1	40313802	40453329	0.3724450063754575	0.2004072672040932	0.08759093596158084	2.314907011312015	4.07399250002559	0.007041621893732366	0.15361828015989132	4.034017677109832	FALSE
ENSG00000161013	11282	MGAT4B	MGAT4B	protein_coding	alpha-1,3-mannosyl-glycoprotein 4-beta-N-acetylglucosaminyltransferase B [Source:HGNC Symbol;Acc:HGNC:7048]	5	-1	179797597	179806952	-0.15584625856729545	-0.30257420602722934	-0.032357860061540844	5.50056053517986	4.072444876052292	0.007070793616885559	0.15403803341504482	4.031049147639362	FALSE
ENSG00000245146	NA	MALINC1	MALINC1	lncRNA	mitosis associated long intergenic non-coding RNA 1 [Source:HGNC Symbol;Acc:HGNC:49009]	5	-1	140071312	140109274	-0.22611385440291612	0.930801595795358	0.09068396939863294	0.3957046143779281	4.059845222180942	0.007106144662401384	0.1545910376697165	4.027467981620365	FALSE
ENSG00000125826	10616	RBCK1	RBCK1	protein_coding	RANBP2-type and C3HC4-type zinc finger containing 1 [Source:HGNC Symbol;Acc:HGNC:15864]	20	1	407498	430966	-0.0892682816584804	-0.3626647954118569	-0.03921910072510734	6.797899048569636	4.063513983300221	0.007124513268477047	0.1546673215264112	4.025614130244232	FALSE
ENSG00000168421	399	RHOH	RHOH	protein_coding	ras homolog family member H [Source:HGNC Symbol;Acc:HGNC:686]	4	1	40191053	40246967	0.1252466803228975	0.27720927668581286	0.13849591940724534	6.452226029413004	4.066770558699001	0.007129594151981432	0.1546673215264112	4.025102175859076	FALSE
ENSG00000069696	1815	DRD4	DRD4	protein_coding	dopamine receptor D4 [Source:HGNC Symbol;Acc:HGNC:3025]	11	1	637269	640706	-0.5267898318836123	1.0328832866823214	0.23733444360681624	-0.4198401131853245	4.054445811463927	0.007161048113995642	0.15503718532947686	4.02194084686195	FALSE
ENSG00000060491	11054	OGFR	OGFR	protein_coding	opioid growth factor receptor [Source:HGNC Symbol;Acc:HGNC:15768]	20	1	62804835	62814000	-0.12206142958054256	-0.3262552740303901	-0.03548280744236454	5.986925752551463	4.060625416320663	0.007166634122960151	0.15503718532947686	4.021380851254487	FALSE
ENSG00000127831	7429	VIL1	VIL1	protein_coding	villin 1 [Source:HGNC Symbol;Acc:HGNC:12690]	2	1	218419121	218453295	-0.4078431712875122	-0.7240665023814105	-0.2312752548477796	1.5428959611749968	4.054974292994033	0.007224372384755889	0.1560685794706805	4.015617742756688	FALSE
ENSG00000196605	162993	ZNF846	ZNF846	protein_coding	zinc finger protein 846 [Source:HGNC Symbol;Acc:HGNC:27260]	19	-1	9751993	9793180	0.16366079949192924	0.3103449723033534	0.0506987738203292	4.223707008225245	4.053233857389294	0.007245058949675522	0.1562977877168526	4.013563992476402	FALSE
ENSG00000134668	90853	SPOCD1	SPOCD1	protein_coding	SPOC domain containing 1 [Source:HGNC Symbol;Acc:HGNC:26338]	1	-1	31790422	31816051	-0.06063201123220216	-0.8798939679390391	-0.10238185444354239	1.6999182535388224	4.0532561989991684	0.007266995886856022	0.15638741824291819	4.011392425348885	FALSE
ENSG00000156860	64319	FBRS	FBRS	protein_coding	fibrosin [Source:HGNC Symbol;Acc:HGNC:20442]	16	1	30658431	30670810	-0.06146970863584938	-0.21613787480765698	-0.06560619371772461	7.1851730445927595	4.049073483265601	0.007284271754367726	0.15638741824291819	4.009686817233246	FALSE
ENSG00000214456	440503	PLIN5	PLIN5	protein_coding	perilipin 5 [Source:HGNC Symbol;Acc:HGNC:33196]	19	-1	4522531	4535224	-0.18126796575667725	-0.4873014687750157	0.030874392900861802	3.8291360744295213	4.049603219549536	0.007289409558242256	0.15638741824291819	4.009180344145789	FALSE
ENSG00000198498	55319	TMA16	TMA16	protein_coding	translation machinery associated 16 homolog [Source:HGNC Symbol;Acc:HGNC:25638]	4	1	163494442	163520539	0.08735912346474986	0.43255093443034026	0.13092495661466733	2.808872691166569	4.04273480116092	0.0072895431235658475	0.15638741824291819	4.009167182281864	FALSE
ENSG00000159403	715	C1R	C1R	protein_coding	complement C1r [Source:HGNC Symbol;Acc:HGNC:1246]	12	-1	7080214	7092540	-0.1791659821760697	-0.7247731161870186	-0.4122185347262472	0.5238248616129693	4.039593384425684	0.00730474128909725	0.15649701952373957	4.007671070490262	FALSE
ENSG00000197746	5660	PSAP	PSAP	protein_coding	prosaposin [Source:HGNC Symbol;Acc:HGNC:9498]	10	-1	71816298	71851325	-0.1484170083297618	-0.22705202052519805	-0.06213351866927771	10.46817091541029	4.042504727319279	0.007356785418889247	0.15726377964143565	4.002571024876958	FALSE
ENSG00000116824	914	CD2	CD2	protein_coding	CD2 molecule [Source:HGNC Symbol;Acc:HGNC:1639]	1	1	116754430	116769229	0.13108748299496528	0.4267067922568739	0.20398046897916106	6.129926038520677	4.041886399250211	0.007360808717663741	0.15726377964143565	4.002178248561465	FALSE
ENSG00000143353	127018	LYPLAL1	LYPLAL1	protein_coding	lysophospholipase like 1 [Source:HGNC Symbol;Acc:HGNC:20440]	1	1	219173869	219212865	0.11976488332231286	0.27771278705770663	0.06335671038543406	4.7903808536453365	4.035583632703826	0.007415480283420257	0.15821391289701736	3.9968618332454824	FALSE
ENSG00000185436	163702	IFNLR1	IFNLR1	protein_coding	interferon lambda receptor 1 [Source:HGNC Symbol;Acc:HGNC:18584]	1	-1	24154168	24187959	0.1898518670159253	0.45806562908180143	0.2903115351806321	2.4533684867832886	4.0354920227710975	0.007430936556002965	0.15832590236285987	3.9953658418267293	FALSE
ENSG00000137274	670	BPHL	BPHL	protein_coding	biphenyl hydrolase like [Source:HGNC Symbol;Acc:HGNC:1094]	6	1	3118374	3153578	0.3429848152051563	0.23698864727788818	0.17470642098587846	1.6731215257903709	4.026228535943684	0.007474033171998141	0.15902569071448994	3.991210756771787	FALSE
ENSG00000171101	NA	SIGLEC17P	SIGLEC17P	transcribed_unprocessed_pseudogene	sialic acid binding Ig like lectin 17, pseudogene [Source:HGNC Symbol;Acc:HGNC:15604]	19	1	51167328	51173524	0.3203842201137378	0.5899996169985823	0.04105698791946645	1.5313795057121355	4.028344377120397	0.007499606969636759	0.1592515225464641	3.9887562781160164	FALSE
ENSG00000146072	27242	TNFRSF21	TNFRSF21	protein_coding	TNF receptor superfamily member 21 [Source:HGNC Symbol;Acc:HGNC:13469]	6	-1	47231532	47309905	0.07421441936999452	0.8705824574588636	0.6156896079595742	0.9533967994033262	4.024845221161995	0.007505181031620479	0.1592515225464641	3.988222397707082	FALSE
ENSG00000122224	4063	LY9	LY9	protein_coding	lymphocyte antigen 9 [Source:HGNC Symbol;Acc:HGNC:6730]	1	1	160796074	160828261	0.10383239383995402	0.37945310403457555	0.17888501700259024	5.447505302994578	4.026494170287577	0.007527369412863736	0.15944592349050807	3.986101082980427	FALSE
ENSG00000086848	79796	ALG9	ALG9	protein_coding	ALG9 alpha-1,2-mannosyltransferase [Source:HGNC Symbol;Acc:HGNC:15672]	11	-1	111782195	111871581	0.07561354140037484	0.516024625961154	0.40260396050105296	1.0645043737541031	4.016803507310747	0.007537816056729318	0.15944592349050807	3.9851044718303865	FALSE
ENSG00000166130	121457	IKBIP	IKBIP	protein_coding	IKBKB interacting protein [Source:HGNC Symbol;Acc:HGNC:26430]	12	-1	98613405	98645113	-0.0817758904516929	0.42351829549795195	-0.0031870986440032494	6.234773581359527	4.023333037269986	0.007546365178385729	0.15944592349050807	3.9842898991036546	FALSE
ENSG00000103264	79791	FBXO31	FBXO31	protein_coding	F-box protein 31 [Source:HGNC Symbol;Acc:HGNC:16510]	16	-1	87326987	87392142	0.2706062110181029	0.1745859571659201	0.09621847600201289	2.942596864468855	4.017353903182667	0.0075621009119257315	0.15944592349050807	3.9827929556645736	FALSE
ENSG00000177989	440836	ODF3B	ODF3B	protein_coding	outer dense fiber of sperm tails 3B [Source:HGNC Symbol;Acc:HGNC:34388]	22	-1	50529710	50532580	-0.08872093189077941	-0.7572872522856515	-0.012021393151468295	5.140401607590817	4.02016152851672	0.00756574042221739	0.15944592349050807	3.9824471664561734	FALSE
ENSG00000103528	51760	SYT17	SYT17	protein_coding	synaptotagmin 17 [Source:HGNC Symbol;Acc:HGNC:24119]	16	1	19167971	19268332	0.23097129669114114	0.7162684170352916	0.386694891727985	1.8354173082933714	4.018970400273521	0.00758193754924833	0.15957046584313547	3.9809102703926373	FALSE
ENSG00000258301	NA	VASH1-AS1	VASH1-AS1	lncRNA	VASH1 antisense RNA 1 [Source:HGNC Symbol;Acc:HGNC:53215]	14	-1	76781733	76786724	0.2522429603545306	0.4335695789432575	0.18117633969574748	1.592151803443166	4.007383537154983	0.0076353529257802855	0.16047690952815447	3.975864731506897	FALSE
ENSG00000237422	NA	AL158071.4	AL158071.4	lncRNA	novel transcript	9	-1	91077138	91163087	0.5331957524720417	0.11249474246406295	0.11215607557481325	2.040528498964397	4.015320749075707	0.0076611680191565855	0.1606384240347872	3.9734387583340656	FALSE
ENSG00000010030	51513	ETV7	ETV7	protein_coding	ETS variant 7 [Source:HGNC Symbol;Acc:HGNC:18160]	6	-1	36354091	36387800	-0.22763334962848453	-1.587930348933477	-0.1924767228077677	3.1006343457229746	4.012071065432703	0.0076637504858321544	0.1606384240347872	3.973196515454425	FALSE
ENSG00000111796	3820	KLRB1	KLRB1	protein_coding	killer cell lectin like receptor B1 [Source:HGNC Symbol;Acc:HGNC:6373]	12	-1	9594551	9607916	0.027854976951224752	0.6727449493801299	0.22298293039787667	5.455523602758271	4.0113310892703495	0.007681417731711396	0.16067102872550382	3.971541435754579	FALSE
ENSG00000134571	4607	MYBPC3	MYBPC3	protein_coding	myosin binding protein C, cardiac [Source:HGNC Symbol;Acc:HGNC:7551]	11	-1	47331406	47352702	0.03963091603812158	-0.5066746782157678	-0.12252085498076906	3.60059481042313	4.010814234134719	0.007686023036188759	0.16067102872550382	3.971110625438085	FALSE
ENSG00000146425	6993	DYNLT1	DYNLT1	protein_coding	dynein light chain Tctex-type 1 [Source:HGNC Symbol;Acc:HGNC:11697]	6	-1	158636474	158644743	-0.07441801736109926	-0.4105866842092847	-0.09377475400027037	6.611004907427237	4.003835136822975	0.0077337473518027085	0.1614510836794237	3.9666611312382147	FALSE
ENSG00000196663	9895	TECPR2	TECPR2	protein_coding	tectonin beta-propeller repeat containing 2 [Source:HGNC Symbol;Acc:HGNC:19957]	14	1	102362941	102502477	-0.06695399032157871	-0.4156783815648936	-0.08947041136763417	8.286553428034823	4.002636400643688	0.007758804315478664	0.16167398112303413	3.964335833424736	FALSE
ENSG00000053372	51154	MRTO4	MRTO4	protein_coding	MRT4 homolog, ribosome maturation factor [Source:HGNC Symbol;Acc:HGNC:18477]	1	1	19251805	19260128	0.15621393148621834	0.49184027927461704	0.07819389474630781	2.97991161597655	3.998604794051495	0.007765270835965472	0.16167398112303413	3.963736941337144	FALSE
ENSG00000143458	126626	GABPB2	GABPB2	protein_coding	GA binding protein transcription factor subunit beta 2 [Source:HGNC Symbol;Acc:HGNC:28441]	1	1	151070578	151125542	0.11928183125857994	0.18819633953505008	0.09001543658759238	5.580020974519931	3.999191004560117	0.007791477235858508	0.16170994102419328	3.9613148870692343	FALSE
ENSG00000133106	94240	EPSTI1	EPSTI1	protein_coding	epithelial stromal interaction 1 [Source:HGNC Symbol;Acc:HGNC:16465]	13	-1	42886388	42992271	-0.22152538404318542	-1.4838324358091586	-0.20550237347411482	6.910936705010495	3.998556011216829	0.007797841642220853	0.16170994102419328	3.9607278886317556	FALSE
ENSG00000213903	1241	LTB4R	LTB4R	protein_coding	leukotriene B4 receptor [Source:HGNC Symbol;Acc:HGNC:6713]	14	1	24311450	24318036	-0.07341756002464267	-0.4569339752223472	-0.14444993240563203	6.383088513718035	4.000961438553511	0.007798274507517025	0.16170994102419328	3.960687982023963	FALSE
ENSG00000161179	150223	YDJC	YDJC	protein_coding	YdjC chitooligosaccharide deacetylase homolog [Source:HGNC Symbol;Acc:HGNC:27158]	22	-1	21628089	21630064	0.15322762496398623	0.3568787765004154	0.23297567382414716	2.2151930628529564	3.9914070116963147	0.007820112581342561	0.161946283376775	3.958677525872858	FALSE
ENSG00000180758	80045	GPR157	GPR157	protein_coding	G protein-coupled receptor 157 [Source:HGNC Symbol;Acc:HGNC:23687]	1	-1	9100305	9129102	0.069712517195324	0.5529936215017909	0.2322463111381052	2.733583132827678	3.9943215492973314	0.007846233119806765	0.16227056256176364	3.9562800872492816	FALSE
ENSG00000034053	321	APBA2	APBA2	protein_coding	amyloid beta precursor protein binding family A member 2 [Source:HGNC Symbol;Acc:HGNC:579]	15	1	28884483	29118315	0.1844300120532218	0.32255759008634194	0.11813596869484382	5.4988469910297	3.999208373452932	0.007882851005187147	0.162810788204338	3.952932400465628	FALSE
ENSG00000135913	57695	USP37	USP37	protein_coding	ubiquitin specific peptidase 37 [Source:HGNC Symbol;Acc:HGNC:20063]	2	-1	218450251	218568351	0.11528230560287066	0.1585260998398858	0.12633985945097193	4.687367285326583	3.9872192261472357	0.007901371041306685	0.16297628486929253	3.951245101864697	FALSE
ENSG00000178927	79415	CYBC1	CYBC1	protein_coding	cytochrome b-245 chaperone 1 [Source:HGNC Symbol;Acc:HGNC:28672]	17	-1	82442586	82450829	-0.0612122244375368	-0.3256817481372873	-0.07351082429019505	7.206232997231812	3.9855886369896085	0.007940862138022703	0.16314611609859522	3.947660205536227	FALSE
ENSG00000043462	3937	LCP2	LCP2	protein_coding	lymphocyte cytosolic protein 2 [Source:HGNC Symbol;Acc:HGNC:6529]	5	-1	170246233	170297818	-0.021349171714489325	-0.27210884204317015	-0.06830673542163797	8.918701129405061	3.985692913153293	0.007945304621724061	0.16314611609859522	3.947258030936526	FALSE
ENSG00000145860	153830	RNF145	RNF145	protein_coding	ring finger protein 145 [Source:HGNC Symbol;Acc:HGNC:20853]	5	-1	159157409	159210053	-0.03871043874386516	-0.2085593443415455	-0.10011134132041818	7.349845007898807	3.986041324041949	0.00794787598368806	0.16314611609859522	3.947025348988881	FALSE
ENSG00000121297	57616	TSHZ3	TSHZ3	protein_coding	teashirt zinc finger homeobox 3 [Source:HGNC Symbol;Acc:HGNC:30700]	19	-1	31149979	31349436	-0.058241152339880996	-0.42664017634457807	-0.13242523660686326	6.013709836535434	3.9881491065942978	0.00795167711756418	0.16314611609859522	3.9466815214046296	FALSE
ENSG00000170776	11214	AKAP13	AKAP13	protein_coding	A-kinase anchoring protein 13 [Source:HGNC Symbol;Acc:HGNC:371]	15	1	85380571	85749358	-0.10921108647277061	-0.2751748191713276	-0.11297692617351122	9.258284272890407	3.982274241560873	0.007969512824674108	0.16326726606763586	3.945070375731755	FALSE
ENSG00000103569	366	AQP9	AQP9	protein_coding	aquaporin 9 [Source:HGNC Symbol;Acc:HGNC:643]	15	1	58138169	58185911	-0.10371736784282354	-0.49554349530943614	-0.12966921713857235	9.877132144018999	3.982985827756052	0.007978633723117013	0.16326726606763586	3.944247836852932	FALSE
ENSG00000261373	100128881	VPS9D1-AS1	VPS9D1-AS1	lncRNA	VPS9D1 antisense RNA 1 [Source:HGNC Symbol;Acc:HGNC:48915]	16	1	89711856	89718165	0.2762918464219904	-0.6036467902697968	0.11653603587944872	0.6904826218511142	3.97499907969483	0.007989829286835665	0.16328095134138076	3.943239469433431	FALSE
ENSG00000161405	22806	IKZF3	IKZF3	protein_coding	IKAROS family zinc finger 3 [Source:HGNC Symbol;Acc:HGNC:13178]	17	-1	39757718	39864312	0.11768585996722607	0.41498023251626664	0.15084624416139925	7.334747348551061	3.9811511559428103	0.008003275245616608	0.16334052938784105	3.942030254931535	FALSE
ENSG00000116793	10745	PHTF1	PHTF1	protein_coding	putative homeodomain transcription factor 1 [Source:HGNC Symbol;Acc:HGNC:8939]	1	-1	113696831	113759489	0.00563923144147264	-0.6143244557319363	-0.19534312678562096	5.471976068744695	3.9771987925232057	0.008038942752304514	0.16385287914716862	3.9388323177597244	FALSE
ENSG00000198393	7574	ZNF26	ZNF26	protein_coding	zinc finger protein 26 [Source:HGNC Symbol;Acc:HGNC:13053]	12	1	132986365	133032952	0.2212901182390851	0.2331440346542227	0.1229626825688977	4.325603115272891	3.9721669667966197	0.008067904556313154	0.16397601791914554	3.936245902466886	FALSE
ENSG00000128000	163131	ZNF780B	ZNF780B	protein_coding	zinc finger protein 780B [Source:HGNC Symbol;Acc:HGNC:33109]	19	-1	40028260	40056231	0.15271997103786195	0.1979960452050975	0.0384361519988438	5.361630628704814	3.973935251489002	0.008070462916838326	0.16397601791914554	3.9360178706159523	FALSE
ENSG00000002834	3927	LASP1	LASP1	protein_coding	LIM and SH3 protein 1 [Source:HGNC Symbol;Acc:HGNC:6513]	17	1	38869859	38921770	-0.08820859266083168	-0.21750321684506183	-0.07837169307157814	8.981911736924513	3.973169974888573	0.008085800810362996	0.16397601791914554	3.9346522681011344	FALSE
ENSG00000168781	9677	PPIP5K1	PPIP5K1	protein_coding	diphosphoinositol pentakisphosphate kinase 1 [Source:HGNC Symbol;Acc:HGNC:29023]	15	-1	43533462	43590253	0.2041533080571187	0.18595431394213266	0.13303176299421013	3.0996720353415634	3.970992135823812	0.00808727056335158	0.16397601791914554	3.934521543626539	FALSE
ENSG00000198829	56670	SUCNR1	SUCNR1	protein_coding	succinate receptor 1 [Source:HGNC Symbol;Acc:HGNC:4542]	3	1	151873643	151884619	-0.29716187982046405	-0.976468917363122	-0.6215580846586504	0.6005345318568369	3.965831186277092	0.008124482267121258	0.1643250229343765	3.9312196095489678	FALSE
ENSG00000166788	113174	SAAL1	SAAL1	protein_coding	serum amyloid A like 1 [Source:HGNC Symbol;Acc:HGNC:25158]	11	-1	18069935	18106087	0.12205392613002501	0.3709563949026203	0.15783233589687604	2.706223515560359	3.963250165949079	0.008125671625985868	0.1643250229343765	3.931114319724647	FALSE
ENSG00000152128	81615	TMEM163	TMEM163	protein_coding	transmembrane protein 163 [Source:HGNC Symbol;Acc:HGNC:25380]	2	-1	134455759	134719000	0.3252025664816957	0.6052758266821251	0.28350877410482656	1.3259634888269232	3.9642870482881927	0.008166348803937618	0.16493259934619323	3.9275224402101596	FALSE
ENSG00000162889	9261	MAPKAPK2	MAPKAPK2	protein_coding	MAPK activated protein kinase 2 [Source:HGNC Symbol;Acc:HGNC:6887]	1	1	206684944	206734283	-0.11193167812237804	-0.27632773049989595	-0.13936226725558587	7.269431197949799	3.961988218142165	0.008207358979888684	0.16531518779418472	3.9239189958747502	FALSE
ENSG00000111860	387119	CEP85L	CEP85L	protein_coding	centrosomal protein 85 like [Source:HGNC Symbol;Acc:HGNC:21638]	6	-1	118460772	118710075	0.17154098466519	0.2146954291077522	0.06369017739495703	6.734742510593979	3.9604399805755546	0.00821547104517832	0.16531518779418472	3.9232083189903597	FALSE
ENSG00000172673	387357	THEMIS	THEMIS	protein_coding	thymocyte selection associated [Source:HGNC Symbol;Acc:HGNC:21569]	6	-1	127708072	127918631	0.2371080543729797	0.33404803498012126	0.17762528460932986	6.311005988571749	3.960696415458698	0.0082346200189274	0.16531518779418472	3.9215334718085297	FALSE
ENSG00000173083	10855	HPSE	HPSE	protein_coding	heparanase [Source:HGNC Symbol;Acc:HGNC:5164]	4	-1	83292461	83335153	-0.11255518455550902	-0.5421979355138046	-0.1442674522024328	5.898677526570609	3.9604763858454897	0.008235992083390441	0.16531518779418472	3.921413613152478	FALSE
ENSG00000160710	103	ADAR	ADAR	protein_coding	adenosine deaminase RNA specific [Source:HGNC Symbol;Acc:HGNC:225]	1	-1	154582057	154628013	-0.13993314687291553	-0.5195621483458654	-0.09686225740080762	8.908433727048406	3.957198616617486	0.008238581662362503	0.16531518779418472	3.921187450483659	FALSE
ENSG00000143753	8560	DEGS1	DEGS1	protein_coding	delta 4-desaturase, sphingolipid 1 [Source:HGNC Symbol;Acc:HGNC:13709]	1	1	224175756	224193441	-0.07430127975951795	-0.4129211214771443	-0.14560507368383413	5.894868102263661	3.953903059256392	0.008281030377902883	0.16595227673340002	3.917490134569776	FALSE
ENSG00000103227	64788	LMF1	LMF1	protein_coding	lipase maturation factor 1 [Source:HGNC Symbol;Acc:HGNC:14154]	16	-1	853634	981318	0.2350032458149396	0.14801289041285765	0.09717341464059633	5.366546989284723	3.95397009946192	0.008292778631905176	0.16597327659287897	3.916470158565526	FALSE
ENSG00000185340	10634	GAS2L1	GAS2L1	protein_coding	growth arrest specific 2 like 1 [Source:HGNC Symbol;Acc:HGNC:16955]	22	1	29306582	29312785	-0.07413205846569808	-0.6216674988829171	-0.099697624915066	3.628069577088575	3.9509950141608607	0.008335320774889752	0.1665915987429095	3.9127885760768133	FALSE
ENSG00000178053	4291	MLF1	MLF1	protein_coding	myeloid leukemia factor 1 [Source:HGNC Symbol;Acc:HGNC:7125]	3	1	158571163	158607252	0.3698978818264343	0.6159814558180714	-0.37161338596740384	-0.6197034807828764	3.945838828248425	0.008349814126919338	0.1665915987429095	3.91153856197068	FALSE
ENSG00000083544	81550	TDRD3	TDRD3	protein_coding	tudor domain containing 3 [Source:HGNC Symbol;Acc:HGNC:20612]	13	1	60396457	60573878	0.11119449596386267	0.27952018617503016	0.09223466983252825	4.564449524621836	3.946291252775678	0.00835589348346229	0.1665915987429095	3.911014870827586	FALSE
ENSG00000121316	79887	PLBD1	PLBD1	protein_coding	phospholipase B domain containing 1 [Source:HGNC Symbol;Acc:HGNC:26215]	12	-1	14503661	14567883	-0.05750117499195541	-0.5769561468523842	-0.20852543107128346	8.164131818367158	3.94753473831749	0.00838536102083138	0.1669644862568877	3.9084817817362065	FALSE
ENSG00000234129	NA	AC073529.1	AC073529.1	lncRNA	novel transcript	X	-1	10847578	11111220	0.352474132014834	0.2391999117122837	0.09649821336376671	1.8556352495192499	3.9367252246674145	0.008451276465554432	0.16801483815757884	3.9028472280317494	FALSE
ENSG00000167792	4723	NDUFV1	NDUFV1	protein_coding	NADH:ubiquinone oxidoreductase core subunit V1 [Source:HGNC Symbol;Acc:HGNC:7716]	11	1	67605653	67612554	0.043642070282515634	0.3617176412882089	0.08587022973596929	4.741865788519345	3.9367607045666104	0.008467740881069039	0.16801483815757884	3.9014465968078476	FALSE
ENSG00000184014	23258	DENND5A	DENND5A	protein_coding	DENN domain containing 5A [Source:HGNC Symbol;Acc:HGNC:19344]	11	-1	9138825	9265350	-0.06312855215352745	-0.3038915262320152	-0.08011172925557855	8.414658707719413	3.937297859779988	0.008470608177372616	0.16801483815757884	3.9012029502366166	FALSE
ENSG00000175556	79836	LONRF3	LONRF3	protein_coding	LON peptidase N-terminal domain and ring finger 3 [Source:HGNC Symbol;Acc:HGNC:21152]	X	1	118974614	119018355	-0.03510432537536031	-0.6710247278381916	-0.24029502582196613	2.976963899053837	3.9334851714121304	0.00849958559303125	0.1683742939125258	3.8987451733086296	FALSE
ENSG00000179088	374470	C12orf42	C12orf42	protein_coding	chromosome 12 open reading frame 42 [Source:HGNC Symbol;Acc:HGNC:24729]	12	-1	103237591	103496010	0.12349463802334398	0.516744603179887	0.23476989151293315	3.275334091735683	3.935669303335034	0.008527296301229448	0.1686505617710179	3.8964025602977155	FALSE
ENSG00000008324	51188	SS18L2	SS18L2	protein_coding	SS18 like 2 [Source:HGNC Symbol;Acc:HGNC:15593]	3	1	42581840	42595114	0.15951217220895741	0.30579635538375377	0.06302945580360499	3.3576741569938786	3.9283636328005476	0.008538315303247161	0.1686505617710179	3.8954731216324388	FALSE
ENSG00000085733	2017	CTTN	CTTN	protein_coding	cortactin [Source:HGNC Symbol;Acc:HGNC:3338]	11	1	70398404	70436584	-0.1950346377003006	-0.5778384820747873	-0.06228555706355494	3.5544649940613295	3.9344745886416566	0.00854615057391658	0.1686505617710179	3.8948129467068213	FALSE
ENSG00000109854	10553	HTATIP2	HTATIP2	protein_coding	HIV-1 Tat interactive protein 2 [Source:HGNC Symbol;Acc:HGNC:16637]	11	1	20363685	20383783	-0.11511891306687402	-0.3580284059470469	-0.09499729650842538	5.83533183911037	3.9291068661786097	0.008568111638799464	0.1688690973690197	3.8929657569240987	FALSE
ENSG00000198353	3221	HOXC4	HOXC4	protein_coding	homeobox C4 [Source:HGNC Symbol;Acc:HGNC:5126]	12	1	54016931	54056030	0.42028824486828203	0.8392295794007945	0.2705063736139445	0.09864273676795944	3.92847686031425	0.00859556511356595	0.1691951909600526	3.8906631519141754	FALSE
ENSG00000174749	132720	FAM241A	FAM241A	protein_coding	family with sequence similarity 241 member A [Source:HGNC Symbol;Acc:HGNC:26813]	4	1	112145454	112195256	-0.019379704851825236	-0.4108889382680432	-0.11349892660092857	4.645490268688909	3.923312987628177	0.008625852051219914	0.16957616117423585	3.8881313036057676	FALSE
ENSG00000230099	NA	TRBV5-4	TRBV5-4	TR_V_gene	T cell receptor beta variable 5-4 [Source:HGNC Symbol;Acc:HGNC:12221]	7	1	142462916	142463581	-0.2007015986632577	-0.6178453794632343	0.3107245983441131	-0.03730753437945383	3.9205276206238175	0.008641577397128852	0.1696702620340071	3.8868201962449405	FALSE
ENSG00000168939	10251	SPRY3	SPRY3	protein_coding	sprouty RTK signaling antagonist 3 [Source:HGNC Symbol;Acc:HGNC:11271]	X	1	155767812	155782459	-0.12913742753476787	-0.6016814141398912	-0.3945295540268934	1.4166589888499916	3.919798945532531	0.00865404132989842	0.16970017075607385	3.885782682694798	FALSE
ENSG00000012061	2067	ERCC1	ERCC1	protein_coding	ERCC excision repair 1, endonuclease non-catalytic subunit [Source:HGNC Symbol;Acc:HGNC:3433]	19	-1	45407333	45478828	0.04800247037410344	0.3201852847620899	0.0426991592600868	5.0406069387178905	3.9197638057668756	0.00868223261219475	0.17003801773706156	3.883441435636282	FALSE
ENSG00000198105	57209	ZNF248	ZNF248	protein_coding	zinc finger protein 248 [Source:HGNC Symbol;Acc:HGNC:13041]	10	-1	37776526	37858106	0.21697699422112618	0.25017440408048625	0.16447558649851785	3.4845185712304567	3.9151206204400912	0.00871481369408278	0.170460876682116	3.8807449518673347	FALSE
ENSG00000177570	401474	SAMD12	SAMD12	protein_coding	sterile alpha motif domain containing 12 [Source:HGNC Symbol;Acc:HGNC:31750]	8	-1	118189455	118622112	0.07785215500322593	0.5227169351435237	0.14440136799526515	4.228657549201843	3.9184203527704735	0.008749909888920089	0.1709318038879591	3.8778514223471663	FALSE
ENSG00000152804	3087	HHEX	HHEX	protein_coding	hematopoietically expressed homeobox [Source:HGNC Symbol;Acc:HGNC:4901]	10	1	92689955	92695647	0.018147192298801008	-0.4552095771006605	-0.12781452665775572	5.67140096968822	3.90980400187852	0.008795306470610631	0.1716025140448321	3.8741256171979352	FALSE
ENSG00000175691	58492	ZNF77	ZNF77	protein_coding	zinc finger protein 77 [Source:HGNC Symbol;Acc:HGNC:13150]	19	-1	2933218	2944971	0.4516188549847524	0.2588158892025395	0.19811421381116437	0.9237315157362185	3.9027752051642497	0.008810862001413079	0.1716691924387672	3.872853303240952	FALSE
ENSG00000136143	8803	SUCLA2	SUCLA2	protein_coding	succinate-CoA ligase ADP-forming beta subunit [Source:HGNC Symbol;Acc:HGNC:11448]	13	-1	47745736	48037968	0.1618311601245939	0.18702054251630948	0.08155161330134884	4.769137651248815	3.907018043788595	0.008820859156321156	0.1716691924387672	3.872036788382649	FALSE
ENSG00000156398	118980	SFXN2	SFXN2	protein_coding	sideroflexin 2 [Source:HGNC Symbol;Acc:HGNC:16086]	10	1	102714538	102743492	0.24030994568937228	0.26638377289315684	0.15867694129437204	2.900073216236796	3.901943008637322	0.008860627339071407	0.17222705596032153	3.8687977518398706	FALSE
ENSG00000130589	85441	HELZ2	HELZ2	protein_coding	helicase with zinc finger 2 [Source:HGNC Symbol;Acc:HGNC:30021]	20	-1	63558086	63574239	-0.1308834056554562	-0.6279645150636253	-0.029259483158406808	5.936580443164357	3.8986955627519633	0.008915639225905454	0.17292584547564688	3.8643407218203123	FALSE
ENSG00000178685	84875	PARP10	PARP10	protein_coding	poly(ADP-ribose) polymerase family member 10 [Source:HGNC Symbol;Acc:HGNC:25895]	8	-1	143977153	144012772	-0.012167801209912154	-0.5175914510385062	0.022679056228680917	5.519687233739786	3.8967456507887452	0.008943707396187203	0.17292584547564688	3.862077102687655	FALSE
ENSG00000185418	123283	TARSL2	TARSL2	protein_coding	threonyl-tRNA synthetase like 2 [Source:HGNC Symbol;Acc:HGNC:24728]	15	-1	101653596	101724473	0.18057376430512562	0.13617397158603986	0.09167079433164745	4.623186799875666	3.897434609163077	0.008947235837739096	0.17292584547564688	3.861793040040631	FALSE
ENSG00000160683	643	CXCR5	CXCR5	protein_coding	C-X-C motif chemokine receptor 5 [Source:HGNC Symbol;Acc:HGNC:1060]	11	1	118883892	118897787	0.14221914241544809	0.6295842087426275	0.1689214989876866	3.470195711556156	3.901197197907991	0.008955595380844488	0.17292584547564688	3.861120483135544	FALSE
ENSG00000251230	NA	MIR3945HG	MIR3945HG	lncRNA	MIR3945 host gene [Source:HGNC Symbol;Acc:HGNC:52002]	4	-1	184844554	184855751	-0.20276031132715844	-0.6841134075318552	-0.059971799951092225	2.9466123804165307	3.896875226707656	0.008969688059708842	0.17292584547564688	3.8599880753039764	FALSE
ENSG00000124225	56937	PMEPA1	PMEPA1	protein_coding	prostate transmembrane protein, androgen induced 1 [Source:HGNC Symbol;Acc:HGNC:14107]	20	-1	57648392	57711536	0.11277240676096946	0.688375519467255	0.1452419713080911	1.8693907814871074	3.8948463000074547	0.008974068429006334	0.17292584547564688	3.8596364513654247	FALSE
ENSG00000240065	5698	PSMB9	PSMB9	protein_coding	proteasome subunit beta 9 [Source:HGNC Symbol;Acc:HGNC:9546]	6	1	32844136	32859851	-0.18348691292842204	-0.5052224248150218	-0.1404463482147544	7.367950143526389	3.8939534784496312	0.00899137372223895	0.17292584547564688	3.8582489638917576	FALSE
ENSG00000102221	9767	JADE3	JADE3	protein_coding	jade family PHD finger 3 [Source:HGNC Symbol;Acc:HGNC:22982]	X	1	46912276	47061242	0.10032219404519302	0.49943680904715354	0.28414294082335895	1.9328695527541608	3.8927809626515804	0.008994060764438063	0.17292584547564688	3.858033761186892	FALSE
ENSG00000215559	NA	ANKRD20A11P	ANKRD20A11P	transcribed_unprocessed_pseudogene	ankyrin repeat domain 20 family member A11, pseudogene [Source:HGNC Symbol;Acc:HGNC:42024]	21	-1	13909574	13980437	0.45982997877378806	0.5642720707096973	-0.05121947440165864	1.9650453365113802	3.9014150674427164	0.0089969155630744	0.17292584547564688	3.8578051925373966	FALSE
ENSG00000159593	8883	NAE1	NAE1	protein_coding	NEDD8 activating enzyme E1 subunit 1 [Source:HGNC Symbol;Acc:HGNC:621]	16	-1	66802875	66873256	0.1317144814208969	0.2238285426341463	0.1271919566610486	4.638307663680326	3.8904344792941337	0.0090229432564601815	0.1731065139052284	3.855724587853457	FALSE
ENSG00000230426	NA	ERVMER61-1	ERVMER61-1	lncRNA	endogenous retrovirus group MER61 member 1 [Source:HGNC Symbol;Acc:HGNC:27919]	1	1	187070700	187686628	0.2765757713632798	0.2646297168225623	0.20815362869182566	2.584644023000753	3.8921045582883544	0.009028635790685951	0.1731065139052284	3.8552703269176583	FALSE
ENSG00000254469	NA	AP002495.1	AP002495.1	protein_coding	Putative short transient receptor potential channel 2-like protein [Source:UniProtKB/Swiss-Prot;Acc:Q6ZNB5]	11	-1	71865509	71928654	0.19534255811245413	0.26116968300501553	0.08688124808453823	4.327090571113196	3.8882738351922623	0.00905583144096507	0.1731785378960206	3.8531040235446974	FALSE
ENSG00000115339	2591	GALNT3	GALNT3	protein_coding	polypeptide N-acetylgalactosaminyltransferase 3 [Source:HGNC Symbol;Acc:HGNC:4125]	2	-1	165747588	165794659	-0.0367403662901744	-0.5375356794652734	-0.19842486766071035	4.904614569615703	3.8880737389781217	0.009057568681938537	0.1731785378960206	3.8529658597151895	FALSE
ENSG00000100365	4689	NCF4	NCF4	protein_coding	neutrophil cytosolic factor 4 [Source:HGNC Symbol;Acc:HGNC:7662]	22	1	36860988	36878017	-0.18940874028353802	-0.3562153502076406	-0.08320784561818824	8.367797702502166	3.887908297163218	0.009076243819342522	0.1731785378960206	3.8514822642592463	FALSE
ENSG00000163737	5196	PF4	PF4	protein_coding	platelet factor 4 [Source:HGNC Symbol;Acc:HGNC:8861]	4	-1	73980811	73982027	-0.3207678559103518	-0.5321215326088834	-0.22256940050632731	6.179312181841787	3.889766620747759	0.009077051854133503	0.1731785378960206	3.8514181401531538	FALSE
ENSG00000188649	387707	CC2D2B	CC2D2B	protein_coding	coiled-coil and C2 domain containing 2B [Source:HGNC Symbol;Acc:HGNC:31666]	10	1	95907603	96032684	-0.12059891865488524	-0.4752614727417682	-0.23835822805326354	3.1192561549794005	3.8877797305979698	0.00909205212346162	0.1732516222199179	3.850228769212747	FALSE
ENSG00000102580	5611	DNAJC3	DNAJC3	protein_coding	DnaJ heat shock protein family (Hsp40) member C3 [Source:HGNC Symbol;Acc:HGNC:9439]	13	1	95677139	95794988	-0.11194841958163794	-0.29272717996148295	-0.13342736541468067	6.989437090634683	3.884113570098094	0.009127974235876107	0.17372270965972306	3.847388359575057	FALSE
ENSG00000226660	NA	TRBV2	TRBV2	TR_V_gene	T cell receptor beta variable 2 [Source:HGNC Symbol;Acc:HGNC:12195]	7	1	142300924	142301432	0.24401651754295364	0.32488472850295236	0.4160439688460216	1.8483430913582166	3.880760969466519	0.009141545367369365	0.17376778209959096	3.8463181422625703	FALSE
ENSG00000185684	NA	EP400P1	EP400P1	transcribed_unprocessed_pseudogene	EP400 pseudogene 1 [Source:HGNC Symbol;Acc:HGNC:26602]	12	1	132084283	132131639	0.2858929778764763	0.1585633006738396	0.05640175848070748	4.151922602041497	3.8807022763366397	0.009165116315736972	0.17400259384748615	3.8444630622654308	FALSE
ENSG00000179915	9378	NRXN1	NRXN1	protein_coding	neurexin 1 [Source:HGNC Symbol;Acc:HGNC:8008]	2	-1	49918503	51225575	-0.19145434447469817	0.5146491126239872	-0.2604988783761539	3.157557097013688	3.879831196898157	0.00919667876440203	0.17438836713281158	3.841986395449206	FALSE
ENSG00000075914	23016	EXOSC7	EXOSC7	protein_coding	exosome component 7 [Source:HGNC Symbol;Acc:HGNC:28112]	3	1	44975241	45036066	-3.8236177175657044e-4	0.46485125221152	0.16718791183490334	2.288384887130757	3.8709830812885224	0.009224495247809057	0.17470225371033735	3.8398106141330843	FALSE
ENSG00000228590	NA	AC007381.1	AC007381.1	lncRNA	novel transcript	2	-1	60336446	60439828	0.2605074505569425	0.5789478749545571	0.1963843494593595	1.957986388563456	3.8747918766231253	0.009237381202027377	0.17471858381224073	3.8388048795291714	FALSE
ENSG00000156650	23522	KAT6B	KAT6B	protein_coding	lysine acetyltransferase 6B [Source:HGNC Symbol;Acc:HGNC:17582]	10	1	74824927	75032624	0.09294898568968286	0.242811798911845	0.053018446294005775	6.076609453053377	3.8703827529182213	0.009268799482459435	0.17471858381224073	3.836358508765363	FALSE
ENSG00000164111	308	ANXA5	ANXA5	protein_coding	annexin A5 [Source:HGNC Symbol;Acc:HGNC:543]	4	-1	121667946	121696995	-0.1115215742015031	-0.279457795700368	-0.08046990828174741	7.538229890683497	3.872996831029461	0.009284702414941375	0.17471858381224073	3.8351233514840906	FALSE
ENSG00000104691	7993	UBXN8	UBXN8	protein_coding	UBX domain protein 8 [Source:HGNC Symbol;Acc:HGNC:30307]	8	1	30732247	30767006	0.2534652605003959	0.3484319505040864	0.04222264380060159	1.8699909732770037	3.864926042859492	0.009290658237270658	0.17471858381224073	3.8346613088430384	FALSE
ENSG00000101856	10857	PGRMC1	PGRMC1	protein_coding	progesterone receptor membrane component 1 [Source:HGNC Symbol;Acc:HGNC:16090]	X	1	119236245	119244466	-0.24844096788285286	-0.4382335443329954	-0.11256986831383578	5.981647557474858	3.8712739814418216	0.009291398778903743	0.17471858381224073	3.83460387930599	FALSE
ENSG00000255062	NA	AP001318.2	AP001318.2	lncRNA	novel transcript, antisense to DCPS and TIRAP	11	-1	126294298	126304318	-0.13880758153834236	0.6880873869035032	0.483427085642736	0.1548385465815042	3.8642671713536396	0.00929294253401448	0.17471858381224073	3.8344841745066525	FALSE
ENSG00000114062	7337	UBE3A	UBE3A	protein_coding	ubiquitin protein ligase E3A [Source:HGNC Symbol;Acc:HGNC:12496]	15	-1	25333728	25439051	0.13293018711876065	0.17754018652408168	0.041564281186593194	6.225053533169648	3.864785075809685	0.009330695827707562	0.17521600845468763	3.8315628264284975	FALSE
ENSG00000010803	22955	SCMH1	SCMH1	protein_coding	Scm polycomb group protein homolog 1 [Source:HGNC Symbol;Acc:HGNC:19003]	1	-1	41027200	41242154	0.13886840471876102	0.25492479396526935	0.14400029451498847	4.9722662161688715	3.8639784902246497	0.009357453756206932	0.17536539406490484	3.8294993539722455	FALSE
ENSG00000105948	79989	TTC26	TTC26	protein_coding	tetratricopeptide repeat domain 26 [Source:HGNC Symbol;Acc:HGNC:21882]	7	1	139133744	139191986	-0.08435790199129345	-0.8357137216390113	-0.09594123382488037	3.0741498877185904	3.864188819650437	0.009366865505945163	0.17536539406490484	3.8287749386224625	FALSE
ENSG00000091129	4897	NRCAM	NRCAM	protein_coding	neuronal cell adhesion molecule [Source:HGNC Symbol;Acc:HGNC:7994]	7	-1	108147623	108456717	0.3985174889572863	0.7265806036909491	0.28642248183851615	1.1335511282366795	3.868769059317478	0.009372568608072085	0.17536539406490484	3.8283363245211492	FALSE
ENSG00000131759	5914	RARA	RARA	protein_coding	retinoic acid receptor alpha [Source:HGNC Symbol;Acc:HGNC:9864]	17	1	40309180	40357643	-0.05321881121068851	-0.29066555271608235	-0.1255664307531539	7.878994723334739	3.8598571883781965	0.009432846070100344	0.17616761406605166	3.823716541616164	FALSE
ENSG00000203999	NA	LINC01270	LINC01270	lncRNA	long intergenic non-protein coding RNA 1270 [Source:HGNC Symbol;Acc:HGNC:27658]	20	1	50292709	50315488	-7.34670205876521e-4	-0.6246844445135061	-0.05921080475840812	5.095280003955829	3.8613862317556324	0.009450056907738915	0.17616761406605166	3.8224028148545988	FALSE
ENSG00000188917	79979	TRMT2B	TRMT2B	protein_coding	tRNA methyltransferase 2 homolog B [Source:HGNC Symbol;Acc:HGNC:25748]	X	-1	101009346	101052116	0.08962401449530981	0.23870701930984176	0.08867758150532189	4.447197198139371	3.8553844255089955	0.009458850412676738	0.17616761406605166	3.821732505616318	FALSE
ENSG00000249859	NA	PVT1	PVT1	lncRNA	Pvt1 oncogene [Source:HGNC Symbol;Acc:HGNC:9709]	8	1	127794526	128187101	0.09044226559752466	0.4031593057033398	0.12190182116076281	5.8288800974692165	3.855615816276278	0.009470840360582272	0.17616761406605166	3.8208195288022697	FALSE
ENSG00000206535	348801	LNP1	LNP1	protein_coding	leukemia NUP98 fusion partner 1 [Source:HGNC Symbol;Acc:HGNC:28014]	3	1	100401532	100456319	0.672581576556905	0.24990513594283717	0.3166560430422099	-0.2875869534778364	3.849340519217381	0.009475565469472572	0.17616761406605166	3.8204600477633903	FALSE
ENSG00000177628	2629	GBA	GBA	protein_coding	glucosylceramidase beta [Source:HGNC Symbol;Acc:HGNC:4177]	1	-1	155234452	155244699	-0.14622244935276743	-0.4595203346205268	-0.14281013875380322	5.169977475185112	3.854636145293435	0.009498831424561148	0.17616761406605166	3.8186925754850773	FALSE
ENSG00000279447	NA	AL118508.3	AL118508.3	TEC	TEC	20	-1	23071547	23072722	-0.01358310361120704	0.9461741825823587	0.2085530818454776	1.6772149043795577	3.8567400167910835	0.00949945467728135	0.17616761406605166	3.818645286880548	FALSE
ENSG00000181007	284406	ZFP82	ZFP82	protein_coding	ZFP82 zinc finger protein [Source:HGNC Symbol;Acc:HGNC:28682]	19	-1	36383120	36418644	0.10177773426920855	0.45321148659881194	0.1257454820108991	2.7748921182716875	3.851666613183121	0.009513089347659875	0.17616761406605166	3.8176115368267354	FALSE
ENSG00000166925	81628	TSC22D4	TSC22D4	protein_coding	TSC22 domain family member 4 [Source:HGNC Symbol;Acc:HGNC:21696]	7	-1	100463359	100479232	-0.09408851213957248	-0.2348750588871047	-0.030859539418058	7.566173358288192	3.852644423946189	0.009519918120149365	0.17616761406605166	3.817094343984712	FALSE
ENSG00000253394	NA	LINC00534	LINC00534	lncRNA	long intergenic non-protein coding RNA 534 [Source:HGNC Symbol;Acc:HGNC:43643]	8	1	90221341	90687863	0.14730699665239044	-0.5428803708404821	-0.4756072208507191	1.5008161951505679	3.8520332210178854	0.009529019934331594	0.17616761406605166	3.8164055659117566	FALSE
ENSG00000228506	NA	AL513550.1	AL513550.1	lncRNA	novel transcript	6	1	99424922	99432323	0.15782209677427303	0.08627235135763593	0.20433358174498528	3.078978379836038	3.8494540195274416	0.00954140095606132	0.1761865121779371	3.8154696758113253	FALSE
ENSG00000105835	10135	NAMPT	NAMPT	protein_coding	nicotinamide phosphoribosyltransferase [Source:HGNC Symbol;Acc:HGNC:30092]	7	-1	106248298	106286326	-0.06479841318639731	-0.5689427018718655	-0.13124331472557474	11.038997075522403	3.849915426220788	0.009560011409008995	0.17632025798470694	3.8140651505535774	FALSE
ENSG00000166548	7084	TK2	TK2	protein_coding	thymidine kinase 2 [Source:HGNC Symbol;Acc:HGNC:11831]	16	-1	66508003	66552544	-0.04826396057715047	-0.3013245128680874	-0.24446967423383034	3.118749799985522	3.8466449733787185	0.009593970767828428	0.17646289441124974	3.8115091868820774	FALSE
ENSG00000171763	79029	SPATA5L1	SPATA5L1	protein_coding	spermatogenesis associated 5 like 1 [Source:HGNC Symbol;Acc:HGNC:28762]	15	1	45402336	45421415	0.1587771827443786	-0.07787103161685695	-0.12369501840002696	3.5721706696671776	3.8478886702076185	0.009600993247327074	0.17646289441124974	3.8109817513583764	FALSE
ENSG00000058600	55718	POLR3E	POLR3E	protein_coding	RNA polymerase III subunit E [Source:HGNC Symbol;Acc:HGNC:30347]	16	1	22297375	22335101	0.11186106679883599	0.21051893005943842	0.1599847685970563	4.545571048603812	3.8439027481291026	0.009603575398565208	0.17646289441124974	3.810787910111781	FALSE
ENSG00000145919	91272	BOD1	BOD1	protein_coding	biorientation of chromosomes in cell division 1 [Source:HGNC Symbol;Acc:HGNC:25114]	5	-1	173607145	173616659	0.08546686140533434	0.33746422529673753	0.14612895556142214	3.151308997128062	3.8411467017192433	0.009613251613532721	0.17646289441124974	3.8100619769652826	FALSE
ENSG00000114127	54464	XRN1	XRN1	protein_coding	5'-3' exoribonuclease 1 [Source:HGNC Symbol;Acc:HGNC:30654]	3	-1	142306607	142448062	-0.006346569638062597	-0.5406054099808573	-0.09515824377970755	7.660640037287402	3.838599749708432	0.00968027463847477	0.17720534067579413	3.8050534507438303	FALSE
ENSG00000102034	2000	ELF4	ELF4	protein_coding	E74 like ETS transcription factor 4 [Source:HGNC Symbol;Acc:HGNC:3319]	X	-1	130064874	130110716	-0.015042542023092421	-0.27568670458387895	-0.06446406051719622	6.942008158559344	3.8375414605350295	0.00968421371560986	0.17720534067579413	3.804760155131748	FALSE
ENSG00000167100	201191	SAMD14	SAMD14	protein_coding	sterile alpha motif domain containing 14 [Source:HGNC Symbol;Acc:HGNC:27312]	17	-1	50110040	50129882	-0.14550891260342713	-1.0232074534637154	-0.06954372258143651	0.9627579708432694	3.8406681722340856	0.00969074440284042	0.17720534067579413	3.8042741527862085	FALSE
ENSG00000091490	23231	SEL1L3	SEL1L3	protein_coding	SEL1L family member 3 [Source:HGNC Symbol;Acc:HGNC:29108]	4	-1	25747433	25863760	0.1397244700779751	0.3588336729593959	0.13272035034157106	6.289555988308604	3.8397182387394926	0.009702370371652022	0.17720534067579413	3.8034097676138203	FALSE
ENSG00000203666	84288	EFCAB2	EFCAB2	protein_coding	EF-hand calcium binding domain 2 [Source:HGNC Symbol;Acc:HGNC:28166]	1	1	244969705	245127164	-0.03656212595386804	-0.579873083355649	-0.17750168996675814	4.935507922756955	3.8383800125893885	0.009710820680447747	0.17720534067579413	3.8027821323232907	FALSE
ENSG00000155974	23426	GRIP1	GRIP1	protein_coding	glutamate receptor interacting protein 1 [Source:HGNC Symbol;Acc:HGNC:18708]	12	-1	66347431	67069162	-0.011307826878747878	0.6150437801388484	0.3968536111045889	1.6724869155744244	3.8362344262172807	0.009748497847538073	0.1776838426711669	3.799990253219526	FALSE
ENSG00000176658	4642	MYO1D	MYO1D	protein_coding	myosin ID [Source:HGNC Symbol;Acc:HGNC:7598]	17	-1	32492522	32877177	0.03838607044169039	0.4505444388290172	0.02053686193613194	4.572703750113542	3.833902726702432	0.009774829463688937	0.17795467113999894	3.798045392557809	FALSE
ENSG00000170846	NA	AC093323.1	AC093323.1	protein_coding	Putative MORF4 family-associated protein 1-like protein UPP [Source:UniProtKB/Swiss-Prot;Acc:B2RBV5]	4	1	6663396	6676755	0.0692293888337911	0.3644391313011673	0.19097782410025688	3.4181100216598432	3.8269036823434277	0.009825918740499276	0.17859689140535268	3.794286623320224	FALSE
ENSG00000100505	114088	TRIM9	TRIM9	protein_coding	tripartite motif containing 9 [Source:HGNC Symbol;Acc:HGNC:16288]	14	-1	50975262	51096061	-0.22664640219251567	-0.6853587238837867	-0.2900444227410764	1.873145234505227	3.827741432021863	0.009851938647363888	0.17859689140535268	3.7923796761648823	FALSE
ENSG00000085511	4216	MAP3K4	MAP3K4	protein_coding	mitogen-activated protein kinase kinase kinase 4 [Source:HGNC Symbol;Acc:HGNC:6856]	6	1	160991727	161117385	0.1339628863485858	0.28673406547474173	0.08519724580718337	5.078789171787534	3.8238418676015007	0.009855816998815516	0.17859689140535268	3.7920958650901713	FALSE
ENSG00000108924	3131	HLF	HLF	protein_coding	HLF transcription factor, PAR bZIP family member [Source:HGNC Symbol;Acc:HGNC:4977]	17	1	55264960	55325187	0.258166334183858	0.8769834088662358	0.3562621332948647	0.4985840671151714	3.8259309072813332	0.009856485917695586	0.17859689140535268	3.792046925900245	FALSE
ENSG00000184209	11066	SNRNP35	SNRNP35	protein_coding	small nuclear ribonucleoprotein U11/U12 subunit 35 [Source:HGNC Symbol;Acc:HGNC:30852]	12	1	123458088	123473154	0.04445764322981198	-0.26529804456159284	-0.1401422051889362	4.224813417824082	3.8224874648939142	0.009874809358647398	0.17859689140535268	3.790707625900719	FALSE
ENSG00000126262	2867	FFAR2	FFAR2	protein_coding	free fatty acid receptor 2 [Source:HGNC Symbol;Acc:HGNC:4501]	19	1	35443907	35451767	-0.13708170804809972	-0.5174719833136087	0.025063004964221026	7.109707402107064	3.824586188848892	0.009885029332296165	0.17859689140535268	3.789961690581043	FALSE
ENSG00000054523	23095	KIF1B	KIF1B	protein_coding	kinesin family member 1B [Source:HGNC Symbol;Acc:HGNC:16636]	1	1	10210805	10381603	-0.010747411527269452	-0.5714019656828534	-0.19364829671245637	6.783903588626043	3.8257147703690952	0.009891315038890958	0.17859689140535268	3.7895032872820082	FALSE
ENSG00000171044	286046	XKR6	XKR6	protein_coding	XK related 6 [Source:HGNC Symbol;Acc:HGNC:27806]	8	-1	10896045	11201833	0.2326878420750228	0.22731476192738287	0.09537456030253791	5.426920257627245	3.825196294007225	0.009902219496396318	0.17859689140535268	3.7887087295397683	FALSE
ENSG00000150477	57536	KIAA1328	KIAA1328	protein_coding	KIAA1328 [Source:HGNC Symbol;Acc:HGNC:29248]	18	1	36829106	37232172	0.1897999316319611	0.24385263078034142	0.11911677222553178	4.974332576629291	3.821617461746149	0.009931444000095917	0.1787065732564296	3.78658352337839	FALSE
ENSG00000159884	203260	CCDC107	CCDC107	protein_coding	coiled-coil domain containing 107 [Source:HGNC Symbol;Acc:HGNC:28465]	9	1	35658290	35661511	0.1588800897529079	0.2755723848522001	0.2860327368721991	2.3672683263249783	3.8175131658401744	0.009937795272006654	0.1787065732564296	3.7861224749753557	FALSE
ENSG00000089169	22895	RPH3A	RPH3A	protein_coding	rabphilin 3A [Source:HGNC Symbol;Acc:HGNC:17056]	12	1	112570380	112898881	-0.2752448733555763	-0.9446299357120403	-0.3007183682240343	3.4609985392967615	3.824850191981586	0.009942864594178246	0.1787065732564296	3.7857546937865543	FALSE
ENSG00000260075	NA	NSFP1	NSFP1	unprocessed_pseudogene	N-ethylmaleimide-sensitive factor pseudogene 1 [Source:HGNC Symbol;Acc:HGNC:31405]	17	1	46372855	46487141	0.07255364181871922	-0.10595807897798472	-0.34158420312277127	2.2762186071303385	3.824745897737235	0.0099628457816725	0.17885845013833584	3.7843068505641884	FALSE
ENSG00000188677	29780	PARVB	PARVB	protein_coding	parvin beta [Source:HGNC Symbol;Acc:HGNC:14653]	22	1	43999211	44172949	-0.1439890672401612	-0.1991184045393802	0.10145723585210792	4.675434460534301	3.816989448949811	0.010022670684810369	0.17965724133423105	3.779988984791777	FALSE
ENSG00000211897	NA	IGHG3	IGHG3	IG_C_gene	immunoglobulin heavy constant gamma 3 (G3m marker) [Source:HGNC Symbol;Acc:HGNC:5527]	14	-1	105764503	105771405	0.26893111439622536	1.3550960509317236	0.047288606250586396	4.077594373442672	3.813351293558278	0.010038520443211987	0.17965724133423105	3.778849287699505	FALSE
ENSG00000147854	115426	UHRF2	UHRF2	protein_coding	ubiquitin like with PHD and ring finger domains 2 [Source:HGNC Symbol;Acc:HGNC:12557]	9	1	6413151	6507054	0.2082987047662436	0.08902227318587472	7.918560390302492e-4	5.4517943319542965	3.811526170996421	0.010042088081798616	0.17965724133423105	3.7785929968552208	FALSE
ENSG00000116688	9927	MFN2	MFN2	protein_coding	mitofusin 2 [Source:HGNC Symbol;Acc:HGNC:16877]	1	1	11980181	12013514	-0.14750075972153107	-0.3469216742543773	-0.11797070266176586	6.2842225830712355	3.8145495741779696	0.010072435119601472	0.17979332190737388	3.776416560807238	FALSE
ENSG00000274290	8344	HIST1H2BE	HIST1H2BE	protein_coding	histone cluster 1 H2B family member e [Source:HGNC Symbol;Acc:HGNC:4753]	6	1	26172059	26184655	-0.015109352373269052	-0.451588842934375	-0.33482535278385855	2.591906274522253	3.80981576112427	0.010072877102540642	0.17979332190737388	3.7763849103839746	FALSE
ENSG00000167491	54815	GATAD2A	GATAD2A	protein_coding	GATA zinc finger domain containing 2A [Source:HGNC Symbol;Acc:HGNC:29989]	19	1	19385826	19508931	-0.013912926724395603	-0.16753910121359156	-0.10620461785763627	8.000791680872657	3.808666200426487	0.010102975834496939	0.17990705249858271	3.774232755385849	FALSE
ENSG00000165501	122769	LRR1	LRR1	protein_coding	leucine rich repeat protein 1 [Source:HGNC Symbol;Acc:HGNC:19742]	14	1	49598761	49614672	0.23058481584845508	0.21619758979111942	0.08344047449880033	2.7008248019298278	3.8046003544364817	0.010113857241469279	0.17990705249858271	3.7734562564741583	FALSE
ENSG00000114209	11235	PDCD10	PDCD10	protein_coding	programmed cell death 10 [Source:HGNC Symbol;Acc:HGNC:8761]	3	-1	167683298	167734939	-0.005746727908328396	-0.3499181930788494	-0.12720239562950952	5.772455413757095	3.806902346162152	0.010124014801129792	0.17990705249858271	3.7727321547493315	FALSE
ENSG00000130787	9026	HIP1R	HIP1R	protein_coding	huntingtin interacting protein 1 related [Source:HGNC Symbol;Acc:HGNC:18415]	12	1	122834453	122862961	0.07679210758372633	0.3958171956187482	0.21822653491790622	3.7619986936979326	3.808209213288448	0.010125643532413301	0.17990705249858271	3.7726161140919765	FALSE
ENSG00000188158	4810	NHS	NHS	protein_coding	NHS actin remodeling regulator [Source:HGNC Symbol;Acc:HGNC:7820]	X	1	17375420	17735994	-0.051584783090943886	0.5754574525101366	-0.010925777166959867	4.781177390169858	3.8083124069562713	0.010143456479555705	0.17995785040092585	3.771348212574061	FALSE
ENSG00000248079	NA	DPH6-DT	DPH6-DT	lncRNA	DPH6 divergent transcript [Source:HGNC Symbol;Acc:HGNC:44147]	15	1	35546154	35860199	0.15313260588035502	0.6808959628382831	0.25563214477998086	1.2358106484792677	3.8012775710620472	0.010151706472877966	0.17995785040092585	3.77076173318444	FALSE
ENSG00000099860	4616	GADD45B	GADD45B	protein_coding	growth arrest and DNA damage inducible beta [Source:HGNC Symbol;Acc:HGNC:4096]	19	1	2476122	2478259	-0.16754801361355048	-0.4932686828944024	-0.14356175106671223	5.218236452529692	3.7996697550026077	0.01020841997913397	0.1807566236259669	3.7667427363031396	FALSE
ENSG00000149557	9638	FEZ1	FEZ1	protein_coding	fasciculation and elongation protein zeta 1 [Source:HGNC Symbol;Acc:HGNC:3659]	11	-1	125442881	125592568	0.174044883901767	0.7949740125426735	0.04221816991505329	0.6541599060067562	3.7974687725473117	0.010225050971210202	0.1808446586253608	3.7655683583359143	FALSE
ENSG00000070190	27071	DAPP1	DAPP1	protein_coding	dual adaptor of phosphotyrosine and 3-phosphoinositides 1 [Source:HGNC Symbol;Acc:HGNC:16500]	4	1	99816827	99870190	-0.046756748288164236	-0.5327503275228409	-0.1327779522797167	6.959202099134423	3.7978192070911456	0.01024893568733984	0.18096246745334585	3.763885058939422	FALSE
ENSG00000130202	5819	NECTIN2	NECTIN2	protein_coding	nectin cell adhesion molecule 2 [Source:HGNC Symbol;Acc:HGNC:9707]	19	1	44846175	44889223	0.09442818068690977	-0.6744879337827093	-0.013505085932237556	3.003432607990176	3.803225727304013	0.010255045380148991	0.18096246745334585	3.7634550936801667	FALSE
ENSG00000119004	57404	CYP20A1	CYP20A1	protein_coding	cytochrome P450 family 20 subfamily A member 1 [Source:HGNC Symbol;Acc:HGNC:20576]	2	1	203238940	203305611	0.06455523334472676	0.22912503171174306	0.07783350138223596	5.720247229994924	3.795435753654364	0.010275772614732948	0.18105143045708205	3.7619983096503233	FALSE
ENSG00000122786	800	CALD1	CALD1	protein_coding	caldesmon 1 [Source:HGNC Symbol;Acc:HGNC:1441]	7	1	134744252	134970729	-0.18249847910384528	-0.69784072182042	-0.24773614554989287	2.55909779314158	3.797899750719054	0.010283431773108715	0.18105143045708205	3.7614607299397425	FALSE
ENSG00000101290	8760	CDS2	CDS2	protein_coding	CDP-diacylglycerol synthase 2 [Source:HGNC Symbol;Acc:HGNC:1801]	20	1	5126879	5197887	-0.05583125688393715	-0.22962072728101207	-0.026160892965610597	7.074725008733484	3.794540832133591	0.010330774591373354	0.18165140375661715	3.7581465797726903	FALSE
ENSG00000108405	5023	P2RX1	P2RX1	protein_coding	purinergic receptor P2X 1 [Source:HGNC Symbol;Acc:HGNC:8533]	17	-1	3896592	3916476	-0.1753485044822433	-0.34168077225111426	-0.06024892956564743	6.47271199302025	3.7955622787806975	0.01035180782297874	0.18165140375661715	3.756678988947416	FALSE
ENSG00000137074	54840	APTX	APTX	protein_coding	aprataxin [Source:HGNC Symbol;Acc:HGNC:15984]	9	-1	32886601	33025130	0.15795262902789198	0.1318978533664127	0.03195685878929621	4.482690807175007	3.791621471454278	0.010352642700074112	0.18165140375661715	3.7566207962195826	FALSE
ENSG00000197863	388536	ZNF790	ZNF790	protein_coding	zinc finger protein 790 [Source:HGNC Symbol;Acc:HGNC:33114]	19	-1	36817428	36850787	0.2661464328160122	0.2509711285334636	0.06513577756705333	2.68997931691303	3.7843012080592455	0.010384023648978266	0.18199614781842022	3.754436826685554	FALSE
ENSG00000198865	100129792	CCDC152	CCDC152	protein_coding	coiled-coil domain containing 152 [Source:HGNC Symbol;Acc:HGNC:34438]	5	1	42756818	42802439	0.1859794028264036	0.40814370951845935	0.25062617247340085	2.157984390153113	3.7881558422159434	0.010400586916141378	0.1820807039009807	3.7532867228317386	FALSE
ENSG00000163687	1776	DNASE1L3	DNASE1L3	protein_coding	deoxyribonuclease 1 like 3 [Source:HGNC Symbol;Acc:HGNC:2959]	3	-1	58192257	58214697	0.2268062445671224	0.8808837664380643	0.820047867909622	0.04217347142371191	3.7835577203853425	0.010425067137228556	0.18230351337717265	3.751590193091763	FALSE
ENSG00000148950	196294	IMMP1L	IMMP1L	protein_coding	inner mitochondrial membrane peptidase subunit 1 [Source:HGNC Symbol;Acc:HGNC:26317]	11	-1	31432401	31509645	0.17528514230716224	0.4210823148755419	0.11555872963221435	2.987802770625836	3.780127984139136	0.010450942465261947	0.18236593966023606	3.749801245675805	FALSE
ENSG00000236130	NA	PTCSC2	PTCSC2	lncRNA	papillary thyroid carcinoma susceptibility candidate 2 [Source:HGNC Symbol;Acc:HGNC:44086]	9	-1	97699625	97853080	0.26139304026525095	1.0421561269887787	0.2832573830973728	-0.32088097623592726	3.7796991927322443	0.010452151399519686	0.18236593966023606	3.7497177702154225	FALSE
ENSG00000185261	285600	KIAA0825	KIAA0825	protein_coding	KIAA0825 [Source:HGNC Symbol;Acc:HGNC:28532]	5	-1	94152966	94618597	-0.12266101195775299	-0.4468717746701109	-0.1707364599762612	7.249673100658858	3.78409698647655	0.010464628658292835	0.18237848889750582	3.748856786346593	FALSE
ENSG00000198920	9851	KIAA0753	KIAA0753	protein_coding	KIAA0753 [Source:HGNC Symbol;Acc:HGNC:29110]	17	-1	6578147	6640711	-0.016268089327515868	0.26438295051755495	0.08976631413646537	5.016064908588191	3.7826603983146954	0.010493398743111984	0.18267464411269357	3.7468753808179227	FALSE
ENSG00000051009	84067	FAM160A2	FAM160A2	protein_coding	family with sequence similarity 160 member A2 [Source:HGNC Symbol;Acc:HGNC:25378]	11	-1	6211335	6234711	-0.08690432959711182	-0.3527624742838611	-0.16492848107667063	5.852414610254205	3.7770811252944814	0.010569266344303888	0.18378911464853995	3.741675935835176	FALSE
ENSG00000155970	286097	MICU3	MICU3	protein_coding	mitochondrial calcium uptake family member 3 [Source:HGNC Symbol;Acc:HGNC:27820]	8	1	17027238	17122642	0.30329504255852086	0.5273327660536115	0.35805137253823327	1.2775444910956473	3.772543065938062	0.010619570442443783	0.1844570628586176	3.738248692736215	FALSE
ENSG00000162654	115361	GBP4	GBP4	protein_coding	guanylate binding protein 4 [Source:HGNC Symbol;Acc:HGNC:20480]	1	-1	89181144	89198942	-0.11672084749703228	-0.949942822435476	-0.07367288587684225	6.498278320961339	3.7690903866845256	0.010659563064674705	0.18457930404578707	3.735535380333067	FALSE
ENSG00000081377	8555	CDC14B	CDC14B	protein_coding	cell division cycle 14B [Source:HGNC Symbol;Acc:HGNC:1719]	9	-1	96490241	96619843	-0.11211086531247148	-0.4328495912573581	-0.10522890127015112	4.063574134819167	3.770237886916181	0.010660891199964133	0.18457930404578707	3.7354454448927616	FALSE
ENSG00000120278	57480	PLEKHG1	PLEKHG1	protein_coding	pleckstrin homology and RhoGEF domain containing G1 [Source:HGNC Symbol;Acc:HGNC:20884]	6	1	150599883	150843665	0.48483499601007257	0.2950736050887982	0.11133090309069901	4.315051173621034	3.77136854658579	0.010662307808975903	0.18457930404578707	3.735349530580784	FALSE
ENSG00000101384	182	JAG1	JAG1	protein_coding	jagged canonical Notch ligand 1 [Source:HGNC Symbol;Acc:HGNC:6188]	20	-1	10637684	10673999	-0.24064012224196224	-0.3793652489676848	-0.2571263304286567	2.354032726128664	3.7659364196471654	0.010676049210206142	0.18461114749108973	3.7344197935143897	FALSE
ENSG00000058799	54432	YIPF1	YIPF1	protein_coding	Yip1 domain family member 1 [Source:HGNC Symbol;Acc:HGNC:25231]	1	-1	53851719	53889798	-0.04266936131630177	-0.3316085822662972	-0.08245515359909665	5.711574370477977	3.7651620849327916	0.010717807272204167	0.18511887408369157	3.7316016866871613	FALSE
ENSG00000138722	22915	MMRN1	MMRN1	protein_coding	multimerin 1 [Source:HGNC Symbol;Acc:HGNC:7178]	4	1	89879532	89954629	-0.1957666915025203	-0.9673537412966495	-0.29146356995247324	2.5451706989086804	3.765016723156827	0.010729280368850411	0.18511887408369157	3.7308293032210504	FALSE
ENSG00000110583	79829	NAA40	NAA40	protein_coding	N(alpha)-acetyltransferase 40, NatD catalytic subunit [Source:HGNC Symbol;Acc:HGNC:25845]	11	1	63938959	63957319	0.14232312658491345	0.14499082921659276	0.18302223683421165	3.3950842437713242	3.7604252931601274	0.010756039765632738	0.18533075507580768	3.7290309871106806	FALSE
ENSG00000167207	64127	NOD2	NOD2	protein_coding	nucleotide binding oligomerization domain containing 2 [Source:HGNC Symbol;Acc:HGNC:5331]	16	1	50693588	50734041	-0.12688654285290477	-0.43936469124856886	-0.1464411397648623	6.209808340878157	3.7660439008169617	0.01076545743816019	0.18533075507580768	3.728399139147165	FALSE
ENSG00000213347	83463	MXD3	MXD3	protein_coding	MAX dimerization protein 3 [Source:HGNC Symbol;Acc:HGNC:14008]	5	-1	177301461	177312757	-0.1366286365675441	-0.44158625349366315	-0.13350020915697597	5.062249945849907	3.7613241568434796	0.01078695950973043	0.1854950431878367	3.7269585684508812	FALSE
ENSG00000247982	NA	LINC00926	LINC00926	lncRNA	long intergenic non-protein coding RNA 926 [Source:HGNC Symbol;Acc:HGNC:27514]	15	1	57300365	57307769	0.23703413898328032	0.4867407749059621	0.23095270888637637	5.1404209312325655	3.765397987626912	0.010815199231635833	0.1855661386991679	3.7250708921592532	FALSE
ENSG00000268350	29057	FAM156A	FAM156A	protein_coding	family with sequence similarity 156 member A [Source:HGNC Symbol;Acc:HGNC:30114]	X	-1	52926402	52995472	0.30868289868549814	0.39049991400584644	0.25733018282955755	1.2785277253152099	3.753547704352693	0.0108173476642729	0.1855661386991679	3.7249274797972034	FALSE
ENSG00000104626	90459	ERI1	ERI1	protein_coding	exoribonuclease 1 [Source:HGNC Symbol;Acc:HGNC:23994]	8	1	9002147	9116746	-0.002586541600606417	-0.544818599150368	-0.1075936984676491	5.040405029223143	3.7586561717118214	0.010826984431870735	0.1855661386991679	3.7242845508003466	FALSE
ENSG00000173821	57674	RNF213	RNF213	protein_coding	ring finger protein 213 [Source:HGNC Symbol;Acc:HGNC:14539]	17	1	80260866	80398786	-0.09397873178426079	-0.6554389429937225	-0.07884864290265103	9.653062673181326	3.753912841428636	0.010847506416738394	0.18571266228480046	3.722917279227582	FALSE
ENSG00000078618	4898	NRDC	NRDC	protein_coding	nardilysin convertase [Source:HGNC Symbol;Acc:HGNC:7995]	1	-1	51789191	51878937	-0.05265407662073791	-0.23497803298248626	-0.07564511510423536	8.411514379691216	3.753103284714713	0.01092320449733593	0.1867223073679143	3.7178958776496516	FALSE
ENSG00000112290	8936	WASF1	WASF1	protein_coding	WASP family member 1 [Source:HGNC Symbol;Acc:HGNC:12732]	6	-1	110099819	110180004	-0.07216862273913771	-0.7469638293307461	-0.2138385504431736	1.594441313346175	3.74873646685505	0.010930556062798412	0.1867223073679143	3.7174100438790103	FALSE
ENSG00000151553	57700	FAM160B1	FAM160B1	protein_coding	family with sequence similarity 160 member B1 [Source:HGNC Symbol;Acc:HGNC:29320]	10	1	114821744	114899832	-0.03246960787948402	-0.5509992838947021	-0.17219028680331638	6.007423841094405	3.7486496875247868	0.010963873848919024	0.18690845167328318	3.715212244083048	FALSE
ENSG00000181381	91351	DDX60L	DDX60L	protein_coding	DExD/H-box 60 like [Source:HGNC Symbol;Acc:HGNC:26429]	4	-1	168356735	168537786	-0.1131992000824374	-0.6938106338214215	-0.1054043641981159	8.35416911370285	3.7465522847673203	0.010974128828472159	0.18690845167328318	3.714537102108315	FALSE
ENSG00000164040	10424	PGRMC2	PGRMC2	protein_coding	progesterone receptor membrane component 2 [Source:HGNC Symbol;Acc:HGNC:16089]	4	-1	128269237	128288829	0.138024759077494	0.24985331273121442	0.05688498782740462	4.494829446124889	3.743285349037823	0.010982398144369307	0.18690845167328318	3.71399314025506	FALSE
ENSG00000102858	23295	MGRN1	MGRN1	protein_coding	mahogunin ring finger 1 [Source:HGNC Symbol;Acc:HGNC:20254]	16	1	4616493	4690974	-0.10596290740073618	-0.23943408768531263	-0.07361298050962319	7.4119305175346195	3.7496847578970964	0.010989653015668512	0.18690845167328318	3.713516241812028	FALSE
ENSG00000198846	9760	TOX	TOX	protein_coding	thymocyte selection associated high mobility group box [Source:HGNC Symbol;Acc:HGNC:18988]	8	-1	58805412	59119147	0.18473220840650356	0.3522677493572395	0.14246978213855352	4.916295670741904	3.7472928001369437	0.011007591355098552	0.18700848796159214	3.712338397769262	FALSE
ENSG00000153790	136895	C7orf31	C7orf31	protein_coding	chromosome 7 open reading frame 31 [Source:HGNC Symbol;Acc:HGNC:21722]	7	-1	25134692	25180356	0.14708569453912138	0.25877201336797495	0.1648009383001283	3.190778067190235	3.741507453634738	0.011030612301792551	0.18719455953293682	3.7108295960067306	FALSE
ENSG00000092200	57096	RPGRIP1	RPGRIP1	protein_coding	RPGR interacting protein 1 [Source:HGNC Symbol;Acc:HGNC:13436]	14	1	21287939	21351301	0.12785286330350182	0.6360239536985232	0.20431350785039692	3.5266231297624957	3.7449525778691197	0.011048178857876786	0.18728776203773423	3.7096803641579683	FALSE
ENSG00000067225	5315	PKM	PKM	protein_coding	pyruvate kinase M1/2 [Source:HGNC Symbol;Acc:HGNC:9021]	15	-1	72199029	72231822	-0.12102663737215681	-0.367724660920578	-0.12528606082778573	8.327285028128198	3.7407869379716905	0.011089766030385636	0.18775983471942917	3.7069668311829775	FALSE
ENSG00000089351	57655	GRAMD1A	GRAMD1A	protein_coding	GRAM domain containing 1A [Source:HGNC Symbol;Acc:HGNC:29305]	19	1	34994784	35026471	-0.08827203660301626	-0.39567730399026413	-0.12452781378642876	7.661242280180645	3.739983946533043	0.011100236505558414	0.18775983471942917	3.706285221286913	FALSE
ENSG00000135723	29109	FHOD1	FHOD1	protein_coding	formin homology 2 domain containing 1 [Source:HGNC Symbol;Acc:HGNC:17905]	16	-1	67229387	67247481	-0.18888986881935607	-0.13277717714688547	-0.02502019718572837	4.757260727524394	3.736040509727477	0.01113305351764203	0.18805340790012307	3.70415299001226	FALSE
ENSG00000229862	NA	AL121972.1	AL121972.1	lncRNA	novel transcript	6	1	73523618	73570596	0.6006934746999038	0.43438885766472146	0.04380999529228576	0.15747100375855935	3.732817587339718	0.011174074214530963	0.18805340790012307	3.701496435167048	FALSE
ENSG00000188906	120892	LRRK2	LRRK2	protein_coding	leucine rich repeat kinase 2 [Source:HGNC Symbol;Acc:HGNC:18618]	12	1	40196744	40369285	-0.16564137753384625	-0.4825103900967288	-0.12842160515052412	9.32357603087274	3.734775404779337	0.011177165499850848	0.18805340790012307	3.7012966291929437	FALSE
ENSG00000008130	65220	NADK	NADK	protein_coding	NAD kinase [Source:HGNC Symbol;Acc:HGNC:29831]	1	-1	1751232	1780457	-0.09477473203067434	-0.2797897588511953	-0.02630753602154467	8.51788565520272	3.7341568835989625	0.011177962916061043	0.18805340790012307	3.7012450968432162	FALSE
ENSG00000216937	79741	CCDC7	CCDC7	protein_coding	coiled-coil domain containing 7 [Source:HGNC Symbol;Acc:HGNC:26533]	10	1	32446140	32882874	0.22682250263255835	0.250792494795938	0.08308401860929804	4.8209220721825945	3.7351354590027377	0.011180808443807137	0.18805340790012307	3.7010612365526723	FALSE
ENSG00000135828	6041	RNASEL	RNASEL	protein_coding	ribonuclease L [Source:HGNC Symbol;Acc:HGNC:10050]	1	-1	182573634	182589256	-0.06691488951234785	-0.47359209445354344	-0.12678644565356564	5.656018493215765	3.733460333992493	0.011190335600013769	0.18805340790012307	3.700445986657593	FALSE
ENSG00000273729	NA	AC007686.3	AC007686.3	lncRNA	novel transcript, antisense to IRF2BPL	14	1	77028086	77031572	-0.032542708648764795	-0.41061808844809855	-0.22692107157368765	3.155136180982378	3.7297535616881947	0.011222048189635066	0.18838223968552978	3.6984017478334192	FALSE
ENSG00000101188	4923	NTSR1	NTSR1	protein_coding	neurotensin receptor 1 [Source:HGNC Symbol;Acc:HGNC:8039]	20	1	62708836	62762771	0.06998387062864543	-1.0302920300640375	-0.4509329051439095	1.2230034003730887	3.7333130185398633	0.011237585750783149	0.18843912711394317	3.69740225238429	FALSE
ENSG00000124256	81030	ZBP1	ZBP1	protein_coding	Z-DNA binding protein 1 [Source:HGNC Symbol;Acc:HGNC:16176]	20	-1	57603846	57620576	-0.08004765965196035	-0.7850086742910422	-0.10810447515988045	5.9779757174482935	3.7257991338591516	0.011267823886663548	0.18874213423978214	3.695461002731839	FALSE
ENSG00000128654	10651	MTX2	MTX2	protein_coding	metaxin 2 [Source:HGNC Symbol;Acc:HGNC:7506]	2	1	176269395	176338025	0.2691336618476643	0.11604057550679804	-0.026773118020690045	3.245838253078857	3.720670422535265	0.0113443762322429	0.18944292733544008	3.6905693076939934	FALSE
ENSG00000077713	203427	SLC25A43	SLC25A43	protein_coding	solute carrier family 25 member 43 [Source:HGNC Symbol;Acc:HGNC:30557]	X	1	119399336	119454478	0.10894158257872572	0.29128438553769487	0.052460645479045116	4.07115253196269	3.7211716657017506	0.011360604556176945	0.18944292733544008	3.689536499179752	FALSE
ENSG00000021355	1992	SERPINB1	SERPINB1	protein_coding	serpin family B member 1 [Source:HGNC Symbol;Acc:HGNC:3311]	6	-1	2832332	2841959	-0.014484168940391673	-0.4856926159802821	-0.09115559054513361	7.738361832445526	3.72259248161856	0.011365257216221135	0.18944292733544008	3.689240661271079	FALSE
ENSG00000138375	50485	SMARCAL1	SMARCAL1	protein_coding	SWI/SNF related, matrix associated, actin dependent regulator of chromatin, subfamily a like 1 [Source:HGNC Symbol;Acc:HGNC:11102]	2	1	216412414	216483053	0.14638787303755785	0.13974422910778667	0.08513188630901644	4.479156213611985	3.720293450409256	0.011365890694030838	0.18944292733544008	3.6892003910210653	FALSE
ENSG00000135272	29969	MDFIC	MDFIC	protein_coding	MyoD family inhibitor domain containing [Source:HGNC Symbol;Acc:HGNC:28870]	7	1	114922154	115019202	0.11473812197768661	0.33318482158938706	0.10445227230784217	6.458670963639407	3.7205019230443552	0.011375850687472605	0.18944292733544008	3.6885675239269347	FALSE
ENSG00000227740	NA	LINC02803	LINC02803	lncRNA	long intergenic non-protein coding RNA 2803 [Source:HGNC Symbol;Acc:HGNC:54328]	1	-1	175904762	175921057	-0.2319521502018651	-0.46990953347974335	-0.31188051506591613	2.167265286528164	3.720275013212427	0.011388775630409494	0.18944292733544008	3.6877470751122607	FALSE
ENSG00000153317	50807	ASAP1	ASAP1	protein_coding	ArfGAP with SH3 domain, ankyrin repeat and PH domain 1 [Source:HGNC Symbol;Acc:HGNC:2720]	8	-1	130052104	130443674	-0.04425517436784422	-0.32039348847574367	-0.1474902809703663	9.037906620823781	3.720181133398896	0.011395155128874065	0.18944292733544008	3.687342455948207	FALSE
ENSG00000204390	3305	HSPA1L	HSPA1L	protein_coding	heat shock protein family A (Hsp70) member 1 like [Source:HGNC Symbol;Acc:HGNC:5234]	6	-1	31809619	31815283	-0.2165771605964638	-0.28408774034914447	-0.12636995066082232	3.600936416199445	3.7186127739313504	0.01142672770165227	0.18976442546073702	3.68534324984086	FALSE
ENSG00000171444	4163	MCC	MCC	protein_coding	MCC regulator of WNT signaling pathway [Source:HGNC Symbol;Acc:HGNC:6935]	5	-1	113022099	113488823	0.33993901981591135	0.4754407799820027	0.08813094971436565	1.6701524973036492	3.7164188514315506	0.011456490981376419	0.19005522097553973	3.6834635900783543	FALSE
ENSG00000011422	5329	PLAUR	PLAUR	protein_coding	plasminogen activator, urokinase receptor [Source:HGNC Symbol;Acc:HGNC:9053]	19	-1	43646095	43670547	-0.09863303561380568	-0.4432068952863639	-0.1339149568097791	7.111803506834289	3.714200753559654	0.011469668809069819	0.19007054796739525	3.682632899195554	FALSE
ENSG00000238184	NA	CD81-AS1	CD81-AS1	lncRNA	CD81 antisense RNA 1 [Source:HGNC Symbol;Acc:HGNC:49384]	11	-1	2328749	2377992	0.15790189635822052	0.7371198644239206	-0.23708423900117656	-0.24533913133400193	3.7087707585238125	0.011513017693565606	0.19040421588870102	3.6799069376819635	FALSE
ENSG00000085465	5016	OVGP1	OVGP1	protein_coding	oviductal glycoprotein 1 [Source:HGNC Symbol;Acc:HGNC:8524]	1	-1	111414319	111427735	0.4319969657373308	0.4110541044143128	0.17710977701616634	0.8023731273125853	3.7097531506506787	0.011514354619534624	0.19040421588870102	3.6798230270382057	FALSE
ENSG00000006432	4293	MAP3K9	MAP3K9	protein_coding	mitogen-activated protein kinase kinase kinase 9 [Source:HGNC Symbol;Acc:HGNC:6861]	14	-1	70722526	70809534	-0.05014005138153058	0.436232578683416	0.31791341953940705	2.3577193199499415	3.7095781023796017	0.011537415415859127	0.19058237541575176	3.678377151925112	FALSE
ENSG00000109943	56253	CRTAM	CRTAM	protein_coding	cytotoxic and regulatory T cell molecule [Source:HGNC Symbol;Acc:HGNC:24313]	11	1	122838500	122872643	0.08426309649707349	0.4975410996134901	0.24679411933389264	2.7894750538702384	3.711127101466794	0.011568403266449909	0.19089096070840908	3.676438742801926	FALSE
ENSG00000136810	7295	TXN	TXN	protein_coding	thioredoxin [Source:HGNC Symbol;Acc:HGNC:12435]	9	-1	110243810	110256507	-0.21466582424761582	-0.4696036320741039	-0.19870498838137973	6.7142392567515685	3.706393252713799	0.011612340174409555	0.19141233628614943	3.67369907583476	FALSE
ENSG00000169239	11238	CA5B	CA5B	protein_coding	carbonic anhydrase 5B [Source:HGNC Symbol;Acc:HGNC:1378]	X	1	15688830	15788411	0.07714038219335445	0.2395353073919274	0.08336739731215798	5.503928381816416	3.702671392036133	0.011637653127762748	0.1914802897665716	3.6721253329850896	FALSE
ENSG00000152404	143884	CWF19L2	CWF19L2	protein_coding	CWF19 like cell cycle control factor 2 [Source:HGNC Symbol;Acc:HGNC:26508]	11	-1	107326345	107457844	0.10284856562474644	0.25860197405323854	0.07096800319826368	5.449125058786544	3.7026910895718377	0.011641152295137451	0.1914802897665716	3.6719080501978727	FALSE
ENSG00000235192	NA	AC009495.3	AC009495.3	lncRNA	novel transcript	2	1	165794851	165810010	0.16547720034954072	-0.6596839653630934	-0.33393511494821515	2.568547270260813	3.7017926145911684	0.011661192322425651	0.1916067310520596	3.6706648921191403	FALSE
ENSG00000176225	25914	RTTN	RTTN	protein_coding	rotatin [Source:HGNC Symbol;Acc:HGNC:18654]	18	-1	70003031	70205726	0.23325261556486337	0.18896718919468314	0.04070603954832719	3.778914836801902	3.7002895980052157	0.011681605529424127	0.19173903001788112	3.669400747478033	FALSE
ENSG00000182185	5890	RAD51B	RAD51B	protein_coding	RAD51 paralog B [Source:HGNC Symbol;Acc:HGNC:9822]	14	1	67819779	68730218	0.24477594023527421	0.14192546421322236	0.07611016629538758	6.650147104620119	3.6998878709353415	0.011717558140874782	0.19212583966501984	3.6671795674977226	FALSE
ENSG00000114423	868	CBLB	CBLB	protein_coding	Cbl proto-oncogene B [Source:HGNC Symbol;Acc:HGNC:1542]	3	-1	105655461	105869552	0.18294707027517307	0.24742362912146937	0.08866448665806353	6.257289720298535	3.6964130368150965	0.01177967102635801	0.19294031392802438	3.663357966313954	FALSE
ENSG00000121858	8743	TNFSF10	TNFSF10	protein_coding	TNF superfamily member 10 [Source:HGNC Symbol;Acc:HGNC:11925]	3	-1	172505508	172523475	-0.14180486484797422	-0.5911373031160745	-0.12751851153209937	7.939259500111799	3.6904746924634075	0.011831795416574958	0.19358963998575335	3.6601662208613863	FALSE
ENSG00000197448	373156	GSTK1	GSTK1	protein_coding	glutathione S-transferase kappa 1 [Source:HGNC Symbol;Acc:HGNC:16906]	7	1	143244093	143270854	-0.011083474979149816	-0.2925626211676846	-0.04375683802970683	7.178575923744474	3.6909108314419545	0.011861582647474826	0.19364422839974796	3.6583484693778314	FALSE
ENSG00000134996	26578	OSTF1	OSTF1	protein_coding	osteoclast stimulating factor 1 [Source:HGNC Symbol;Acc:HGNC:8510]	9	1	75088514	75147265	-0.06040955413697625	-0.20598856910202204	-0.11703822219160888	7.3825521424560065	3.6890767131115556	0.01188092890289966	0.19364422839974796	3.657170281833585	FALSE
ENSG00000118246	22868	FASTKD2	FASTKD2	protein_coding	FAST kinase domains 2 [Source:HGNC Symbol;Acc:HGNC:29160]	2	1	206765357	206796189	0.1853220254016244	0.20400701676947858	0.014068972661968498	4.230516035909628	3.686917398117875	0.011896165265831052	0.19364422839974796	3.6562437171155087	FALSE
ENSG00000182010	219790	RTKN2	RTKN2	protein_coding	rhotekin 2 [Source:HGNC Symbol;Acc:HGNC:19364]	10	-1	62183035	62268844	0.2881347725739285	0.4742404100860793	0.21899051466420558	3.0984001127340295	3.68914113289929	0.01190342227604254	0.19364422839974796	3.655802809705109	FALSE
ENSG00000176049	9832	JAKMIP2	JAKMIP2	protein_coding	janus kinase and microtubule interacting protein 2 [Source:HGNC Symbol;Acc:HGNC:29067]	5	-1	147585438	147782775	0.16398291163941855	0.4592517436127447	0.16280084976102743	3.414308325926492	3.6928067977949275	0.011909439606256487	0.19364422839974796	3.6554374212428997	FALSE
ENSG00000260228	NA	AC009119.1	AC009119.1	lncRNA	novel transcript, antisense to CDH13	16	-1	83789967	83807834	0.41817347027894614	0.3315182966588112	-0.013936135712834133	1.4602588797512859	3.6879827865227184	0.011910037643824353	0.19364422839974796	3.6554011167356477	FALSE
ENSG00000135365	51317	PHF21A	PHF21A	protein_coding	PHD finger protein 21A [Source:HGNC Symbol;Acc:HGNC:24156]	11	-1	45929323	46121178	-0.06827205928109092	-0.384625285238787	-0.14951583363185575	8.570674342568196	3.6861716903271358	0.011925649400918533	0.19369502393470928	3.6544540235024656	FALSE
ENSG00000148840	23082	PPRC1	PPRC1	protein_coding	PPARG related coactivator 1 [Source:HGNC Symbol;Acc:HGNC:30025]	10	1	102132994	102150333	0.0795341909542195	0.3328542767604553	0.0960132017718835	4.283860509042568	3.6821987788614403	0.0119570507179077	0.1938077452419263	3.6525527456977414	FALSE
ENSG00000173473	6599	SMARCC1	SMARCC1	protein_coding	SWI/SNF related, matrix associated, actin dependent regulator of chromatin subfamily c member 1 [Source:HGNC Symbol;Acc:HGNC:11104]	3	-1	47585269	47782106	0.06883129650866403	0.163707064778174	0.03283075521903721	6.678191677773211	3.682935088789812	0.011957579278997064	0.1938077452419263	3.6525207846663257	FALSE
ENSG00000230724	NA	LINC01001	LINC01001	lncRNA	long intergenic non-protein coding RNA 1001 [Source:HGNC Symbol;Acc:HGNC:38540]	11	-1	127204	139612	-0.18945643950873078	-0.6016802565692194	-0.09297958544429522	3.0949601339360275	3.682162184302131	0.012008891381867334	0.1943569513843718	3.649424654476173	FALSE
ENSG00000197818	23315	SLC9A8	SLC9A8	protein_coding	solute carrier family 9 member A8 [Source:HGNC Symbol;Acc:HGNC:20728]	20	1	49812713	49892242	-0.09283199818664546	-0.39134714406016435	-0.08803909290023147	6.794483166345636	3.6812570205393937	0.012016524813204345	0.1943569513843718	3.648965173917892	FALSE
ENSG00000204592	3133	HLA-E	HLA-E	protein_coding	major histocompatibility complex, class I, E [Source:HGNC Symbol;Acc:HGNC:4962]	6	1	30489509	30494194	-0.11371068516814395	-0.27260982920389154	-0.10222114270828962	11.350370032563012	3.6799202387867234	0.012037711780328416	0.19449682023403547	3.647691368500445	FALSE
ENSG00000129682	2258	FGF13	FGF13	protein_coding	fibroblast growth factor 13 [Source:HGNC Symbol;Acc:HGNC:3670]	X	-1	138614727	139222777	-0.13476054401555843	-0.9109421458138345	-0.35078129098657135	4.539754278250065	3.682759351229394	0.012075975924589326	0.19475708522624702	3.645396435544528	FALSE
ENSG00000081181	384	ARG2	ARG2	protein_coding	arginase 2 [Source:HGNC Symbol;Acc:HGNC:664]	14	1	67619920	67651708	-0.16117917151575592	-1.062101068909887	-0.2701910415487019	1.2703918609821432	3.6735889460972535	0.012093128725456039	0.19475708522624702	3.644370003367273	FALSE
ENSG00000198157	79366	HMGN5	HMGN5	protein_coding	high mobility group nucleosome binding domain 5 [Source:HGNC Symbol;Acc:HGNC:8013]	X	-1	81113699	81201913	0.16193422836306173	0.4740170228812346	0.11593059438384253	2.573594941810574	3.6751006038330756	0.012096367286931595	0.19475708522624702	3.644176367263292	FALSE
ENSG00000115085	7535	ZAP70	ZAP70	protein_coding	zeta chain of T cell receptor associated protein kinase 70 [Source:HGNC Symbol;Acc:HGNC:12858]	2	1	97713560	97739862	0.1353304704710493	0.28300858843467025	0.21247271233561854	6.308014373837705	3.6753656974799704	0.012109360819045373	0.19475708522624702	3.643399987256282	FALSE
ENSG00000203734	345930	ECT2L	ECT2L	protein_coding	epithelial cell transforming 2 like [Source:HGNC Symbol;Acc:HGNC:21118]	6	1	138795926	138904070	0.6299621802169991	-0.4056682967475663	-0.047963212616240126	-0.2972566300624076	3.6718087800859265	0.012116600299357124	0.19475708522624702	3.642967775201409	FALSE
ENSG00000121988	84083	ZRANB3	ZRANB3	protein_coding	zinc finger RANBP2-type containing 3 [Source:HGNC Symbol;Acc:HGNC:25249]	2	-1	135136916	135531218	0.16672435082886736	0.2637359739873274	0.1542233837065588	3.9944700617386757	3.6713692321939027	0.012146132128748025	0.1950296640258909	3.6412072960347683	FALSE
ENSG00000123983	2181	ACSL3	ACSL3	protein_coding	acyl-CoA synthetase long chain family member 3 [Source:HGNC Symbol;Acc:HGNC:3570]	2	1	222860942	222944639	-0.03851943406967077	-0.36073007917999406	-0.08143596728071642	5.919475768033901	3.670537484096228	0.012190438181722722	0.19536252487898068	3.6385739778016237	FALSE
ENSG00000137502	27314	RAB30	RAB30	protein_coding	RAB30, member RAS oncogene family [Source:HGNC Symbol;Acc:HGNC:9770]	11	-1	82973133	83071923	0.14038132898401176	0.6796777655090773	0.11501039164079414	2.2280665524877725	3.6703168305026095	0.012203331969578292	0.19536252487898068	3.637809410660118	FALSE
ENSG00000110330	329	BIRC2	BIRC2	protein_coding	baculoviral IAP repeat containing 2 [Source:HGNC Symbol;Acc:HGNC:590]	11	1	102347211	102378670	0.06937179761266954	-0.40194169295298676	-0.12571393035054085	6.199499034243484	3.668024229665794	0.012214000756666453	0.19536252487898068	3.637177381748319	FALSE
ENSG00000165392	7486	WRN	WRN	protein_coding	WRN RecQ like helicase [Source:HGNC Symbol;Acc:HGNC:12791]	8	1	31033788	31175916	0.11312482572649367	0.2911637899065686	0.10510217345769167	4.120496141165512	3.667058283740575	0.012217242546103492	0.19536252487898068	3.636985442882622	FALSE
ENSG00000163736	5473	PPBP	PPBP	protein_coding	pro-platelet basic protein [Source:HGNC Symbol;Acc:HGNC:9240]	4	-1	73986439	73988190	-0.3154241445176175	-0.5586383926695395	-0.22617444562455358	8.039879295086694	3.669925439301338	0.012231867708028967	0.19539495367583656	3.6361201443259024	FALSE
ENSG00000131471	8639	AOC3	AOC3	protein_coding	amine oxidase copper containing 3 [Source:HGNC Symbol;Acc:HGNC:550]	17	1	42851184	42858130	-0.16140332934406904	0.6577238959433246	0.19409619757321192	3.173722767920944	3.6653289037923775	0.012273643087789927	0.19586057400690285	3.6336541054146196	FALSE
ENSG00000100918	9985	REC8	REC8	protein_coding	REC8 meiotic recombination protein [Source:HGNC Symbol;Acc:HGNC:16879]	14	1	24171853	24180257	-0.11846287296761503	-0.5069985868729565	-0.05980144845618985	4.786536510041714	3.6605197361536073	0.012337349609500862	0.19641872149510697	3.6299093301900665	FALSE
ENSG00000238197	NA	PAXBP1-AS1	PAXBP1-AS1	lncRNA	PAXBP1 antisense RNA 1 [Source:HGNC Symbol;Acc:HGNC:39603]	21	1	32728097	32747065	0.3518045141913349	-0.24059315955480498	-0.08118478979156102	2.1903378434698166	3.658242433771388	0.012356330389633428	0.19641872149510697	3.6287972922111322	FALSE
ENSG00000140678	3687	ITGAX	ITGAX	protein_coding	integrin subunit alpha X [Source:HGNC Symbol;Acc:HGNC:6152]	16	1	31355134	31382997	-0.05775083837692355	-0.32937090742560554	-0.03745847763274773	10.187758939412051	3.66259435749756	0.012367217767172214	0.19641872149510697	3.6281601865387145	FALSE
ENSG00000128918	8854	ALDH1A2	ALDH1A2	protein_coding	aldehyde dehydrogenase 1 family member A2 [Source:HGNC Symbol;Acc:HGNC:15472]	15	-1	57953424	58497866	0.00635547010949202	-0.5775956810545633	-0.3263682220738311	6.23064091980191	3.661720614955917	0.012367640840821002	0.19641872149510697	3.6281354403452255	FALSE
ENSG00000157985	116987	AGAP1	AGAP1	protein_coding	ArfGAP with GTPase domain, ankyrin repeat and PH domain 1 [Source:HGNC Symbol;Acc:HGNC:16922]	2	1	235494043	236131800	0.2755351523831475	0.4464340365125645	0.14194213089576432	3.605558155814239	3.6643379793643485	0.012371935458753112	0.19641872149510697	3.6278842890915555	FALSE
ENSG00000181788	6478	SIAH2	SIAH2	protein_coding	siah E3 ubiquitin protein ligase 2 [Source:HGNC Symbol;Acc:HGNC:10858]	3	-1	150741125	150763477	-0.05155538757665214	-0.7765330283955804	-0.10281529971192285	6.928814041811649	3.6591965836531104	0.012397359526279399	0.1966211079878525	3.626399235157516	FALSE
ENSG00000198060	54708	MARCH5	MARCH5	protein_coding	membrane associated ring-CH-type finger 5 [Source:HGNC Symbol;Acc:HGNC:26025]	10	1	92291167	92353964	-0.05415044901715084	-0.24122649565620832	-0.13528335681914064	5.276279500225822	3.655131434621026	0.012433545631474061	0.19699359171582653	3.6242907232555948	FALSE
ENSG00000185345	5071	PRKN	PRKN	protein_coding	parkin RBR E3 ubiquitin protein ligase [Source:HGNC Symbol;Acc:HGNC:8607]	6	-1	161347417	162727771	0.25931602038383017	0.32452656769364907	0.13890187395052714	5.102517834148211	3.657802537359438	0.012451908374822107	0.1970832151039446	3.6232230644514423	FALSE
ENSG00000101162	81027	TUBB1	TUBB1	protein_coding	tubulin beta 1 class VI [Source:HGNC Symbol;Acc:HGNC:16257]	20	1	59019254	59026654	-0.1832254624161543	-0.6842785359397086	-0.2807771713651051	8.214267060703387	3.653345921218459	0.012496194350516781	0.197582538808222	3.620654529092254	FALSE
ENSG00000105011	55723	ASF1B	ASF1B	protein_coding	anti-silencing function 1B histone chaperone [Source:HGNC Symbol;Acc:HGNC:20996]	19	-1	14119512	14136613	-0.18396688657561572	0.5421614683092095	0.12017849588283351	4.21419334688879	3.6480123326142766	0.012565978513095313	0.19848359747110123	3.6166252744229346	FALSE
ENSG00000226479	79134	TMEM185B	TMEM185B	protein_coding	transmembrane protein 185B [Source:HGNC Symbol;Acc:HGNC:18896]	2	-1	120217479	120223400	-0.1195349231739411	-0.35377765771366587	-0.09848167569647955	5.171888919786062	3.6471076623629437	0.012588648449584305	0.19863939583062273	3.6153210825289044	FALSE
ENSG00000108666	64149	C17orf75	C17orf75	protein_coding	chromosome 17 open reading frame 75 [Source:HGNC Symbol;Acc:HGNC:30173]	17	-1	32324565	32350023	0.06372939491915654	0.41029564341982727	0.13296474830042598	2.742854012996257	3.641548702328755	0.01260146370668716	0.19863953613254529	3.6145848496294177	FALSE
ENSG00000121310	55268	ECHDC2	ECHDC2	protein_coding	enoyl-CoA hydratase domain containing 2 [Source:HGNC Symbol;Acc:HGNC:23408]	1	-1	52895910	52927212	0.17624923596883693	0.23355748361301043	0.18080273834540836	5.096794276764018	3.640849462349426	0.012695841544471	0.19970478110877196	3.6091854826533	FALSE
ENSG00000147010	30011	SH3KBP1	SH3KBP1	protein_coding	SH3 domain containing kinase binding protein 1 [Source:HGNC Symbol;Acc:HGNC:13867]	X	-1	19533977	19887600	-0.06227604724609977	-0.11490520060809699	-0.07545358553953734	8.779043966793274	3.6399345809025543	0.01270993805091319	0.19970478110877196	3.608382416139289	FALSE
ENSG00000159840	7791	ZYX	ZYX	protein_coding	zyxin [Source:HGNC Symbol;Acc:HGNC:13200]	7	1	143381295	143391111	-0.13510760308069952	-0.32132407758182574	-0.07906433769391612	9.13999443110313	3.641498842480531	0.012715954029218919	0.19970478110877196	3.6080399578779208	FALSE
ENSG00000126858	55288	RHOT1	RHOT1	protein_coding	ras homolog family member T1 [Source:HGNC Symbol;Acc:HGNC:21168]	17	1	32142454	32253374	-0.10270657818771403	-0.2369297262538182	-0.03425156655702339	6.80666188070585	3.6384956004452897	0.012720541791984187	0.19970478110877196	3.607778907740967	FALSE
ENSG00000144741	115286	SLC25A26	SLC25A26	protein_coding	solute carrier family 25 member 26 [Source:HGNC Symbol;Acc:HGNC:20661]	3	1	66133610	66388116	0.2537523718700795	0.147592675670515	0.029890890504447355	4.028963984555818	3.6362302281784507	0.012734329629611777	0.19971909695137338	3.6069949183692245	FALSE
ENSG00000170456	160518	DENND5B	DENND5B	protein_coding	DENN domain containing 5B [Source:HGNC Symbol;Acc:HGNC:28338]	12	-1	31382226	31591136	0.05827781949145306	0.5600419356580766	0.11536998282960402	3.9189979038108445	3.639997075090846	0.012752885066352285	0.1998080810749397	3.6059411578942044	FALSE
ENSG00000186583	375686	SPATC1	SPATC1	protein_coding	spermatogenesis and centriole associated 1 [Source:HGNC Symbol;Acc:HGNC:30510]	8	1	144012280	144047114	-0.150966811795365	-1.0173562434704053	-0.0951905744044668	0.7733688038844837	3.6319255478797006	0.012813470110349648	0.20033868147753184	3.6025110298184306	FALSE
ENSG00000143162	8804	CREG1	CREG1	protein_coding	cellular repressor of E1A stimulated genes 1 [Source:HGNC Symbol;Acc:HGNC:2351]	1	-1	167529117	167553805	-0.08376552558172545	-0.5810913880440564	-0.15141219007941847	6.642202115882957	3.633611085550904	0.012821021393803186	0.20033868147753184	3.6020846210638893	FALSE
ENSG00000139675	144983	HNRNPA1L2	HNRNPA1L2	protein_coding	heterogeneous nuclear ribonucleoprotein A1 like 2 [Source:HGNC Symbol;Acc:HGNC:27067]	13	1	52642425	52643796	0.14032431891085914	0.5595906267143443	0.12273709028447728	1.5700232688095028	3.6285514970302417	0.012833953255335442	0.20033868147753184	3.601354954134653	FALSE
ENSG00000105501	8778	SIGLEC5	SIGLEC5	protein_coding	sialic acid binding Ig like lectin 5 [Source:HGNC Symbol;Acc:HGNC:10874]	19	-1	51611927	51645545	0.013235594032487351	-0.5746135292326955	-0.36135674633798437	2.4341010057468933	3.6326398628381873	0.012844816052081851	0.20033868147753184	3.6007425916052807	FALSE
ENSG00000143184	6375	XCL1	XCL1	protein_coding	X-C motif chemokine ligand 1 [Source:HGNC Symbol;Acc:HGNC:10645]	1	1	168576605	168582069	0.2102828290421757	1.1798960740078315	0.24190380972092718	0.05576083052822821	3.632044208799973	0.012852031642089064	0.20033868147753184	3.6003361130175118	FALSE
ENSG00000160712	3570	IL6R	IL6R	protein_coding	interleukin 6 receptor [Source:HGNC Symbol;Acc:HGNC:6019]	1	1	154405193	154469450	-0.13326579036902256	-0.17295290066620764	-0.07061290993199293	9.262851521249228	3.6313588780040735	0.012868131025725198	0.20033868147753184	3.5994299901396123	FALSE
ENSG00000283064	NA	AL353759.1	AL353759.1	lncRNA	novel transcript, antisense to HIST1H2BD	6	-1	26160765	26172802	-0.018836564265797835	-0.5300016522831721	-0.3487732985795855	3.085153102355207	3.630271549513498	0.012877162364328492	0.20033868147753184	3.5989221674660796	FALSE
ENSG00000030582	2896	GRN	GRN	protein_coding	granulin precursor [Source:HGNC Symbol;Acc:HGNC:4601]	17	1	44345246	44353106	-0.18424316265423601	-0.3377621139997283	-0.11091540320749932	8.157252898984467	3.6300962261923875	0.012892473544269601	0.200375908963092	3.5980620370488254	FALSE
ENSG00000204264	5696	PSMB8	PSMB8	protein_coding	proteasome subunit beta 8 [Source:HGNC Symbol;Acc:HGNC:9545]	6	-1	32840717	32844679	-0.08872324634273913	-0.3810235387169317	-0.08981440899787198	6.7929722402627295	3.6263456822592106	0.0129451694321284	0.20099351657832193	3.595109432456075	FALSE
ENSG00000068400	56850	GRIPAP1	GRIPAP1	protein_coding	GRIP1 associated protein 1 [Source:HGNC Symbol;Acc:HGNC:18706]	X	-1	48973720	49002264	-0.05334609138104049	-0.24814920907404697	-0.05722864385822883	6.089921986551269	3.6233462748974805	0.01297421706632471	0.20101036782082266	3.5934869220972163	FALSE
ENSG00000172340	8801	SUCLG2	SUCLG2	protein_coding	succinate-CoA ligase GDP-forming beta subunit [Source:HGNC Symbol;Acc:HGNC:11450]	3	-1	67360460	67654614	0.152329953812323	0.19090236128765403	0.061321476967301794	6.143856072817774	3.6234020540432237	0.01300167548818266	0.20101036782082266	3.5919564670762294	FALSE
ENSG00000060688	9410	SNRNP40	SNRNP40	protein_coding	small nuclear ribonucleoprotein U5 subunit 40 [Source:HGNC Symbol;Acc:HGNC:30857]	1	-1	31259568	31296788	0.060035102339744836	0.25928553305488566	0.12009566555026524	4.5016667211262424	3.6198051773759428	0.013003644323805734	0.20101036782082266	3.59184685209928	FALSE
ENSG00000169855	6091	ROBO1	ROBO1	protein_coding	roundabout guidance receptor 1 [Source:HGNC Symbol;Acc:HGNC:10249]	3	-1	78597239	79767998	0.3601433733153766	0.2953035060640671	0.5497353780314993	0.48167693655034405	3.6223936819613356	0.013020101089752266	0.20101036782082266	3.5909312601531416	FALSE
ENSG00000225032	NA	AL162586.1	AL162586.1	lncRNA	novel transcript	9	1	127816066	127822520	0.21091909363525516	0.2584496050636171	0.22542180592953132	2.6739965755966386	3.6213913397987163	0.013024579455847179	0.20101036782082266	3.5906822982015814	FALSE
ENSG00000266389	NA	AC002091.2	AC002091.2	lncRNA	novel transcript	17	1	8965896	8967070	-0.2594394122229037	-0.8257903195697416	-0.18865434508308954	0.449322691392016	3.61767768571902	0.013037912933760235	0.20101036782082266	3.589941560622582	FALSE
ENSG00000151746	636	BICD1	BICD1	protein_coding	BICD cargo adaptor 1 [Source:HGNC Symbol;Acc:HGNC:1049]	12	1	32106835	32383633	0.1274035395343011	0.28771502380905173	0.06888788819876983	4.979462977539138	3.6220905854851138	0.013038456843705816	0.20101036782082266	3.589911359703881	FALSE
ENSG00000023909	2730	GCLM	GCLM	protein_coding	glutamate-cysteine ligase modifier subunit [Source:HGNC Symbol;Acc:HGNC:4312]	1	-1	93885199	93909456	0.06260374017978146	-0.5032512786540686	-0.16253057999775486	4.296171179345987	3.618208358172226	0.013054044586199184	0.20101036782082266	3.589046368192848	FALSE
ENSG00000104783	3783	KCNN4	KCNN4	protein_coding	potassium calcium-activated channel subfamily N member 4 [Source:HGNC Symbol;Acc:HGNC:6293]	19	-1	43766533	43781257	0.12796334545825638	0.33581764972297673	0.1423642232984492	3.5792558155471137	3.622202734431454	0.013062887677350862	0.20101036782082266	3.588556101598488	FALSE
ENSG00000142089	10410	IFITM3	IFITM3	protein_coding	interferon induced transmembrane protein 3 [Source:HGNC Symbol;Acc:HGNC:5414]	11	-1	319676	327537	-0.24609843577741788	-1.095306881455018	-0.15423242112269672	7.746497745838127	3.6204745523024218	0.013078480515833489	0.2010508535987049	3.5876924206873344	FALSE
ENSG00000100300	706	TSPO	TSPO	protein_coding	translocator protein [Source:HGNC Symbol;Acc:HGNC:1158]	22	1	43151547	43163242	-0.19129865549915376	-0.5683296435515304	-0.14869071045614266	6.162960167068486	3.6129412968137258	0.013196420725088271	0.20266305135331106	3.5811924244744	FALSE
ENSG00000079616	3835	KIF22	KIF22	protein_coding	kinesin family member 22 [Source:HGNC Symbol;Acc:HGNC:6391]	16	1	29790719	29805385	0.04114109950458561	0.3559221523456362	0.11026739476970303	4.517205138935186	3.609166114539115	0.01322988869929404	0.2029144786166375	3.579358337553655	FALSE
ENSG00000261087	NA	AP003469.4	AP003469.4	lncRNA	novel transcript	8	-1	101166805	101169629	-0.0014558685164148643	0.33118188482018335	0.3206784083310444	2.4561952040861565	3.607287308986923	0.013242061697605606	0.2029144786166375	3.5786923752360416	FALSE
ENSG00000243547	NA	HNRNPKP4	HNRNPKP4	processed_pseudogene	heterogeneous nuclear ribonucleoprotein K pseudogene 4 [Source:HGNC Symbol;Acc:HGNC:42377]	3	1	96349554	96350939	-0.4350865185240706	0.05932952603965041	-0.0993505604096129	1.7473863366162505	3.604984488469143	0.013252038349471586	0.2029144786166375	3.5781470204669685	FALSE
ENSG00000231887	5554	PRH1	PRH1	protein_coding	proline rich protein HaeIII subfamily 1 [Source:HGNC Symbol;Acc:HGNC:9366]	12	-1	10824960	11171608	0.4018505222389623	0.22698425149445653	-0.03595037609844415	1.390334771548651	3.603726464242381	0.013333639488382008	0.20383092244848333	3.5737015702555888	FALSE
ENSG00000026103	355	FAS	FAS	protein_coding	Fas cell surface death receptor [Source:HGNC Symbol;Acc:HGNC:11920]	10	1	88990531	89017059	-0.05931464116081214	-0.5141319123920756	-0.1207714081879475	6.4526682646220195	3.6033076762710676	0.013347345803256595	0.20383092244848333	3.5729575099166766	FALSE
ENSG00000186230	388567	ZNF749	ZNF749	protein_coding	zinc finger protein 749 [Source:HGNC Symbol;Acc:HGNC:32783]	19	1	57435325	57447101	0.5370358559301494	0.2604541008441377	0.019269532069810583	1.3528096861889365	3.601131820333001	0.013351313081533046	0.20383092244848333	3.5727422828823943	FALSE
ENSG00000236609	54753	ZNF853	ZNF853	protein_coding	zinc finger protein 853 [Source:HGNC Symbol;Acc:HGNC:21767]	7	1	6615610	6624290	0.04899454109006282	0.7712216024210343	0.30901236847100494	1.1820485223270256	3.6006239552862382	0.013368772086765908	0.2038967786015988	3.571795870186618	FALSE
ENSG00000172007	83452	RAB33B	RAB33B	protein_coding	RAB33B, member RAS oncogene family [Source:HGNC Symbol;Acc:HGNC:16075]	4	1	139453232	139476609	-0.09725797857919705	-0.5623380035419545	-0.21967223104269826	4.724163220262097	3.597832018673685	0.013439911745707142	0.2047804234652883	3.5679520969176437	FALSE
ENSG00000093167	9209	LRRFIP2	LRRFIP2	protein_coding	LRR binding FLII interacting protein 2 [Source:HGNC Symbol;Acc:HGNC:6703]	3	-1	37052626	37183689	0.031383834410135675	-0.2858141763476755	-0.14067708367705545	6.469209662235382	3.5974114455514115	0.013486932208869455	0.20506967101036516	3.565422501030007	FALSE
ENSG00000172594	10924	SMPDL3A	SMPDL3A	protein_coding	sphingomyelin phosphodiesterase acid like 3A [Source:HGNC Symbol;Acc:HGNC:17389]	6	1	122789049	122809720	-0.02800849517210644	-0.7059196285779858	-0.2569730545629924	2.7981214477071386	3.5939549776727064	0.013507611964263406	0.20506967101036516	3.564312725343635	FALSE
ENSG00000116017	1820	ARID3A	ARID3A	protein_coding	AT-rich interaction domain 3A [Source:HGNC Symbol;Acc:HGNC:3031]	19	1	925781	975939	-0.16344744767535443	-0.19776646100641146	-0.07414129580268876	6.723382733322624	3.596304426991444	0.013509142267653892	0.20506967101036516	3.56423066837176	FALSE
ENSG00000197063	4097	MAFG	MAFG	protein_coding	MAF bZIP transcription factor G [Source:HGNC Symbol;Acc:HGNC:6781]	17	-1	81918270	81927735	-0.14514879795323568	-0.46709701214092175	-0.2050786123414227	3.028448426112425	3.5936381075713753	0.013511778980890541	0.20506967101036516	3.5640893056565734	FALSE
ENSG00000145687	23635	SSBP2	SSBP2	protein_coding	single stranded DNA binding protein 2 [Source:HGNC Symbol;Acc:HGNC:15831]	5	-1	81413021	81751797	0.06651747570621146	0.36788506065522897	0.055373750076155956	6.317199400757719	3.592704752293232	0.013541122187677078	0.20531412145949085	3.562517952560563	FALSE
ENSG00000130714	10585	POMT1	POMT1	protein_coding	protein O-mannosyltransferase 1 [Source:HGNC Symbol;Acc:HGNC:9202]	9	1	131502902	131523806	0.17942734938324587	0.11769685700958157	0.11383581033227996	4.029566371861438	3.5889613995611396	0.013572749957974221	0.2055926998028693	3.5608280101817047	FALSE
ENSG00000284642	NA	AL139424.2	AL139424.2	lncRNA	novel transcript	1	1	10395416	10397432	0.0724935350621786	-0.8744726619474678	-0.11271031388321094	0.9153785491932969	3.5860781301905664	0.013641805664358526	0.20643711966816108	3.5571516481321237	FALSE
ENSG00000226777	9834	FAM30A	FAM30A	lncRNA	family with sequence similarity 30 member A [Source:HGNC Symbol;Acc:HGNC:19955]	14	1	105917979	105932642	0.16882276149837408	0.5015084078033911	0.17439538697414222	3.720426951360834	3.5894200765486137	0.013663372602478288	0.20656196143961084	3.5560072306533232	FALSE
ENSG00000160172	NA	FAM86C2P	FAM86C2P	transcribed_unprocessed_pseudogene	family with sequence similarity 86 member C2, pseudogene [Source:HGNC Symbol;Acc:HGNC:42392]	11	-1	67791648	67805336	0.7040238979867561	0.10115599793306	0.2856050491964973	-0.44308850755462537	3.5798597967853016	0.013696954867541841	0.20686803013674926	3.5542287746732186	FALSE
ENSG00000225163	NA	LINC00618	LINC00618	lncRNA	long intergenic non-protein coding RNA 618 [Source:HGNC Symbol;Acc:HGNC:20110]	14	1	96931367	96945394	0.4978336133755374	0.5643936282197498	0.40260195780855873	-0.16590473137706568	3.578828383250117	0.013723786468738536	0.20707164583327184	3.5528109050732617	FALSE
ENSG00000152223	57724	EPG5	EPG5	protein_coding	ectopic P-granules autophagy protein 5 homolog [Source:HGNC Symbol;Acc:HGNC:29331]	18	-1	45847609	45967329	-0.03568532983770783	-0.4626005064674123	-0.1538404705327481	6.267614269107484	3.5816091828674503	0.013742638964295955	0.20715458986899377	3.551816309519108	FALSE
ENSG00000127824	7277	TUBA4A	TUBA4A	protein_coding	tubulin alpha 4a [Source:HGNC Symbol;Acc:HGNC:12407]	2	-1	219249710	219278170	-0.19466404661825434	-0.32590112721392145	-0.12318731387699125	6.916721687283626	3.581618923961137	0.013772135204303664	0.207397659372771	3.5502628775984166	FALSE
ENSG00000250312	255403	ZNF718	ZNF718	protein_coding	zinc finger protein 718 [Source:HGNC Symbol;Acc:HGNC:26889]	4	1	124501	202303	0.1835299415083287	0.27957131906177474	0.048554474909862526	4.758627891713734	3.5815241609350386	0.013806125149326352	0.20770786342502526	3.548476840820829	FALSE
ENSG00000196405	51466	EVL	EVL	protein_coding	Enah/Vasp-like [Source:HGNC Symbol;Acc:HGNC:20234]	14	1	99971449	100144236	0.1541945792492529	0.21365301413095972	0.1770475445986477	7.7919686651937345	3.5769184308272615	0.013823491486835126	0.20776761284137563	3.5475659793618584	FALSE
ENSG00000250220	NA	AC053527.2	AC053527.2	lncRNA	novel transcript	4	1	73259209	73317953	0.24130364246013883	0.25632901617209297	0.10020361638796373	3.5615340449424444	3.5768448361013547	0.013859299520681939	0.20810415766243714	3.545691405933184	FALSE
ENSG00000167202	23102	TBC1D2B	TBC1D2B	protein_coding	TBC1 domain family member 2B [Source:HGNC Symbol;Acc:HGNC:29183]	15	-1	77984036	78077724	-0.013387304494289286	-0.3670567192124014	-0.04188574508906648	6.169538574655137	3.5746007794737418	0.013883116448577995	0.20826017334032232	3.544447213840337	FALSE
ENSG00000159128	3460	IFNGR2	IFNGR2	protein_coding	interferon gamma receptor 2 [Source:HGNC Symbol;Acc:HGNC:5440]	21	1	33402896	33479348	-0.10605783836242945	-0.26230975841383897	-0.09612123253717086	8.67517458384296	3.5728982632623074	0.013923071732097244	0.2086577445763868	3.5423646700411546	FALSE
ENSG00000072422	9886	RHOBTB1	RHOBTB1	protein_coding	Rho related BTB domain containing 1 [Source:HGNC Symbol;Acc:HGNC:18738]	10	-1	60869438	61001440	-0.14106425106841342	-0.6889239944373524	-0.19022620299719178	3.245526333118771	3.570147405896826	0.013985189541462412	0.209367160950188	3.5391386321347933	FALSE
ENSG00000164134	80155	NAA15	NAA15	protein_coding	N(alpha)-acetyltransferase 15, NatA auxiliary subunit [Source:HGNC Symbol;Acc:HGNC:30782]	4	1	139301505	139420033	0.16154275403945295	0.15534676841408243	0.05181103906900516	5.534959514100226	3.565487616876135	0.014022212292914777	0.209367160950188	3.5372225898137493	FALSE
ENSG00000169756	3987	LIMS1	LIMS1	protein_coding	LIM zinc finger domain containing 1 [Source:HGNC Symbol;Acc:HGNC:6616]	2	1	108534355	108687246	-0.021995608696932265	-0.3071261253816955	-0.12121802548677013	7.0524403709826595	3.5665956829220624	0.014049394253714277	0.209367160950188	3.5358190075770763	FALSE
ENSG00000100372	10478	SLC25A17	SLC25A17	protein_coding	solute carrier family 25 member 17 [Source:HGNC Symbol;Acc:HGNC:10987]	22	-1	40769630	40819399	0.20066540832672727	0.11479839356347443	0.07858771311909514	4.4344501610514495	3.5654581998009487	0.014053453289109218	0.209367160950188	3.5356096425505643	FALSE
ENSG00000104679	203069	R3HCC1	R3HCC1	protein_coding	R3H domain and coiled-coil containing 1 [Source:HGNC Symbol;Acc:HGNC:27329]	8	1	23270120	23296279	0.16311083915316776	0.2734005626347877	0.17624841910116226	2.9727178142574133	3.562538552604042	0.014058612299657543	0.209367160950188	3.5353436267275242	FALSE
ENSG00000107077	23081	KDM4C	KDM4C	protein_coding	lysine demethylase 4C [Source:HGNC Symbol;Acc:HGNC:17071]	9	1	6720863	7175648	0.12531818400289463	0.17620513172147567	0.04960956809160934	6.575431308124122	3.5649809685292504	0.01406153410369877	0.209367160950188	3.535193011379167	FALSE
ENSG00000187118	152100	CMC1	CMC1	protein_coding	C-X9-C motif containing 1 [Source:HGNC Symbol;Acc:HGNC:28783]	3	1	28241584	28325142	0.1407158758782213	0.22110432792069326	0.05405285339129861	4.911030157562083	3.566464414894059	0.014064894701185991	0.209367160950188	3.5350198148773466	FALSE
ENSG00000225450	NA	AL021707.1	AL021707.1	lncRNA	novel transcript	22	1	38739003	38749041	-0.02893803787978395	-0.5683918352394614	-0.10542147346836396	5.119553979642397	3.5606963388041155	0.014143399048219346	0.21033390473339433	3.530985455623423	FALSE
ENSG00000108932	9120	SLC16A6	SLC16A6	protein_coding	solute carrier family 16 member 6 [Source:HGNC Symbol;Acc:HGNC:10927]	17	-1	68267026	68291267	0.013586459173267626	-0.27729895961203915	-0.16938141267346943	5.5458022989914255	3.559589423161946	0.014167563372537446	0.21049145160098498	3.529748081712898	FALSE
ENSG00000056277	55609	ZNF280C	ZNF280C	protein_coding	zinc finger protein 280C [Source:HGNC Symbol;Acc:HGNC:25955]	X	-1	130202707	130268899	0.27991084955791384	0.20810569656655972	0.17549656552392973	2.3615042508023403	3.5521690995722968	0.014253204172769996	0.2111964154848623	3.5253793748586006	FALSE
ENSG00000047230	56474	CTPS2	CTPS2	protein_coding	CTP synthase 2 [Source:HGNC Symbol;Acc:HGNC:2520]	X	-1	16587999	16712936	0.15596437305162453	0.30267734478163727	0.060271122674761674	3.389234162365325	3.5547371750193784	0.01425490853947832	0.2111964154848623	3.525292694277484	FALSE
ENSG00000150667	161835	FSIP1	FSIP1	protein_coding	fibrous sheath interacting protein 1 [Source:HGNC Symbol;Acc:HGNC:21674]	15	-1	39588357	39782841	0.017689859055883356	-0.678839233746628	-0.12076453206444705	1.1706942483266807	3.5518598333078804	0.014260090364588108	0.2111964154848623	3.5250292199816293	FALSE
ENSG00000250274	NA	AC034199.1	AC034199.1	lncRNA	novel transcript	5	-1	170308701	170312716	0.06785201854101217	1.4032389313056055	0.5505794467304196	-0.8894943528036279	3.551382268462473	0.014269476076857435	0.2111964154848623	3.52455223538271	FALSE
ENSG00000279170	100130890	TSTD3	TSTD3	protein_coding	thiosulfate sulfurtransferase like domain containing 3 [Source:HGNC Symbol;Acc:HGNC:40910]	6	1	99520693	99589899	0.13880969655744993	0.42131387677966586	0.08116370285320582	3.841321242340041	3.5567328922638204	0.014313477173816381	0.21164570490282736	3.522320197581781	FALSE
ENSG00000159433	57519	STARD9	STARD9	protein_coding	StAR related lipid transfer domain containing 9 [Source:HGNC Symbol;Acc:HGNC:19162]	15	1	42575606	42720998	0.2814139116898177	0.30060260998846144	0.15100027988607398	2.925291984143486	3.550076673733858	0.014359193379656911	0.21211947477319842	3.520008301970566	FALSE
ENSG00000099917	51586	MED15	MED15	protein_coding	mediator complex subunit 15 [Source:HGNC Symbol;Acc:HGNC:14248]	22	1	20495913	20587632	-0.02311764955252586	-0.16721102863659854	-0.06060899440156386	7.233689350649075	3.547260600601562	0.01439405711816603	0.21243217883908022	3.518250087351483	FALSE
ENSG00000173406	1600	DAB1	DAB1	protein_coding	DAB adaptor protein 1 [Source:HGNC Symbol;Acc:HGNC:2661]	1	-1	56994778	58546734	0.35208155647995504	0.09288809092309057	0.10010075750837752	3.5889734856374207	3.553404358041162	0.014414584541944275	0.21253290953431336	3.5172168279990053	FALSE
ENSG00000074416	11343	MGLL	MGLL	protein_coding	monoglyceride lipase [Source:HGNC Symbol;Acc:HGNC:17038]	3	-1	127689062	128052190	-0.15086068575553785	-0.4313723996705372	-0.1096509245501102	4.576648343273737	3.547649893771971	0.0144505961649865	0.21268679000087962	3.5154076577807882	FALSE
ENSG00000179978	NA	AC140134.1	AC140134.1	unprocessed_pseudogene	NLR family, apoptosis inhibitory protein (NAIP) pseudogene	5	-1	70094659	70128434	-0.07033628033353807	-0.7745204255913715	-0.23626856937447477	3.1444131782197524	3.5462208893775675	0.014452445146085173	0.21268679000087962	3.515314887569581	FALSE
ENSG00000103196	83716	CRISPLD2	CRISPLD2	protein_coding	cysteine rich secretory protein LCCL domain containing 2 [Source:HGNC Symbol;Acc:HGNC:25248]	16	1	84819985	84920768	-0.16819899635306632	-0.4204565848187445	-0.11777456377615861	7.626010890541692	3.5469515037500607	0.014483567048112073	0.21285663775569943	3.5137551378704344	FALSE
ENSG00000110619	833	CARS	CARS	protein_coding	cysteinyl-tRNA synthetase [Source:HGNC Symbol;Acc:HGNC:1493]	11	-1	3000922	3057613	-0.07335532371707496	-0.18306783629446044	-0.08268705861377214	6.055601974780283	3.5397886339148203	0.014514127266598084	0.21285663775569943	3.5122267457597602	FALSE
ENSG00000078687	57690	TNRC6C	TNRC6C	protein_coding	trinucleotide repeat containing adaptor 6C [Source:HGNC Symbol;Acc:HGNC:29318]	17	1	77959240	78108835	0.10808908011975071	0.16085109316636265	0.06488699685012174	6.917550271217356	3.542423082153278	0.014518526874440807	0.21285663775569943	3.512006971413731	FALSE
ENSG00000198690	22909	FAN1	FAN1	protein_coding	FANCD2 and FANCI associated nuclease 1 [Source:HGNC Symbol;Acc:HGNC:29170]	15	1	30890559	30943108	0.17049381475552206	0.07456523024539483	0.17856598353488182	3.6974534356297686	3.542645500901969	0.014518878392465347	0.21285663775569943	3.5119894148036974	FALSE
ENSG00000144524	64708	COPS7B	COPS7B	protein_coding	COP9 signalosome subunit 7B [Source:HGNC Symbol;Acc:HGNC:16760]	2	1	231781671	231809254	0.144618174451889	0.08147126000683824	0.10683947534089915	4.402305152963225	3.537690826039704	0.014551021915351679	0.21312644091503294	3.5103857687537903	FALSE
ENSG00000068024	9759	HDAC4	HDAC4	protein_coding	histone deacetylase 4 [Source:HGNC Symbol;Acc:HGNC:14063]	2	-1	239048168	239401654	-0.05344521276175776	-0.49861443204605965	-0.17369456027966326	7.2121716179094335	3.5372244595760356	0.014580670165542218	0.21335922163936352	3.5089097011425263	FALSE
ENSG00000175274	9537	TP53I11	TP53I11	protein_coding	tumor protein p53 inducible protein 11 [Source:HGNC Symbol;Acc:HGNC:16842]	11	-1	44885903	44951306	-0.1867427388898728	-0.539112028560475	-0.17310673070049729	6.183519018701938	3.5388581343998946	0.014600119761015827	0.21344246711886566	3.5079429877944186	FALSE
ENSG00000076248	7374	UNG	UNG	protein_coding	uracil DNA glycosylase [Source:HGNC Symbol;Acc:HGNC:12572]	12	1	109097574	109110992	0.03796880865985502	0.3811751825170928	0.27103259305978644	2.7342727630136507	3.5328297072992223	0.014619244118382498	0.2135208055746054	3.506993675278501	FALSE
ENSG00000180316	285848	PNPLA1	PNPLA1	protein_coding	patatin like phospholipase domain containing 1 [Source:HGNC Symbol;Acc:HGNC:21246]	6	1	36243203	36312229	0.029876397369560923	-0.626130908449293	-0.22293849864179308	2.7298210236598552	3.5336073604226734	0.014670036979517439	0.21406109462774692	3.5044782952422557	FALSE
ENSG00000178096	51027	BOLA1	BOLA1	protein_coding	bolA family member 1 [Source:HGNC Symbol;Acc:HGNC:24263]	1	1	149887890	149900798	0.42836713485195754	-0.3079251173141251	-0.21550052288919738	1.6487073064919382	3.5322916732272187	0.01469414781123894	0.21421139727455563	3.5032872703179034	FALSE
ENSG00000163958	131540	ZDHHC19	ZDHHC19	protein_coding	zinc finger DHHC-type containing 19 [Source:HGNC Symbol;Acc:HGNC:20713]	3	-1	196197452	196211437	0.3566256133006856	-1.5514509332010258	-0.38053712760504754	2.40843440257728	3.5305374831954133	0.0147298909992374	0.2145308350133064	3.501525166388461	FALSE
ENSG00000116044	4780	NFE2L2	NFE2L2	protein_coding	nuclear factor, erythroid 2 like 2 [Source:HGNC Symbol;Acc:HGNC:7782]	2	-1	177227595	177392697	0.00918365516048437	-0.34281817025350597	-0.14315700323947025	7.1540377775241994	3.5281273296581817	0.014776616136874627	0.2146619611138261	3.4992280000878484	FALSE
ENSG00000008405	1407	CRY1	CRY1	protein_coding	cryptochrome circadian regulator 1 [Source:HGNC Symbol;Acc:HGNC:2384]	12	-1	106991364	107093549	0.16920109324895397	0.27203591264653165	0.09188531674002005	3.71128338208491	3.5255738944739377	0.014779744565337592	0.2146619611138261	3.499074451429245	FALSE
ENSG00000125538	3553	IL1B	IL1B	protein_coding	interleukin 1 beta [Source:HGNC Symbol;Acc:HGNC:5992]	2	-1	112829751	112836816	-0.0835003857581179	-0.6052063128001668	-0.08112280842980059	6.1110055792337805	3.5288762294455553	0.014780412253856377	0.2146619611138261	3.499041684269254	FALSE
ENSG00000173214	91749	MFSD4B	MFSD4B	protein_coding	major facilitator superfamily domain containing 4B [Source:HGNC Symbol;Acc:HGNC:21053]	6	1	111259279	111445354	0.1660741312028302	0.3722379648334806	0.05953617348189417	3.3618435783993585	3.523481125798	0.014821057996402492	0.214907800823666	3.497049712579886	FALSE
ENSG00000100911	5721	PSME2	PSME2	protein_coding	proteasome activator subunit 2 [Source:HGNC Symbol;Acc:HGNC:9569]	14	-1	24143362	24147570	-0.17876631666344758	-0.47641312654797646	-0.07881916830447513	6.189322009872776	3.525249326656801	0.014838883836208839	0.214907800823666	3.4961777973079773	FALSE
ENSG00000092929	201294	UNC13D	UNC13D	protein_coding	unc-13 homolog D [Source:HGNC Symbol;Acc:HGNC:23147]	17	-1	75827225	75844717	-0.06969827430724644	-0.2462262619163989	-0.06363896751295094	7.204350708369826	3.5258010516594327	0.01483890495017383	0.214907800823666	3.4961767651720947	FALSE
ENSG00000171791	596	BCL2	BCL2	protein_coding	BCL2 apoptosis regulator [Source:HGNC Symbol;Acc:HGNC:990]	18	-1	63123346	63320128	0.12427454929348002	0.3761028687420403	0.15377114043561038	7.7299790493231715	3.5230607382417416	0.014884989254009983	0.21536305270894518	3.49392741615422	FALSE
ENSG00000225873	102724231	C3orf86	C3orf86	transcribed_unitary_pseudogene	chromosome 3 open reading frame 86 [Source:HGNC Symbol;Acc:HGNC:44570]	3	-1	44421127	44439946	-0.15780719111052582	-0.6140966741543198	-0.1769024502642217	5.199766548471783	3.52312347311351	0.014898108152710862	0.21536305270894518	3.493288343441433	FALSE
ENSG00000175137	80851	SH3BP5L	SH3BP5L	protein_coding	SH3 binding domain protein 5 like [Source:HGNC Symbol;Acc:HGNC:29360]	1	-1	248810446	248825915	-0.06840957689075124	-0.3165287730784559	-0.14902241508909275	5.676375021889248	3.521824054841902	0.01493668857577228	0.2157197174104319	3.491412145362044	FALSE
ENSG00000111581	57122	NUP107	NUP107	protein_coding	nucleoporin 107 [Source:HGNC Symbol;Acc:HGNC:29914]	12	1	68686951	68745809	0.11940055991487736	0.1523764308421667	0.10465171986517735	4.632327483907864	3.5182970243627136	0.014967560038832062	0.21596448722076664	3.4899142727789143	FALSE
ENSG00000140391	10099	TSPAN3	TSPAN3	protein_coding	tetraspanin 3 [Source:HGNC Symbol;Acc:HGNC:17752]	15	-1	77041404	77083984	0.09657233246835711	0.3098864695776716	0.16313715636312062	4.221513455658401	3.5185781177300313	0.014989587867946085	0.2160813173045648	3.48884734806191	FALSE
ENSG00000159882	7773	ZNF230	ZNF230	protein_coding	zinc finger protein 230 [Source:HGNC Symbol;Acc:HGNC:13024]	19	1	44002957	44013924	-0.0556486253179282	-0.4261589653828942	-0.21194808933716225	3.8611866268186326	3.515842910377322	0.015036048531737154	0.21654981316227948	3.486602062465785	FALSE
ENSG00000204516	4277	MICB	MICB	protein_coding	MHC class I polypeptide-related sequence B [Source:HGNC Symbol;Acc:HGNC:7091]	6	1	31494881	31511124	-0.07806122321274868	-0.3455253889363977	-0.105376047245356	5.460121557427924	3.516909894780662	0.015055882106461665	0.21657090449335778	3.4856456523864523	FALSE
ENSG00000168615	8754	ADAM9	ADAM9	protein_coding	ADAM metallopeptidase domain 9 [Source:HGNC Symbol;Acc:HGNC:216]	8	1	38996869	39105261	0.05473614545243313	-0.6200258913778015	-0.28080896148867773	4.4596014518565505	3.51281756126667	0.015081059051930138	0.21657090449335778	3.484433360130636	FALSE
ENSG00000100647	9766	SUSD6	SUSD6	protein_coding	sushi domain containing 6 [Source:HGNC Symbol;Acc:HGNC:19956]	14	1	69611596	69715144	-0.023207302929794022	-0.28191953906566675	-0.06373763977319884	8.016187387099654	3.512865180247531	0.015089271917147167	0.21657090449335778	3.4840383342286376	FALSE
ENSG00000136026	10970	CKAP4	CKAP4	protein_coding	cytoskeleton associated protein 4 [Source:HGNC Symbol;Acc:HGNC:16991]	12	-1	106237881	106304279	-0.11928350754524993	-0.4584149458946682	-0.2770193512990369	5.97300425457342	3.5142703561191357	0.015097881779195644	0.21657090449335778	3.4836244405467802	FALSE
ENSG00000197077	85379	KIAA1671	KIAA1671	protein_coding	KIAA1671 [Source:HGNC Symbol;Acc:HGNC:29345]	22	1	24952730	25197448	0.2699198076632682	0.5041281313525728	0.2525855202644968	2.940320022939019	3.514486935300551	0.01512868089490925	0.21657090449335778	3.482145763518702	FALSE
ENSG00000105926	51678	MPP6	MPP6	protein_coding	membrane palmitoylated protein 6 [Source:HGNC Symbol;Acc:HGNC:18167]	7	1	24573268	24694193	0.22161392986508063	0.30674317057758055	0.11579923197131856	3.1957571928458752	3.5104328465334693	0.015143333013041447	0.21657090449335778	3.4814433495800508	FALSE
ENSG00000059588	6894	TARBP1	TARBP1	protein_coding	TAR (HIV-1) RNA binding protein 1 [Source:HGNC Symbol;Acc:HGNC:11568]	1	-1	234391313	234479179	0.16912064816032016	0.273246016307559	0.1979212713298939	4.419696222094525	3.5101252321398513	0.015147552153748203	0.21657090449335778	3.481241210488095	FALSE
ENSG00000173281	79660	PPP1R3B	PPP1R3B	protein_coding	protein phosphatase 1 regulatory subunit 3B [Source:HGNC Symbol;Acc:HGNC:14942]	8	-1	9136255	9151574	-0.10372055267265493	-0.4848168599624753	-0.15568657810692302	7.319799508198178	3.510666164333349	0.015149212260672631	0.21657090449335778	3.481161689932564	FALSE
ENSG00000165914	145567	TTC7B	TTC7B	protein_coding	tetratricopeptide repeat domain 7B [Source:HGNC Symbol;Acc:HGNC:19858]	14	-1	90524564	90816479	-0.16209725031130132	-0.4631391638706828	-0.1529316026581635	4.38111797341982	3.510530387708415	0.015170798331417108	0.2166797909011149	3.4801284785711535	FALSE
ENSG00000089163	23409	SIRT4	SIRT4	protein_coding	sirtuin 4 [Source:HGNC Symbol;Acc:HGNC:14932]	12	1	120302316	120313249	0.09361156659262458	0.28705997372403524	0.5608668779354457	0.11520758966165943	3.504652804869637	0.015199989632811835	0.21689700017897365	3.47873354391767	FALSE
ENSG00000170473	84305	PYM1	PYM1	protein_coding	PYM homolog 1, exon junction complex associated factor [Source:HGNC Symbol;Acc:HGNC:30258]	12	-1	55901413	55932618	0.1826984594654326	0.13788120158350983	0.009040939799552512	4.080045040522305	3.503433259419783	0.015241421729120302	0.2172883202577068	3.476758191125318	FALSE
ENSG00000149196	51501	HIKESHI	HIKESHI	protein_coding	heat shock protein nuclear import factor hikeshi [Source:HGNC Symbol;Acc:HGNC:26938]	11	1	86302211	86345943	0.13391133113980327	0.2013126109038202	0.0778420584454149	4.375180802978656	3.5031678225025127	0.015257825477844607	0.21732243433135692	3.475977571693498	FALSE
ENSG00000211642	NA	IGLV10-54	IGLV10-54	IG_V_gene	immunoglobulin lambda variable 10-54 [Source:HGNC Symbol;Acc:HGNC:5884]	22	1	22038643	22215270	-0.07891579343117608	-0.2299593373310981	-0.7878903411422431	0.3359584649873099	3.5002229578095134	0.01532348460574301	0.21805740341255028	3.472861241343795	FALSE
ENSG00000272758	NA	AC083798.2	AC083798.2	lncRNA	novel transcript, antisense to KPNA1	3	1	122416207	122443180	0.17930426687689952	0.056215935269655085	-0.10189985202910258	3.8260198355118953	3.498995379001645	0.015355660440704761	0.21831114483871195	3.4713388982652726	FALSE
ENSG00000125520	56731	SLC2A4RG	SLC2A4RG	protein_coding	SLC2A4 regulator [Source:HGNC Symbol;Acc:HGNC:15930]	20	1	63739776	63744050	0.11409323437171245	0.2897596064666994	0.1580109465796969	4.079676933293817	3.4978610000854498	0.015369464906445326	0.21831114483871195	3.4706867263395313	FALSE
ENSG00000167984	197358	NLRC3	NLRC3	protein_coding	NLR family CARD domain containing 3 [Source:HGNC Symbol;Acc:HGNC:29889]	16	-1	3539033	3577403	0.15586081342561414	0.3223060801872467	0.17408114448763234	6.116050992203555	3.4975071629975494	0.015404648838829095	0.21861071192962314	3.4690271160179464	FALSE
ENSG00000169026	84179	SLC49A3	SLC49A3	protein_coding	solute carrier family 49 member 3 [Source:HGNC Symbol;Acc:HGNC:26177]	4	-1	681829	689441	-0.296218289644656	-0.3000904266787965	-0.13520275088721445	2.0264577357718365	3.495339246947992	0.01543183629840588	0.21867503990291115	3.4677472486604146	FALSE
ENSG00000147912	26267	FBXO10	FBXO10	protein_coding	F-box protein 10 [Source:HGNC Symbol;Acc:HGNC:13589]	9	-1	37510892	37576380	0.08069829371228265	0.993741722475508	0.21406613758379184	-0.11019486716002069	3.4927175040909946	0.015437377905595236	0.21867503990291115	3.467486646154233	FALSE
ENSG00000146592	9586	CREB5	CREB5	protein_coding	cAMP responsive element binding protein 5 [Source:HGNC Symbol;Acc:HGNC:16844]	7	1	28299321	28825894	-0.15871952169251624	-0.36525710108035203	-0.09066261412507168	9.137704069836781	3.492912664069136	0.015529381631244198	0.21977758985604812	3.4631734309186206	FALSE
ENSG00000070413	9993	DGCR2	DGCR2	protein_coding	DiGeorge syndrome critical region gene 2 [Source:HGNC Symbol;Acc:HGNC:2845]	22	-1	19036282	19122454	-0.0798998238183572	-0.21163542539632532	-0.052421974746042266	7.197385929258861	3.4888878669510186	0.015586991718896152	0.22039182183390904	3.4604854038292667	FALSE
ENSG00000159445	117145	THEM4	THEM4	protein_coding	thioesterase superfamily member 4 [Source:HGNC Symbol;Acc:HGNC:17947]	1	-1	151870866	151909637	0.14179453269316844	0.36351439351243725	0.13741987827854082	4.99467529531038	3.4877190163882306	0.01565458139794552	0.22100529234611443	3.457344174862353	FALSE
ENSG00000229644	NA	NAMPTP1	NAMPTP1	processed_pseudogene	nicotinamide phosphoribosyltransferase pseudogene 1 [Source:HGNC Symbol;Acc:HGNC:17633]	10	-1	36521721	36524234	-0.17424665118522184	-0.6465876580243624	-0.21973855971730133	5.146943822216581	3.48740190427469	0.01565887539735541	0.22100529234611443	3.4571450624347864	FALSE
ENSG00000237886	NA	NALT1	NALT1	lncRNA	NOTCH1 associated lncRNA in T cell acute lymphoblastic leukemia 1 [Source:HGNC Symbol;Acc:HGNC:51192]	9	1	136546212	136549893	0.1303807426991632	0.6485019525850564	-0.21375978508970345	0.2927290903744902	3.4782796735650034	0.015782335801328918	0.22246377352848842	3.4514430742175306	FALSE
ENSG00000261208	NA	AL365475.1	AL365475.1	processed_pseudogene	novel Pumilio domain-containing protein KIAA0020 pseudogene	14	1	52286797	52289268	0.2889881121584702	0.6521313710729227	0.3363489672242631	1.8937793673326646	3.4825160746116994	0.01579089772773295	0.22246377352848842	3.4510492727577518	FALSE
ENSG00000150403	55002	TMCO3	TMCO3	protein_coding	transmembrane and coiled-coil domains 3 [Source:HGNC Symbol;Acc:HGNC:20329]	13	1	113491021	113554590	-0.027626756489026936	-0.44118472424160726	-0.14197912171274002	5.94051845342542	3.476749748988772	0.01587978498091129	0.22351301709520421	3.4469733161679845	FALSE
ENSG00000130363	83861	RSPH3	RSPH3	protein_coding	radial spoke head 3 [Source:HGNC Symbol;Acc:HGNC:21054]	6	-1	158972871	159000187	0.056976243420288626	0.36944162821988963	0.1529421910268026	4.613202906449476	3.476207601944955	0.015940507681681978	0.2241642925209149	3.4442017406616183	FALSE
ENSG00000172572	5139	PDE3A	PDE3A	protein_coding	phosphodiesterase 3A [Source:HGNC Symbol;Acc:HGNC:8778]	12	1	20369245	20684381	-0.4321803757386849	-0.564930176298242	-0.26285389725493385	0.7261998210964907	3.4714048168470786	0.01595565645605295	0.22417408269007005	3.4435119218763712	FALSE
ENSG00000140839	497190	CLEC18B	CLEC18B	protein_coding	C-type lectin domain family 18 member B [Source:HGNC Symbol;Acc:HGNC:33849]	16	-1	74408270	74421953	-0.588657103829474	0.6877522704049979	-0.12663446400137618	-0.2733586422150004	3.4694889759777388	0.016019924559545363	0.224873348274306	3.4405925395992636	FALSE
ENSG00000135048	23670	CEMIP2	CEMIP2	protein_coding	cell migration inducing hyaluronidase 2 [Source:HGNC Symbol;Acc:HGNC:11869]	9	-1	71683366	71816690	-0.02745303345825741	-0.3382766105242248	-0.11477586163228093	7.1862276307875685	3.468571351804771	0.016044316895356705	0.22492277428184765	3.4394875320070124	FALSE
ENSG00000124224	NA	PPP4R1L	PPP4R1L	transcribed_unprocessed_pseudogene	protein phosphatase 4 regulatory subunit 1 like (pseudogene) [Source:HGNC Symbol;Acc:HGNC:15755]	20	-1	58228940	58309451	-0.04481038785266195	-0.3915402784821269	-0.16853827186222223	5.470706788749289	3.467913224764083	0.016064098443134014	0.22492277428184765	3.438592612722043	FALSE
ENSG00000107625	79009	DDX50	DDX50	protein_coding	DExD-box helicase 50 [Source:HGNC Symbol;Acc:HGNC:17906]	10	1	68901286	68946847	0.08525357206173222	0.18300534172381053	0.09205408825649852	4.898922034438522	3.464431972534051	0.016067220909016744	0.22492277428184765	3.438451451124685	FALSE
ENSG00000156475	5521	PPP2R2B	PPP2R2B	protein_coding	protein phosphatase 2 regulatory subunit Bbeta [Source:HGNC Symbol;Acc:HGNC:9305]	5	-1	146581146	147084784	0.29596802050276116	0.37043963411372716	0.14143061134619228	4.404586944403561	3.4705568452902873	0.01608144907991548	0.22492277428184765	3.437808560194755	FALSE
ENSG00000131480	314	AOC2	AOC2	protein_coding	amine oxidase copper containing 2 [Source:HGNC Symbol;Acc:HGNC:549]	17	1	42844580	42850707	-0.12037682306141201	0.5229911876895164	0.22372602902930355	3.422351903320238	3.4631137283845184	0.01616061471099106	0.22517309007807038	3.4342416984010016	FALSE
ENSG00000006756	414	ARSD	ARSD	protein_coding	arylsulfatase D [Source:HGNC Symbol;Acc:HGNC:717]	X	-1	2903972	2929349	-0.07288532666340393	-0.2834372410616384	-0.06312888603375978	4.1697160561758295	3.46261137721066	0.01616544272929768	0.22517309007807038	3.434024725225107	FALSE
ENSG00000152056	130340	AP1S3	AP1S3	protein_coding	adaptor related protein complex 1 subunit sigma 3 [Source:HGNC Symbol;Acc:HGNC:18971]	2	-1	223751686	223838027	0.37704569391663223	0.3377834504670062	0.19597160215085652	0.8594957979864559	3.459533155967661	0.016167645210222396	0.22517309007807038	3.4339257659790854	FALSE
ENSG00000080839	5933	RBL1	RBL1	protein_coding	RB transcriptional corepressor like 1 [Source:HGNC Symbol;Acc:HGNC:9893]	20	-1	36996349	37095997	0.09221129236721179	0.2645364500955081	0.12658692702985447	4.7357900310477294	3.460413926086116	0.016171469224653696	0.22517309007807038	3.4337539814228353	FALSE
ENSG00000146416	51390	AIG1	AIG1	protein_coding	androgen induced 1 [Source:HGNC Symbol;Acc:HGNC:21607]	6	1	143060496	143341058	0.08212457182352068	-0.31660859931845003	-0.1971483847994372	4.677509721973272	3.4617064088221783	0.01617193103906714	0.22517309007807038	3.4337332382370884	FALSE
ENSG00000058056	8975	USP13	USP13	protein_coding	ubiquitin specific peptidase 13 [Source:HGNC Symbol;Acc:HGNC:12611]	3	1	179653040	179789401	0.2544495765946134	0.18943084159108747	0.11885832833864678	3.0842893292439904	3.457630300518381	0.016225810896747076	0.2256297918991012	3.431317123499932	FALSE
ENSG00000221946	53822	FXYD7	FXYD7	protein_coding	FXYD domain containing ion transport regulator 7 [Source:HGNC Symbol;Acc:HGNC:4034]	19	1	35143250	35154301	0.0029224893383225235	1.1311537853054683	0.31617375615834303	-0.21989860836425495	3.4572645737480263	0.01623382423824363	0.2256297918991012	3.4309584585538038	FALSE
ENSG00000132704	79368	FCRL2	FCRL2	protein_coding	Fc receptor like 2 [Source:HGNC Symbol;Acc:HGNC:14875]	1	-1	157745733	157777132	0.27873988119456455	0.5570979039787786	0.23643575234922057	3.3914809554505645	3.458582586844774	0.016320233136130746	0.22644178408642843	3.4271019550868598	FALSE
ENSG00000075785	7879	RAB7A	RAB7A	protein_coding	RAB7A, member RAS oncogene family [Source:HGNC Symbol;Acc:HGNC:9788]	3	1	128726122	128814796	-0.08941623330233527	-0.2079324807608078	-0.091184378520128	9.06791006812426	3.456161504554644	0.01632144378883547	0.22644178408642843	3.4270480654232602	FALSE
ENSG00000143819	2052	EPHX1	EPHX1	protein_coding	epoxide hydrolase 1 [Source:HGNC Symbol;Acc:HGNC:3401]	1	1	225810092	225845563	0.046673496945122205	0.5231444920104927	0.017386386409770846	1.9842416725635406	3.451682531178828	0.016342599929736936	0.2265326787400801	3.4261069784588654	FALSE
ENSG00000137218	10817	FRS3	FRS3	protein_coding	fibroblast growth factor receptor substrate 3 [Source:HGNC Symbol;Acc:HGNC:16970]	6	-1	41770176	41786542	-0.050390513614002916	-0.3869291647152986	-0.1867776748184837	1.969200384156474	3.448609975738589	0.01638049953974173	0.22683415617234934	3.42442408563473	FALSE
ENSG00000162736	23385	NCSTN	NCSTN	protein_coding	nicastrin [Source:HGNC Symbol;Acc:HGNC:17091]	1	1	160343316	160358952	-0.03830729125373797	-0.275880293674775	-0.04453659494861846	6.94934683746175	3.4534767549638525	0.016396006429999496	0.22683415617234934	3.4237366222353747	FALSE
ENSG00000172197	154141	MBOAT1	MBOAT1	protein_coding	membrane bound O-acyltransferase domain containing 1 [Source:HGNC Symbol;Acc:HGNC:21579]	6	-1	20099684	20212469	-0.1173849733290442	-0.2784605642378504	-0.12426245584523198	5.957596146309799	3.4499138464566115	0.016436554051001116	0.22683415617234934	3.421942052150479	FALSE
ENSG00000116106	2043	EPHA4	EPHA4	protein_coding	EPH receptor A4 [Source:HGNC Symbol;Acc:HGNC:3388]	2	-1	221418027	221574202	0.1567134283828204	0.44178873972308297	0.012258722533000014	4.108058487249164	3.4517638772444568	0.016436984639372106	0.22683415617234934	3.421923018405183	FALSE
ENSG00000112977	1611	DAP	DAP	protein_coding	death associated protein [Source:HGNC Symbol;Acc:HGNC:2672]	5	-1	10679230	10761272	0.00789429394596356	-0.31584120543916194	-0.06727584685816042	6.11523238572382	3.450096683866618	0.016441741852244725	0.22683415617234934	3.421712763018198	FALSE
ENSG00000163959	200931	SLC51A	SLC51A	protein_coding	solute carrier family 51 alpha subunit [Source:HGNC Symbol;Acc:HGNC:29955]	3	1	196211487	196243178	0.21632655780498256	-1.2207462393348694	-0.19887055608372134	0.938334027397401	3.446743990878235	0.01647903593742585	0.22683415617234934	3.4200665401192705	FALSE
ENSG00000121060	7706	TRIM25	TRIM25	protein_coding	tripartite motif containing 25 [Source:HGNC Symbol;Acc:HGNC:12932]	17	-1	56836387	56914080	-0.11288509903341915	-0.5323374331608379	-0.059730745414870064	7.618530157760836	3.4461062872891617	0.01650019648623291	0.22683415617234934	3.4191341071895973	FALSE
ENSG00000133055	4608	MYBPH	MYBPH	protein_coding	myosin binding protein H [Source:HGNC Symbol;Acc:HGNC:7552]	1	-1	203167811	203175826	-0.35645626805803443	1.1416643166947094	0.2854640183411989	0.22613530473036314	3.44808187644557	0.0165169009077305	0.22683415617234934	3.418398862520206	FALSE
ENSG00000133678	80195	TMEM254	TMEM254	protein_coding	transmembrane protein 254 [Source:HGNC Symbol;Acc:HGNC:25804]	10	1	80078646	80092557	0.11624600574527381	0.30779321690527545	0.13237185435129578	3.171823603083467	3.4430431673315454	0.01651767682044954	0.22683415617234934	3.4183647285216416	FALSE
ENSG00000163001	112942	CFAP36	CFAP36	protein_coding	cilia and flagella associated protein 36 [Source:HGNC Symbol;Acc:HGNC:30540]	2	1	55519604	55545879	0.11412259679154542	0.2950438726838357	0.10782825137879501	3.584092189618951	3.443682761849311	0.01653960853572898	0.22683415617234934	3.417400558984714	FALSE
ENSG00000162747	2215	FCGR3B	FCGR3B	protein_coding	Fc fragment of IgG receptor IIIb [Source:HGNC Symbol;Acc:HGNC:3620]	1	-1	161623196	161631963	-0.21242672850214345	-0.39322718403829343	-0.1010588856083958	11.3427883485456	3.446726313885629	0.01654469465070446	0.22683415617234934	3.417177141110541	FALSE
ENSG00000256427	NA	AC010175.1	AC010175.1	lncRNA	novel transcript	12	1	9240406	9261050	0.5274210332232867	0.4235564666404047	0.1625677020210157	0.6490541786355024	3.447800103207725	0.016547126671133425	0.22683415617234934	3.4170703335754684	FALSE
ENSG00000255819	NA	KLRC4-KLRK1	KLRC4-KLRK1	protein_coding	KLRC4-KLRK1 readthrough [Source:HGNC Symbol;Acc:HGNC:48357]	12	-1	10372353	10410146	0.2813551024388007	0.5891559702948446	0.11811472812266906	3.708334236192963	3.4484915062991623	0.01655446230333953	0.22683415617234934	3.4167482666309037	FALSE
ENSG00000280734	NA	LINC01232	LINC01232	lncRNA	long intergenic non-protein coding RNA 1232 [Source:HGNC Symbol;Acc:HGNC:49755]	13	-1	99486962	99499306	-0.15750444594751295	-0.5148729262075548	-0.21134668870993709	2.75933985358755	3.4401611315571943	0.01664007885167086	0.2278060574300677	3.4129996644644165	FALSE
ENSG00000069974	5873	RAB27A	RAB27A	protein_coding	RAB27A, member RAS oncogene family [Source:HGNC Symbol;Acc:HGNC:9766]	15	-1	55202966	55319113	-0.071246563594428	-0.2772167449911141	-0.13693294093387315	8.262594115199109	3.439870351354041	0.016687203343521303	0.22788494993451386	3.4109444704615903	FALSE
ENSG00000285444	NA	AL162377.3	AL162377.3	protein_coding	novel transcript	13	-1	51763951	51845159	-0.1348984108550084	-0.4724312643839712	-0.07369489811199881	4.209783038206926	3.440478623165503	0.016687683732283704	0.22788494993451386	3.410923549147442	FALSE
ENSG00000240137	NA	ERICH6-AS1	ERICH6-AS1	lncRNA	ERICH6 antisense RNA 1 [Source:HGNC Symbol;Acc:HGNC:41205]	3	1	150703564	150723005	0.023907075627020595	0.5706041319304538	0.22815182361965944	1.4581237914165606	3.4378079713208263	0.016689917034724243	0.22788494993451386	3.4108262948208714	FALSE
ENSG00000147419	55246	CCDC25	CCDC25	protein_coding	coiled-coil domain containing 25 [Source:HGNC Symbol;Acc:HGNC:25591]	8	-1	27733316	27772653	0.11694512170178002	0.26307870209358536	0.09954209950192047	4.027241156593431	3.436075837857158	0.016714593699349255	0.22802116347458776	3.409752543603062	FALSE
ENSG00000175073	80124	VCPIP1	VCPIP1	protein_coding	valosin containing protein interacting protein 1 [Source:HGNC Symbol;Acc:HGNC:30897]	8	-1	66628487	66667231	-0.015164482465135395	-0.4608966463270432	-0.1274903802650032	6.827237525405091	3.4345035756507496	0.01677768005280483	0.22868066370743034	3.407014551101193	FALSE
ENSG00000152409	133746	JMY	JMY	protein_coding	junction mediating and regulatory protein, p53 cofactor [Source:HGNC Symbol;Acc:HGNC:28916]	5	1	79236131	79327211	0.23504736871952855	0.2190120681083743	0.08512054487163657	4.177969364322722	3.4319149393148374	0.016799012490615568	0.22877039749072703	3.406090998659895	FALSE
ENSG00000161381	57125	PLXDC1	PLXDC1	protein_coding	plexin domain containing 1 [Source:HGNC Symbol;Acc:HGNC:20945]	17	-1	39063313	39154394	0.1413880413904892	0.3698254980600954	0.2906638179454476	3.332899869364996	3.434507027480045	0.016838803721073093	0.22911112676979364	3.404371381788673	FALSE
ENSG00000025772	10953	TOMM34	TOMM34	protein_coding	translocase of outer mitochondrial membrane 34 [Source:HGNC Symbol;Acc:HGNC:15746]	20	-1	44942130	44960397	0.13770657020430785	0.35720024131281086	0.11414074320911215	2.8696367405456873	3.4321057075436445	0.016864639737667247	0.22926154861608822	3.403256991746242	FALSE
ENSG00000144642	27303	RBMS3	RBMS3	protein_coding	RNA binding motif single stranded interacting protein 3 [Source:HGNC Symbol;Acc:HGNC:13427]	3	1	28574791	30010391	0.5934222673115539	0.3795192935495204	0.33434416165530606	-0.12573636191083196	3.423129326252852	0.016966179992938632	0.23043994559585915	3.3988934426395434	FALSE
ENSG00000161551	84765	ZNF577	ZNF577	protein_coding	zinc finger protein 577 [Source:HGNC Symbol;Acc:HGNC:28673]	19	-1	51804816	51890950	0.23174832794773184	0.1375006109552851	0.16234971669487408	3.1061002367530706	3.4213697034810826	0.017067422373660702	0.2314462635200881	3.394568190736097	FALSE
ENSG00000254186	NA	AC113414.1	AC113414.1	lncRNA	novel transcript	5	-1	162424042	163437326	0.4049880349118422	0.605348940211172	0.11672884528019234	0.4322538865600009	3.4187256759012086	0.017070113175616065	0.2314462635200881	3.394453579498357	FALSE
ENSG00000163520	2199	FBLN2	FBLN2	protein_coding	fibulin 2 [Source:HGNC Symbol;Acc:HGNC:3601]	3	1	13549125	13638422	0.45774417640401716	0.8466459536065978	0.20947130497490535	0.19475234821322548	3.418441714480473	0.017110767068562155	0.23179485414888	3.3927241380836057	FALSE
ENSG00000285906	NA	AC083855.2	AC083855.2	lncRNA	Novel transcript, antisense to HRH1	3	-1	11193439	11225877	-0.1777112476577557	-0.5136549970143852	-0.022612795293320248	2.0777862477204465	3.41499733750282	0.017212016668368788	0.23296299349307878	3.3884344212183	FALSE
ENSG00000122085	130916	MTERF4	MTERF4	protein_coding	mitochondrial transcription termination factor 4 [Source:HGNC Symbol;Acc:HGNC:28785]	2	-1	241072169	241102332	0.13881436028001629	0.23507263121997335	0.1051784768251385	5.324377021341919	3.414961290966659	0.017231779596314757	0.2330271432593184	3.3876000058710214	FALSE
ENSG00000107779	657	BMPR1A	BMPR1A	protein_coding	bone morphogenetic protein receptor type 1A [Source:HGNC Symbol;Acc:HGNC:1076]	10	1	86756601	86932838	0.19052784368835027	0.368540693720509	0.14871930482365256	3.2016538097787905	3.4097302451436606	0.017328090209188025	0.23363133198963718	3.383547073084218	FALSE
ENSG00000124177	84181	CHD6	CHD6	protein_coding	chromodomain helicase DNA binding protein 6 [Source:HGNC Symbol;Acc:HGNC:19057]	20	-1	41402083	41618384	0.1491152745359759	0.22912506707192115	0.06867017404737785	5.73862279122703	3.409938206358377	0.01733474179615066	0.23363133198963718	3.3832679800509933	FALSE
ENSG00000243970	NA	PPIEL	PPIEL	transcribed_unprocessed_pseudogene	peptidylprolyl isomerase E like pseudogene [Source:HGNC Symbol;Acc:HGNC:33195]	1	-1	39522280	39559671	0.2458571734635191	0.1683142315302329	0.15034469823724825	3.5795246298619205	3.4130109829281157	0.01734305656642344	0.23363133198963718	3.3829192497953264	FALSE
ENSG00000182700	492311	IGIP	IGIP	protein_coding	IgA inducing protein [Source:HGNC Symbol;Acc:HGNC:33847]	5	1	140125937	140129392	0.10943429937009211	0.30458980130833674	0.2502501826114056	2.5885466609566588	3.4066546580242396	0.017350699512266695	0.23363133198963718	3.382598841552861	FALSE
ENSG00000259097	NA	AL163932.1	AL163932.1	lncRNA	novel transcript	14	-1	98068161	98205143	0.3925558716430748	0.012498289042302695	0.17700078880695655	2.3959032147247625	3.4139490925265488	0.01737759929781048	0.23363133198963718	3.3814722491784006	FALSE
ENSG00000135318	4907	NT5E	NT5E	protein_coding	5'-nucleotidase ecto [Source:HGNC Symbol;Acc:HGNC:8021]	6	1	85449584	85495791	0.12228882782138055	0.6593957203995496	0.2657921431721215	2.8247561138060426	3.4112647258784348	0.01739939211348022	0.23363133198963718	3.3805607989595745	FALSE
ENSG00000119686	55640	FLVCR2	FLVCR2	protein_coding	feline leukemia virus subgroup C cellular receptor family member 2 [Source:HGNC Symbol;Acc:HGNC:20105]	14	1	75578620	75663214	0.03113886996881352	-0.5976107541283512	-0.04807212852348586	3.198156904135556	3.4062576218862994	0.017404570191422216	0.23363133198963718	3.38034439905063	FALSE
ENSG00000030066	23279	NUP160	NUP160	protein_coding	nucleoporin 160 [Source:HGNC Symbol;Acc:HGNC:18017]	11	-1	47778087	47848555	0.17889485464510477	0.11813614329649674	0.10280062205919015	5.568493901140564	3.4052610425011576	0.017412057794995068	0.23363133198963718	3.3800315924160835	FALSE
ENSG00000100442	2287	FKBP3	FKBP3	protein_coding	FKBP prolyl isomerase 3 [Source:HGNC Symbol;Acc:HGNC:3719]	14	-1	45115599	45135319	0.1071746036931293	0.1874229057636546	0.08822507720114137	4.893311806376701	3.40392637325153	0.01743703900095116	0.23363133198963718	3.3789889184842203	FALSE
ENSG00000197980	389170	LEKR1	LEKR1	protein_coding	leucine, glutamate and lysine rich 1 [Source:HGNC Symbol;Acc:HGNC:33765]	3	1	156825481	157046129	0.37795761761013746	0.4917537773524774	0.22327188760985528	0.7310986684876364	3.40798491722667	0.017449950632331797	0.23363133198963718	3.378450584134409	FALSE
ENSG00000106772	158471	PRUNE2	PRUNE2	protein_coding	prune homolog 2 with BCH domain [Source:HGNC Symbol;Acc:HGNC:25209]	9	-1	76611376	76906114	-0.21293938059207237	-0.8292739395443821	-0.3918665087244385	1.6194652583694862	3.4086155443398996	0.017453498500147272	0.23363133198963718	3.3783027288136047	FALSE
ENSG00000117419	79033	ERI3	ERI3	protein_coding	ERI1 exoribonuclease family member 3 [Source:HGNC Symbol;Acc:HGNC:17276]	1	-1	44221070	44355260	0.17636969070634123	0.2850841704676894	0.0807594095872654	4.589063540307383	3.4040509239548857	0.017467768429352583	0.23363133198963718	3.3777083361712976	FALSE
ENSG00000145390	54532	USP53	USP53	protein_coding	ubiquitin specific peptidase 53 [Source:HGNC Symbol;Acc:HGNC:29255]	4	1	119212587	119295517	0.19243488424993996	0.3502007920993757	0.10098165336047808	4.04899092113333	3.407449323117816	0.01747226775243241	0.23363133198963718	3.3775210225739727	FALSE
ENSG00000266490	NA	AC127024.5	AC127024.5	lncRNA	novel transcript	17	1	30792372	30792833	0.41549364513248066	0.272540821385546	0.24890957323144583	1.014748293510416	3.400959871665989	0.017511345793397567	0.23393534170294977	3.375896136880847	FALSE
ENSG00000133065	254428	SLC41A1	SLC41A1	protein_coding	solute carrier family 41 member 1 [Source:HGNC Symbol;Acc:HGNC:19429]	1	-1	205789094	205813748	0.06346089938553227	0.2829186214785982	0.26448484755518514	3.3513627689414514	3.4019856342758317	0.017525167111006875	0.23393534170294977	3.375322292558383	FALSE
ENSG00000164258	4724	NDUFS4	NDUFS4	protein_coding	NADH:ubiquinone oxidoreductase subunit S4 [Source:HGNC Symbol;Acc:HGNC:7711]	5	1	53560633	53683338	0.18820598897739504	0.09321013786913275	0.07603828054481647	4.23909187474608	3.396846657716965	0.01761737361758941	0.23496395716459959	3.3715053392384604	FALSE
ENSG00000117298	1889	ECE1	ECE1	protein_coding	endothelin converting enzyme 1 [Source:HGNC Symbol;Acc:HGNC:3146]	1	-1	21217247	21345572	-0.028323716451487204	-0.31708728064658437	-0.0681994135863479	8.292254603971452	3.399188663091958	0.01764066196514936	0.23507242933112693	3.3705444087577003	FALSE
ENSG00000135426	9840	TESPA1	TESPA1	protein_coding	thymocyte expressed, positive selection associated 1 [Source:HGNC Symbol;Acc:HGNC:29109]	12	-1	54948015	54984762	0.08319424405093777	0.36558761870719675	0.15172856342283067	6.1681643112976206	3.394863645741422	0.017723135244169713	0.23596871310928447	3.3671513739435	FALSE
ENSG00000181215	389197	C4orf50	C4orf50	protein_coding	chromosome 4 open reading frame 50 [Source:HGNC Symbol;Acc:HGNC:33766]	4	-1	5897373	6200555	0.36018840375649475	0.1465373882185437	0.5008415424829509	0.15471408623176958	3.3922226969170266	0.017781203654156294	0.23653880778697967	3.36477168054166	FALSE
ENSG00000160211	2539	G6PD	G6PD	protein_coding	glucose-6-phosphate dehydrogenase [Source:HGNC Symbol;Acc:HGNC:4057]	X	-1	154531391	154547572	-0.14671887405602888	-0.28291676904238205	-0.09776970279429016	7.097633439080756	3.3910418776309807	0.01781075879765809	0.2366784991239516	3.3635634178297944	FALSE
ENSG00000198856	58505	OSTC	OSTC	protein_coding	oligosaccharyltransferase complex non-catalytic subunit [Source:HGNC Symbol;Acc:HGNC:24448]	4	1	108650585	108667820	-0.06286998126478138	0.26666895664002	-0.07388716688694914	4.509179933974243	3.385436104749429	0.017876175015241285	0.2366784991239516	3.360896090578055	FALSE
ENSG00000162408	79707	NOL9	NOL9	protein_coding	nucleolar protein 9 [Source:HGNC Symbol;Acc:HGNC:26265]	1	-1	6521347	6554513	0.15912745780997264	0.1555945132456846	0.09814130751786083	4.902405229121416	3.386481350360409	0.017885273169053258	0.2366784991239516	3.3605258763608705	FALSE
ENSG00000259118	NA	AL139022.1	AL139022.1	lncRNA	novel transcript, antisense to MAX	14	1	65082034	65094212	-0.058321327238859945	-0.7154169165975116	-0.21932001309429855	1.1056681279375729	3.3848575871215854	0.01788657934340194	0.2366784991239516	3.3604727418414435	FALSE
ENSG00000255197	NA	AC090559.1	AC090559.1	lncRNA	novel transcript	11	-1	47381509	47409369	-0.04079822424535564	-0.30147740904878284	-0.040358647679309634	5.718097247977632	3.386138348704916	0.01792493622152883	0.2366784991239516	3.3589141016429225	FALSE
ENSG00000109320	4790	NFKB1	NFKB1	protein_coding	nuclear factor kappa B subunit 1 [Source:HGNC Symbol;Acc:HGNC:7794]	4	1	102501331	102617302	-0.04673951338837734	-0.22521211486914416	-0.0563101231919872	7.153141683320629	3.3847988467913463	0.017947607088765912	0.2366784991239516	3.357994406981556	FALSE
ENSG00000214772	NA	AC010168.1	AC010168.1	lncRNA	novel transcript	12	1	14665655	14757963	-0.22029642052010706	-0.44386251311663677	-0.3278904258456773	3.3819743434426925	3.3865352582868926	0.01795120079461578	0.2366784991239516	3.357848725109267	FALSE
ENSG00000070371	8218	CLTCL1	CLTCL1	protein_coding	clathrin heavy chain like 1 [Source:HGNC Symbol;Acc:HGNC:2093]	22	-1	19179473	19291719	-0.19039604561595255	-0.40407021688747946	-0.25045116153169983	3.7041246915428405	3.384772167435018	0.017965966260995794	0.2366784991239516	3.3572504624687602	FALSE
ENSG00000086189	27292	DIMT1	DIMT1	protein_coding	DIMT1 rRNA methyltransferase and ribosome maturation factor [Source:HGNC Symbol;Acc:HGNC:30217]	5	-1	62347284	62403939	0.1738957966479986	0.16218619565127151	0.12886215549225702	4.063962322402806	3.3809992933456288	0.017996199450862865	0.2366784991239516	3.3560269900318556	FALSE
ENSG00000122643	51251	NT5C3A	NT5C3A	protein_coding	5'-nucleotidase, cytosolic IIIA [Source:HGNC Symbol;Acc:HGNC:17820]	7	-1	33014114	33062797	5.618118182004948e-4	-0.4341105120708608	-0.09151452576275022	6.865269813496283	3.3801384558737437	0.018012150739745166	0.2366784991239516	3.355382289591635	FALSE
ENSG00000170113	123606	NIPA1	NIPA1	protein_coding	NIPA magnesium transporter 1 [Source:HGNC Symbol;Acc:HGNC:17043]	15	1	22773063	22829789	0.18639590996621355	0.008050395739293927	0.15975602410708542	3.921495877747894	3.381556904595688	0.018028856217570423	0.2366784991239516	3.3547077086621857	FALSE
ENSG00000186020	57711	ZNF529	ZNF529	protein_coding	zinc finger protein 529 [Source:HGNC Symbol;Acc:HGNC:29328]	19	-1	36534774	36605276	0.2443863335204405	0.25288195681991416	0.10091641930768426	4.043175003604788	3.3802515084519027	0.018042750449433542	0.2366784991239516	3.3541471160663225	FALSE
ENSG00000212978	NA	AC016747.1	AC016747.1	lncRNA	novel transcript	2	-1	61141592	61144969	0.27837211148227287	0.5345599497041296	0.10034789152854373	0.9619851024172199	3.3775921283576578	0.018055720927356966	0.2366784991239516	3.3536241771765005	FALSE
ENSG00000173020	156	GRK2	GRK2	protein_coding	G protein-coupled receptor kinase 2 [Source:HGNC Symbol;Acc:HGNC:289]	11	1	67266473	67286556	-0.08773201332431856	-0.13023428653653946	-0.011352996571637084	8.326954770289813	3.380038572565117	0.018078183363641552	0.2366784991239516	3.352719418004623	FALSE
ENSG00000197808	92283	ZNF461	ZNF461	protein_coding	zinc finger protein 461 [Source:HGNC Symbol;Acc:HGNC:21629]	19	-1	36636618	36666853	0.20340838858285382	0.3179468059344392	0.047118572496281104	2.7194223993813647	3.3761493938595777	0.018092630950474208	0.2366784991239516	3.3521380708733752	FALSE
ENSG00000100462	10419	PRMT5	PRMT5	protein_coding	protein arginine methyltransferase 5 [Source:HGNC Symbol;Acc:HGNC:10894]	14	-1	22920525	22929408	-0.03282385414329727	-0.40934663256242554	-0.14193997522134452	4.724319537259486	3.3803051105049655	0.018098816377677993	0.2366784991239516	3.351889318957433	FALSE
ENSG00000197561	1991	ELANE	ELANE	protein_coding	elastase, neutrophil expressed [Source:HGNC Symbol;Acc:HGNC:3309]	19	1	851014	856247	-1.1695602723277663	-0.7400747529246319	-0.009400329817078189	0.1769053361379442	3.3763392357464093	0.01813433599318807	0.2366784991239516	3.350462485010221	FALSE
ENSG00000107890	22852	ANKRD26	ANKRD26	protein_coding	ankyrin repeat domain 26 [Source:HGNC Symbol;Acc:HGNC:29186]	10	-1	26991914	27100498	0.14187828827925744	0.2626137936154566	0.0862285757049237	4.700534739746872	3.376475868687834	0.01813741023659361	0.2366784991239516	3.3503391209112667	FALSE
ENSG00000092531	8773	SNAP23	SNAP23	protein_coding	synaptosome associated protein 23 [Source:HGNC Symbol;Acc:HGNC:11131]	15	1	42491233	42545356	-0.06689240672667972	-0.3029997030321069	-0.09123553959440117	7.885609659842968	3.376818405947842	0.01813861387689532	0.2366784991239516	3.3502908264959843	FALSE
ENSG00000165949	3429	IFI27	IFI27	protein_coding	interferon alpha inducible protein 27 [Source:HGNC Symbol;Acc:HGNC:5397]	14	1	94104836	94116698	1.2801800950223223	-0.8333079921691574	-0.4321460167020474	0.6403822317860683	3.3738749064807405	0.018140023252504734	0.2366784991239516	3.3502342812377424	FALSE
ENSG00000266256	NA	LINC00683	LINC00683	lncRNA	long intergenic non-protein coding RNA 683 [Source:HGNC Symbol;Acc:HGNC:44467]	18	1	76528652	76670111	0.10850799665580263	0.8053742013727289	0.25760837226208105	3.3668155315965005	3.3796550303916577	0.01814712755411939	0.2366784991239516	3.349949316803473	FALSE
ENSG00000003509	55471	NDUFAF7	NDUFAF7	protein_coding	NADH:ubiquinone oxidoreductase complex assembly factor 7 [Source:HGNC Symbol;Acc:HGNC:28816]	2	1	37231631	37253403	0.0846652102887705	-0.2137702062185903	-0.1927469290541363	4.260114640486963	3.375049020227264	0.018151471959516892	0.2366784991239516	3.349775110070828	FALSE
ENSG00000172175	10892	MALT1	MALT1	protein_coding	MALT1 paracaspase [Source:HGNC Symbol;Acc:HGNC:6819]	18	1	58671465	58754477	0.12774903946180988	0.22354688403086576	0.052139607119867995	6.3642421153614395	3.375256285944214	0.01815343996953162	0.2366784991239516	3.3496962081353523	FALSE
ENSG00000141551	1453	CSNK1D	CSNK1D	protein_coding	casein kinase 1 delta [Source:HGNC Symbol;Acc:HGNC:2452]	17	-1	82239023	82273731	-0.0867995773719056	-0.20524140036420835	-0.07917099247278474	7.5647201937329624	3.376242521582332	0.01816232394534679	0.2366784991239516	3.3493401342407836	FALSE
ENSG00000103723	8120	AP3B2	AP3B2	protein_coding	adaptor related protein complex 3 subunit beta 2 [Source:HGNC Symbol;Acc:HGNC:567]	15	-1	82659281	82709946	0.4442248382086377	-1.2781160721764926	-0.27640804609714714	1.4173207216061512	3.3757496888376046	0.018173173390279566	0.2366784991239516	3.3489055155777816	FALSE
ENSG00000105176	8725	URI1	URI1	protein_coding	URI1 prefoldin like chaperone [Source:HGNC Symbol;Acc:HGNC:13236]	19	1	29923644	30016612	0.1156339930003913	0.23164694300009006	0.10576296061260035	5.7153049704884635	3.3739438929189745	0.018201255887373226	0.23684225137401385	3.3477817403227195	FALSE
ENSG00000145555	4651	MYO10	MYO10	protein_coding	myosin X [Source:HGNC Symbol;Acc:HGNC:7593]	5	-1	16661907	16936288	0.31504803119579705	-0.936553393584463	-0.03476024061560332	1.853818759930917	3.3742780796315075	0.018216285596621657	0.23684225137401385	3.3471809975349203	FALSE
ENSG00000168234	125488	TTC39C	TTC39C	protein_coding	tetratricopeptide repeat domain 39C [Source:HGNC Symbol;Acc:HGNC:26595]	18	1	23992773	24135610	0.12256857756125099	0.27337204598504145	0.1732027521999604	6.986110722450241	3.3732148678228127	0.01823884124199086	0.23689357903566702	3.3462803540766246	FALSE
ENSG00000198589	987	LRBA	LRBA	protein_coding	LPS responsive beige-like anchor protein [Source:HGNC Symbol;Acc:HGNC:1742]	4	-1	150264435	151015727	0.15326833617676425	0.20690921509373986	0.08924752455242256	6.625959876108126	3.3709858724486823	0.018250778605352465	0.23689357903566702	3.345804139949875	FALSE
ENSG00000169255	8706	B3GALNT1	B3GALNT1	protein_coding	beta-1,3-N-acetylgalactosaminyltransferase 1 (globoside blood group) [Source:HGNC Symbol;Acc:HGNC:918]	3	-1	161083883	161105411	-0.1650421336942083	-1.0254231780233316	-0.4826951543674628	-0.12305094609334143	3.368641493297685	0.01831023147985369	0.2374013549186397	3.3434369523717677	FALSE
ENSG00000128923	54629	MINDY2	MINDY2	protein_coding	MINDY lysine 48 deubiquitinase 2 [Source:HGNC Symbol;Acc:HGNC:26954]	15	1	58771192	58861900	0.14241201558562072	0.06124032891344246	-0.042258030706245044	5.60020487061513	3.369921619804358	0.018324639436826134	0.2374013549186397	3.3428644196523165	FALSE
ENSG00000085788	23259	DDHD2	DDHD2	protein_coding	DDHD domain containing 2 [Source:HGNC Symbol;Acc:HGNC:29106]	8	1	38225218	38275558	0.16410671937558274	0.23363738946470344	0.17951084190925104	4.602732098056117	3.3682932586952337	0.01833581478902265	0.2374013549186397	3.342420646414752	FALSE
ENSG00000177425	5074	PAWR	PAWR	protein_coding	pro-apoptotic WT1 regulator [Source:HGNC Symbol;Acc:HGNC:8614]	12	-1	79574979	79690964	0.206300334803707	0.38724869545933976	0.14389798658209774	2.5633454850917827	3.366529606546285	0.01841474379564567	0.2378976117763191	3.33929392463836	FALSE
ENSG00000101400	6640	SNTA1	SNTA1	protein_coding	syntrophin alpha 1 [Source:HGNC Symbol;Acc:HGNC:11167]	20	-1	33407955	33443892	0.28909224842823583	0.4043503919315008	0.2969481974419246	1.0591105798784455	3.363004372052763	0.018419852771308254	0.2378976117763191	3.339091990037726	FALSE
ENSG00000140563	55784	MCTP2	MCTP2	protein_coding	multiple C2 and transmembrane domain containing 2 [Source:HGNC Symbol;Acc:HGNC:25636]	15	1	94231538	94483952	-0.019606098338971516	-0.5154867344049614	-0.22174505255968147	8.701323895038099	3.3659282923031224	0.018423457662719297	0.2378976117763191	3.338949538179787	FALSE
ENSG00000067601	NA	PMS2P4	PMS2P4	transcribed_unprocessed_pseudogene	PMS1 homolog 2, mismatch repair system component pseudogene 4 [Source:HGNC Symbol;Acc:HGNC:9129]	7	-1	67287541	67302419	0.22997108027955107	0.40880595937167474	0.1947246751020688	1.4856144214490474	3.3652029222652398	0.018435492834448813	0.2378976117763191	3.3384741514397636	FALSE
ENSG00000176083	257101	ZNF683	ZNF683	protein_coding	zinc finger protein 683 [Source:HGNC Symbol;Acc:HGNC:28495]	1	-1	26361634	26374522	0.34924699258642844	0.7945086322490005	0.27959627874522874	1.9968318703682189	3.367901445103479	0.018452275272808516	0.23791624418664414	3.3378117576828372	FALSE
ENSG00000197415	79674	VEPH1	VEPH1	protein_coding	ventricular zone expressed PH domain containing 1 [Source:HGNC Symbol;Acc:HGNC:25735]	3	-1	157259742	157533619	-0.08247497632616152	-0.8832639685728955	-0.1223956279433382	1.358714111829083	3.3614605586138735	0.018520174357514452	0.2385933757968494	3.3351378481400755	FALSE
ENSG00000275294	NA	LINC02340	LINC02340	lncRNA	long intergenic non-protein coding RNA 2340 [Source:HGNC Symbol;Acc:HGNC:53260]	13	-1	27178263	27251288	0.29365513353131145	-0.029381046937050542	-0.07857382890132857	2.6501883729923708	3.3602753911190404	0.018545227716603434	0.2387099223403	3.334153663669657	FALSE
ENSG00000067992	5165	PDK3	PDK3	protein_coding	pyruvate dehydrogenase kinase 3 [Source:HGNC Symbol;Acc:HGNC:8811]	X	1	24465221	24550466	-0.11838521798665672	-0.23003713452233482	-0.09621005303687803	7.086880057690538	3.3612613321061184	0.018560000408897027	0.2387099223403	3.3335739523925683	FALSE
ENSG00000080823	5891	MOK	MOK	protein_coding	MOK protein kinase [Source:HGNC Symbol;Acc:HGNC:9833]	14	-1	102224500	102305190	0.0012586835998009893	0.7899305175352429	0.3740374295069657	1.2416617839266657	3.3562168657786824	0.018636919879130107	0.23950063317745407	3.3305627811740703	FALSE
ENSG00000140688	64755	C16orf58	C16orf58	protein_coding	chromosome 16 open reading frame 58 [Source:HGNC Symbol;Acc:HGNC:25848]	16	-1	31489471	31509309	0.10063690231810596	0.23242171231358447	0.1166430535604849	4.273191627210528	3.3518849891103084	0.01870380372699705	0.23997968734023903	3.327954386724672	FALSE
ENSG00000173588	51134	CEP83	CEP83	protein_coding	centrosomal protein 83 [Source:HGNC Symbol;Acc:HGNC:17966]	12	-1	94306449	94459988	0.1384456627854048	0.27401440094501595	0.03843679335602095	3.628310110845117	3.353295688261804	0.018705140996347687	0.23997968734023903	3.3279023282616866	FALSE
ENSG00000152465	9397	NMT2	NMT2	protein_coding	N-myristoyltransferase 2 [Source:HGNC Symbol;Acc:HGNC:7858]	10	-1	15102584	15168693	0.09399709421443547	0.35841051756441533	0.1888289718499772	4.6451280640589765	3.35277720170515	0.01874400466716698	0.24027955073754298	3.3263910028636197	FALSE
ENSG00000197771	79892	MCMBP	MCMBP	protein_coding	minichromosome maintenance complex binding protein [Source:HGNC Symbol;Acc:HGNC:25782]	10	-1	119829404	119892556	-0.07593047918575695	-0.301656645827605	-0.1394433548212268	6.4698171865738745	3.3521271322218205	0.018772125752294026	0.24044132332273546	3.3252993529435595	FALSE
ENSG00000172728	84750	FUT10	FUT10	protein_coding	fucosyltransferase 10 [Source:HGNC Symbol;Acc:HGNC:19234]	8	-1	33370824	33473146	0.25759252887579365	0.3023573488173896	0.187409255206852	3.047039440762287	3.3533810942467426	0.018812032721258642	0.24075366298633893	3.3237529349970765	FALSE
ENSG00000145982	10667	FARS2	FARS2	protein_coding	phenylalanyl-tRNA synthetase 2, mitochondrial [Source:HGNC Symbol;Acc:HGNC:21062]	6	1	5261044	5829192	0.2042054927143533	0.27022832573668476	0.11278703186711314	5.9628004766764535	3.3477286616331248	0.018865342892900906	0.2412368784928161	3.321692157718033	FALSE
ENSG00000166167	8945	BTRC	BTRC	protein_coding	beta-transducin repeat containing E3 ubiquitin protein ligase [Source:HGNC Symbol;Acc:HGNC:1144]	10	1	101354033	101557321	0.16007087697796854	0.1569173167600604	0.011595768488773675	5.0611781467390005	3.344527153300848	0.018928401589475924	0.2417663547942214	3.3192619136469754	FALSE
ENSG00000239961	23547	LILRA4	LILRA4	protein_coding	leukocyte immunoglobulin like receptor A4 [Source:HGNC Symbol;Acc:HGNC:15503]	19	-1	54333185	54339162	0.10513909407292471	0.7716117917441682	0.7696727570782128	0.6668017333144396	3.3420888125594113	0.01895233888058236	0.2417663547942214	3.318341467750012	FALSE
ENSG00000260528	NA	FAM157C	FAM157C	lncRNA	family with sequence similarity 157 member C [Source:HGNC Symbol;Acc:HGNC:34081]	16	1	90102271	90178344	-0.10647608084094483	-0.35533939272080767	0.07375067662056871	6.92448002050794	3.3489809734724267	0.018953509601558456	0.2417663547942214	3.318296480047358	FALSE
ENSG00000185304	729857	RGPD2	RGPD2	protein_coding	RANBP2 like and GRIP domain containing 2 [Source:HGNC Symbol;Acc:HGNC:32415]	2	-1	87755960	87825952	0.11182213998619293	0.4252108251205548	-0.06227570221917991	2.5338007760092447	3.3470731003363565	0.01899697175919634	0.24205876091917283	3.3166282741633974	FALSE
ENSG00000178605	8225	GTPBP6	GTPBP6	protein_coding	GTP binding protein 6 (putative) [Source:HGNC Symbol;Acc:HGNC:30189]	X	-1	304529	318819	0.11105526441924911	0.063010293423453	0.14316896095021323	4.689992162571698	3.342322580490174	0.01900916937001191	0.24205876091917283	3.3161607678464935	FALSE
ENSG00000184903	83943	IMMP2L	IMMP2L	protein_coding	inner mitochondrial membrane peptidase subunit 2 [Source:HGNC Symbol;Acc:HGNC:14598]	7	-1	110663051	111562517	0.18879696627649425	0.3558542405271352	0.16107172043814474	5.921493197475567	3.3425379322984705	0.019023249923310663	0.24205876091917283	3.3156214591133764	FALSE
ENSG00000152463	55301	OLAH	OLAH	protein_coding	oleoyl-ACP hydrolase [Source:HGNC Symbol;Acc:HGNC:25625]	10	1	15032227	15073852	-0.5716422645502458	-1.5936905158782029	-0.8006212776315847	0.04714777463473772	3.3390335289108317	0.019072961065381942	0.24249237629929452	3.3137205714226448	FALSE
ENSG00000071127	9948	WDR1	WDR1	protein_coding	WD repeat domain 1 [Source:HGNC Symbol;Acc:HGNC:12754]	4	-1	10074339	10116949	-0.09421993148256731	-0.21323958815212404	-0.07543560449732323	8.471910243355225	3.3391412664357274	0.01912755308796089	0.2429150123325197	3.311638646365644	FALSE
ENSG00000061918	2983	GUCY1B1	GUCY1B1	protein_coding	guanylate cyclase 1 soluble subunit beta 1 [Source:HGNC Symbol;Acc:HGNC:4687]	4	1	155758992	155807774	-0.213050286913691	-0.6320685599959153	-0.1401203777244754	3.3514898601239946	3.3373324875351225	0.01915861641398434	0.2429150123325197	3.3104566182089794	FALSE
ENSG00000227050	NA	AL512288.1	AL512288.1	lncRNA	novel transcript	1	-1	27938875	27960193	0.5307841900602123	0.7241603396438017	-0.03167293893650216	-0.5466562821496351	3.3319064369562135	0.019177053996581414	0.2429150123325197	3.3097559177903353	FALSE
ENSG00000013374	51667	NUB1	NUB1	protein_coding	negative regulator of ubiquitin like proteins 1 [Source:HGNC Symbol;Acc:HGNC:17623]	7	1	151341699	151378449	-0.022400119085460683	-0.4670907795830645	-0.08205033796514553	6.809294643424548	3.3344316693324965	0.019178807081630004	0.2429150123325197	3.309689328153525	FALSE
ENSG00000100029	23481	PES1	PES1	protein_coding	pescadillo ribosomal biogenesis factor 1 [Source:HGNC Symbol;Acc:HGNC:8848]	22	-1	30576625	30607083	-0.008477261638384146	0.35273014467507813	0.08922952882501944	4.220885563305488	3.334348091153383	0.019184507130896564	0.2429150123325197	3.3094728573368783	FALSE
ENSG00000214212	255809	C19orf38	C19orf38	protein_coding	chromosome 19 open reading frame 38 [Source:HGNC Symbol;Acc:HGNC:34073]	19	1	10836575	10869790	-0.10655124028251224	-0.35448475136733565	-0.10848370996952503	6.3974072299768645	3.335401889824029	0.019206510880108045	0.242995261224597	3.308637813240569	FALSE
ENSG00000149823	738	VPS51	VPS51	protein_coding	VPS51 subunit of GARP complex [Source:HGNC Symbol;Acc:HGNC:1172]	11	1	65089324	65111862	0.0274889452052895	0.22797926729260942	0.09450541592647146	5.4998610246903725	3.3304080471785906	0.019289961736745857	0.24385215688562753	3.305479366689657	FALSE
ENSG00000166710	567	B2M	B2M	protein_coding	beta-2-microglobulin [Source:HGNC Symbol;Acc:HGNC:914]	15	1	44711487	44718877	-0.10098304324296564	-0.30847059855139564	-0.1376493173920199	12.025359328120144	3.3282960915692987	0.01934668094800902	0.2443700066649576	3.3033403135481443	FALSE
ENSG00000174891	51319	RSRC1	RSRC1	protein_coding	arginine and serine rich coiled-coil 1 [Source:HGNC Symbol;Acc:HGNC:24152]	3	1	158105855	158545730	0.12217035693701296	0.14790784913854044	-0.06809713463074896	5.389090825540495	3.3259419913320567	0.019440760523248942	0.245358532527351	3.299805837892171	FALSE
ENSG00000077420	54518	APBB1IP	APBB1IP	protein_coding	amyloid beta precursor protein binding family B member 1 interacting protein [Source:HGNC Symbol;Acc:HGNC:17379]	10	1	26438341	26567803	-0.07845658786739092	-0.2936831226952273	-0.09768980263544152	9.989369871105234	3.323713385188075	0.01949520263588391	0.24584560006926454	3.297768170758505	FALSE
ENSG00000152256	5163	PDK1	PDK1	protein_coding	pyruvate dehydrogenase kinase 1 [Source:HGNC Symbol;Acc:HGNC:8809]	2	1	172555373	172608669	0.025552047422659433	-0.26197337409567595	-0.16318415067325473	5.224492197609622	3.323005634457935	0.01952335999064287	0.2460006797846154	3.296716485808553	FALSE
ENSG00000204577	11025	LILRB3	LILRB3	protein_coding	leukocyte immunoglobulin like receptor B3 [Source:HGNC Symbol;Acc:HGNC:6607]	19	-1	54216278	54223506	-0.11162891601430958	-0.31212261704701044	-0.05775010405462316	8.052280522753179	3.322868281359635	0.019565601444748424	0.24624609445197815	3.2951415473637744	FALSE
ENSG00000211955	NA	IGHV3-33	IGHV3-33	IG_V_gene	immunoglobulin heavy variable 3-33 [Source:HGNC Symbol;Acc:HGNC:5596]	14	-1	106359793	106360324	-0.434236302897186	0.7516711116626579	-0.3729275517752331	1.7228021322050175	3.320661616568806	0.0195745879994384	0.24624609445197815	3.294806921927137	FALSE
ENSG00000135953	84804	MFSD9	MFSD9	protein_coding	major facilitator superfamily domain containing 9 [Source:HGNC Symbol;Acc:HGNC:28158]	2	-1	102714630	102736888	0.010552297988017682	-0.3916718289416604	-0.23781767825825775	3.9385988275729242	3.321189463147398	0.01964858445435428	0.2466879714378725	3.2920572970193933	FALSE
ENSG00000178105	1662	DDX10	DDX10	protein_coding	DEAD-box helicase 10 [Source:HGNC Symbol;Acc:HGNC:2735]	11	1	108665069	108940927	0.1743307128020843	0.19002909254442185	0.03278426600465399	4.4807074201236405	3.316509260340012	0.01965553965782508	0.2466879714378725	3.29179937277347	FALSE
ENSG00000136052	84102	SLC41A2	SLC41A2	protein_coding	solute carrier family 41 member 2 [Source:HGNC Symbol;Acc:HGNC:31045]	12	-1	104802553	104958744	0.2485833426739217	0.6875638210336152	0.14287323285733977	1.1895472146410992	3.315084286383379	0.019657425871781986	0.2466879714378725	3.291729440554324	FALSE
ENSG00000156381	122416	ANKRD9	ANKRD9	protein_coding	ankyrin repeat domain 9 [Source:HGNC Symbol;Acc:HGNC:20096]	14	-1	102501767	102509799	-0.30580579573003414	-0.7347842474481968	-0.028442464303109847	2.607018172359181	3.3156429695084233	0.019690715123272015	0.2468722889242918	3.2904963104892677	FALSE
ENSG00000125740	2354	FOSB	FOSB	protein_coding	FosB proto-oncogene, AP-1 transcription factor subunit [Source:HGNC Symbol;Acc:HGNC:3797]	19	1	45467995	45475179	-0.16397087704090918	0.7964393222614958	-0.21487755152322657	0.7447849921734013	3.313470149784117	0.019703945180083376	0.2468722889242918	3.2900067996152984	FALSE
ENSG00000285708	NA	AC097634.4	AC097634.4	protein_coding	novel protein	3	-1	70959226	71754229	-0.0526104071739301	-0.4411726776327339	-0.17085928163153496	6.97534427133367	3.31321252673712	0.01976283585788245	0.24733690623136367	3.28783176041738	FALSE
ENSG00000268034	NA	AC243960.2	AC243960.2	processed_pseudogene	tropomyosin pseudogene	19	1	41506152	41506898	-0.07018136532401117	-0.9712868830286538	-0.1750663143454998	-0.22862369702029023	3.309268141099892	0.019772920103596863	0.24733690623136367	3.2874599525003965	FALSE
ENSG00000009694	10178	TENM1	TENM1	protein_coding	teneurin transmembrane protein 1 [Source:HGNC Symbol;Acc:HGNC:8117]	X	-1	124375903	124963817	-0.13937502297336005	-0.7764390931783938	-0.27339960329196866	4.169784230128359	3.316454794392134	0.019793796407397292	0.24739853027811395	3.2866908311536185	FALSE
ENSG00000186265	151888	BTLA	BTLA	protein_coding	B and T lymphocyte associated [Source:HGNC Symbol;Acc:HGNC:21087]	3	-1	112463966	112499472	0.042190592794476595	0.4566637288390121	0.20185379275388318	4.120498819136176	3.3116695779915934	0.019850132703436656	0.24757695905867239	3.284619268810522	FALSE
ENSG00000100575	26520	TIMM9	TIMM9	protein_coding	translocase of inner mitochondrial membrane 9 [Source:HGNC Symbol;Acc:HGNC:11819]	14	-1	58408495	58427531	0.09960846044341376	0.2936914515372887	-0.005907443440297961	3.519265035563967	3.3076525130845065	0.01985040725832947	0.24757695905867239	3.2846091872025327	FALSE
ENSG00000072401	7321	UBE2D1	UBE2D1	protein_coding	ubiquitin conjugating enzyme E2 D1 [Source:HGNC Symbol;Acc:HGNC:12474]	10	1	58334979	58370751	-0.015884249858650633	-0.4315782448492382	-0.15152917806694846	6.940293209981389	3.311125263545917	0.0198559562290625	0.24757695905867239	3.284405459317277	FALSE
ENSG00000126705	27245	AHDC1	AHDC1	protein_coding	AT-hook DNA binding motif containing 1 [Source:HGNC Symbol;Acc:HGNC:25230]	1	-1	27534035	27604431	0.095082705847187865	0.24623711926627564	0.19491789534007053	3.7379669085208844	3.306886805163113	0.019886720619246376	0.2477277763472787	3.2832769726646003	FALSE
ENSG00000086289	54749	EPDR1	EPDR1	protein_coding	ependymin related 1 [Source:HGNC Symbol;Acc:HGNC:17572]	7	1	37683843	37951936	-0.006946005410949209	-0.556207631488915	-0.12072070639984728	3.9833150498295904	3.3097061961062115	0.019899994154387805	0.2477277763472787	3.2827906078369153	FALSE
ENSG00000173262	144195	SLC2A14	SLC2A14	protein_coding	solute carrier family 2 member 14 [Source:HGNC Symbol;Acc:HGNC:18301]	12	-1	7812512	7891148	-0.17742327391055132	-0.743659329441525	-0.2072072328237639	1.0415522523518141	3.307490247382402	0.019963673162723287	0.24792499071174157	3.280461724034416	FALSE
ENSG00000261879	NA	AC087500.1	AC087500.1	lncRNA	novel transcript, antisense to C17orf87	17	1	5192027	5248182	0.27449716046937217	0.1294349079536401	0.053423183493995954	3.406587652497774	3.305568658518788	0.01996480778414642	0.24792499071174157	3.280420294594894	FALSE
ENSG00000182504	79598	CEP97	CEP97	protein_coding	centrosomal protein 97 [Source:HGNC Symbol;Acc:HGNC:26244]	3	1	101724593	101770562	-0.0931462734827484	-0.3191636626962305	-0.19600687780875978	4.606280836794553	3.3051743717684556	0.01996947404903704	0.24792499071174157	3.2802499354339627	FALSE
ENSG00000127920	2791	GNG11	GNG11	protein_coding	G protein subunit gamma 11 [Source:HGNC Symbol;Acc:HGNC:4403]	7	1	93921735	93928610	-0.30136141079765744	-0.4979718024908643	-0.23790207974988306	6.018478492041109	3.3066620717011133	0.01998393465474372	0.24792499071174157	3.2797222460993027	FALSE
ENSG00000159917	9310	ZNF235	ZNF235	protein_coding	zinc finger protein 235 [Source:HGNC Symbol;Acc:HGNC:12866]	19	-1	44228729	44305046	0.19000909621814036	0.20001086686398079	0.06879045961715567	3.833340372401666	3.303134354559324	0.020000527608961708	0.24792499071174157	3.2791172060966467	FALSE
ENSG00000254275	NA	LINC00824	LINC00824	lncRNA	long intergenic non-protein coding RNA 824 [Source:HGNC Symbol;Acc:HGNC:50281]	8	-1	128405269	128564679	0.013073217576617223	0.5260401770113854	0.4504238661769826	0.3793160184141076	3.3070937438441375	0.020011739305724998	0.24792499071174157	3.278708665574777	FALSE
ENSG00000139714	283385	MORN3	MORN3	protein_coding	MORN repeat containing 3 [Source:HGNC Symbol;Acc:HGNC:29807]	12	-1	121648742	121672631	0.19537554026200368	0.5314537888248454	0.10093765054832725	2.9346547438423456	3.3022408588873162	0.020053617393595485	0.24810650887422758	3.277184665096969	FALSE
ENSG00000139266	92979	MARCH9	MARCH9	protein_coding	membrane associated ring-CH-type finger 9 [Source:HGNC Symbol;Acc:HGNC:25139]	12	1	57755103	57760411	0.08900733242506743	0.36108900655642706	0.19975795492062473	3.1799193678693842	3.3012125735375464	0.020064233360740178	0.24810650887422758	3.2767988323457513	FALSE
ENSG00000120963	51123	ZNF706	ZNF706	protein_coding	zinc finger protein 706 [Source:HGNC Symbol;Acc:HGNC:24992]	8	-1	101177878	101206193	0.09968205879504759	0.1678538329344749	0.023375277760182212	5.378346053757184	3.3006341020512435	0.02008503062615546	0.24810650887422758	3.27604354558979	FALSE
ENSG00000103647	10391	CORO2B	CORO2B	protein_coding	coronin 2B [Source:HGNC Symbol;Acc:HGNC:2256]	15	1	68578969	68727806	-0.028347819348092808	1.042240479619716	0.31734462957044623	0.8553724087399114	3.3057410397221636	0.020090372970538964	0.24810650887422758	3.2758496536206394	FALSE
ENSG00000123838	722	C4BPA	C4BPA	protein_coding	complement component 4 binding protein alpha [Source:HGNC Symbol;Acc:HGNC:1325]	1	1	207104233	207144972	0.06772074932934669	-0.6029651989790801	-0.5211549483932236	1.5581159244744034	3.3043281271639318	0.02011896529499625	0.24826194963459572	3.2748128003888457	FALSE
ENSG00000114520	8723	SNX4	SNX4	protein_coding	sorting nexin 4 [Source:HGNC Symbol;Acc:HGNC:11175]	3	-1	125446650	125520202	0.09387792903862023	0.09410363370189595	0.10442335290692357	4.821381327322515	3.2963562291463058	0.02016553540160593	0.24863880732457042	3.2731271074177855	FALSE
ENSG00000150672	1740	DLG2	DLG2	protein_coding	discs large MAGUK scaffold protein 2 [Source:HGNC Symbol;Acc:HGNC:2901]	11	-1	83455012	85627922	0.3020335707147644	0.18229460352433743	0.05951410850270963	3.8136556074973864	3.298688602583135	0.02018911720033178	0.24873184820837665	3.27227497753564	FALSE
ENSG00000169439	6383	SDC2	SDC2	protein_coding	syndecan 2 [Source:HGNC Symbol;Acc:HGNC:10659]	8	1	96493813	96611790	0.25491391476987474	1.0825125728234186	0.05929740284908893	1.3891623111493254	3.2952811865417293	0.020258287278868463	0.2493859476051815	3.269781140092359	FALSE
ENSG00000237943	NA	PRKCQ-AS1	PRKCQ-AS1	lncRNA	PRKCQ antisense RNA 1 [Source:HGNC Symbol;Acc:HGNC:44689]	10	1	6580419	6616921	0.08205688973967507	0.3241403704201035	0.18268939273266274	5.380829616216748	3.296040576029262	0.020286580234566844	0.2495361982699178	3.26876348367017	FALSE
ENSG00000184349	1946	EFNA5	EFNA5	protein_coding	ephrin A5 [Source:HGNC Symbol;Acc:HGNC:3225]	5	-1	107376889	107670937	0.3226173343529708	0.864668596742438	0.13313374393493832	0.07947032235045788	3.2924208888838757	0.020345524352017048	0.2499097375585541	3.266647819586671	FALSE
ENSG00000140299	663	BNIP2	BNIP2	protein_coding	BCL2 interacting protein 2 [Source:HGNC Symbol;Acc:HGNC:1083]	15	-1	59659146	59689534	0.06950307500921434	-0.3857942542539891	-0.11819919088991616	4.319105730964183	3.290735951240505	0.020349171461314798	0.2499097375585541	3.2665171128034647	FALSE
ENSG00000091436	51776	MAP3K20	MAP3K20	protein_coding	mitogen-activated protein kinase kinase kinase 20 [Source:HGNC Symbol;Acc:HGNC:17797]	2	1	173075435	173268015	-0.08172067214667786	-0.4761952658827922	-0.15691892945360544	5.656274431109921	3.287387958605224	0.02048963146866847	0.2514356595811049	3.2615006702476985	FALSE
ENSG00000164402	23176	SEPTIN8	SEPTIN8	protein_coding	septin 8 [Source:HGNC Symbol;Acc:HGNC:16511]	5	-1	132750819	132807241	0.18412571927174645	0.43171303716027193	0.06790723615924071	2.1367958222934096	3.2821135391790053	0.020556988675467368	0.2520628073874896	3.25910701911364	FALSE
ENSG00000177337	NA	DLGAP1-AS1	DLGAP1-AS1	lncRNA	DLGAP1 antisense RNA 1 [Source:HGNC Symbol;Acc:HGNC:31676]	18	1	3593732	3598363	-0.041853378630503854	-0.2894325657682389	-0.2591621924179434	3.5586793490653856	3.2823779089262493	0.02058366143298308	0.2521904995947872	3.2581612864596803	FALSE
ENSG00000119714	8111	GPR68	GPR68	protein_coding	G protein-coupled receptor 68 [Source:HGNC Symbol;Acc:HGNC:4519]	14	-1	91232532	91253925	0.10605482289468807	0.5008524983018302	0.24675316568143768	2.2528781086228764	3.283103524673978	0.020618814904629038	0.2523799854036619	3.2569166909679725	FALSE
ENSG00000267659	NA	LINC01482	LINC01482	lncRNA	long intergenic non-protein coding RNA 1482 [Source:HGNC Symbol;Acc:HGNC:51128]	17	1	68591796	68763882	0.622904778197172	-1.2155595018109764	-0.13507965074391864	-1.1225580076585202	3.2799660572720373	0.02064130019153947	0.2523799854036619	3.2561217001375784	FALSE
ENSG00000213988	7643	ZNF90	ZNF90	protein_coding	zinc finger protein 90 [Source:HGNC Symbol;Acc:HGNC:13165]	19	1	20077994	20127076	0.16231788232204758	0.5953172213223096	0.062365782827878115	1.8456876224404006	3.280915810916121	0.020647940266729867	0.2523799854036619	3.2558870959980557	FALSE
ENSG00000196653	91392	ZNF502	ZNF502	protein_coding	zinc finger protein 502 [Source:HGNC Symbol;Acc:HGNC:23718]	3	1	44712643	44723831	0.20090685913855333	0.6281491594902959	0.2910871250499664	0.8995332063032859	3.279996819618148	0.020688946182830313	0.2526785393315005	3.2544399330739133	FALSE
ENSG00000152582	79925	SPEF2	SPEF2	protein_coding	sperm flagellar 2 [Source:HGNC Symbol;Acc:HGNC:26293]	5	1	35617844	35814611	0.34847476298013524	0.1612939930646826	0.08083304308386528	2.5603709767913667	3.2785344092104984	0.020723658374309326	0.2526785393315005	3.2532170854133593	FALSE
ENSG00000139083	2120	ETV6	ETV6	protein_coding	ETS variant 6 [Source:HGNC Symbol;Acc:HGNC:3495]	12	1	11649854	11895402	-0.06941736256731387	-0.315094508646614	-0.08331674838619388	8.615522686103962	3.277416877738506	0.020730773884304186	0.2526785393315005	3.2529666673254667	FALSE
ENSG00000271327	NA	AC010201.2	AC010201.2	lncRNA	novel transcript	12	1	89367807	89369301	-0.019440486690015926	-0.27889471166573854	-0.6164950058752673	-0.25238786461466883	3.2737950202421278	0.02073881136990738	0.2526785393315005	3.2526839034033337	FALSE
ENSG00000064547	9170	LPAR2	LPAR2	protein_coding	lysophosphatidic acid receptor 2 [Source:HGNC Symbol;Acc:HGNC:3168]	19	-1	19623655	19628930	-0.1968910288224691	-0.20221087820913	0.00208092517878761	7.448853200078753	3.277881874522879	0.02076131453818896	0.2526785393315005	3.2518927995405416	FALSE
ENSG00000130921	91574	C12orf65	C12orf65	protein_coding	chromosome 12 open reading frame 65 [Source:HGNC Symbol;Acc:HGNC:26784]	12	1	123233436	123257960	0.0914136258807268	0.28977186451477155	0.10483778985995482	4.080752436202232	3.275833654240463	0.020770107513871646	0.2526785393315005	3.251583909318937	FALSE
ENSG00000065911	10797	MTHFD2	MTHFD2	protein_coding	methylenetetrahydrofolate dehydrogenase (NADP+ dependent) 2, methenyltetrahydrofolate cyclohydrolase [Source:HGNC Symbol;Acc:HGNC:7434]	2	1	74198610	74217565	0.045743217722235364	-0.46491729966389006	-0.14857453222533826	4.5137208907565585	3.2741611393914547	0.020811619775271007	0.252985136625571	3.2501273488229603	FALSE
ENSG00000212664	NA	AC064799.1	AC064799.1	processed_pseudogene	ribosomal protein L17 (RPL17) pseudogene	15	-1	71341158	71341712	-0.3144909817250306	0.760238592439765	-0.20673549631541466	-0.07427043512993188	3.2682132645139217	0.020908004821016176	0.25390384876313454	3.246756413869614	FALSE
ENSG00000124813	860	RUNX2	RUNX2	protein_coding	RUNX family transcription factor 2 [Source:HGNC Symbol;Acc:HGNC:10472]	6	1	45328157	45664349	-0.016888095155808292	0.36557233203281386	4.340822717712022e-4	6.350101423666374	3.271062653356165	0.02093287537891634	0.25390384876313454	3.24588907703529	FALSE
ENSG00000090316	10296	MAEA	MAEA	protein_coding	macrophage erythroblast attacher [Source:HGNC Symbol;Acc:HGNC:13731]	4	1	1289887	1340147	-0.04482147812414847	-0.2688353593628366	-0.0744772493650152	6.993109534913541	3.2709552897335064	0.02093706598384825	0.25390384876313454	3.245743033336982	FALSE
ENSG00000234420	NA	ZNF37BP	ZNF37BP	transcribed_processed_pseudogene	zinc finger protein 37B, pseudogene [Source:HGNC Symbol;Acc:HGNC:13103]	10	-1	42513510	42552822	0.17528965285213202	0.041923571074173334	-0.007764361978598476	5.630222133575882	3.2706031901128325	0.020952674000181304	0.25390384876313454	3.2451993422460554	FALSE
ENSG00000091106	58484	NLRC4	NLRC4	protein_coding	NLR family CARD domain containing 4 [Source:HGNC Symbol;Acc:HGNC:16412]	2	-1	32224453	32265732	-0.05794440765451082	-0.5667381429178017	-0.10806115160716037	6.3389010330702265	3.270254142420281	0.020975478478518567	0.2539817694615937	3.2444056835511765	FALSE
ENSG00000135956	55654	TMEM127	TMEM127	protein_coding	transmembrane protein 127 [Source:HGNC Symbol;Acc:HGNC:26038]	2	-1	96248516	96265994	-0.0671174379048684	-0.21153853831112648	-0.058024475157714646	7.60657152470752	3.2685596271176713	0.020999243653769636	0.25399526743633505	3.243579491057332	FALSE
ENSG00000120992	10434	LYPLA1	LYPLA1	protein_coding	lysophospholipase 1 [Source:HGNC Symbol;Acc:HGNC:6737]	8	-1	54046367	54102017	-0.0031908448723931677	-0.3992062476975362	-0.11600789998662729	6.036253175240376	3.2669847372339698	0.02101542264634262	0.25399526743633505	3.243017556121321	FALSE
ENSG00000155324	65983	GRAMD2B	GRAMD2B	protein_coding	GRAM domain containing 2B [Source:HGNC Symbol;Acc:HGNC:24911]	5	1	126360132	126496494	0.10223163176036343	0.21564526103740533	0.278079038448803	2.6842676718475844	3.2670235768920404	0.021025718740781005	0.25399526743633505	3.242660169396474	FALSE
ENSG00000070010	7353	UFD1	UFD1	protein_coding	ubiquitin recognition factor in ER associated degradation 1 [Source:HGNC Symbol;Acc:HGNC:12520]	22	-1	19449911	19479202	-0.06012241931998748	-0.028406535111160203	-0.12348913998932678	5.20518126766887	3.265153557946972	0.021090511521054095	0.2545435197628895	3.240415089342298	FALSE
ENSG00000120159	79886	CAAP1	CAAP1	protein_coding	caspase activity and apoptosis inhibitor 1 [Source:HGNC Symbol;Acc:HGNC:25834]	9	-1	26840685	26892803	0.18264128661751702	0.18353659946044884	0.04116079826180296	4.170677329906327	3.2633396345970036	0.021103924080657338	0.2545435197628895	3.2399511882259904	FALSE
ENSG00000163898	200879	LIPH	LIPH	protein_coding	lipase H [Source:HGNC Symbol;Acc:HGNC:18483]	3	-1	185506262	185552588	0.17539371892855626	-1.1216510439256624	-0.2930673608999688	-0.26676898144203337	3.2615921979948457	0.021152128666071	0.25492670376023874	3.238286319551078	FALSE
ENSG00000158411	129531	MITD1	MITD1	protein_coding	microtubule interacting and trafficking domain containing 1 [Source:HGNC Symbol;Acc:HGNC:25207]	2	-1	99161427	99181058	0.025913533971545447	-0.30332768445851144	-0.03626242953935372	5.319601216813465	3.260894213791338	0.0211703532575504	0.25494825262256543	3.237657856995845	FALSE
ENSG00000260943	NA	LINC02555	LINC02555	lncRNA	long intergenic non-protein coding RNA 2555 [Source:HGNC Symbol;Acc:HGNC:53593]	12	-1	40140926	40142876	-0.3109862738922177	-0.779323865384489	-0.24629839962808606	2.6453958922648964	3.2626105191996184	0.021187838696882122	0.25496087356659314	3.237055382743126	FALSE
ENSG00000254806	NA	SYS1-DBNDD2	SYS1-DBNDD2	protein_coding	SYS1-DBNDD2 readthrough (NMD candidate) [Source:HGNC Symbol;Acc:HGNC:33535]	20	1	45363200	45410610	0.2728616388275617	-0.12820670546760785	0.16706662071199815	2.059637916627381	3.258930879503354	0.02121024268358263	0.2550326157093412	3.236284149266647	FALSE
ENSG00000142173	1292	COL6A2	COL6A2	protein_coding	collagen type VI alpha 2 chain [Source:HGNC Symbol;Acc:HGNC:2212]	21	1	46098097	46132849	0.14157308852861747	0.2272219370276895	0.3042157359216272	3.198885940105132	3.263725533420271	0.02123603909975771	0.2551450057911246	3.235397125126907	FALSE
ENSG00000180229	NA	HERC2P3	HERC2P3	transcribed_unprocessed_pseudogene	hect domain and RLD 2 pseudogene 3 [Source:HGNC Symbol;Acc:HGNC:4871]	15	-1	20379495	20506180	0.11714506576267783	0.4662991854701434	0.3668954965095904	3.2602510740994854	3.261764761068704	0.021276239762357436	0.2552399632673356	3.234016909819418	FALSE
ENSG00000213719	1192	CLIC1	CLIC1	protein_coding	chloride intracellular channel 1 [Source:HGNC Symbol;Acc:HGNC:2062]	6	-1	31730581	31739763	-0.08568373262896936	-0.33693225822832706	-0.12446484995000054	8.158107118425256	3.258679708670058	0.021276853362430855	0.2552399632673356	3.2339958628431944	FALSE
ENSG00000159322	83440	ADPGK	ADPGK	protein_coding	ADP dependent glucokinase [Source:HGNC Symbol;Acc:HGNC:25250]	15	-1	72751369	72785846	0.016413822583652364	-0.21592109023331085	-0.06359337883545833	6.884664588018216	3.2573804217855136	0.021296230864336244	0.25527498990472913	3.2333315053416953	FALSE
ENSG00000166886	4665	NAB2	NAB2	protein_coding	NGFI-A binding protein 2 [Source:HGNC Symbol;Acc:HGNC:7627]	12	1	57089043	57095476	0.11359361655158495	0.41459297813186	0.25871564403674957	2.5129475083322017	3.2551244756088984	0.021331574549352902	0.25531048203668005	3.23212127452271	FALSE
ENSG00000090470	10081	PDCD7	PDCD7	protein_coding	programmed cell death 7 [Source:HGNC Symbol;Acc:HGNC:8767]	15	-1	65117379	65133808	0.09122252633490058	0.2995257076773873	0.07091448205373704	3.9020780781470883	3.2546548899798666	0.021332111709079837	0.25531048203668005	3.232102896408113	FALSE
ENSG00000138378	6775	STAT4	STAT4	protein_coding	signal transducer and activator of transcription 4 [Source:HGNC Symbol;Acc:HGNC:11365]	2	-1	191029576	191151596	0.1982376075630015	0.19600194485333966	0.09150715902675878	6.097137271528512	3.2562629552827156	0.021376440503691536	0.2555515546422496	3.2305878169880358	FALSE
ENSG00000137073	55833	UBAP2	UBAP2	protein_coding	ubiquitin associated protein 2 [Source:HGNC Symbol;Acc:HGNC:14185]	9	-1	33921693	34048949	0.059173740967257055	0.2987379053415243	0.084486123486108	5.733627852985128	3.2539986123231324	0.021398733040817037	0.2555515546422496	3.229827063021235	FALSE
ENSG00000269313	79917	MAGIX	MAGIX	protein_coding	MAGI family member, X-linked [Source:HGNC Symbol;Acc:HGNC:30006]	X	1	49162564	49168483	-0.34455066487409003	-0.3474928454032277	-0.47611791770354345	-0.2335557065562554	3.250712350826772	0.02140168070919233	0.2555515546422496	3.22972652929511	FALSE
ENSG00000261404	NA	AC138627.1	AC138627.1	lncRNA	novel transcript	16	-1	73943078	74296762	0.444631631825114	0.43601394275013455	0.21951712587115638	0.4996782626168543	3.2507908802642134	0.0214184635365892	0.25555522147387316	3.2291543899880444	FALSE
ENSG00000149548	80071	CCDC15	CCDC15	protein_coding	coiled-coil domain containing 15 [Source:HGNC Symbol;Acc:HGNC:25798]	11	1	124954121	125041489	0.29596951972251445	0.29877702372354603	0.0013237046105822716	2.546180596056956	3.2532984732155423	0.021457968991908393	0.2557067919495318	3.227809354686006	FALSE
ENSG00000174607	7368	UGT8	UGT8	protein_coding	UDP glycosyltransferase 8 [Source:HGNC Symbol;Acc:HGNC:12555]	4	1	114598770	114678225	0.22722143062539116	0.8252429577369664	0.16517401305072119	0.38904931566443607	3.251653059653577	0.02148359269047377	0.2557067919495318	3.2269382483761935	FALSE
ENSG00000160766	2630	GBAP1	GBAP1	transcribed_unprocessed_pseudogene	glucosylceramidase beta pseudogene 1 [Source:HGNC Symbol;Acc:HGNC:4178]	1	-1	155213821	155227422	0.05727177897628558	0.505671976919908	0.17907420607693475	1.8592035495725967	3.251292915181943	0.021484295305991243	0.2557067919495318	3.2269143765468224	FALSE
ENSG00000105255	79187	FSD1	FSD1	protein_coding	fibronectin type III and SPRY domain containing 1 [Source:HGNC Symbol;Acc:HGNC:13745]	19	1	4304598	4323843	-0.5495887080272052	0.48253056006368505	0.525320721709946	-0.5530413219880004	3.248743949986097	0.021497108935735247	0.2557067919495318	3.226479159356041	FALSE
ENSG00000153975	221302	ZUP1	ZUP1	protein_coding	zinc finger containing ubiquitin peptidase 1 [Source:HGNC Symbol;Acc:HGNC:21224]	6	-1	116635618	116668794	0.21702867606251322	-0.06726889773726316	0.01334737966870599	3.4912989931916036	3.2448009037348826	0.021576949177710258	0.25586569397632686	3.2237730955512034	FALSE
ENSG00000095321	1384	CRAT	CRAT	protein_coding	carnitine O-acetyltransferase [Source:HGNC Symbol;Acc:HGNC:2342]	9	-1	129094794	129111189	-0.13004820350936538	-0.44176417664864037	-0.09702912251058587	3.9137965297096176	3.249601743625731	0.02158626181461071	0.25586569397632686	3.2234580982788095	FALSE
ENSG00000266472	54460	MRPS21	MRPS21	protein_coding	mitochondrial ribosomal protein S21 [Source:HGNC Symbol;Acc:HGNC:14046]	1	1	150293720	150308979	0.09838520659997	0.3249443074295556	0.03997253293119618	3.8032772915261526	3.24524932994058	0.021600052143533773	0.25586569397632686	3.2229918893334806	FALSE
ENSG00000112079	11329	STK38	STK38	protein_coding	serine/threonine kinase 38 [Source:HGNC Symbol;Acc:HGNC:17847]	6	-1	36493892	36547479	-0.003817463054271691	-0.16875189866339035	-0.07692543693279454	8.707797738173713	3.247376198971681	0.021603245973715657	0.25586569397632686	3.222883957355647	FALSE
ENSG00000148384	56623	INPP5E	INPP5E	protein_coding	inositol polyphosphate-5-phosphatase E [Source:HGNC Symbol;Acc:HGNC:21474]	9	-1	136428619	136439845	0.20058863732435578	0.0967285094218271	0.14304465964762336	3.2241875769925525	3.2449749391944493	0.02160476312094202	0.25586569397632686	3.2228326925220663	FALSE
ENSG00000170175	1140	CHRNB1	CHRNB1	protein_coding	cholinergic receptor nicotinic beta 1 subunit [Source:HGNC Symbol;Acc:HGNC:1961]	17	1	7445061	7457710	-0.011644658368560051	0.05514345308348185	0.30292911901944203	1.971229821088714	3.244809893591742	0.021609442273804926	0.25586569397632686	3.2226746048808432	FALSE
ENSG00000185104	11124	FAF1	FAF1	protein_coding	Fas associated factor 1 [Source:HGNC Symbol;Acc:HGNC:3578]	1	-1	50437028	50960267	0.13167292224219126	0.1592986482141915	0.08197499653034056	6.778960272916858	3.2463941637773015	0.021635582400173343	0.25597980061715386	3.221792064771819	FALSE
ENSG00000132256	85363	TRIM5	TRIM5	protein_coding	tripartite motif containing 5 [Source:HGNC Symbol;Acc:HGNC:16276]	11	-1	5663195	5938619	-0.09193358409464643	-0.669062746258969	0.058885737006598854	2.172715109720639	3.242437954109094	0.02168575707907339	0.25637787961395375	3.2201010018634126	FALSE
ENSG00000087266	6452	SH3BP2	SH3BP2	protein_coding	SH3 domain binding protein 2 [Source:HGNC Symbol;Acc:HGNC:10825]	4	1	2793071	2841098	-0.05021956468835224	-0.22393685017038856	-0.020522993860327975	7.531227555477147	3.243468654456213	0.021703858634959404	0.2563964594720909	3.2194918585627588	FALSE
ENSG00000152348	83734	ATG10	ATG10	protein_coding	autophagy related 10 [Source:HGNC Symbol;Acc:HGNC:20315]	5	1	81972023	82276857	0.15296273401178906	-0.04617279441706876	-0.13569118409275943	4.82699613247752	3.2446203316679463	0.021774927875395794	0.25677416838494416	3.2171050901167253	FALSE
ENSG00000135842	116496	NIBAN1	NIBAN1	protein_coding	niban apoptosis regulator 1 [Source:HGNC Symbol;Acc:HGNC:16784]	1	-1	184790724	184974508	-0.08321649079703854	-0.36394817253945466	-0.05670000465315094	10.456004581566559	3.242099777195449	0.021784493408459307	0.25677416838494416	3.216784428143608	FALSE
ENSG00000157978	26119	LDLRAP1	LDLRAP1	protein_coding	low density lipoprotein receptor adaptor protein 1 [Source:HGNC Symbol;Acc:HGNC:18640]	1	1	25543580	25568886	0.033422739964753936	0.2761226808752894	0.13060222081521577	6.407809229749864	3.2428943160668013	0.02178549452611608	0.25677416838494416	3.216750876021934	FALSE
ENSG00000196911	3841	KPNA5	KPNA5	protein_coding	karyopherin subunit alpha 5 [Source:HGNC Symbol;Acc:HGNC:6398]	6	1	116681187	116741867	0.19601721957718674	0.1962190648134286	0.08022667104531209	4.3570843649091975	3.237952588212442	0.021869469452196227	0.2575682161526315	3.213941859285809	FALSE
ENSG00000123130	23597	ACOT9	ACOT9	protein_coding	acyl-CoA thioesterase 9 [Source:HGNC Symbol;Acc:HGNC:17152]	X	-1	23701055	23766475	-0.03927760859674413	-0.4049500200726461	-0.050161407928292844	5.583199813120549	3.236989276894599	0.021889347810129228	0.25760673283984403	3.213278465057091	FALSE
ENSG00000178035	3615	IMPDH2	IMPDH2	protein_coding	inosine monophosphate dehydrogenase 2 [Source:HGNC Symbol;Acc:HGNC:6053]	3	-1	49024325	49029408	-0.06794115935077262	0.3897750144104396	0.044325920053706884	4.960058992752887	3.2349879236427195	0.02196012275816713	0.25824371804543617	3.210921306498897	FALSE
ENSG00000179918	22928	SEPHS2	SEPHS2	protein_coding	selenophosphate synthetase 2 [Source:HGNC Symbol;Acc:HGNC:19686]	16	-1	30443631	30445874	-0.03343976885094898	-0.39198505066383393	-0.20188297463568908	5.059289186836968	3.2340168301169108	0.021990257337638153	0.25840218300311013	3.2099199375316716	FALSE
ENSG00000267787	NA	AC027097.2	AC027097.2	lncRNA	novel transcript, antisense to ATP8B1	18	1	57639455	57738603	0.18183444511238162	0.17391677293532515	0.1294829722511437	6.036923562950308	3.2318561372735375	0.022092499205676488	0.2592370162634479	3.2065324603796337	FALSE
[truncated: 14,190 more rows]
