# Supplementary material for: Baseline Expression of Immune Gene Modules in Blood is Associated With Primary Response to Anti-TNF Therapy in Crohn’s Disease Patients
Source: J Crohns Colitis. 2023 Sep 30;18(3):431–45. doi: 10.1093/ecco-jcc/jjad166 (PMC10906954; doi:10.1093/ecco-jcc/jjad166)
Supplement: jjad166_suppl_Supplementary_Data [file jjad166_suppl_supplementary_data.zip › 2023-08-17_multiPANTS_RNAseq_manuscript_supplementary_data_bb9v012/fig_s3a/dream.gene_expr_filtered_vobj_fit_dge_2.topTable_C_1RI_1NI.csv]

GENEID	ENTREZID	GENENAME	SYMBOL	GENEBIOTYPE	DESCRIPTION	SEQNAME	SEQSTRAND	GENESEQSTART	GENESEQEND	logFC	AveExpr	t	P.Value	adj.P.Val	z.std	significant
ENSG00000138698	5910	RAP1GDS1	RAP1GDS1	protein_coding	Rap1 GTPase-GDP dissociation stimulator 1 [Source:HGNC Symbol;Acc:HGNC:9859]	4	1	98261384	98443861	-0.19449562690142308	6.178053148966196	-4.906278263527389	1.189943268997082e-6	0.008907091536802206	-4.85730483673563	TRUE
ENSG00000118961	60526	LDAH	LDAH	protein_coding	lipid droplet associated hydrolase [Source:HGNC Symbol;Acc:HGNC:26145]	2	-1	20684014	20823130	-0.30067917560774937	4.638864365542007	-4.84973689813598	1.5528981391680417e-6	0.008907091536802206	-4.804305188114517	TRUE
ENSG00000163219	9938	ARHGAP25	ARHGAP25	protein_coding	Rho GTPase activating protein 25 [Source:HGNC Symbol;Acc:HGNC:28951]	2	1	68679601	68826833	0.23342509616761653	9.124659509663951	4.798309649878112	2.047290112105356e-6	0.008907091536802206	4.7486993623251905	TRUE
ENSG00000168016	9881	TRANK1	TRANK1	protein_coding	tetratricopeptide repeat and ankyrin repeat containing 1 [Source:HGNC Symbol;Acc:HGNC:29011]	3	-1	36826820	36945098	0.38468219531898473	8.125343175543419	4.706664432043844	3.0652526873289945e-6	0.008907091536802206	4.666398288621639	TRUE
ENSG00000281103	NA	TRG-AS1	TRG-AS1	lncRNA	T cell receptor gamma locus antisense RNA 1 [Source:HGNC Symbol;Acc:HGNC:48974]	7	1	38341577	38378804	-0.483976220020387	5.366741589048565	-4.683718346413592	3.717117323511964e-6	0.008907091536802206	-4.626603176589592	TRUE
ENSG00000167173	56905	C15orf39	C15orf39	protein_coding	chromosome 15 open reading frame 39 [Source:HGNC Symbol;Acc:HGNC:24497]	15	1	75195643	75212169	0.31411464757657725	6.858508828962736	4.664833877038846	3.8191401758800335e-6	0.008907091536802206	4.620989548282431	TRUE
ENSG00000159388	7832	BTG2	BTG2	protein_coding	BTG anti-proliferation factor 2 [Source:HGNC Symbol;Acc:HGNC:1131]	1	1	203305491	203309602	0.2586676272221391	7.513848090371112	4.626283017939886	4.574524744369304e-6	0.008907091536802206	4.583410618026538	TRUE
ENSG00000142512	89790	SIGLEC10	SIGLEC10	protein_coding	sialic acid binding Ig like lectin 10 [Source:HGNC Symbol;Acc:HGNC:15620]	19	-1	51410020	51417803	0.43583546884336677	6.556050168915481	4.616864469693495	4.832624762526958e-6	0.008907091536802206	4.571925627377691	TRUE
ENSG00000130590	140700	SAMD10	SAMD10	protein_coding	sterile alpha motif domain containing 10 [Source:HGNC Symbol;Acc:HGNC:16129]	20	-1	63974116	63980008	-0.46193308784128817	2.4578184716340115	-4.597234550330946	5.168191852957247e-6	0.008907091536802206	-4.557841891841528	TRUE
ENSG00000133275	1455	CSNK1G2	CSNK1G2	protein_coding	casein kinase 1 gamma 2 [Source:HGNC Symbol;Acc:HGNC:2455]	19	1	1941172	1981338	0.16743605437429565	7.125509296919624	4.534212724531918	6.922544008515557e-6	0.010334812750805646	4.496056219416455	TRUE
ENSG00000108175	57178	ZMIZ1	ZMIZ1	protein_coding	zinc finger MIZ-type containing 1 [Source:HGNC Symbol;Acc:HGNC:16493]	10	1	79068966	79316528	0.29585676781130665	7.356652985944006	4.523319216156811	7.329181887619245e-6	0.010334812750805646	4.483897673045722	TRUE
ENSG00000166503	50810	HDGFL3	HDGFL3	protein_coding	HDGF like 3 [Source:HGNC Symbol;Acc:HGNC:24937]	15	-1	83112738	83207823	-0.441875214464694	2.7609130137408004	-4.500013986437013	8.434638563506267e-6	0.010902473229878808	-4.453844023100916	TRUE
ENSG00000116337	271	AMPD2	AMPD2	protein_coding	adenosine monophosphate deaminase 2 [Source:HGNC Symbol;Acc:HGNC:469]	1	1	109616104	109632053	0.36659702772778235	6.873991680038543	4.473648283915225	9.252205247827125e-6	0.011039304276849734	4.433950093154024	TRUE
ENSG00000174946	29909	GPR171	GPR171	protein_coding	G protein-coupled receptor 171 [Source:HGNC Symbol;Acc:HGNC:30057]	3	-1	151197832	151203216	-0.4196177624794002	4.835906929844498	-4.432320905727174	1.1252386785816354e-5	0.012160688876844445	-4.391591683353386	TRUE
ENSG00000139370	121260	SLC15A4	SLC15A4	protein_coding	solute carrier family 15 member 4 [Source:HGNC Symbol;Acc:HGNC:23090]	12	-1	128793194	128823958	0.32149646112631647	7.00132800442341	4.417777609211193	1.1760062739518193e-5	0.012160688876844445	4.381989223483235	TRUE
ENSG00000142599	473	RERE	RERE	protein_coding	arginine-glutamic acid dipeptide repeats [Source:HGNC Symbol;Acc:HGNC:9965]	1	-1	8352397	8848921	0.2385684027129571	8.713975030090776	4.371538977494586	1.4358120468774737e-5	0.012819153859381316	4.338312038426603	TRUE
ENSG00000120910	5533	PPP3CC	PPP3CC	protein_coding	protein phosphatase 3 catalytic subunit gamma [Source:HGNC Symbol;Acc:HGNC:9316]	8	1	22440819	22541142	-0.3301904668285509	6.139172677361479	-4.372608990525932	1.4679908575194333e-5	0.012819153859381316	-4.333437326184124	TRUE
ENSG00000100605	3705	ITPK1	ITPK1	protein_coding	inositol-tetrakisphosphate 1-kinase [Source:HGNC Symbol;Acc:HGNC:6177]	14	-1	92936914	93116320	0.3400548099333207	7.693726013515415	4.3591314415065465	1.5341453850051065e-5	0.012819153859381316	4.323727842154067	TRUE
ENSG00000167077	150365	MEI1	MEI1	protein_coding	meiotic double-stranded break formation protein 1 [Source:HGNC Symbol;Acc:HGNC:28613]	22	1	41699503	41799456	-0.3102727565378487	3.7937482267222262	-4.351837903532923	1.570265768346625e-5	0.012819153859381316	-4.318593668247483	TRUE
ENSG00000267168	NA	AC005837.2	AC005837.2	protein_coding	novel protein	17	1	76732978	76738522	-0.4602965503213319	0.5000199274970942	-4.33016637330685	1.699519462613638e-5	0.013180623192300069	-4.301100509512132	TRUE
ENSG00000144559	132001	TAMM41	TAMM41	protein_coding	TAM41 mitochondrial translocator assembly and maintenance homolog [Source:HGNC Symbol;Acc:HGNC:25187]	3	-1	11790442	11846919	-0.30007969072470164	4.579201505301563	-4.318600330239037	1.8346899427289395e-5	0.013551369381746942	-4.284113799528328	TRUE
ENSG00000254418	NA	SPON1-AS1	SPON1-AS1	lncRNA	SPON1 antisense RNA 1 [Source:HGNC Symbol;Acc:HGNC:53117]	11	-1	14262846	14273691	-0.60650690128846	0.7981294506217242	-4.306298596096462	1.930022940289681e-5	0.013607539012196928	-4.272836134719828	TRUE
ENSG00000067596	1659	DHX8	DHX8	protein_coding	DEAH-box helicase 8 [Source:HGNC Symbol;Acc:HGNC:2749]	17	1	43483865	43610338	0.1399857693830615	6.271159352803393	4.285747477687139	2.0835000685268858e-5	0.014050943288226316	4.255749360476181	TRUE
ENSG00000147526	6867	TACC1	TACC1	protein_coding	transforming acidic coiled-coil containing protein 1 [Source:HGNC Symbol;Acc:HGNC:11522]	8	1	38728186	38853028	0.17495741907850704	7.784478753074053	4.2686914350105	2.3123318636265273e-5	0.014944408140296276	4.232378158837904	TRUE
ENSG00000198663	221477	C6orf89	C6orf89	protein_coding	chromosome 6 open reading frame 89 [Source:HGNC Symbol;Acc:HGNC:21114]	6	1	36871870	36928964	0.13957456261227286	6.450102292453878	4.234639975215807	2.5990183573558458e-5	0.015919918959177895	4.2060247041726555	TRUE
ENSG00000172530	54971	BANP	BANP	protein_coding	BTG3 associated nuclear protein [Source:HGNC Symbol;Acc:HGNC:13450]	16	1	87949244	88077318	0.26628214480389456	6.640909348371912	4.229441770777144	2.7118145676862968e-5	0.015919918959177895	4.196408072709265	TRUE
ENSG00000154928	2047	EPHB1	EPHB1	protein_coding	EPH receptor B1 [Source:HGNC Symbol;Acc:HGNC:3392]	3	1	134597801	135260467	0.5590167830610717	9.06289092079029	4.225940037775017	2.778613396342919e-5	0.015919918959177895	4.190890829837527	TRUE
ENSG00000173482	5797	PTPRM	PTPRM	protein_coding	protein tyrosine phosphatase receptor type M [Source:HGNC Symbol;Acc:HGNC:9675]	18	1	7566782	8406861	-0.5072008914654789	3.647406175759412	-4.221770963780564	2.9170600079636355e-5	0.015919918959177895	-4.17984644615116	TRUE
ENSG00000104499	2765	GML	GML	protein_coding	glycosylphosphatidylinositol anchored molecule like [Source:HGNC Symbol;Acc:HGNC:4375]	8	1	142834247	142916506	-0.7197420206894959	-0.019544254819442736	-4.202009402776021	3.0516210390409078e-5	0.015919918959177895	-4.169579538452284	TRUE
ENSG00000116871	55700	MAP7D1	MAP7D1	protein_coding	MAP7 domain containing 1 [Source:HGNC Symbol;Acc:HGNC:25514]	1	1	36155579	36180849	0.192931554444165	6.880448380145549	4.200265265316021	3.079089476986248e-5	0.015919918959177895	4.167536702375428	TRUE
ENSG00000028137	7133	TNFRSF1B	TNFRSF1B	protein_coding	TNF receptor superfamily member 1B [Source:HGNC Symbol;Acc:HGNC:11917]	1	1	12166991	12209228	0.21916278307119086	8.793695777852435	4.187287792721473	3.2944592662967715e-5	0.016024348623988383	4.152094662387827	TRUE
ENSG00000015475	637	BID	BID	protein_coding	BH3 interacting domain death agonist [Source:HGNC Symbol;Acc:HGNC:1050]	22	-1	17734138	17774770	0.23510089583203797	7.248717282512956	4.179733468403696	3.370441853956176e-5	0.016024348623988383	4.146874839203997	TRUE
ENSG00000142208	207	AKT1	AKT1	protein_coding	AKT serine/threonine kinase 1 [Source:HGNC Symbol;Acc:HGNC:391]	14	-1	104769349	104795751	0.1947703704345347	6.26234674012317	4.1761437874756995	3.40921606983184e-5	0.016024348623988383	4.14425406686779	TRUE
ENSG00000168096	124401	ANKS3	ANKS3	protein_coding	ankyrin repeat and sterile alpha motif domain containing 3 [Source:HGNC Symbol;Acc:HGNC:29422]	16	-1	4696510	4734378	-0.3036825052888261	2.779695590441748	-4.160104108243116	3.5741530319205496e-5	0.016305496375917543	-4.133413208301945	TRUE
ENSG00000185215	7127	TNFAIP2	TNFAIP2	protein_coding	TNF alpha induced protein 2 [Source:HGNC Symbol;Acc:HGNC:11895]	14	1	103123442	103137439	0.30060136498211065	9.07412587310901	4.156956153578633	3.7406430861568544e-5	0.016577461402679707	4.122941754909313	TRUE
ENSG00000267322	NA	SNHG22	SNHG22	lncRNA	small nucleolar RNA host gene 22 [Source:HGNC Symbol;Acc:HGNC:50285]	18	1	49814023	49851059	-0.37005650904196496	3.7735734935963325	-4.134659673832171	4.059307464447388e-5	0.017378876294191846	-4.104077860318263	TRUE
ENSG00000148719	54788	DNAJB12	DNAJB12	protein_coding	DnaJ heat shock protein family (Hsp40) member B12 [Source:HGNC Symbol;Acc:HGNC:14891]	10	-1	72332830	72355149	0.17560132735273193	5.595489631262861	4.125886556281364	4.204715539053942e-5	0.017378876294191846	4.095932988337803	TRUE
ENSG00000144635	51143	DYNC1LI1	DYNC1LI1	protein_coding	dynein cytoplasmic 1 light intermediate chain 1 [Source:HGNC Symbol;Acc:HGNC:18745]	3	-1	32525974	32570858	0.2285342379416999	6.40143818748428	4.122031669588042	4.349393284283928e-5	0.017378876294191846	4.088090050448915	TRUE
ENSG00000261371	5175	PECAM1	PECAM1	protein_coding	platelet and endothelial cell adhesion molecule 1 [Source:HGNC Symbol;Acc:HGNC:8823]	17	-1	64319415	64413776	0.2524469109222398	9.32526439100117	4.112567503940606	4.5211148928873755e-5	0.017378876294191846	4.079096085094486	TRUE
ENSG00000107281	56654	NPDC1	NPDC1	protein_coding	neural proliferation, differentiation and control 1 [Source:HGNC Symbol;Acc:HGNC:7899]	9	-1	137039463	137046179	-0.4852532635371194	2.303726793683176	-4.106869932615303	4.595311902089296e-5	0.017378876294191846	-4.075309848984508	TRUE
ENSG00000168569	79064	TMEM223	TMEM223	protein_coding	transmembrane protein 223 [Source:HGNC Symbol;Acc:HGNC:28464]	11	-1	62771629	62792006	-0.2837899347337034	2.332324307323124	-4.09558187299778	4.697628336926821e-5	0.017378876294191846	-4.0701826975383915	TRUE
ENSG00000181222	5430	POLR2A	POLR2A	protein_coding	RNA polymerase II subunit A [Source:HGNC Symbol;Acc:HGNC:9187]	17	1	7484366	7514618	0.165787100584458	8.749580489113402	4.092027403538844	4.818147810740971e-5	0.017378876294191846	4.064277487806194	TRUE
ENSG00000087589	57091	CASS4	CASS4	protein_coding	Cas scaffold protein family member 4 [Source:HGNC Symbol;Acc:HGNC:15878]	20	1	56412112	56460387	0.36755864602983923	6.698239877325628	4.085126840636043	5.002731360167492e-5	0.017378876294191846	4.055499340695342	TRUE
ENSG00000143393	5298	PI4KB	PI4KB	protein_coding	phosphatidylinositol 4-kinase beta [Source:HGNC Symbol;Acc:HGNC:8984]	1	-1	151291797	151327715	0.09846133845047245	6.481248749788348	4.082793599724783	5.025973370893775e-5	0.017378876294191846	4.05441587251259	TRUE
ENSG00000119979	404636	DENND10	DENND10	protein_coding	DENN domain containing 10 [Source:HGNC Symbol;Acc:HGNC:31793]	10	1	119104086	119137984	0.22808229140830516	6.070331429912145	4.084809099531424	5.041902090378654e-5	0.017378876294191846	4.053676065830571	TRUE
ENSG00000230082	NA	PRRT3-AS1	PRRT3-AS1	lncRNA	PRRT3 antisense RNA 1 [Source:HGNC Symbol;Acc:HGNC:41151]	3	1	9947404	9954787	-0.5034018252428298	0.5317841783074866	-4.052552911032093	5.638529497198507e-5	0.017806622083111352	-4.027448991078999	TRUE
ENSG00000154781	51244	CCDC174	CCDC174	protein_coding	coiled-coil domain containing 174 [Source:HGNC Symbol;Acc:HGNC:28033]	3	1	14651746	14672659	0.12986419931521365	4.647170418495761	4.0475132944030685	5.734261476352377e-5	0.017806622083111352	4.0234875583330245	TRUE
ENSG00000196586	4646	MYO6	MYO6	protein_coding	myosin VI [Source:HGNC Symbol;Acc:HGNC:7605]	6	1	75749192	75919537	-0.6042776042081606	2.0937125472369233	-4.053243427979008	5.883034537758557e-5	0.017806622083111352	-4.01745387687549	TRUE
ENSG00000158773	7391	USF1	USF1	protein_coding	upstream transcription factor 1 [Source:HGNC Symbol;Acc:HGNC:12593]	1	-1	161039251	161045977	0.20338448583851942	6.125202494610383	4.044937804052821	5.90819951788279e-5	0.017806622083111352	4.016447592007131	TRUE
ENSG00000197808	92283	ZNF461	ZNF461	protein_coding	zinc finger protein 461 [Source:HGNC Symbol;Acc:HGNC:21629]	19	-1	36636618	36666853	-0.29561227860926875	2.7194223993813647	-4.03594630419884	6.015374066789649e-5	0.017806622083111352	-4.012206906225688	TRUE
ENSG00000153898	255231	MCOLN2	MCOLN2	protein_coding	mucolipin 2 [Source:HGNC Symbol;Acc:HGNC:13357]	1	-1	84925583	84997113	-0.5039642016762049	3.5438795748745835	-4.034792923249865	6.243639473534108e-5	0.017806622083111352	-4.003408352866834	TRUE
ENSG00000182173	283989	TSEN54	TSEN54	protein_coding	tRNA splicing endonuclease subunit 54 [Source:HGNC Symbol;Acc:HGNC:27561]	17	1	75516060	75524735	-0.3955439338085043	3.5798263014339615	-4.030086971375768	6.295795076460901e-5	0.017806622083111352	-4.001440788724359	TRUE
ENSG00000021574	6683	SPAST	SPAST	protein_coding	spastin [Source:HGNC Symbol;Acc:HGNC:11233]	2	1	32063547	32157637	0.1746456787205677	6.0236377108148815	4.028417715208653	6.313381461872688e-5	0.017806622083111352	4.000780821760682	TRUE
ENSG00000230155	NA	FO393401.1	FO393401.1	lncRNA	novel transcript	20	-1	35476203	35490982	-0.21941683989024252	5.19325283231469	-4.017681955395402	6.582564133654674e-5	0.017806622083111352	-3.99089059940271	TRUE
ENSG00000133943	80017	DGLUCY	DGLUCY	protein_coding	D-glutamate cyclase [Source:HGNC Symbol;Acc:HGNC:20498]	14	1	91060333	91225632	0.3000280769262105	8.251088860016962	4.0117140563435605	6.831776648061969e-5	0.017806622083111352	3.9820695980132808	TRUE
ENSG00000163964	54965	PIGX	PIGX	protein_coding	phosphatidylinositol glycan anchor biosynthesis class X [Source:HGNC Symbol;Acc:HGNC:26046]	3	1	196639775	196736007	0.23678541204102288	6.532532222011925	4.012546969981459	6.888509097552142e-5	0.017806622083111352	3.98010411871575	TRUE
ENSG00000063180	770	CA11	CA11	protein_coding	carbonic anhydrase 11 [Source:HGNC Symbol;Acc:HGNC:1370]	19	-1	48637946	48646187	-0.43703549970082856	1.565556766274456	-4.003694457281249	6.917916455195261e-5	0.017806622083111352	-3.9790913284336407	TRUE
ENSG00000196182	83931	STK40	STK40	protein_coding	serine/threonine kinase 40 [Source:HGNC Symbol;Acc:HGNC:21373]	1	-1	36339624	36385896	0.25533516986777904	8.221074995597526	4.0083402157194845	6.921369288034724e-5	0.017806622083111352	3.9789726800914598	TRUE
ENSG00000163545	81788	NUAK2	NUAK2	protein_coding	NUAK family kinase 2 [Source:HGNC Symbol;Acc:HGNC:29558]	1	-1	205302063	205321760	0.24593441411139771	6.668374716298411	4.004364051167414	6.94331145189491e-5	0.017806622083111352	3.978219996227808	TRUE
ENSG00000104432	3574	IL7	IL7	protein_coding	interleukin 7 [Source:HGNC Symbol;Acc:HGNC:6023]	8	-1	78675743	78805523	-0.37823847891190576	2.9978037209330815	-4.000145686506033	7.11696872553665e-5	0.017806622083111352	-3.972341175968681	TRUE
ENSG00000149196	51501	HIKESHI	HIKESHI	protein_coding	heat shock protein nuclear import factor hikeshi [Source:HGNC Symbol;Acc:HGNC:26938]	11	1	86302211	86345943	-0.18014063759789511	4.375180802978656	-3.9948925776423323	7.154989431082368e-5	0.017806622083111352	-3.971072184118327	TRUE
ENSG00000205045	100506736	SLFN12L	SLFN12L	protein_coding	schlafen family member 12 like [Source:HGNC Symbol;Acc:HGNC:33920]	17	-1	35464249	35522379	-0.35915410467249576	5.897430466727738	-4.002797485632435	7.200331635542553e-5	0.017806622083111352	-3.9695671405161677	TRUE
ENSG00000261208	NA	AL365475.1	AL365475.1	processed_pseudogene	novel Pumilio domain-containing protein KIAA0020 pseudogene	14	1	52286797	52289268	-0.6719363827258747	1.8937793673326646	-3.999137711794527	7.325106616588793e-5	0.017806622083111352	-3.965471300088691	TRUE
ENSG00000231113	NA	AL035587.1	AL035587.1	lncRNA	novel transcript	6	1	42940364	42948360	0.20417911770137742	4.969880954608046	3.9906343940144575	7.424901068022399e-5	0.017806622083111352	3.9622426852209087	TRUE
ENSG00000186074	146722	CD300LF	CD300LF	protein_coding	CD300 molecule like family member f [Source:HGNC Symbol;Acc:HGNC:29883]	17	-1	74694311	74712978	0.2503452386928773	6.16210693393554	3.989137572041797	7.600907933020629e-5	0.017806622083111352	3.956647134670098	TRUE
ENSG00000122484	79871	RPAP2	RPAP2	protein_coding	RNA polymerase II associated protein 2 [Source:HGNC Symbol;Acc:HGNC:25791]	1	1	92299059	92402056	-0.22795541927177876	5.424733508113666	-3.9731644761488414	7.920138092373327e-5	0.017806622083111352	-3.946803879471438	TRUE
ENSG00000133818	22800	RRAS2	RRAS2	protein_coding	RAS related 2 [Source:HGNC Symbol;Acc:HGNC:17271]	11	-1	14277922	14364506	-0.3967665667244953	4.442235748224461	-3.9771939555991267	7.985949974069884e-5	0.017806622083111352	-3.9448213323221566	TRUE
ENSG00000115840	8604	SLC25A12	SLC25A12	protein_coding	solute carrier family 25 member 12 [Source:HGNC Symbol;Acc:HGNC:10982]	2	-1	171783405	171999859	-0.1733275481919394	4.75168085272787	-3.9604029778053866	8.301989511739295e-5	0.017806622083111352	-3.935510902406803	TRUE
ENSG00000142186	57410	SCYL1	SCYL1	protein_coding	SCY1 like pseudokinase 1 [Source:HGNC Symbol;Acc:HGNC:14372]	11	1	65525077	65538704	0.16810559532754077	5.554835528974034	3.9567171581256413	8.398152964720909e-5	0.017806622083111352	3.932744380782368	TRUE
ENSG00000150456	221143	EEF1AKMT1	EEF1AKMT1	protein_coding	EEF1A lysine methyltransferase 1 [Source:HGNC Symbol;Acc:HGNC:27351]	13	-1	20728731	20773961	-0.2656079517132022	2.903287223506297	-3.954798028487325	8.450458646359126e-5	0.017806622083111352	-3.931252146196233	TRUE
ENSG00000060140	55359	STYK1	STYK1	protein_coding	serine/threonine/tyrosine kinase 1 [Source:HGNC Symbol;Acc:HGNC:18889]	12	-1	10618923	10674318	-0.6658292477427376	0.6327649252842666	-3.962601401627469	8.492432421734061e-5	0.017806622083111352	-3.930060970795637	TRUE
ENSG00000100647	9766	SUSD6	SUSD6	protein_coding	sushi domain containing 6 [Source:HGNC Symbol;Acc:HGNC:19956]	14	1	69611596	69715144	0.2516875704419643	8.016187387099654	3.954030278712033	8.543127847146707e-5	0.017806622083111352	3.9286296785944184	TRUE
ENSG00000088038	4849	CNOT3	CNOT3	protein_coding	CCR4-NOT transcription complex subunit 3 [Source:HGNC Symbol;Acc:HGNC:7879]	19	1	54137749	54155681	0.17377305616320537	5.678674926559087	3.9497427466544526	8.69060743407152e-5	0.017806622083111352	3.9245110392142526	TRUE
ENSG00000197965	9019	MPZL1	MPZL1	protein_coding	myelin protein zero like 1 [Source:HGNC Symbol;Acc:HGNC:7226]	1	1	167721192	167791919	0.483012968669259	7.004691260602126	3.950946907846188	8.766415538285522e-5	0.017806622083111352	3.9224195873445877	TRUE
ENSG00000119640	97	ACYP1	ACYP1	protein_coding	acylphosphatase 1 [Source:HGNC Symbol;Acc:HGNC:179]	14	-1	75053237	75069483	-0.3146976033014477	3.2324721019027467	-3.9448994803280635	8.815694913450046e-5	0.017806622083111352	-3.9210691750750817	TRUE
ENSG00000167094	158248	TTC16	TTC16	protein_coding	tetratricopeptide repeat domain 16 [Source:HGNC Symbol;Acc:HGNC:26536]	9	1	127716079	127731590	-0.5843789695543162	2.3998143660144113	-3.9574753693054228	8.82114280504795e-5	0.017806622083111352	-3.9209203234899803	TRUE
ENSG00000248693	NA	LINC02100	LINC02100	lncRNA	long intergenic non-protein coding RNA 2100 [Source:HGNC Symbol;Acc:HGNC:52955]	5	-1	18704433	18746173	-0.33739443780259615	3.7223147686642686	-3.9451754111624666	8.83959706272693e-5	0.017806622083111352	-3.9204167462998933	TRUE
ENSG00000286065	NA	AC015911.11	AC015911.11	lncRNA	novel transcript	17	-1	35474904	35537861	-0.39263823811282794	3.406610541090566	-3.933249239421918	9.277569543469841e-5	0.018449279639584707	-3.908747951281703	TRUE
ENSG00000156253	10069	RWDD2B	RWDD2B	protein_coding	RWD domain containing 2B [Source:HGNC Symbol;Acc:HGNC:1302]	21	-1	29004384	29019360	-0.2886562850217995	2.2399378622511676	-3.92550458158773	9.468635781469185e-5	0.018590887291945385	-3.9038196313259577	TRUE
ENSG00000187764	10507	SEMA4D	SEMA4D	protein_coding	semaphorin 4D [Source:HGNC Symbol;Acc:HGNC:10732]	9	-1	89360787	89498130	0.2177392390249686	9.378527493230933	3.9226907248682155	9.685141073085967e-5	0.01877827789807955	3.89834738386514	TRUE
ENSG00000104936	1760	DMPK	DMPK	protein_coding	DM1 protein kinase [Source:HGNC Symbol;Acc:HGNC:2933]	19	-1	45769717	45782552	-0.3584303292126414	2.6339928442052596	-3.9218566150063037	9.87115637588577e-5	0.01885673147560891	-3.8937372580056313	TRUE
ENSG00000180304	4947	OAZ2	OAZ2	protein_coding	ornithine decarboxylase antizyme 2 [Source:HGNC Symbol;Acc:HGNC:8096]	15	-1	64687573	64703281	0.26614880305459465	8.451563738918082	3.918224497746304	9.971300607727367e-5	0.01885673147560891	3.891289179585876	TRUE
ENSG00000163947	50650	ARHGEF3	ARHGEF3	protein_coding	Rho guanine nucleotide exchange factor 3 [Source:HGNC Symbol;Acc:HGNC:683]	3	-1	56727418	57079329	-0.20369129623981586	7.272935143342882	-3.9157074549446884	1.009031469586448e-4	0.01885673147560891	-3.8884098213110203	TRUE
ENSG00000186532	114826	SMYD4	SMYD4	protein_coding	SET and MYND domain containing 4 [Source:HGNC Symbol;Acc:HGNC:21067]	17	-1	1779485	1830634	-0.2264917042082959	3.83339616526019	-3.9035161974444796	1.0434985164008766e-4	0.018958140762708593	-3.880248371317699	TRUE
ENSG00000187257	222194	RSBN1L	RSBN1L	protein_coding	round spermatid basic protein 1 like [Source:HGNC Symbol;Acc:HGNC:24765]	7	1	77696459	77783022	0.1961527328236281	7.053517446483052	3.8992690070312146	1.062916971766037e-4	0.018958140762708593	3.875761639584627	TRUE
ENSG00000101464	128869	PIGU	PIGU	protein_coding	phosphatidylinositol glycan anchor biosynthesis class U [Source:HGNC Symbol;Acc:HGNC:15791]	20	-1	34560542	34698790	-0.23691650891454952	4.310838378193468	-3.897264940178159	1.0764497798886296e-4	0.018958140762708593	-3.872680324394636	TRUE
ENSG00000198353	3221	HOXC4	HOXC4	protein_coding	homeobox C4 [Source:HGNC Symbol;Acc:HGNC:5126]	12	1	54016931	54056030	-0.6755689781983653	0.09864273676795944	-3.8948597348916403	1.0971326877171094e-4	0.018958140762708593	-3.8680408934611945	TRUE
ENSG00000184588	5142	PDE4B	PDE4B	protein_coding	phosphodiesterase 4B [Source:HGNC Symbol;Acc:HGNC:8781]	1	1	65792514	66374579	0.2881679141729281	6.906131043975329	3.8914123255179263	1.1045038278335964e-4	0.018958140762708593	3.8664073801801218	TRUE
ENSG00000271425	100132406	NBPF10	NBPF10	protein_coding	NBPF member 10 [Source:HGNC Symbol;Acc:HGNC:31992]	1	-1	146064711	146229000	0.3082439861354085	3.700630317018752	3.8879221966481587	1.121796601268468e-4	0.018958140762708593	3.862615147365931	TRUE
ENSG00000150347	84159	ARID5B	ARID5B	protein_coding	AT-rich interaction domain 5B [Source:HGNC Symbol;Acc:HGNC:17362]	10	1	61901684	62096944	-0.24552428564803463	6.299361010232477	-3.8860756443346545	1.1356232765008056e-4	0.018958140762708593	-3.8596224809935427	TRUE
ENSG00000114650	22937	SCAP	SCAP	protein_coding	SREBF chaperone [Source:HGNC Symbol;Acc:HGNC:30634]	3	-1	47413681	47477126	0.2101862634989322	6.382719967575035	3.884550553121918	1.137128540539845e-4	0.018958140762708593	3.8592987565545624	TRUE
ENSG00000197077	85379	KIAA1671	KIAA1671	protein_coding	KIAA1671 [Source:HGNC Symbol;Acc:HGNC:29345]	22	1	24952730	25197448	-0.6733546144273672	2.940320022939019	-3.890137350775632	1.1472296412855342e-4	0.018958140762708593	-3.857136797271513	TRUE
ENSG00000005007	5976	UPF1	UPF1	protein_coding	UPF1 RNA helicase and ATPase [Source:HGNC Symbol;Acc:HGNC:9962]	19	1	18831938	18868236	0.20275468164090604	6.9065479792452935	3.8776499853188833	1.1555864414702674e-4	0.018958140762708593	3.8553617023494295	TRUE
ENSG00000265972	10628	TXNIP	TXNIP	protein_coding	thioredoxin interacting protein [Source:HGNC Symbol;Acc:HGNC:16952]	1	-1	145992435	145996579	0.28773993873946324	11.631287688513131	3.8769485140162527	1.1565342157341824e-4	0.018958140762708593	3.8551611475265064	TRUE
ENSG00000248092	NA	NNT-AS1	NNT-AS1	lncRNA	NNT antisense RNA 1 [Source:HGNC Symbol;Acc:HGNC:49005]	5	-1	43571594	43603230	-0.24328188393084282	3.501420964780388	-3.875831086904481	1.1611265375909459e-4	0.018958140762708593	-3.854191573926617	TRUE
ENSG00000215424	NA	MCM3AP-AS1	MCM3AP-AS1	lncRNA	MCM3AP antisense RNA 1 [Source:HGNC Symbol;Acc:HGNC:16417]	21	1	46229196	46259390	-0.3814826071807573	2.1837189303596034	-3.876272508006124	1.1861363748479143e-4	0.01903446593327009	-3.848973912291789	TRUE
ENSG00000148400	4851	NOTCH1	NOTCH1	protein_coding	notch receptor 1 [Source:HGNC Symbol;Acc:HGNC:7881]	9	-1	136494433	136546048	0.2608291116596515	8.189857878692656	3.8606359743936367	1.2544157034043648e-4	0.01903446593327009	3.8352403384721483	TRUE
ENSG00000165175	58526	MID1IP1	MID1IP1	protein_coding	MID1 interacting protein 1 [Source:HGNC Symbol;Acc:HGNC:20715]	X	1	38801432	38806537	0.23848640150605327	6.574139418362986	3.8594488355289283	1.258668158934348e-4	0.01903446593327009	3.8344084972280696	TRUE
ENSG00000170242	55031	USP47	USP47	protein_coding	ubiquitin specific peptidase 47 [Source:HGNC Symbol;Acc:HGNC:20076]	11	1	11841423	11961887	-0.1223563500109126	6.472173360029488	-3.8579307260021816	1.2634786555518985e-4	0.01903446593327009	-3.833470682442678	TRUE
ENSG00000130349	51250	MTRES1	MTRES1	protein_coding	mitochondrial transcription rescue factor 1 [Source:HGNC Symbol;Acc:HGNC:17971]	6	1	107028199	107051586	-0.22909939772228372	3.4841407166098297	-3.850874416931851	1.2792281795532596e-4	0.01903446593327009	-3.8304236584070668	TRUE
ENSG00000070413	9993	DGCR2	DGCR2	protein_coding	DiGeorge syndrome critical region gene 2 [Source:HGNC Symbol;Acc:HGNC:2845]	22	-1	19036282	19122454	0.2016454598215116	7.197385929258861	3.853184350765178	1.2862685475988075e-4	0.01903446593327009	3.829072994153476	TRUE
ENSG00000103381	55313	CPPED1	CPPED1	protein_coding	calcineurin like phosphoesterase domain containing 1 [Source:HGNC Symbol;Acc:HGNC:25632]	16	-1	12659799	12803887	0.31815845273255583	9.78352879982681	3.8551932278880825	1.2896689071014044e-4	0.01903446593327009	3.8284231431780382	TRUE
ENSG00000179562	79571	GCC1	GCC1	protein_coding	GRIP and coiled-coil domain containing 1 [Source:HGNC Symbol;Acc:HGNC:19095]	7	-1	127580628	127593611	0.16861743373578975	4.627898100109308	3.850538751928773	1.2905754286101403e-4	0.01903446593327009	3.8282501682783288	TRUE
ENSG00000161638	3678	ITGA5	ITGA5	protein_coding	integrin subunit alpha 5 [Source:HGNC Symbol;Acc:HGNC:6141]	12	-1	54395261	54419266	0.20587546644224552	7.215406522202656	3.847257357481593	1.326079784550486e-4	0.01903446593327009	3.821564018955322	TRUE
ENSG00000047644	55841	WWC3	WWC3	protein_coding	WWC family member 3 [Source:HGNC Symbol;Acc:HGNC:29237]	X	1	10015562	10144478	0.24770668297940368	7.276335316994302	3.8446628788760946	1.3275054381345849e-4	0.01903446593327009	3.821299078229658	TRUE
ENSG00000173020	156	GRK2	GRK2	protein_coding	G protein-coupled receptor kinase 2 [Source:HGNC Symbol;Acc:HGNC:289]	11	1	67266473	67286556	0.15113434139283477	8.326954770289813	3.8460109759258336	1.3325210701660022e-4	0.01903446593327009	3.8203691087237845	TRUE
ENSG00000163513	7048	TGFBR2	TGFBR2	protein_coding	transforming growth factor beta receptor 2 [Source:HGNC Symbol;Acc:HGNC:11773]	3	1	30606502	30694142	0.2052101231766681	8.688841347464134	3.842308586747187	1.3411769639380688e-4	0.01903446593327009	3.8187719129825877	TRUE
ENSG00000147687	83940	TATDN1	TATDN1	protein_coding	TatD DNase domain containing 1 [Source:HGNC Symbol;Acc:HGNC:24220]	8	-1	124488485	124539458	-0.1921776227043277	3.784950392316075	-3.8383827377599293	1.3452218660226832e-4	0.01903446593327009	-3.8180288698718496	TRUE
ENSG00000173960	165324	UBXN2A	UBXN2A	protein_coding	UBX domain protein 2A [Source:HGNC Symbol;Acc:HGNC:27265]	2	1	23927285	24004909	-0.1513881598777811	4.670357903546307	-3.8371316056109963	1.3649585474755042e-4	0.01903446593327009	-3.8144331931117974	TRUE
ENSG00000176049	9832	JAKMIP2	JAKMIP2	protein_coding	janus kinase and microtubule interacting protein 2 [Source:HGNC Symbol;Acc:HGNC:29067]	5	-1	147585438	147782775	-0.492520623326826	3.414308325926492	-3.842952651275992	1.3897600826045479e-4	0.01903446593327009	-3.8099836037889703	TRUE
ENSG00000197852	55924	INKA2	INKA2	protein_coding	inka box actin regulator 2 [Source:HGNC Symbol;Acc:HGNC:28045]	1	-1	111680630	111755824	0.37536098234676096	7.040520154844985	3.8305580099237164	1.4130254444984032e-4	0.01903446593327009	3.8058770922141214	TRUE
ENSG00000166979	59271	EVA1C	EVA1C	protein_coding	eva-1 homolog C [Source:HGNC Symbol;Acc:HGNC:13239]	21	1	32412006	32515397	-0.3312166994552923	4.559095266751125	-3.831889365251631	1.4286436072031682e-4	0.01903446593327009	-3.8031559429823147	TRUE
ENSG00000172673	387357	THEMIS	THEMIS	protein_coding	thymocyte selection associated [Source:HGNC Symbol;Acc:HGNC:21569]	6	-1	127708072	127918631	-0.4153002929151386	6.311005988571749	-3.8318594113183377	1.4334434704099677e-4	0.01903446593327009	-3.8023252906032834	TRUE
ENSG00000127124	59269	HIVEP3	HIVEP3	protein_coding	human immunodeficiency virus type I enhancer binding protein 3 [Source:HGNC Symbol;Acc:HGNC:13561]	1	-1	41506365	42035925	-0.34985908260529097	6.012299534483035	-3.8275230264385955	1.4367812168818218e-4	0.01903446593327009	-3.8017492111606743	TRUE
ENSG00000250654	NA	AC023794.4	AC023794.4	transcribed_unprocessed_pseudogene	novel pseudogene	12	-1	54076838	54081903	-0.5761009574389531	-0.41072849798543587	-3.8210940054672182	1.4394412471958827e-4	0.01903446593327009	-3.801291004079016	TRUE
ENSG00000139187	10219	KLRG1	KLRG1	protein_coding	killer cell lectin like receptor G1 [Source:HGNC Symbol;Acc:HGNC:6380]	12	1	8950044	9010760	-0.48244138529756997	4.834366514240323	-3.826713947754005	1.4792278236252384e-4	0.01903446593327009	-3.794531030056933	TRUE
ENSG00000064933	5378	PMS1	PMS1	protein_coding	PMS1 homolog 1, mismatch repair system component [Source:HGNC Symbol;Acc:HGNC:9121]	2	1	189784085	189877629	-0.22770051742339525	4.286076054043144	-3.814832804341375	1.498398221183435e-4	0.01903446593327009	-3.7913347662642662	TRUE
ENSG00000160179	9619	ABCG1	ABCG1	protein_coding	ATP binding cassette subfamily G member 1 [Source:HGNC Symbol;Acc:HGNC:73]	21	1	42199689	42297244	0.4515275573288724	5.820133970199476	3.813457585495754	1.5085006104566278e-4	0.01903446593327009	3.7896658613001177	TRUE
ENSG00000226419	NA	SLC16A1-AS1	SLC16A1-AS1	lncRNA	SLC16A1 antisense RNA 1 [Source:HGNC Symbol;Acc:HGNC:49445]	1	1	112956415	113047055	-0.29800085073252003	4.73454173571399	-3.8112020850947506	1.5148347306619817e-4	0.01903446593327009	-3.7886248293018925	TRUE
ENSG00000033100	54480	CHPF2	CHPF2	protein_coding	chondroitin polymerizing factor 2 [Source:HGNC Symbol;Acc:HGNC:29270]	7	1	151232489	151238827	0.16653822388515227	5.295037612191843	3.809272308155336	1.5230247709813454e-4	0.01903446593327009	3.7872848291905856	TRUE
ENSG00000223959	NA	AFG3L1P	AFG3L1P	transcribed_unitary_pseudogene	AFG3 like matrix AAA peptidase subunit 1, pseudogene [Source:HGNC Symbol;Acc:HGNC:314]	16	1	89972586	90002161	-0.16371726765779826	4.824813585924197	-3.806958940884145	1.5289681567407418e-4	0.01903446593327009	-3.786316652474865	TRUE
ENSG00000008083	3720	JARID2	JARID2	protein_coding	jumonji and AT-rich interaction domain containing 2 [Source:HGNC Symbol;Acc:HGNC:6196]	6	1	15246069	15522042	0.2544301673909928	7.9346363892597855	3.812636488462269	1.5315605055341838e-4	0.01903446593327009	3.78589546836812	TRUE
ENSG00000158201	171586	ABHD3	ABHD3	protein_coding	abhydrolase domain containing 3 [Source:HGNC Symbol;Acc:HGNC:18718]	18	-1	21650901	21704780	0.2643214632632205	8.318492833782274	3.810823039267661	1.5336038735693378e-4	0.01903446593327009	3.7855639509472203	TRUE
ENSG00000134684	8565	YARS	YARS	protein_coding	tyrosyl-tRNA synthetase [Source:HGNC Symbol;Acc:HGNC:12840]	1	-1	32775237	32818153	-0.18493293964744417	5.873696502179213	-3.805992143964924	1.5455343948457784e-4	0.01903446593327009	-3.783636596203582	TRUE
ENSG00000125834	140901	STK35	STK35	protein_coding	serine/threonine kinase 35 [Source:HGNC Symbol;Acc:HGNC:16254]	20	1	2101827	2177038	0.15949231546735287	5.34565240404831	3.8024030069054024	1.5584218169513596e-4	0.01903446593327009	3.781570326530322	TRUE
ENSG00000008277	53616	ADAM22	ADAM22	protein_coding	ADAM metallopeptidase domain 22 [Source:HGNC Symbol;Acc:HGNC:201]	7	1	87934143	88202889	-0.41642974779307296	2.008174950125287	-3.8068942684872202	1.5604286874128858e-4	0.01903446593327009	-3.7812500085615697	TRUE
ENSG00000111737	11021	RAB35	RAB35	protein_coding	RAB35, member RAS oncogene family [Source:HGNC Symbol;Acc:HGNC:9774]	12	-1	120095099	120117502	0.15874041533407457	5.998808343753271	3.8034156212761263	1.5629006579273558e-4	0.01903446593327009	3.780855988165915	TRUE
ENSG00000197099	NA	AC068631.1	AC068631.1	lncRNA	novel transcript, antisense to KNG1, HRG, FETUB, AHSG and DNAJB11	3	-1	186579476	186772986	-0.38747410628776824	0.96540676440917506	-3.799764058111046	1.570763741511554e-4	0.01903446593327009	-3.779606538532106	TRUE
ENSG00000142655	5195	PEX14	PEX14	protein_coding	peroxisomal biogenesis factor 14 [Source:HGNC Symbol;Acc:HGNC:8856]	1	1	10472288	10630758	-0.22575146512881528	5.102702438034141	-3.7944724655447604	1.6150561395900995e-4	0.01907537306073839	-3.772676537462778	TRUE
ENSG00000125637	23550	PSD4	PSD4	protein_coding	pleckstrin and Sec7 domain containing 4 [Source:HGNC Symbol;Acc:HGNC:19096]	2	1	113157325	113209396	0.20546235999340556	7.369563634409221	3.7963928070001582	1.6158570447015274e-4	0.01907537306073839	3.7725528813631564	TRUE
ENSG00000130638	25814	ATXN10	ATXN10	protein_coding	ataxin 10 [Source:HGNC Symbol;Acc:HGNC:10549]	22	1	45671798	45845307	-0.1837058296840688	5.824653481772196	-3.793042185631116	1.6217557640582078e-4	0.01907537306073839	-3.7716439184963155	TRUE
ENSG00000129657	6397	SEC14L1	SEC14L1	protein_coding	SEC14 like lipid binding 1 [Source:HGNC Symbol;Acc:HGNC:10698]	17	1	77088749	77217101	0.2939237789386837	9.30846367744663	3.79614004669967	1.623331341639783e-4	0.01907537306073839	3.7714016563912267	TRUE
ENSG00000156475	5521	PPP2R2B	PPP2R2B	protein_coding	protein phosphatase 2 regulatory subunit Bbeta [Source:HGNC Symbol;Acc:HGNC:9305]	5	-1	146581146	147084784	-0.5774525918313884	4.404586944403561	-3.8006275598433588	1.643941015684801e-4	0.019172307589689436	-3.768252908208851	TRUE
ENSG00000065559	6416	MAP2K4	MAP2K4	protein_coding	mitogen-activated protein kinase kinase 4 [Source:HGNC Symbol;Acc:HGNC:6844]	17	1	12020829	12143830	0.24233886100542712	6.824564635076134	3.7903526011333835	1.65632621001173e-4	0.01917259391305369	3.76637851564798	TRUE
ENSG00000233609	NA	RPL10P19	RPL10P19	transcribed_processed_pseudogene	ribosomal protein L10 pseudogene 19 [Source:HGNC Symbol;Acc:HGNC:52350]	8	1	8961200	8979025	-0.41559900081137635	2.04108122305469	-3.7856761651472874	1.6861485381148571e-4	0.019315105018944873	-3.76191871156296	TRUE
ENSG00000187954	50626	CYHR1	CYHR1	protein_coding	cysteine and histidine rich 1 [Source:HGNC Symbol;Acc:HGNC:17806]	8	-1	144449582	144465677	0.15403677268262328	5.042811243420419	3.782277761624954	1.6990643087400214e-4	0.019315105018944873	3.760010197629637	TRUE
ENSG00000018699	55622	TTC27	TTC27	protein_coding	tetratricopeptide repeat domain 27 [Source:HGNC Symbol;Acc:HGNC:25986]	2	1	32628032	32821051	-0.2502613548441559	4.454857176433323	-3.7813404218282827	1.7059953501356764e-4	0.019315105018944873	-3.7589916435279083	TRUE
ENSG00000153094	10018	BCL2L11	BCL2L11	protein_coding	BCL2 like 11 [Source:HGNC Symbol;Acc:HGNC:994]	2	1	111119378	111168445	0.23690790257219785	6.009597189984254	3.7774375302069196	1.7378032303151604e-4	0.019532656453201777	3.7543666615015567	TRUE
ENSG00000166575	65084	TMEM135	TMEM135	protein_coding	transmembrane protein 135 [Source:HGNC Symbol;Acc:HGNC:26167]	11	1	87037844	87328824	-0.2398182366961965	4.276048221828283	-3.772834287141386	1.7585882387883832e-4	0.01962407350492562	-3.751387264678331	TRUE
ENSG00000127527	58513	EPS15L1	EPS15L1	protein_coding	epidermal growth factor receptor pathway substrate 15 like 1 [Source:HGNC Symbol;Acc:HGNC:24634]	19	-1	16355239	16472085	0.20542437696635663	6.835901864248777	3.7623550438407993	1.8492539535063768e-4	0.020400172539014414	3.7387664902380306	TRUE
ENSG00000138621	60490	PPCDC	PPCDC	protein_coding	phosphopantothenoylcysteine decarboxylase [Source:HGNC Symbol;Acc:HGNC:28107]	15	1	75023586	75117462	0.3655481722112386	7.503244490685423	3.7636295457323143	1.8544415756566515e-4	0.020400172539014414	3.7380620861931773	TRUE
ENSG00000185418	123283	TARSL2	TARSL2	protein_coding	threonyl-tRNA synthetase like 2 [Source:HGNC Symbol;Acc:HGNC:24728]	15	-1	101653596	101724473	-0.22436951178052844	4.623186799875666	-3.756621917487871	1.8981469963988494e-4	0.020733914127565176	-3.7321999942927304	TRUE
ENSG00000126883	8021	NUP214	NUP214	protein_coding	nucleoporin 214 [Source:HGNC Symbol;Acc:HGNC:8064]	9	1	131125586	131234663	0.13367213847531012	6.928264975697224	3.7483361788921967	1.9439001153187576e-4	0.02108519908301346	3.726197629896119	TRUE
ENSG00000169925	8019	BRD3	BRD3	protein_coding	bromodomain containing 3 [Source:HGNC Symbol;Acc:HGNC:1104]	9	-1	134030305	134068535	0.14132381687575446	5.4861449524781305	3.743314309160659	1.9890450377125693e-4	0.021134951957128018	3.7204037921537196	TRUE
ENSG00000080839	5933	RBL1	RBL1	protein_coding	RB transcriptional corepressor like 1 [Source:HGNC Symbol;Acc:HGNC:9893]	20	-1	36996349	37095997	-0.24751352565729956	4.7357900310477294	-3.740083673594637	2.0044622602366613e-4	0.021134951957128018	-3.718453442246633	TRUE
ENSG00000100461	55147	RBM23	RBM23	protein_coding	RNA binding motif protein 23 [Source:HGNC Symbol;Acc:HGNC:20155]	14	-1	22893204	22919182	0.18131628645312592	7.085562654747944	3.7402146384873998	2.007519624874242e-4	0.021134951957128018	3.7180683466773496	TRUE
ENSG00000181035	284439	SLC25A42	SLC25A42	protein_coding	solute carrier family 25 member 42 [Source:HGNC Symbol;Acc:HGNC:28380]	19	1	19063994	19113030	-0.2912672536411294	4.285023304184775	-3.7411036810087888	2.011366171915351e-4	0.021134951957128018	-3.7175846302180418	TRUE
ENSG00000118308	4033	LRMP	LRMP	protein_coding	lymphoid restricted membrane protein [Source:HGNC Symbol;Acc:HGNC:6690]	12	1	25004342	25108334	0.23302520036290542	7.835304804209403	3.741089627297926	2.0166158788311177e-4	0.021134951957128018	3.716925862128456	TRUE
ENSG00000164402	23176	SEPTIN8	SEPTIN8	protein_coding	septin 8 [Source:HGNC Symbol;Acc:HGNC:16511]	5	-1	132750819	132807241	-0.34084555520690607	2.1367958222934096	-3.7278781035967787	2.0927180090408065e-4	0.021785334924987885	-3.7075527904716576	TRUE
ENSG00000070785	8891	EIF2B3	EIF2B3	protein_coding	eukaryotic translation initiation factor 2B subunit gamma [Source:HGNC Symbol;Acc:HGNC:3259]	1	-1	44850522	44986722	-0.22255956686356537	4.964971363195854	-3.724800427925439	2.1106167727844374e-4	0.021825184508439607	-3.7053948500783562	TRUE
ENSG00000101109	6789	STK4	STK4	protein_coding	serine/threonine kinase 4 [Source:HGNC Symbol;Acc:HGNC:11408]	20	1	44966479	45080021	0.1614983882832135	9.101465602850567	3.72412614968233	2.1304596562157614e-4	0.021884476640769982	3.7030225157799426	TRUE
ENSG00000186635	116985	ARAP1	ARAP1	protein_coding	ArfGAP with RhoGAP domain, ankyrin repeat and PH domain 1 [Source:HGNC Symbol;Acc:HGNC:16925]	11	-1	72685069	72793599	0.24024129095932523	8.609717054096677	3.7198555049018744	2.1873677600710848e-4	0.022074991652355103	3.6963321321104234	TRUE
ENSG00000139173	84216	TMEM117	TMEM117	protein_coding	transmembrane protein 117 [Source:HGNC Symbol;Acc:HGNC:25308]	12	1	43835967	44389762	-0.2922875677684367	4.112263445549209	-3.7197277946018956	2.1902837674500603e-4	0.022074991652355103	-3.6959937310530706	TRUE
ENSG00000162643	126820	WDR63	WDR63	protein_coding	WD repeat domain 63 [Source:HGNC Symbol;Acc:HGNC:30711]	1	1	84999147	85133138	-0.59681098168798985	1.6403824254069603	-3.7206906656308005	2.2159101092527966e-4	0.022074991652355103	-3.6930378680066815	TRUE
ENSG00000119729	23433	RHOQ	RHOQ	protein_coding	ras homolog family member Q [Source:HGNC Symbol;Acc:HGNC:17736]	2	1	46541806	46584688	0.18565388085328038	7.2561750963371665	3.71386811893449	2.2278602405294572e-4	0.022074991652355103	3.6916704396569626	TRUE
ENSG00000176658	4642	MYO1D	MYO1D	protein_coding	myosin ID [Source:HGNC Symbol;Acc:HGNC:7598]	17	-1	32492522	32877177	-0.29719665435349807	4.572703750113542	-3.714121333000052	2.2298378011372392e-4	0.022074991652355103	-3.691444815822962	TRUE
ENSG00000079257	56925	LXN	LXN	protein_coding	latexin [Source:HGNC Symbol;Acc:HGNC:13347]	3	-1	158645822	158672648	0.29337219588404917	3.5088481566712484	3.7142878882421284	2.234397324105313e-4	0.022074991652355103	3.6909253257316528	TRUE
ENSG00000176095	9807	IP6K1	IP6K1	protein_coding	inositol hexakisphosphate kinase 1 [Source:HGNC Symbol;Acc:HGNC:18360]	3	-1	49724294	49786542	0.19084824778109954	6.915923344697769	3.7110849399642096	2.2570493442602006e-4	0.022153083375082865	3.6883591251464125	TRUE
ENSG00000154767	7508	XPC	XPC	protein_coding	XPC complex subunit, DNA damage recognition and repair factor [Source:HGNC Symbol;Acc:HGNC:12816]	3	-1	14145147	14178783	0.14276414420367178	5.864554074486254	3.7065408642757034	2.2708660026034272e-4	0.022153083375082865	3.6868057085746173	TRUE
ENSG00000182149	9798	IST1	IST1	protein_coding	IST1 factor associated with ESCRT-III [Source:HGNC Symbol;Acc:HGNC:28977]	16	1	71845996	71931199	0.1163157947464395	7.446513710902438	3.699978887989748	2.3397018694107716e-4	0.022278850679938397	3.679196237393586	TRUE
ENSG00000140262	6938	TCF12	TCF12	protein_coding	transcription factor 12 [Source:HGNC Symbol;Acc:HGNC:11623]	15	1	56918623	57299281	-0.17230448126705422	6.559871574818849	-3.6993708965906	2.3422818990676792e-4	0.022278850679938397	-3.6789151312097808	TRUE
ENSG00000171169	203245	NAIF1	NAIF1	protein_coding	nuclear apoptosis inducing factor 1 [Source:HGNC Symbol;Acc:HGNC:25446]	9	-1	128061233	128068206	0.18759889828656418	2.8560388784229036	3.697860639553666	2.3459761311218056e-4	0.022278850679938397	3.678513132971153	TRUE
ENSG00000099875	2872	MKNK2	MKNK2	protein_coding	MAPK interacting serine/threonine kinase 2 [Source:HGNC Symbol;Acc:HGNC:7111]	19	-1	2037465	2051244	0.20748548050490268	7.693174543671093	3.699283096095237	2.3506391373829364e-4	0.022278850679938397	3.6780065620989757	TRUE
ENSG00000197971	4155	MBP	MBP	protein_coding	myelin basic protein [Source:HGNC Symbol;Acc:HGNC:6925]	18	-1	76978827	77133683	0.22644020940657583	9.190356765669458	3.6971837720845233	2.380864360789252e-4	0.022278850679938397	3.674745695643558	TRUE
ENSG00000143499	56950	SMYD2	SMYD2	protein_coding	SET and MYND domain containing 2 [Source:HGNC Symbol;Acc:HGNC:20982]	1	1	214281102	214337131	-0.18622146520724225	4.6989072242798535	-3.6958683516771895	2.3829479329068385e-4	0.022278850679938397	-3.67452234172229	TRUE
ENSG00000136243	11097	NUP42	NUP42	protein_coding	nucleoporin 42 [Source:HGNC Symbol;Acc:HGNC:17010]	7	1	23181841	23201011	-0.17433861418401886	4.85627180487739	-3.691093660337295	2.4124055764460897e-4	0.022278850679938397	-3.671384008658031	TRUE
ENSG00000171475	147179	WIPF2	WIPF2	protein_coding	WAS/WASL interacting protein family member 2 [Source:HGNC Symbol;Acc:HGNC:30923]	17	1	40219304	40284136	0.15034576654009957	7.244705920746046	3.6908490363660436	2.4295705084082225e-4	0.022278850679938397	3.6695718444214322	TRUE
ENSG00000169403	5724	PTAFR	PTAFR	protein_coding	platelet activating factor receptor [Source:HGNC Symbol;Acc:HGNC:9582]	1	-1	28147166	28193936	0.2601366580316373	8.789287043931548	3.6917628729270793	2.435661258679187e-4	0.022278850679938397	3.668931707805195	TRUE
ENSG00000118454	81573	ANKRD13C	ANKRD13C	protein_coding	ankyrin repeat domain 13C [Source:HGNC Symbol;Acc:HGNC:25374]	1	-1	70258999	70354734	-0.1948964054553235	5.211244809885646	-3.6888807778027446	2.436649292767629e-4	0.022278850679938397	-3.6688280072074795	TRUE
ENSG00000120913	64236	PDLIM2	PDLIM2	protein_coding	PDZ and LIM domain 2 [Source:HGNC Symbol;Acc:HGNC:13992]	8	1	22578279	22598025	0.17882722940561724	4.489940378795352	3.68790951949603	2.4417539910963365e-4	0.022278850679938397	3.668292863511469	TRUE
ENSG00000197872	81553	FAM49A	FAM49A	protein_coding	family with sequence similarity 49 member A [Source:HGNC Symbol;Acc:HGNC:25373]	2	-1	16549459	16666331	0.2510380711825402	7.398603107502682	3.684224260614188	2.50972122015271e-4	0.022616199565062087	3.6612658975852894	TRUE
ENSG00000160741	200186	CRTC2	CRTC2	protein_coding	CREB regulated transcription coactivator 2 [Source:HGNC Symbol;Acc:HGNC:27301]	1	-1	153947669	153958615	0.13709451779164095	6.30376206048786	3.6805122391533547	2.530417663238901e-4	0.022616199565062087	3.6591615765894296	TRUE
ENSG00000129353	57153	SLC44A2	SLC44A2	protein_coding	solute carrier family 44 member 2 [Source:HGNC Symbol;Acc:HGNC:17292]	19	1	10602457	10644557	0.22180340053594705	8.9816907978976	3.6812821693280116	2.535049549917901e-4	0.022616199565062087	3.658692838308584	TRUE
ENSG00000116824	914	CD2	CD2	protein_coding	CD2 molecule [Source:HGNC Symbol;Acc:HGNC:1639]	1	1	116754430	116769229	-0.38364714205863315	6.129926038520677	-3.6845135554638455	2.537052558282055e-4	0.022616199565062087	-3.6584903863202407	TRUE
ENSG00000188897	400499	AC099489.1	AC099489.1	protein_coding	novel lipoprotein amino terminal region containing protein	16	-1	11359845	11527245	0.4852834715481231	7.915142051871475	3.679174525718023	2.5516310514382473e-4	0.022616199565062087	3.65702137986877	TRUE
ENSG00000108424	3837	KPNB1	KPNB1	protein_coding	karyopherin subunit beta 1 [Source:HGNC Symbol;Acc:HGNC:6400]	17	1	47649476	47685505	0.22200786229542757	8.554915372334765	3.6706684181723057	2.60944084026122e-4	0.022757529053233656	3.651272602472788	TRUE
ENSG00000198740	22834	ZNF652	ZNF652	protein_coding	zinc finger protein 652 [Source:HGNC Symbol;Acc:HGNC:29147]	17	-1	49289206	49362473	0.15194322823186734	7.552290420628697	3.6729561165065436	2.6117956450720086e-4	0.022757529053233656	3.6510409734578166	TRUE
ENSG00000203497	NA	PDCD4-AS1	PDCD4-AS1	lncRNA	PDCD4 antisense RNA 1 [Source:HGNC Symbol;Acc:HGNC:27425]	10	-1	110869868	110872233	0.2731816943113876	3.729562645140545	3.6682568279892553	2.632024159384453e-4	0.022757529053233656	3.6490592338427605	TRUE
ENSG00000138433	9541	CIR1	CIR1	protein_coding	corepressor interacting with RBPJ, 1 [Source:HGNC Symbol;Acc:HGNC:24217]	2	-1	174348022	174395712	0.23036478668957105	7.17005753062619	3.668616610011309	2.634581076783362e-4	0.022757529053233656	3.6488097560027346	TRUE
ENSG00000086589	55696	RBM22	RBM22	protein_coding	RNA binding motif protein 22 [Source:HGNC Symbol;Acc:HGNC:25503]	5	-1	150690792	150701077	0.12124568433478711	6.196838461576464	3.666907248737297	2.645390384580237e-4	0.022757529053233656	3.6477575963123714	TRUE
ENSG00000141293	8631	SKAP1	SKAP1	protein_coding	src kinase associated phosphoprotein 1 [Source:HGNC Symbol;Acc:HGNC:15605]	17	-1	48133442	48430275	-0.3598756003990431	7.694896937400497	-3.671299845694852	2.655607477683767e-4	0.022757529053233656	-3.646766780552022	TRUE
ENSG00000180871	3579	CXCR2	CXCR2	protein_coding	C-X-C motif chemokine receptor 2 [Source:HGNC Symbol;Acc:HGNC:6027]	2	1	218125289	218137251	0.3593017614782763	10.536603081725763	3.664541287575783	2.6796807820391594e-4	0.02283765308253264	3.6444462977559318	TRUE
ENSG00000170006	201799	TMEM154	TMEM154	protein_coding	transmembrane protein 154 [Source:HGNC Symbol;Acc:HGNC:26489]	4	-1	152618628	152680012	0.2992299067880744	8.924265024255892	3.662335511795361	2.7089543650026963e-4	0.022960978773528318	3.641650734152318	TRUE
ENSG00000286001	NA	AC021087.5	AC021087.5	protein_coding	novel protein	5	1	218298	314955	-0.40741685719420584	1.5270909512218813	-3.6617658769667036	2.7549163466695034e-4	0.02297328916084486	-3.6373180841956714	TRUE
ENSG00000115866	1615	DARS	DARS	protein_coding	aspartyl-tRNA synthetase [Source:HGNC Symbol;Acc:HGNC:2678]	2	-1	135905881	135986100	-0.14699515728468082	5.427721015656376	-3.656853760430693	2.757567972578844e-4	0.02297328916084486	-3.6370701979780766	TRUE
ENSG00000101255	57761	TRIB3	TRIB3	protein_coding	tribbles pseudokinase 3 [Source:HGNC Symbol;Acc:HGNC:16228]	20	1	362835	397559	-0.3175327405514832	1.972541255274872	-3.658654512127929	2.768700507811993e-4	0.02297328916084486	-3.6360319090082256	TRUE
ENSG00000111679	5777	PTPN6	PTPN6	protein_coding	protein tyrosine phosphatase non-receptor type 6 [Source:HGNC Symbol;Acc:HGNC:9658]	12	1	6946468	6961316	0.17166386269333245	8.416203112717055	3.6572119164584627	2.76965061767648e-4	0.02297328916084486	3.6359434771887584	TRUE
ENSG00000073350	3993	LLGL2	LLGL2	protein_coding	LLGL scribble cell polarity complex component 2 [Source:HGNC Symbol;Acc:HGNC:6629]	17	1	75525080	75575208	-0.38532333817109743	3.827143996585394	-3.6572084103009592	2.796367760503223e-4	0.02307152145381143	-3.6334683376021193	TRUE
ENSG00000132879	93611	FBXO44	FBXO44	protein_coding	F-box protein 44 [Source:HGNC Symbol;Acc:HGNC:24847]	1	1	11654375	11663327	-0.27822083516153606	3.116893674387191	-3.6496986681660766	2.8502809804634236e-4	0.023158507027433647	-3.628540448025052	TRUE
ENSG00000253981	NA	ALG1L13P	ALG1L13P	transcribed_unprocessed_pseudogene	ALG1 like 13, pseudogene [Source:HGNC Symbol;Acc:HGNC:44382]	8	-1	8236003	8244667	0.45878926064083725	2.4427105544161902	3.6502943067012104	2.856527924218599e-4	0.023158507027433647	3.6279751089430876	TRUE
ENSG00000071909	140469	MYO3B	MYO3B	protein_coding	myosin IIIB [Source:HGNC Symbol;Acc:HGNC:15576]	2	1	170178145	170655171	-0.8931049800526192	0.5298593506053962	-3.658921323252054	2.8622583689200543e-4	0.023158507027433647	-3.6274575299753318	TRUE
ENSG00000162415	57643	ZSWIM5	ZSWIM5	protein_coding	zinc finger SWIM-type containing 5 [Source:HGNC Symbol;Acc:HGNC:29299]	1	-1	45016399	45306209	-0.41849975034967324	3.510749561639534	-3.6500490589312853	2.889764972497356e-4	0.023158507027433647	-3.6249865443070806	TRUE
ENSG00000109911	26610	ELP4	ELP4	protein_coding	elongator acetyltransferase complex subunit 4 [Source:HGNC Symbol;Acc:HGNC:1171]	11	1	31509755	31790324	-0.1809270573326307	5.837415370876771	-3.6439654212156474	2.8945119413436383e-4	0.023158507027433647	-3.6245623433367133	TRUE
ENSG00000169288	65008	MRPL1	MRPL1	protein_coding	mitochondrial ribosomal protein L1 [Source:HGNC Symbol;Acc:HGNC:14275]	4	1	77862830	77952785	-0.22210486455873912	4.573426469660739	-3.6436645585060665	2.8964930457882327e-4	0.023158507027433647	-3.6243854996286706	TRUE
ENSG00000139718	23067	SETD1B	SETD1B	protein_coding	SET domain containing 1B, histone lysine methyltransferase [Source:HGNC Symbol;Acc:HGNC:29187]	12	1	121804180	121832584	0.17318747856482108	6.98286139493419	3.641976273497709	2.9237707803585536e-4	0.023256722345713604	3.6219619995504124	TRUE
ENSG00000167037	129049	SGSM1	SGSM1	protein_coding	small G protein signaling modulator 1 [Source:HGNC Symbol;Acc:HGNC:29410]	22	1	24806169	24927578	-0.45067659779827607	1.8699466539976177	-3.6418161303000818	2.962046525373067e-4	0.023414763709107632	-3.6185968472366317	TRUE
ENSG00000229852	NA	AC019205.1	AC019205.1	lncRNA	novel transcript, antisense to KHDC1	6	1	73263212	73301789	-0.35840475962286433	2.2886228501756776	-3.636829152978871	2.9850810413709143e-4	0.023414763709107632	-3.616591261586912	TRUE
ENSG00000105717	80714	PBX4	PBX4	protein_coding	PBX homeobox 4 [Source:HGNC Symbol;Acc:HGNC:13403]	19	-1	19561707	19618693	-0.34056302992287835	3.8524451166332154	-3.637024099335189	2.988926061764755e-4	0.023414763709107632	-3.6162578930910136	TRUE
ENSG00000116514	127544	RNF19B	RNF19B	protein_coding	ring finger protein 19B [Source:HGNC Symbol;Acc:HGNC:26886]	1	-1	32936445	32964685	0.23661516242822778	7.307091753552193	3.6349517070754214	3.016736817426842e-4	0.0235138717462853	3.6138585526021947	TRUE
ENSG00000154328	252969	NEIL2	NEIL2	protein_coding	nei like DNA glycosylase 2 [Source:HGNC Symbol;Acc:HGNC:18956]	8	1	11769639	11787345	-0.2943135333805489	2.2307410995596606	-3.6328138874327807	3.0411355791845423e-4	0.02358552698436572	-3.6117705754828804	TRUE
ENSG00000110911	4891	SLC11A2	SLC11A2	protein_coding	solute carrier family 11 member 2 [Source:HGNC Symbol;Acc:HGNC:10908]	12	-1	50979401	51028566	-0.17684944382303502	4.824697027081304	-3.628594915783647	3.062043651475541e-4	0.023629531879620455	-3.6099937652732144	TRUE
ENSG00000065243	5586	PKN2	PKN2	protein_coding	protein kinase N2 [Source:HGNC Symbol;Acc:HGNC:9406]	1	1	88684222	88836255	0.2496945264528323	7.990390671086707	3.629962508828422	3.080206725197033e-4	0.023652023026995633	3.6084594277145268	TRUE
ENSG00000079134	9984	THOC1	THOC1	protein_coding	THO complex 1 [Source:HGNC Symbol;Acc:HGNC:19070]	18	-1	214520	268050	-0.21848499543438216	4.770567395639505	-3.6235804710690194	3.133400718044893e-4	0.023772994085590922	-3.6040140789407964	TRUE
ENSG00000158769	50848	F11R	F11R	protein_coding	F11 receptor [Source:HGNC Symbol;Acc:HGNC:14685]	1	-1	160995211	161021343	0.24987964965945775	5.652441931927619	3.6242372791322786	3.14788774998733e-4	0.023772994085590922	3.6028156595384306	TRUE
ENSG00000038219	259282	BOD1L1	BOD1L1	protein_coding	biorientation of chromosomes in cell division 1 like 1 [Source:HGNC Symbol;Acc:HGNC:31792]	4	-1	13568738	13627725	0.2100756474383516	8.826418636578028	3.6219490820622404	3.172632182256403e-4	0.023772994085590922	3.600780601566112	TRUE
ENSG00000083544	81550	TDRD3	TDRD3	protein_coding	tudor domain containing 3 [Source:HGNC Symbol;Acc:HGNC:20612]	13	1	60396457	60573878	-0.20452955945527673	4.564449524621836	-3.6185671573144482	3.181366806877181e-4	0.023772994085590922	-3.600065785999495	TRUE
ENSG00000174501	400986	ANKRD36C	ANKRD36C	protein_coding	ankyrin repeat domain 36C [Source:HGNC Symbol;Acc:HGNC:32946]	2	-1	95836919	95991831	-0.2778783815611483	4.277753284289287	-3.6197721959437636	3.182471832280467e-4	0.023772994085590922	-3.5999754849694163	TRUE
ENSG00000185761	339366	ADAMTSL5	ADAMTSL5	protein_coding	ADAMTS like 5 [Source:HGNC Symbol;Acc:HGNC:27912]	19	-1	1505022	1513604	-0.4921531832515409	0.6005151008792682	-3.6190396747259155	3.2011753754027523e-4	0.023772994085590922	-3.598451495305094	TRUE
ENSG00000154511	388650	DIPK1A	DIPK1A	protein_coding	divergent protein kinase domain 1A [Source:HGNC Symbol;Acc:HGNC:32213]	1	-1	92832737	92961522	-0.2781527249957234	5.890780484218125	-3.6207892127356422	3.206856044552486e-4	0.023772994085590922	-3.5979902767775886	TRUE
ENSG00000092847	26523	AGO1	AGO1	protein_coding	argonaute RISC component 1 [Source:HGNC Symbol;Acc:HGNC:3262]	1	1	35869808	35930532	0.17066966478248435	6.148638480426805	3.615673664294232	3.218573114547156e-4	0.023772994085590922	3.597041368055888	TRUE
ENSG00000255776	NA	VDAC2P2	VDAC2P2	processed_pseudogene	voltage dependent anion channel 2 pseudogene 2 [Source:HGNC Symbol;Acc:HGNC:32693]	12	1	9036344	9037244	-0.7179626099330803	-0.8315245789556848	-3.612013238462499	3.2679873596889157e-4	0.02391616781799206	-3.5930747922346193	TRUE
ENSG00000164483	154075	SAMD3	SAMD3	protein_coding	sterile alpha motif domain containing 3 [Source:HGNC Symbol;Acc:HGNC:21574]	6	-1	130144315	130365425	-0.44381197455382004	6.371750136731493	-3.618481033822836	3.268794776232556e-4	0.02391616781799206	-3.5930104466504633	TRUE
ENSG00000166669	80063	ATF7IP2	ATF7IP2	protein_coding	activating transcription factor 7 interacting protein 2 [Source:HGNC Symbol;Acc:HGNC:20397]	16	1	10326434	10483638	-0.2759714916161835	5.365990007074464	-3.61378017432889	3.2959257321537087e-4	0.023978506024730818	-3.5908568963305685	TRUE
ENSG00000182923	80254	CEP63	CEP63	protein_coding	centrosomal protein 63 [Source:HGNC Symbol;Acc:HGNC:25815]	3	1	134485721	134575017	0.26391605874300517	7.2029371105462205	3.6128639003161966	3.308623374091624e-4	0.023978506024730818	3.589854699758265	TRUE
ENSG00000167232	7644	ZNF91	ZNF91	protein_coding	zinc finger protein 91 [Source:HGNC Symbol;Acc:HGNC:13166]	19	-1	23304991	23395471	-0.20338306957720587	5.750869085935871	-3.610388293055919	3.3318920566074355e-4	0.023978506024730818	-3.588027459591348	TRUE
ENSG00000272282	NA	LINC02084	LINC02084	lncRNA	long intergenic non-protein coding RNA 2084 [Source:HGNC Symbol;Acc:HGNC:52934]	3	1	27712910	27714005	-0.6734599823941949	0.7881991204617572	-3.611177082300843	3.339151119426121e-4	0.023978506024730818	-3.587459864030755	TRUE
ENSG00000107779	657	BMPR1A	BMPR1A	protein_coding	bone morphogenetic protein receptor type 1A [Source:HGNC Symbol;Acc:HGNC:1076]	10	1	86756601	86932838	-0.33713270622712876	3.2016538097787905	-3.6019923016414763	3.419498710560464e-4	0.024334549995186548	-3.581253344908314	TRUE
ENSG00000049541	5982	RFC2	RFC2	protein_coding	replication factor C subunit 2 [Source:HGNC Symbol;Acc:HGNC:9970]	7	-1	74231499	74254458	0.1800648295869629	3.7991266720952144	3.599015943926156	3.4201095344920816e-4	0.024334549995186548	3.5812066859964986	TRUE
ENSG00000232931	NA	LINC00342	LINC00342	lncRNA	long intergenic non-protein coding RNA 342 [Source:HGNC Symbol;Acc:HGNC:42470]	2	-1	95807052	95835003	-0.3195842602421348	3.2809896657864046	-3.5993477924921256	3.451393905892098e-4	0.024445009531640333	-3.578827335029316	TRUE
ENSG00000264522	56957	OTUD7B	OTUD7B	protein_coding	OTU deubiquitinase 7B [Source:HGNC Symbol;Acc:HGNC:16683]	1	-1	149937812	150010726	-0.25687118137884646	3.3933556477150773	-3.59172817861947	3.530078050230541e-4	0.02467628467101668	-3.57293099705096	TRUE
ENSG00000159733	57732	ZFYVE28	ZFYVE28	protein_coding	zinc finger FYVE-type containing 28 [Source:HGNC Symbol;Acc:HGNC:29334]	4	-1	2269582	2418663	-0.3300773157303354	4.838124489772187	-3.593813380964504	3.532946839764665e-4	0.02467628467101668	-3.5727183498440835	TRUE
ENSG00000156675	80223	RAB11FIP1	RAB11FIP1	protein_coding	RAB11 family interacting protein 1 [Source:HGNC Symbol;Acc:HGNC:30265]	8	-1	37858618	37899497	0.2531356340384914	8.942732982433126	3.5923994073133922	3.550847854697267e-4	0.02467628467101668	3.571395084893428	TRUE
ENSG00000054967	84957	RELT	RELT	protein_coding	RELT TNF receptor [Source:HGNC Symbol;Acc:HGNC:13764]	11	1	73376399	73397474	0.23350650555260444	5.968273499654564	3.5918728982624266	3.5629726464918987e-4	0.02467628467101668	3.5705023447939257	TRUE
ENSG00000196850	160760	PPTC7	PPTC7	protein_coding	PTC7 protein phosphatase homolog [Source:HGNC Symbol;Acc:HGNC:30695]	12	-1	110533245	110583318	0.22615954768849722	6.386246902071897	3.5890871014491887	3.563592138680766e-4	0.02467628467101668	3.5704568083361354	TRUE
ENSG00000007944	29116	MYLIP	MYLIP	protein_coding	myosin regulatory light chain interacting protein [Source:HGNC Symbol;Acc:HGNC:21155]	6	1	16129086	16148248	0.260646994274782	6.450115014737841	3.5869771265083163	3.5960806687270716e-4	0.02472893942662025	3.5680790170240164	TRUE
ENSG00000142173	1292	COL6A2	COL6A2	protein_coding	collagen type VI alpha 2 chain [Source:HGNC Symbol;Acc:HGNC:2212]	21	1	46098097	46132849	-0.5275930947549656	3.198885940105132	-3.59623438694984	3.6030818840926935e-4	0.02472893942662025	-3.5675692395039365	TRUE
ENSG00000114656	57501	KIAA1257	KIAA1257	protein_coding	KIAA1257 [Source:HGNC Symbol;Acc:HGNC:29231]	3	-1	128909866	129002690	0.3788464379438645	4.244257673407307	3.585027509279201	3.650070066607096e-4	0.02484827009844575	3.564171679435983	TRUE
ENSG00000144036	23233	EXOC6B	EXOC6B	protein_coding	exocyst complex component 6B [Source:HGNC Symbol;Acc:HGNC:17085]	2	-1	72175984	72826041	-0.23629841989600653	5.431295392632843	-3.583364490431119	3.652508273125931e-4	0.02484827009844575	-3.563996498969796	TRUE
ENSG00000197050	147923	ZNF420	ZNF420	protein_coding	zinc finger protein 420 [Source:HGNC Symbol;Acc:HGNC:20649]	19	1	37007857	37130368	-0.2492137221585029	3.7193369141429584	-3.5806567843212993	3.681414896034356e-4	0.02493555740278991	-3.5619279043356378	TRUE
ENSG00000112130	9025	RNF8	RNF8	protein_coding	ring finger protein 8 [Source:HGNC Symbol;Acc:HGNC:10071]	6	1	37353979	37394734	-0.20725477082483978	3.3177788874100003	-3.5776454319360766	3.7006008001356415e-4	0.024956530004740844	-3.5605633047385066	TRUE
ENSG00000100034	9647	PPM1F	PPM1F	protein_coding	protein phosphatase, Mg2+/Mn2+ dependent 1F [Source:HGNC Symbol;Acc:HGNC:19388]	22	-1	21919425	21952848	0.2767196449434888	6.933629531958258	3.579629476675152	3.748315623024869e-4	0.02509805653945786	3.557198050825365	TRUE
ENSG00000160917	10898	CPSF4	CPSF4	protein_coding	cleavage and polyadenylation specific factor 4 [Source:HGNC Symbol;Acc:HGNC:2327]	7	1	99438922	99457373	-0.16131853633129367	3.530452560300421	-3.5730053462711995	3.757290879496104e-4	0.02509805653945786	-3.556569517716755	TRUE
ENSG00000143127	8515	ITGA10	ITGA10	protein_coding	integrin subunit alpha 10 [Source:HGNC Symbol;Acc:HGNC:6135]	1	-1	145891208	145910111	-0.28052158523086934	1.658986690999292	-3.572452333992977	3.770129052732694e-4	0.02509805653945786	-3.5556729015030397	TRUE
ENSG00000138378	6775	STAT4	STAT4	protein_coding	signal transducer and activator of transcription 4 [Source:HGNC Symbol;Acc:HGNC:11365]	2	-1	191029576	191151596	-0.31549391846999786	6.097137271528512	-3.5777475516327932	3.80418749292318e-4	0.025216560770398053	-3.553308021296868	TRUE
ENSG00000148180	2934	GSN	GSN	protein_coding	gelsolin [Source:HGNC Symbol;Acc:HGNC:4620]	9	1	121207794	121332843	0.2853157429772999	7.141166500671976	3.5731358469249854	3.8300460380340516e-4	0.025279933657849436	3.5515256880675876	TRUE
ENSG00000134490	85019	TMEM241	TMEM241	protein_coding	transmembrane protein 241 [Source:HGNC Symbol;Acc:HGNC:31723]	18	-1	23197144	23437961	-0.23268896825963337	3.225306918953631	-3.568910567258201	3.8500262409737524e-4	0.02530413433209486	-3.550156212688834	TRUE
ENSG00000140526	11057	ABHD2	ABHD2	protein_coding	abhydrolase domain containing 2 [Source:HGNC Symbol;Acc:HGNC:18717]	15	1	89087459	89202355	0.2629376341792149	8.519637956710124	3.5674127273874916	3.899942957572219e-4	0.025524057052701558	3.5467636509394884	TRUE
ENSG00000160323	11093	ADAMTS13	ADAMTS13	protein_coding	ADAM metallopeptidase with thrombospondin type 1 motif 13 [Source:HGNC Symbol;Acc:HGNC:1366]	9	1	133414358	133459402	-0.4137595687747332	0.08801061236271279	-3.559472356292428	3.949238668263979e-4	0.025738084446824613	-3.54345288657309	TRUE
ENSG00000145348	93627	TBCK	TBCK	protein_coding	TBC1 domain containing kinase [Source:HGNC Symbol;Acc:HGNC:28261]	4	-1	106041599	106321495	-0.18548730740814978	5.577029529481961	-3.560750194858969	3.9806259678438783e-4	0.02581630521369817	-3.541364936683291	TRUE
ENSG00000168010	89849	ATG16L2	ATG16L2	protein_coding	autophagy related 16 like 2 [Source:HGNC Symbol;Acc:HGNC:25464]	11	1	72814406	72843674	0.2708747700483958	9.372738883920418	3.560720434803627	4.0016915914685067e-4	0.02581630521369817	3.539972215483685	TRUE
ENSG00000089692	3902	LAG3	LAG3	protein_coding	lymphocyte activating 3 [Source:HGNC Symbol;Acc:HGNC:6476]	12	1	6772512	6778455	-0.6575082420299413	1.2911874391495766	-3.5625815343149383	4.01117243021163e-4	0.02581630521369817	-3.5393476382101947	TRUE
ENSG00000093134	55350	VNN3	VNN3	protein_coding	vanin 3 [Source:HGNC Symbol;Acc:HGNC:16431]	6	-1	132722787	132734765	0.3986733979773387	5.961115432983918	3.5578708262572762	4.059947762589472e-4	0.026022251960960866	3.5361560621076955	TRUE
ENSG00000226791	NA	LINC02611	LINC02611	lncRNA	long intergenic non-protein coding RNA 2611 [Source:HGNC Symbol;Acc:HGNC:54060]	2	-1	98761098	98775361	-0.370737029681806	1.3200725463828544	-3.5490908955320384	4.133986126305166e-4	0.02638776082515203	-3.531379216989654	TRUE
ENSG00000111859	4739	NEDD9	NEDD9	protein_coding	neural precursor cell expressed, developmentally down-regulated 9 [Source:HGNC Symbol;Acc:HGNC:7733]	6	-1	11183298	11382348	0.3108133198904319	8.99681774388255	3.54872645090273	4.1633463768979314e-4	0.02641359477018485	3.5295070335291845	TRUE
ENSG00000204304	5089	PBX2	PBX2	protein_coding	PBX homeobox 2 [Source:HGNC Symbol;Acc:HGNC:8633]	6	-1	32184733	32190202	0.22100253841900575	7.567710075205514	3.54791781288577	4.172091237634767e-4	0.02641359477018485	3.5289517924364837	TRUE
ENSG00000169884	7480	WNT10B	WNT10B	protein_coding	Wnt family member 10B [Source:HGNC Symbol;Acc:HGNC:12775]	12	-1	48965340	48971735	-0.5099921007145133	0.373218839603558	-3.542891281444541	4.225569485720679e-4	0.026425397938545293	-3.5255797371324613	TRUE
ENSG00000229848	NA	AC139149.1	AC139149.1	lncRNA	novel transcript, antisense to ACTG1	17	1	81514047	81527776	-0.35901976171585953	0.63533963510877145	-3.5422261271268214	4.228437118563585e-4	0.026425397938545293	-3.5254000472247693	TRUE
ENSG00000228486	728537	C2orf92	C2orf92	protein_coding	chromosome 2 open reading frame 92 [Source:HGNC Symbol;Acc:HGNC:49272]	2	1	97664217	97703064	-0.30050227343363645	1.957030591057704	-3.542896999177046	4.228501446511358e-4	0.026425397938545293	-3.525396017650187	TRUE
ENSG00000140718	79068	FTO	FTO	protein_coding	FTO alpha-ketoglutarate dependent dioxygenase [Source:HGNC Symbol;Acc:HGNC:24678]	16	1	53701692	54158512	-0.20520443263199528	5.9871042408575255	-3.543193217001222	4.247086556776769e-4	0.026425397938545293	-3.5242342160789906	TRUE
ENSG00000273415	NA	LINC02725	LINC02725	lncRNA	long intergenic non-protein coding RNA 2725 [Source:HGNC Symbol;Acc:HGNC:54242]	11	1	128095758	128183671	-0.5326734869901714	2.2038160066079584	-3.5447137803577493	4.2591383435215804e-4	0.026425397938545293	-3.523483363522293	TRUE
ENSG00000235162	387882	C12orf75	C12orf75	protein_coding	chromosome 12 open reading frame 75 [Source:HGNC Symbol;Acc:HGNC:35164]	12	1	105235290	105396097	-0.3226848461829608	4.595542434059621	-3.543422975466291	4.3092203395186045e-4	0.026489000007163113	-3.5203842476616276	TRUE
ENSG00000153015	10283	CWC27	CWC27	protein_coding	CWC27 spliceosome associated cyclophilin [Source:HGNC Symbol;Acc:HGNC:10664]	5	1	64768930	65018750	-0.15747419604366097	5.585949025223557	-3.536061180057984	4.330901187804152e-4	0.026489000007163113	-3.5190530365967487	TRUE
ENSG00000204188	NA	GGNBP1	GGNBP1	transcribed_unitary_pseudogene	gametogenetin binding protein 1 (pseudogene) [Source:HGNC Symbol;Acc:HGNC:19427]	6	1	33540046	33589026	-0.42354998813251377	0.3530798798487073	-3.5351969842929147	4.3542742785714794e-4	0.026489000007163113	-3.517624872306798	TRUE
ENSG00000149269	5058	PAK1	PAK1	protein_coding	p21 (RAC1) activated kinase 1 [Source:HGNC Symbol;Acc:HGNC:8590]	11	-1	77321707	77474635	0.22139016016434976	7.985516803338553	3.5376021770248403	4.3733659205811583e-4	0.026489000007163113	3.5164636175581356	TRUE
ENSG00000231887	5554	PRH1	PRH1	protein_coding	proline rich protein HaeIII subfamily 1 [Source:HGNC Symbol;Acc:HGNC:9366]	12	-1	10824960	11171608	-0.38730809531482757	1.390334771548651	-3.535044339703718	4.3756892641534705e-4	0.026489000007163113	-3.5163226226353825	TRUE
ENSG00000065675	5588	PRKCQ	PRKCQ	protein_coding	protein kinase C theta [Source:HGNC Symbol;Acc:HGNC:9410]	10	-1	6427143	6580301	-0.3146717874882663	6.3606518157568255	-3.5370560993160636	4.385218861637581e-4	0.026489000007163113	-3.515745037686514	TRUE
ENSG00000160570	162989	DEDD2	DEDD2	protein_coding	death effector domain containing 2 [Source:HGNC Symbol;Acc:HGNC:24450]	19	-1	42198598	42220140	0.1852915827105157	6.336898032115521	3.5349519004041565	4.388932371762568e-4	0.026489000007163113	3.515520280581147	TRUE
ENSG00000272047	404672	GTF2H5	GTF2H5	protein_coding	general transcription factor IIH subunit 5 [Source:HGNC Symbol;Acc:HGNC:21157]	6	1	158168350	158199344	-0.19601531930053673	3.157162748195245	-3.5313486806757854	4.415036093036256e-4	0.026543265441505957	-3.5139453659026785	TRUE
ENSG00000100219	7494	XBP1	XBP1	protein_coding	X-box binding protein 1 [Source:HGNC Symbol;Acc:HGNC:12801]	22	-1	28794555	28800597	-0.24079055847986197	6.203801738229476	-3.5308615384176782	4.460046876413601e-4	0.026608550620657864	-3.5112500351017193	TRUE
ENSG00000280027	NA	AC007342.9	AC007342.9	TEC	novel transcript	16	1	53391089	53392473	0.4459327795473187	4.105678831364755	3.534985662361115	4.4602044751280024e-4	0.026608550620657864	3.511240642475702	TRUE
ENSG00000254682	NA	AP002387.2	AP002387.2	lncRNA	novel transcript	11	1	71448674	71452157	-0.32982779762324665	1.4790115993314772	-3.5270569650205554	4.490227073435569e-4	0.0266850238069192	-3.5094569703591443	TRUE
ENSG00000059573	5832	ALDH18A1	ALDH18A1	protein_coding	aldehyde dehydrogenase 18 family member A1 [Source:HGNC Symbol;Acc:HGNC:9722]	10	-1	95605941	95656711	-0.29118230232549625	3.8923669877993246	-3.5270328332572793	4.522048507204066e-4	0.026771562746275675	-3.5075785375567596	TRUE
ENSG00000178467	54681	P4HTM	P4HTM	protein_coding	prolyl 4-hydroxylase, transmembrane [Source:HGNC Symbol;Acc:HGNC:28858]	3	1	48989889	49007153	-0.21558660317449396	3.473741973876781	-3.5227271733853995	4.554854835119867e-4	0.02677523448898525	-3.505654836518207	TRUE
ENSG00000072310	6720	SREBF1	SREBF1	protein_coding	sterol regulatory element binding transcription factor 1 [Source:HGNC Symbol;Acc:HGNC:11289]	17	-1	17810399	17837011	0.19818876792751805	5.0879923135251675	3.526921360991875	4.5571928986474803e-4	0.02677523448898525	3.505518230943318	TRUE
ENSG00000111537	3458	IFNG	IFNG	protein_coding	interferon gamma [Source:HGNC Symbol;Acc:HGNC:5438]	12	-1	68154768	68159740	-0.7609564220300891	-0.3886424518656012	-3.525224211263286	4.60983405211251e-4	0.026899628633972134	-3.502459762662081	TRUE
ENSG00000179456	10472	ZBTB18	ZBTB18	protein_coding	zinc finger and BTB domain containing 18 [Source:HGNC Symbol;Acc:HGNC:13030]	1	1	244048939	244057476	0.19751969189021512	7.340513618293704	3.5209989640369583	4.6130495884447084e-4	0.026899628633972134	3.502273996760177	TRUE
ENSG00000233527	NA	ZNF529-AS1	ZNF529-AS1	lncRNA	ZNF529 antisense RNA 1 [Source:HGNC Symbol;Acc:HGNC:51275]	19	1	36573070	36594708	-0.18358952971077258	3.500934723542866	-3.516624183367833	4.6535823718433166e-4	0.027034350625341454	-3.499942665832139	TRUE
ENSG00000159267	3141	HLCS	HLCS	protein_coding	holocarboxylase synthetase [Source:HGNC Symbol;Acc:HGNC:4976]	21	-1	36750888	36990236	-0.26907647055907447	4.553965008994923	-3.5173594283642657	4.6984486189233574e-4	0.027176714877147456	-3.497384075687093	TRUE
ENSG00000116604	4209	MEF2D	MEF2D	protein_coding	myocyte enhancer factor 2D [Source:HGNC Symbol;Acc:HGNC:6997]	1	-1	156463727	156500779	0.1386371899639416	6.852815952499661	3.514351862889353	4.713130231418133e-4	0.027176714877147456	3.49655177470677	TRUE
ENSG00000108819	84687	PPP1R9B	PPP1R9B	protein_coding	protein phosphatase 1 regulatory subunit 9B [Source:HGNC Symbol;Acc:HGNC:9298]	17	-1	50133737	50150677	0.16973852864890393	7.659478352283816	3.516231655019111	4.7322057703699626e-4	0.027185645816373515	3.495473987237117	TRUE
ENSG00000170085	375484	SIMC1	SIMC1	protein_coding	SUMO interacting motifs containing 1 [Source:HGNC Symbol;Acc:HGNC:24779]	5	1	176238367	176345991	-0.1742970549119658	4.732651047882862	-3.509362065119983	4.811822556379569e-4	0.027480613946331146	-3.49101887621007	TRUE
ENSG00000160712	3570	IL6R	IL6R	protein_coding	interleukin 6 receptor [Source:HGNC Symbol;Acc:HGNC:6019]	1	1	154405193	154469450	0.23455922188321132	9.262851521249228	3.5096065727688175	4.8189845873264597e-4	0.027480613946331146	3.490621488441397	TRUE
ENSG00000047230	56474	CTPS2	CTPS2	protein_coding	CTP synthase 2 [Source:HGNC Symbol;Acc:HGNC:2520]	X	-1	16587999	16712936	-0.21449619351615246	3.389234162365325	-3.5033745695043943	4.891028743993958e-4	0.027789284559740033	-3.4866544480998916	TRUE
ENSG00000203709	NA	MIR29B2CHG	MIR29B2CHG	lncRNA	MIR29B2 and MIR29C host gene [Source:HGNC Symbol;Acc:HGNC:32018]	1	-1	207801518	207879115	0.327476768846112	6.8552298631003135	3.4985283582501943	4.995346146030158e-4	0.028217910691451	3.4810058319223796	TRUE
ENSG00000226471	NA	Z93930.2	Z93930.2	lncRNA	novel transcript	22	1	28800683	28848559	-0.2916422361335034	4.674669750452549	-3.499378883827205	5.002853097897637e-4	0.028217910691451	-3.4806035969518683	TRUE
ENSG00000156860	64319	FBRS	FBRS	protein_coding	fibrosin [Source:HGNC Symbol;Acc:HGNC:20442]	16	1	30658431	30670810	0.1579621356345342	7.1851730445927595	3.4960221448343347	5.058349377827127e-4	0.028427556956332093	3.4776473517197837	TRUE
ENSG00000148358	57720	GPR107	GPR107	protein_coding	G protein-coupled receptor 107 [Source:HGNC Symbol;Acc:HGNC:17830]	9	1	130053426	130140169	0.14779837396594875	6.515891970374464	3.492773872110014	5.094303509945793e-4	0.028427966859419538	3.475748200526549	TRUE
ENSG00000173638	6573	SLC19A1	SLC19A1	protein_coding	solute carrier family 19 member 1 [Source:HGNC Symbol;Acc:HGNC:10937]	21	-1	45493572	45573365	0.28484713282861573	7.064714054122381	3.495840409344305	5.095077549428555e-4	0.028427966859419538	3.4757074521571187	TRUE
ENSG00000221914	5520	PPP2R2A	PPP2R2A	protein_coding	protein phosphatase 2 regulatory subunit Balpha [Source:HGNC Symbol;Acc:HGNC:9304]	8	1	26291508	26372680	0.14691947825076834	6.3446633468118225	3.4907670472747347	5.140808389778343e-4	0.028580315030054437	3.4733101907190673	TRUE
ENSG00000144029	64969	MRPS5	MRPS5	protein_coding	mitochondrial ribosomal protein S5 [Source:HGNC Symbol;Acc:HGNC:14498]	2	-1	95085369	95149434	-0.11955354472191182	5.07368454948689	-3.4860353158364012	5.196814744530845e-4	0.028655953460564803	-3.470401208564889	TRUE
ENSG00000277763	NA	AL138995.1	AL138995.1	lncRNA	novel transcript	14	-1	56117316	56117990	0.36292174570954683	1.083315178561397	3.487620961381221	5.208537424859823e-4	0.028655953460564803	3.4697960298809774	TRUE
ENSG00000107679	59338	PLEKHA1	PLEKHA1	protein_coding	pleckstrin homology domain containing A1 [Source:HGNC Symbol;Acc:HGNC:14335]	10	1	122374696	122442602	-0.3089268206092495	4.980585228763257	-3.491052225109523	5.209837454631729e-4	0.028655953460564803	-3.4697289945794645	TRUE
ENSG00000158156	55113	XKR8	XKR8	protein_coding	XK related 8 [Source:HGNC Symbol;Acc:HGNC:25508]	1	1	27959462	27968096	0.23949227167145448	5.447137347943865	3.4824920006181355	5.343647000261023e-4	0.029288094919098485	3.4629112094422707	TRUE
ENSG00000068308	55593	OTUD5	OTUD5	protein_coding	OTU deubiquitinase 5 [Source:HGNC Symbol;Acc:HGNC:25402]	X	-1	48922028	48958386	0.134046271123772	7.208993712332209	3.478984281645412	5.37810889556265e-4	0.02937318559122263	3.461181098342449	TRUE
ENSG00000198648	27347	STK39	STK39	protein_coding	serine/threonine kinase 39 [Source:HGNC Symbol;Acc:HGNC:17717]	2	-1	167954020	168247595	-0.25407207578312363	5.382050540144212	-3.4765752025204035	5.450989097293985e-4	0.029484325529936448	-3.4575560145573285	TRUE
ENSG00000114423	868	CBLB	CBLB	protein_coding	Cbl proto-oncogene B [Source:HGNC Symbol;Acc:HGNC:1542]	3	-1	105655461	105869552	-0.2604441466124383	6.257289720298535	-3.478187781209607	5.461750620909955e-4	0.029484325529936448	-3.4570245633740173	TRUE
ENSG00000120159	79886	CAAP1	CAAP1	protein_coding	caspase activity and apoptosis inhibitor 1 [Source:HGNC Symbol;Acc:HGNC:25834]	9	-1	26840685	26892803	-0.19065776323503236	4.170677329906327	-3.4729119465517164	5.471936730104865e-4	0.029484325529936448	-3.456522426574835	TRUE
ENSG00000244165	5032	P2RY11	P2RY11	protein_coding	purinergic receptor P2Y11 [Source:HGNC Symbol;Acc:HGNC:8540]	19	1	10111693	10115372	-0.41454142219900036	0.48551696273797135	-3.4710615439653267	5.500196922096156e-4	0.029484325529936448	-3.455133851166882	TRUE
ENSG00000181007	284406	ZFP82	ZFP82	protein_coding	ZFP82 zinc finger protein [Source:HGNC Symbol;Acc:HGNC:28682]	19	-1	36383120	36418644	-0.2966745284593584	2.7748921182716875	-3.4718596019999883	5.506719295599274e-4	0.029484325529936448	-3.4548143159425457	TRUE
ENSG00000106771	23731	TMEM245	TMEM245	protein_coding	transmembrane protein 245 [Source:HGNC Symbol;Acc:HGNC:1363]	9	-1	109015135	109119947	-0.18216258498565807	6.1636027548981165	-3.4729708439169436	5.512510091987344e-4	0.029484325529936448	-3.45453091646232	TRUE
ENSG00000008130	65220	NADK	NADK	protein_coding	NAD kinase [Source:HGNC Symbol;Acc:HGNC:29831]	1	-1	1751232	1780457	0.2569066326470466	8.51788565520272	3.4707154161956466	5.568825759173011e-4	0.029683180876471676	3.451789218120641	TRUE
ENSG00000085377	5550	PREP	PREP	protein_coding	prolyl endopeptidase [Source:HGNC Symbol;Acc:HGNC:9358]	6	-1	105273220	105454062	-0.15627830251854125	5.270749773768295	-3.4651165679789337	5.619374173922815e-4	0.0297531585814427	-3.4493502000678697	TRUE
ENSG00000140374	2108	ETFA	ETFA	protein_coding	electron transfer flavoprotein subunit alpha [Source:HGNC Symbol;Acc:HGNC:3481]	15	-1	76215353	76311472	-0.12938725363207393	5.951105977542715	-3.4688245092040155	5.620318138329387e-4	0.0297531585814427	-3.4493048473718835	TRUE
ENSG00000167972	21	ABCA3	ABCA3	protein_coding	ATP binding cassette subfamily A member 3 [Source:HGNC Symbol;Acc:HGNC:33]	16	-1	2275881	2340746	-0.28673038906011783	2.995610662000301	-3.4655141821416837	5.685942483099912e-4	0.029846808234087807	-3.4461691909610868	TRUE
ENSG00000125877	3704	ITPA	ITPA	protein_coding	inosine triphosphatase [Source:HGNC Symbol;Acc:HGNC:6176]	20	1	3208868	3223870	-0.196771286487762	4.142389679750307	-3.461515393836667	5.700683250404166e-4	0.029846808234087807	-3.445469486227933	TRUE
ENSG00000142188	757	TMEM50B	TMEM50B	protein_coding	transmembrane protein 50B [Source:HGNC Symbol;Acc:HGNC:1280]	21	-1	33432485	33479974	-0.16437763788452475	5.157431567912249	-3.462074565491094	5.711061832060889e-4	0.029846808234087807	-3.4449778527658483	TRUE
ENSG00000234327	NA	AC012146.1	AC012146.1	lncRNA	novel transcript, antisense to ZNF232	17	1	5111468	5115004	-0.4210442972464373	0.053901158331361484	-3.4584146205735653	5.733089078863508e-4	0.029846808234087807	-3.443937172660427	TRUE
ENSG00000159314	201176	ARHGAP27	ARHGAP27	protein_coding	Rho GTPase activating protein 27 [Source:HGNC Symbol;Acc:HGNC:31813]	17	-1	45393902	45434421	0.19977656339246241	7.770190647110647	3.461399025116992	5.735526115227526e-4	0.029846808234087807	3.443822263408177	TRUE
ENSG00000174885	171389	NLRP6	NLRP6	protein_coding	NLR family pyrin domain containing 6 [Source:HGNC Symbol;Acc:HGNC:22944]	11	1	278365	285359	0.42412151283406274	4.074017041746371	3.460472476615532	5.7534624859727e-4	0.029846808234087807	3.4429779374726515	TRUE
ENSG00000278259	80179	MYO19	MYO19	protein_coding	myosin XIX [Source:HGNC Symbol;Acc:HGNC:26234]	17	-1	36495633	36543435	-0.1688741871834356	4.4152530377162575	-3.4571042422620892	5.7870610482558e-4	0.029921034639831902	-3.441402913333586	TRUE
ENSG00000134375	10440	TIMM17A	TIMM17A	protein_coding	translocase of inner mitochondrial membrane 17A [Source:HGNC Symbol;Acc:HGNC:17315]	1	1	201955503	201970664	-0.1384705571321927	4.208571331805719	-3.4524177525008546	5.880746858039817e-4	0.030205415222366853	-3.4370556858732275	TRUE
ENSG00000112983	10902	BRD8	BRD8	protein_coding	bromodomain containing 8 [Source:HGNC Symbol;Acc:HGNC:19874]	5	-1	138139766	138178986	0.1649586440758508	5.430040601122105	3.452900122733926	5.881010506836948e-4	0.030205415222366853	3.4370435432249002	TRUE
ENSG00000069667	6095	RORA	RORA	protein_coding	RAR related orphan receptor A [Source:HGNC Symbol;Acc:HGNC:10258]	15	-1	60488284	61229302	-0.3425018866518377	6.814407351551472	-3.454737036953057	5.935396428049578e-4	0.030384136632170627	-3.4345495069788927	TRUE
ENSG00000115085	7535	ZAP70	ZAP70	protein_coding	zeta chain of T cell receptor associated protein kinase 70 [Source:HGNC Symbol;Acc:HGNC:12858]	2	1	97713560	97739862	-0.3317073069449554	6.308014373837705	-3.453664652323615	5.971632421602937e-4	0.03044053238579136	-3.432899573801958	TRUE
ENSG00000111252	10019	SH2B3	SH2B3	protein_coding	SH2B adaptor protein 3 [Source:HGNC Symbol;Acc:HGNC:29605]	12	1	111405948	111451623	0.17366114731903526	7.112483726167349	3.4500810076245623	5.985663321298668e-4	0.03044053238579136	3.4322632067028436	TRUE
ENSG00000262714	NA	AC007342.5	AC007342.5	lncRNA	novel transcript	16	1	53386944	53389085	0.45867285454860607	3.316398056754253	3.4530895657188494	6.007815945783914e-4	0.03045334416178245	3.4312613022997507	TRUE
ENSG00000140474	25989	ULK3	ULK3	protein_coding	unc-51 like kinase 3 [Source:HGNC Symbol;Acc:HGNC:19703]	15	-1	74836118	74843346	-0.1959507621433576	4.128635188428256	-3.446019464047619	6.047396706693411e-4	0.030554127139257817	-3.4294796991456673	TRUE
ENSG00000215252	440270	GOLGA8B	GOLGA8B	protein_coding	golgin A8 family member B [Source:HGNC Symbol;Acc:HGNC:31973]	15	-1	34525207	34588503	-0.37733253271885747	4.902169171183873	-3.45064121583347	6.127700453825008e-4	0.030724933577167105	-3.425898179287657	TRUE
ENSG00000172081	126308	MOB3A	MOB3A	protein_coding	MOB kinase activator 3A [Source:HGNC Symbol;Acc:HGNC:29802]	19	-1	2071036	2096673	0.1965816022462139	9.126230826987737	3.443483323116954	6.131070624169306e-4	0.030724933577167105	3.4257488277442674	TRUE
ENSG00000182185	5890	RAD51B	RAD51B	protein_coding	RAD51 paralog B [Source:HGNC Symbol;Acc:HGNC:9822]	14	1	67819779	68730218	-0.20274544846996	6.650147104620119	-3.4432880479431627	6.14062884979808e-4	0.030724933577167105	-3.4253256632427846	TRUE
ENSG00000148057	414328	IDNK	IDNK	protein_coding	IDNK gluconokinase [Source:HGNC Symbol;Acc:HGNC:31367]	9	1	83623049	83644130	-0.24703165625835988	3.4579897785661866	-3.4402562384834416	6.166776078217667e-4	0.03075654782933577	-3.4241711896523817	TRUE
ENSG00000224152	NA	AC009506.1	AC009506.1	lncRNA	novel transcript, antisense to BAZ2B	2	1	159615296	159617082	0.3504505475154396	3.774746104846888	3.442416394283352	6.190643078285629e-4	0.030773807774891693	3.4231213639452664	TRUE
ENSG00000198885	150771	ITPRIPL1	ITPRIPL1	protein_coding	ITPRIP like 1 [Source:HGNC Symbol;Acc:HGNC:29371]	2	1	96325331	96330517	-0.4681133120933695	1.5954954919213125	-3.442312104235456	6.209916725898459e-4	0.030773807774891693	-3.4222763286539934	TRUE
ENSG00000105397	7297	TYK2	TYK2	protein_coding	tyrosine kinase 2 [Source:HGNC Symbol;Acc:HGNC:12440]	19	-1	10350529	10380572	0.17076749228730126	7.646051401222548	3.440141098558323	6.235726796174191e-4	0.030803298832948363	3.4211485238255874	TRUE
ENSG00000165609	11164	NUDT5	NUDT5	protein_coding	nudix hydrolase 5 [Source:HGNC Symbol;Acc:HGNC:8052]	10	-1	12165330	12196144	0.207801344056052	5.986170519693792	3.434707981818995	6.288765495373631e-4	0.0308760694349627	3.418844496735551	TRUE
ENSG00000172824	283848	CES4A	CES4A	protein_coding	carboxylesterase 4A [Source:HGNC Symbol;Acc:HGNC:26741]	16	1	66988589	67009758	-0.24836342633736042	2.216871989385407	-3.434804593199537	6.2983426377411e-4	0.0308760694349627	-3.4184303888959686	TRUE
ENSG00000124813	860	RUNX2	RUNX2	protein_coding	RUNX family transcription factor 2 [Source:HGNC Symbol;Acc:HGNC:10472]	6	1	45328157	45664349	0.21916825825563357	6.350101423666374	3.4355110231622183	6.313844439098177e-4	0.0308760694349627	3.4177613434631566	TRUE
ENSG00000010810	2534	FYN	FYN	protein_coding	FYN proto-oncogene, Src family tyrosine kinase [Source:HGNC Symbol;Acc:HGNC:4037]	6	-1	111660332	111873452	-0.19607885444328943	7.944238538829233	-3.436139903775881	6.338102979104295e-4	0.0308760694349627	-3.4167174246508996	TRUE
ENSG00000114062	7337	UBE3A	UBE3A	protein_coding	ubiquitin protein ligase E3A [Source:HGNC Symbol;Acc:HGNC:12496]	15	-1	25333728	25439051	-0.1521780509770343	6.225053533169648	-3.431589986304305	6.366151188741788e-4	0.0308760694349627	-3.415515047916184	TRUE
ENSG00000167984	197358	NLRC3	NLRC3	protein_coding	NLR family CARD domain containing 3 [Source:HGNC Symbol;Acc:HGNC:29889]	16	-1	3539033	3577403	-0.3081022712332935	6.116050992203555	-3.4346222567980003	6.386071609746273e-4	0.0308760694349627	-3.4146640840251767	TRUE
ENSG00000006530	55750	AGK	AGK	protein_coding	acylglycerol kinase [Source:HGNC Symbol;Acc:HGNC:21869]	7	1	141551278	141655244	-0.22502225480213678	4.61028027919238	-3.4304128816830612	6.423616447997185e-4	0.0308760694349627	-3.413066927941352	TRUE
ENSG00000232855	NA	AF165147.1	AF165147.1	lncRNA	novel transcript	21	-1	28328738	28674848	-0.4207793576879233	3.400804480988128	-3.4316805025285047	6.442986691313715e-4	0.0308760694349627	-3.412246310855676	TRUE
ENSG00000162542	255104	TMCO4	TMCO4	protein_coding	transmembrane and coiled-coil domains 4 [Source:HGNC Symbol;Acc:HGNC:27393]	1	-1	19682213	19799945	-0.21722007004065702	4.775809757810984	-3.4292292550490857	6.461003766625783e-4	0.0308760694349627	-3.4114850776956533	TRUE
ENSG00000183486	4600	MX2	MX2	protein_coding	MX dynamin like GTPase 2 [Source:HGNC Symbol;Acc:HGNC:7533]	21	1	41361999	41409393	0.30313517986893146	8.794760091382726	3.427824901728974	6.468582280471625e-4	0.0308760694349627	3.4111654702869685	TRUE
ENSG00000151612	152485	ZNF827	ZNF827	protein_coding	zinc finger protein 827 [Source:HGNC Symbol;Acc:HGNC:27193]	4	-1	145757627	145938823	-0.32507071385424346	3.9128437753119645	-3.4269688839858574	6.548431591981479e-4	0.0308760694349627	-3.4078190007273266	TRUE
ENSG00000055044	51602	NOP58	NOP58	protein_coding	NOP58 ribonucleoprotein [Source:HGNC Symbol;Acc:HGNC:29926]	2	1	202265736	202303661	-0.2115772854356326	5.364019494361073	-3.4232359251183633	6.563335141691127e-4	0.0308760694349627	-3.4071986012281945	TRUE
ENSG00000072786	6793	STK10	STK10	protein_coding	serine/threonine kinase 10 [Source:HGNC Symbol;Acc:HGNC:11388]	5	-1	172042079	172188224	0.1280405679327803	9.21216529655259	3.4255400930397633	6.564991384946403e-4	0.0308760694349627	3.4071297366436775	TRUE
ENSG00000070882	26031	OSBPL3	OSBPL3	protein_coding	oxysterol binding protein like 3 [Source:HGNC Symbol;Acc:HGNC:16370]	7	-1	24796540	24981634	-0.21706513459203158	5.325694688294293	-3.423566257297392	6.580812415230026e-4	0.0308760694349627	-3.4064727304294635	TRUE
ENSG00000113966	84100	ARL6	ARL6	protein_coding	ADP ribosylation factor like GTPase 6 [Source:HGNC Symbol;Acc:HGNC:13210]	3	1	97764521	97801229	-0.32223111775820046	1.464574443699531	-3.4207477420841297	6.582076654095146e-4	0.0308760694349627	-3.406420293273101	TRUE
ENSG00000145287	51316	PLAC8	PLAC8	protein_coding	placenta associated 8 [Source:HGNC Symbol;Acc:HGNC:19254]	4	-1	83090048	83137075	-0.2773422698651675	6.56707847466246	-3.4214523946993705	6.599765667235525e-4	0.0308760694349627	-3.405687582198226	TRUE
ENSG00000232940	NA	HCG25	HCG25	lncRNA	HLA complex group 25 [Source:HGNC Symbol;Acc:HGNC:20196]	6	1	33249534	33255167	-0.3079780247491146	1.5108328410263672	-3.4191200076288597	6.618080134607941e-4	0.0308760694349627	-3.4049308852733398	TRUE
ENSG00000072518	2011	MARK2	MARK2	protein_coding	microtubule affinity regulating kinase 2 [Source:HGNC Symbol;Acc:HGNC:3332]	11	1	63838928	63911019	0.17781565223027673	7.55959108187885	3.421994211289353	6.62319897240847e-4	0.0308760694349627	3.404719738950952	TRUE
ENSG00000103260	79006	METRN	METRN	protein_coding	meteorin, glial cell differentiation regulator [Source:HGNC Symbol;Acc:HGNC:14151]	16	1	715118	719655	-0.4631724871728849	0.0016886929093805044	-3.4192976676432223	6.628670699402088e-4	0.0308760694349627	-3.404494204067679	TRUE
ENSG00000131242	84440	RAB11FIP4	RAB11FIP4	protein_coding	RAB11 family interacting protein 4 [Source:HGNC Symbol;Acc:HGNC:30267]	17	1	31391675	31538211	0.19638263378788423	6.436846964433723	3.425858146838374	6.655569034481202e-4	0.03090854230354429	3.403388013304699	TRUE
ENSG00000135976	375248	ANKRD36	ANKRD36	protein_coding	ankyrin repeat domain 36 [Source:HGNC Symbol;Acc:HGNC:24079]	2	1	97113218	97264434	-0.29826043302826477	4.455156167133904	-3.4203378037768406	6.691938366051657e-4	0.030936177581830326	-3.401898920371681	TRUE
ENSG00000262332	NA	AC136624.1	AC136624.1	lncRNA	novel transcript, antisense to ABCC6	16	1	16223027	16224261	0.6545723220836486	-0.3965787987226244	3.416263497012498	6.70140910804912e-4	0.030936177581830326	3.401512388576033	TRUE
ENSG00000170310	9482	STX8	STX8	protein_coding	syntaxin 8 [Source:HGNC Symbol;Acc:HGNC:11443]	17	-1	9250471	9576591	-0.19236410165846074	6.731226310604024	-3.4171273445301007	6.743143965834133e-4	0.03100783460589441	-3.3998150808103227	TRUE
ENSG00000100368	1439	CSF2RB	CSF2RB	protein_coding	colony stimulating factor 2 receptor beta common subunit [Source:HGNC Symbol;Acc:HGNC:2436]	22	1	36913628	36940439	0.3004558285133214	9.293241614783598	3.415302509591429	6.756913220806079e-4	0.03100783460589441	3.3992572434852426	TRUE
ENSG00000267858	NA	MZF1-AS1	MZF1-AS1	lncRNA	MZF1 antisense RNA 1 [Source:HGNC Symbol;Acc:HGNC:51271]	19	1	58559129	58574797	-0.30829152431808093	1.3037061759827386	-3.4121299831827874	6.785940026446183e-4	0.031034719522742903	-3.3980847269256174	TRUE
ENSG00000107738	64115	VSIR	VSIR	protein_coding	V-set immunoregulatory receptor [Source:HGNC Symbol;Acc:HGNC:30085]	10	-1	71747556	71773520	0.26142940098806733	9.528587405621908	3.4139593252101488	6.802788110200882e-4	0.031034719522742903	3.397406297629891	TRUE
ENSG00000103047	79613	TANGO6	TANGO6	protein_coding	transport and golgi organization 6 homolog [Source:HGNC Symbol;Acc:HGNC:25749]	16	1	68843531	69085182	-0.20959035228397482	5.5708395438151115	-3.4105713762896057	6.877266117433611e-4	0.03128248526320022	-3.394425848668948	TRUE
ENSG00000172243	64581	CLEC7A	CLEC7A	protein_coding	C-type lectin domain containing 7A [Source:HGNC Symbol;Acc:HGNC:14558]	12	-1	10116777	10130258	0.3015844011538924	8.560641027865222	3.4114776903721507	6.900750050992576e-4	0.03129752457337598	3.3934922921815818	TRUE
ENSG00000182872	8241	RBM10	RBM10	protein_coding	RNA binding motif protein 10 [Source:HGNC Symbol;Acc:HGNC:9896]	X	1	47145221	47186813	0.09981682619487309	5.69978445308446	3.404828923575064	6.987112175232636e-4	0.03158295688136877	3.390084348425995	TRUE
ENSG00000140332	7090	TLE3	TLE3	protein_coding	TLE family member 3, transcriptional corepressor [Source:HGNC Symbol;Acc:HGNC:11839]	15	-1	70047790	70098176	0.27225841106241155	7.976348935616294	3.4057693430392235	7.004407947386279e-4	0.03158295688136877	3.3894065464019096	TRUE
ENSG00000147416	526	ATP6V1B2	ATP6V1B2	protein_coding	ATPase H+ transporting V1 subunit B2 [Source:HGNC Symbol;Acc:HGNC:854]	8	1	20197381	20226819	0.22834781031756535	9.014710117451768	3.405052493289177	7.045631426338692e-4	0.03167053111477743	3.3877972946686583	TRUE
ENSG00000067182	7132	TNFRSF1A	TNFRSF1A	protein_coding	TNF receptor superfamily member 1A [Source:HGNC Symbol;Acc:HGNC:11916]	12	-1	6328757	6342114	0.24295815177547908	8.289598766106009	3.4006293037793722	7.131638232872321e-4	0.03167053111477743	3.384467803780584	TRUE
ENSG00000039523	79567	RIPOR1	RIPOR1	protein_coding	RHO family interacting cell polarization regulator 1 [Source:HGNC Symbol;Acc:HGNC:25836]	16	1	67518418	67546788	0.16018102617564178	6.23586526040391	3.4019080242691966	7.140469824564787e-4	0.03167053111477743	3.384128030809027	TRUE
ENSG00000167395	9726	ZNF646	ZNF646	protein_coding	zinc finger protein 646 [Source:HGNC Symbol;Acc:HGNC:29004]	16	1	31074422	31084196	0.20366432043820293	4.965255309956373	3.3989373367271356	7.151312237509121e-4	0.03167053111477743	3.3837114301449738	TRUE
ENSG00000028203	55591	VEZT	VEZT	protein_coding	vezatin, adherens junctions transmembrane protein [Source:HGNC Symbol;Acc:HGNC:18258]	12	1	95217746	95302799	-0.18584486435171677	4.934044928235424	-3.3990218864047606	7.160872620762835e-4	0.03167053111477743	-3.383344575799642	TRUE
ENSG00000119760	9913	SUPT7L	SUPT7L	protein_coding	SPT7 like, STAGA complex gamma subunit [Source:HGNC Symbol;Acc:HGNC:30632]	2	-1	27650809	27663840	-0.15371654005028468	4.934426347364622	-3.3989253786875246	7.170057637961569e-4	0.03167053111477743	-3.3829925534857757	TRUE
ENSG00000176422	283377	SPRYD4	SPRYD4	protein_coding	SPRY domain containing 4 [Source:HGNC Symbol;Acc:HGNC:27468]	12	1	56468578	56479708	-0.2537195418318694	2.1773148548018275	-3.3961091478908845	7.197597186828776e-4	0.03167053111477743	-3.3819395864078317	TRUE
ENSG00000129197	84268	RPAIN	RPAIN	protein_coding	RPA interacting protein [Source:HGNC Symbol;Acc:HGNC:28641]	17	1	5419641	5432876	-0.21339530051662692	3.948622264023094	-3.396816081485198	7.212503190919598e-4	0.03167053111477743	-3.381371219688753	TRUE
ENSG00000226763	100170229	SRRM5	SRRM5	protein_coding	serine/arginine repetitive matrix 5 [Source:HGNC Symbol;Acc:HGNC:37248]	19	1	43596617	43614498	-0.3113269017810234	0.7592165442064054	-3.3952882055255746	7.21807399571792e-4	0.03167053111477743	-3.381159084705323	TRUE
ENSG00000166145	6692	SPINT1	SPINT1	protein_coding	serine peptidase inhibitor, Kunitz type 1 [Source:HGNC Symbol;Acc:HGNC:11246]	15	1	40844018	40858207	0.27771352637709734	3.622425775578907	3.398121127567033	7.232062325787945e-4	0.03167053111477743	3.3806270820009385	TRUE
ENSG00000179588	161882	ZFPM1	ZFPM1	protein_coding	zinc finger protein, FOG family member 1 [Source:HGNC Symbol;Acc:HGNC:19762]	16	1	88453280	88537031	-0.2909203582091773	3.8758329688317033	-3.3976671951322057	7.249905149906774e-4	0.03167053111477743	-3.379949871219858	TRUE
ENSG00000161405	22806	IKZF3	IKZF3	protein_coding	IKAROS family zinc finger 3 [Source:HGNC Symbol;Acc:HGNC:13178]	17	-1	39757718	39864312	-0.3210177323573804	7.334747348551061	-3.400629919154095	7.268847319232007e-4	0.03167053111477743	-3.3792326278857083	TRUE
ENSG00000172349	3603	IL16	IL16	protein_coding	interleukin 16 [Source:HGNC Symbol;Acc:HGNC:5980]	15	1	81159575	81314058	0.18458729647532035	8.03188762123633	3.393896496964886	7.311458708284023e-4	0.03176695686952198	3.3776254771888774	TRUE
ENSG00000151065	196513	DCP1B	DCP1B	protein_coding	decapping mRNA 1B [Source:HGNC Symbol;Acc:HGNC:24451]	12	-1	1946053	2004535	-0.19775685510407204	4.104128750121018	-3.3907644805451573	7.412320328781158e-4	0.03187599835183216	-3.373855734947123	TRUE
ENSG00000167315	10449	ACAA2	ACAA2	protein_coding	acetyl-CoA acyltransferase 2 [Source:HGNC Symbol;Acc:HGNC:83]	18	-1	49782164	49813953	-0.2372824483377025	4.059027169810709	-3.387906395879364	7.430805979243003e-4	0.03187599835183216	-3.3731699971290166	TRUE
ENSG00000166716	9640	ZNF592	ZNF592	protein_coding	zinc finger protein 592 [Source:HGNC Symbol;Acc:HGNC:28986]	15	1	84748592	84806445	0.18071345507510994	6.7665410265217005	3.3895701332394377	7.434493423410243e-4	0.03187599835183216	3.373033398438088	TRUE
ENSG00000033170	2530	FUT8	FUT8	protein_coding	fucosyltransferase 8 [Source:HGNC Symbol;Acc:HGNC:4019]	14	1	65410592	65744121	-0.25971076107332713	5.328209220051409	-3.389801646528362	7.468406167205209e-4	0.03187599835183216	-3.3717800675033933	TRUE
ENSG00000078808	51150	SDF4	SDF4	protein_coding	stromal cell derived factor 4 [Source:HGNC Symbol;Acc:HGNC:24188]	1	-1	1216908	1232067	0.11096000291738495	5.553906522625351	3.387183391753127	7.477620191874683e-4	0.03187599835183216	3.3714404531132187	TRUE
ENSG00000137161	10695	CNPY3	CNPY3	protein_coding	canopy FGF signaling regulator 3 [Source:HGNC Symbol;Acc:HGNC:11968]	6	1	42929192	42939294	0.19236402806262642	6.823203730796042	3.387261244288248	7.519401966265175e-4	0.03187599835183216	3.36990530323909	TRUE
ENSG00000258561	NA	AL359232.1	AL359232.1	lncRNA	novel transcript	14	-1	66212810	66509394	-0.3527911044763141	2.9550993733115054	-3.3875508814696214	7.524025666790312e-4	0.03187599835183216	-3.3697359059016145	TRUE
ENSG00000004779	4706	NDUFAB1	NDUFAB1	protein_coding	NADH:ubiquinone oxidoreductase subunit AB1 [Source:HGNC Symbol;Acc:HGNC:7694]	16	-1	23581014	23596316	-0.175347550327265	3.602717375124301	-3.383847938902092	7.528688714094008e-4	0.03187599835183216	-3.3695651649039586	TRUE
ENSG00000112561	7942	TFEB	TFEB	protein_coding	transcription factor EB [Source:HGNC Symbol;Acc:HGNC:11753]	6	-1	41683978	41736259	0.22332248259151477	6.473976573583244	3.386882020367224	7.546679009468562e-4	0.03187599835183216	3.3689073556324285	TRUE
ENSG00000054118	9967	THRAP3	THRAP3	protein_coding	thyroid hormone receptor associated protein 3 [Source:HGNC Symbol;Acc:HGNC:22964]	1	1	36224432	36305357	0.09132784086141221	7.578308526335813	3.3841334524303814	7.568500557631414e-4	0.03187599835183216	3.3681114093923283	TRUE
ENSG00000109323	4126	MANBA	MANBA	protein_coding	mannosidase beta [Source:HGNC Symbol;Acc:HGNC:6831]	4	-1	102630770	102760994	0.19614004982764666	7.030106520509139	3.386182253336927	7.577669582249926e-4	0.03187599835183216	3.367777602645412	TRUE
ENSG00000260078	643802	AC007342.3	AC007342.3	transcribed_unprocessed_pseudogene	u3 small nucleolar ribonucleoprotein protein MPP10-like [Source:NCBI gene;Acc:643802]	16	-1	53364982	53373083	0.3129527122260667	5.583643763142785	3.3837021207936284	7.599284481018013e-4	0.03187599835183216	3.3669921742292184	TRUE
ENSG00000099331	4650	MYO9B	MYO9B	protein_coding	myosin IXB [Source:HGNC Symbol;Acc:HGNC:7609]	19	1	17075781	17214537	0.1572741381890026	8.697813131651095	3.38565798396014	7.603713100495068e-4	0.03187599835183216	3.3668315059562532	TRUE
ENSG00000256128	NA	LINC00944	LINC00944	lncRNA	long intergenic non-protein coding RNA 944 [Source:HGNC Symbol;Acc:HGNC:48640]	12	-1	126729787	126772519	-0.5354917529896532	2.7905320104841955	-3.388624351037018	7.657452680231971e-4	0.03191515052892267	-3.3648887523649043	TRUE
ENSG00000285791	NA	AC009879.3	AC009879.3	protein_coding	novel transcript	8	1	66432486	66518524	-0.47732760231876425	-0.08688788404700555	-3.380048986197783	7.659535725529392e-4	0.03191515052892267	-3.364813702777732	TRUE
ENSG00000279741	NA	AC007342.8	AC007342.8	TEC	novel transcript	16	1	53389886	53390563	0.575162613244478	1.6105054017103813	3.381298360596539	7.692997810090647e-4	0.03191515052892267	3.363610694628391	TRUE
ENSG00000122376	54537	SHLD2	SHLD2	protein_coding	shieldin complex subunit 2 [Source:HGNC Symbol;Acc:HGNC:28773]	10	1	87094161	87191468	-0.16891776857996543	5.5448234816498205	-3.378647295609228	7.727790009678014e-4	0.03191515052892267	-3.36236500764776	TRUE
ENSG00000148950	196294	IMMP1L	IMMP1L	protein_coding	inner mitochondrial membrane peptidase subunit 1 [Source:HGNC Symbol;Acc:HGNC:26317]	11	-1	31432401	31509645	-0.26540357120005886	2.987802770625836	-3.377425300876113	7.730241681230263e-4	0.03191515052892267	-3.3622774254026457	TRUE
ENSG00000239636	NA	AC004865.2	AC004865.2	lncRNA	novel transcript	1	-1	35569813	35577729	-0.27776022081511464	2.322726610045033	-3.378439259941768	7.736507381132696e-4	0.03191515052892267	-3.3620537098951826	TRUE
ENSG00000160633	6294	SAFB	SAFB	protein_coding	scaffold attachment factor B [Source:HGNC Symbol;Acc:HGNC:10520]	19	1	5623035	5668478	0.08488135422814658	6.718701603797843	3.372505593953034	7.882516279766482e-4	0.032295897339394516	3.356887555517967	TRUE
ENSG00000137513	79731	NARS2	NARS2	protein_coding	asparaginyl-tRNA synthetase 2, mitochondrial [Source:HGNC Symbol;Acc:HGNC:26274]	11	-1	78435968	78574874	-0.22940160848204805	4.1268212653166385	-3.373429075615287	7.889197686152254e-4	0.032295897339394516	-3.356653282176214	TRUE
ENSG00000259363	NA	AC090825.1	AC090825.1	lncRNA	novel transcript	15	1	99805793	99916818	-0.3131152731077296	3.5711523325115526	-3.3747184216533976	7.891267546663995e-4	0.032295897339394516	-3.3565807430301815	TRUE
ENSG00000146859	55281	TMEM140	TMEM140	protein_coding	transmembrane protein 140 [Source:HGNC Symbol;Acc:HGNC:21870]	7	1	135148072	135166215	0.3000457344085037	7.112785045769713	3.367592156312729	8.013462350343459e-4	0.03237832066945148	3.352329360929116	TRUE
ENSG00000163564	149628	PYHIN1	PYHIN1	protein_coding	pyrin and HIN domain family member 1 [Source:HGNC Symbol;Acc:HGNC:28894]	1	1	158930796	158977059	-0.41462510488395043	6.126319238217705	-3.3718560001232207	8.042400914019197e-4	0.03237832066945148	-3.3513313499378303	TRUE
ENSG00000204922	790955	UQCC3	UQCC3	protein_coding	ubiquinol-cytochrome c reductase complex assembly factor 3 [Source:HGNC Symbol;Acc:HGNC:34399]	11	1	62670273	62673686	-0.34006864806135567	0.47213661594284817	-3.364182735857797	8.05644399877524e-4	0.03237832066945148	-3.3508482431804976	TRUE
ENSG00000257878	NA	AC007298.2	AC007298.2	lncRNA	novel transcript, antisense to LTA4H	12	1	95996521	96011489	0.45561111535010657	5.791225188047298	3.368156681274564	8.061118497038134e-4	0.03237832066945148	3.3506876055760713	TRUE
ENSG00000005483	55904	KMT2E	KMT2E	protein_coding	lysine methyltransferase 2E [Source:HGNC Symbol;Acc:HGNC:18541]	7	1	105014190	105115019	0.10796181193935261	8.428078649075909	3.3665564512856148	8.063400020469337e-4	0.03237832066945148	3.3506092331573396	TRUE
ENSG00000174485	10260	DENND4A	DENND4A	protein_coding	DENN domain containing 4A [Source:HGNC Symbol;Acc:HGNC:24321]	15	-1	65658046	65792293	-0.13974776994413673	6.763612391982683	-3.3657947081002546	8.066701778219193e-4	0.03237832066945148	-3.350495851185379	TRUE
ENSG00000204301	4855	NOTCH4	NOTCH4	protein_coding	notch receptor 4 [Source:HGNC Symbol;Acc:HGNC:7884]	6	-1	32194843	32224067	0.5702599046177066	-0.44943576728868656	3.363199545011773	8.093193151322347e-4	0.03237832066945148	3.349587696258914	TRUE
ENSG00000204160	84243	ZDHHC18	ZDHHC18	protein_coding	zinc finger DHHC-type containing 18 [Source:HGNC Symbol;Acc:HGNC:20712]	1	1	26826688	26857604	0.2658971868609825	8.879524140083086	3.3656856445715406	8.101014134729801e-4	0.03237832066945148	3.3493201112629056	TRUE
ENSG00000225190	9842	PLEKHM1	PLEKHM1	protein_coding	pleckstrin homology and RUN domain containing M1 [Source:HGNC Symbol;Acc:HGNC:29017]	17	-1	45435900	45490749	0.17642956513785624	6.357571959748274	3.3658414162873975	8.108419967156441e-4	0.03237832066945148	3.3490669509989925	TRUE
ENSG00000104490	83988	NCALD	NCALD	protein_coding	neurocalcin delta [Source:HGNC Symbol;Acc:HGNC:7655]	8	-1	101686542	102124907	-0.41178400914671	5.28491860784512	-3.368661344605405	8.1201513380289e-4	0.03237832066945148	-3.348666365724528	TRUE
ENSG00000261468	NA	AC096921.2	AC096921.2	lncRNA	novel transcript	3	1	30697661	30699576	0.32116097443720615	1.7743461093989197	3.36240790784786	8.167333228122927e-4	0.03244055872816416	3.3470606732831985	TRUE
ENSG00000117523	23215	PRRC2C	PRRC2C	protein_coding	proline rich coiled-coil 2C [Source:HGNC Symbol;Acc:HGNC:24903]	1	1	171485551	171593511	0.10251432369563673	8.669136842587834	3.362409733491528	8.177589106255036e-4	0.03244055872816416	3.346712784578734	TRUE
ENSG00000087995	339175	METTL2A	METTL2A	protein_coding	methyltransferase like 2A [Source:HGNC Symbol;Acc:HGNC:25755]	17	1	62423867	62450822	-0.2304191048069293	2.6642804655266237	-3.3590012319444877	8.229887603982748e-4	0.03244810202363459	-3.3449450428725194	TRUE
ENSG00000102781	84056	KATNAL1	KATNAL1	protein_coding	katanin catalytic subunit A1 like 1 [Source:HGNC Symbol;Acc:HGNC:28361]	13	-1	30202630	30307551	-0.24414865057676405	2.9433082938605155	-3.3606645639760826	8.236156453300019e-4	0.03244810202363459	-3.3447338494270134	TRUE
ENSG00000261804	NA	AC007342.4	AC007342.4	lncRNA	novel transcript	16	1	53373479	53385019	0.4930696281276621	2.506554384678846	3.363375732294344	8.242248853917883e-4	0.03244810202363459	3.344528743268764	TRUE
ENSG00000124126	57580	PREX1	PREX1	protein_coding	phosphatidylinositol-3,4,5-trisphosphate dependent Rac exchange factor 1 [Source:HGNC Symbol;Acc:HGNC:32594]	20	-1	48624252	48827999	0.2831942635948064	9.66958176588024	3.3586970482086236	8.274716169862222e-4	0.03249344873689441	3.343438068122394	TRUE
ENSG00000162408	79707	NOL9	NOL9	protein_coding	nucleolar protein 9 [Source:HGNC Symbol;Acc:HGNC:26265]	1	-1	6521347	6554513	-0.20333432681140007	4.902405229121416	-3.359158889852839	8.297680295292197e-4	0.03250134319703971	-3.342669028297315	TRUE
ENSG00000048392	50484	RRM2B	RRM2B	protein_coding	ribonucleotide reductase regulatory TP53 inducible subunit M2B [Source:HGNC Symbol;Acc:HGNC:17296]	8	-1	102204502	102239118	0.22634455028608969	5.915449026836913	3.3578631861300545	8.328989819887754e-4	0.03254180380258916	3.34162368640036	TRUE
ENSG00000124356	10617	STAMBP	STAMBP	protein_coding	STAM binding protein [Source:HGNC Symbol;Acc:HGNC:16950]	2	1	73828916	73873659	0.10146662755929192	5.4984148841812885	3.3564976385761875	8.364731962957216e-4	0.032575510194682085	3.3404347976461004	TRUE
ENSG00000173327	4296	MAP3K11	MAP3K11	protein_coding	mitogen-activated protein kinase kinase kinase 11 [Source:HGNC Symbol;Acc:HGNC:6850]	11	-1	65597756	65615382	0.1710503132723762	6.544150077600498	3.356672199695752	8.395147843581272e-4	0.032575510194682085	3.3394267814358147	TRUE
ENSG00000204351	6499	SKIV2L	SKIV2L	protein_coding	Ski2 like RNA helicase [Source:HGNC Symbol;Acc:HGNC:10898]	6	1	31959117	31969751	0.1380040778818703	4.611908220194784	3.3527504614645824	8.461995193798313e-4	0.032575510194682085	3.337223236218905	TRUE
ENSG00000237422	NA	AL158071.4	AL158071.4	lncRNA	novel transcript	9	-1	91077138	91163087	-0.5768006182239125	2.040528498964397	-3.359321732577763	8.470890930883068e-4	0.032575510194682085	-3.3369312167092042	TRUE
ENSG00000141542	10966	RAB40B	RAB40B	protein_coding	RAB40B, member RAS oncogene family [Source:HGNC Symbol;Acc:HGNC:18284]	17	-1	82654973	82698698	-0.33804548271014356	1.6409248273704324	-3.3503005513039494	8.487529140696246e-4	0.032575510194682085	-3.3363857984336502	TRUE
ENSG00000127084	89846	FGD3	FGD3	protein_coding	FYVE, RhoGEF and PH domain containing 3 [Source:HGNC Symbol;Acc:HGNC:16027]	9	1	92947523	93036236	0.17647885222644888	8.303784172676025	3.353203247238155	8.492544289806908e-4	0.032575510194682085	3.3362215909826065	TRUE
ENSG00000104970	NA	KIR3DX1	KIR3DX1	transcribed_unprocessed_pseudogene	killer cell immunoglobulin like receptor, three Ig domains X1 (pseudogene) [Source:HGNC Symbol;Acc:HGNC:25043]	19	1	54532692	54545771	-0.7228031735619088	0.12107963206009893	-3.3546734734093877	8.520537032663093e-4	0.032575510194682085	-3.3353066931460016	TRUE
ENSG00000125538	3553	IL1B	IL1B	protein_coding	interleukin 1 beta [Source:HGNC Symbol;Acc:HGNC:5992]	2	-1	112829751	112836816	0.34552535969440523	6.1110055792337805	3.350589700675082	8.521435267225909e-4	0.032575510194682085	3.3352773819749415	TRUE
ENSG00000137841	5330	PLCB2	PLCB2	protein_coding	phospholipase C beta 2 [Source:HGNC Symbol;Acc:HGNC:9055]	15	-1	40278176	40307935	0.17352065278333395	8.103144913654052	3.3531336356062793	8.528337435302609e-4	0.032575510194682085	3.3350522461282734	TRUE
ENSG00000134324	23175	LPIN1	LPIN1	protein_coding	lipin 1 [Source:HGNC Symbol;Acc:HGNC:13345]	2	1	11677595	11827409	-0.2190545096941534	5.266893523921829	-3.35104262453293	8.547632421659216e-4	0.032575510194682085	-3.3344237749428216	TRUE
ENSG00000008294	9043	SPAG9	SPAG9	protein_coding	sperm associated antigen 9 [Source:HGNC Symbol;Acc:HGNC:14524]	17	-1	50962174	51120868	0.23017647309022937	7.30552286316087	3.3497539342703413	8.579281653459414e-4	0.032585144678525156	3.333395747810146	TRUE
ENSG00000123352	65244	SPATS2	SPATS2	protein_coding	spermatogenesis associated serine rich 2 [Source:HGNC Symbol;Acc:HGNC:18650]	12	1	49366584	49527424	-0.2279436600518676	3.9630002737260823	-3.3470967460433085	8.607535842493933e-4	0.032585144678525156	-3.3324809649900846	TRUE
ENSG00000073910	10129	FRY	FRY	protein_coding	FRY microtubule binding protein [Source:HGNC Symbol;Acc:HGNC:20367]	13	1	31846713	32299125	0.2354726797153015	8.078804690096641	3.3505534171862954	8.627759224055128e-4	0.032585144678525156	3.3318279029685782	TRUE
ENSG00000263335	NA	AF001548.2	AF001548.2	lncRNA	novel transcript, antisense to MYH11	16	1	15726674	15732993	0.210837510166213	4.096464094860247	3.3489969783044504	8.634191517551313e-4	0.032585144678525156	3.3316204861350016	TRUE
ENSG00000166263	252983	STXBP4	STXBP4	protein_coding	syntaxin binding protein 4 [Source:HGNC Symbol;Acc:HGNC:19694]	17	1	54968727	55173632	-0.2539839349020325	3.0884416954487417	-3.345853481463267	8.680138477953553e-4	0.032600681461067975	-3.3301430261371916	TRUE
ENSG00000143384	4170	MCL1	MCL1	protein_coding	MCL1 apoptosis regulator, BCL2 family member [Source:HGNC Symbol;Acc:HGNC:6943]	1	-1	150574551	150579738	0.23711282468819306	10.293288849583986	3.3447715684528165	8.703362331763159e-4	0.032600681461067975	3.329399002011011	TRUE
ENSG00000072864	54820	NDE1	NDE1	protein_coding	nudE neurodevelopment protein 1 [Source:HGNC Symbol;Acc:HGNC:17619]	16	1	15643267	15726353	0.194740147394592	7.222778050231551	3.3467227171356853	8.71731242052263e-4	0.032600681461067975	3.328952966569477	TRUE
ENSG00000188283	163087	ZNF383	ZNF383	protein_coding	zinc finger protein 383 [Source:HGNC Symbol;Acc:HGNC:18609]	19	1	37217926	37248738	-0.19815205242077694	3.821753853792971	-3.3432789138051255	8.722379476721816e-4	0.032600681461067975	-3.328791118054774	TRUE
ENSG00000198373	11060	WWP2	WWP2	protein_coding	WW domain containing E3 ubiquitin protein ligase 2 [Source:HGNC Symbol;Acc:HGNC:16804]	16	1	69762306	69941741	0.17182213604358143	7.903809481327979	3.3442941429355257	8.784552453992689e-4	0.032691533291498875	3.326812295707844	TRUE
ENSG00000231856	NA	AL162377.1	AL162377.1	lncRNA	novel transcript	13	1	51803838	51813832	0.2831254322339918	2.165972946232458	3.3409379779362176	8.788839779869146e-4	0.032691533291498875	3.326676319042184	TRUE
ENSG00000119682	9870	AREL1	AREL1	protein_coding	apoptosis resistant E3 ubiquitin protein ligase 1 [Source:HGNC Symbol;Acc:HGNC:20363]	14	-1	74653437	74713108	0.18960901150021048	6.752216600956231	3.340684227366906	8.836944700594141e-4	0.032766461814108507	3.3251548266610373	TRUE
ENSG00000255717	23642	SNHG1	SNHG1	lncRNA	small nucleolar RNA host gene 1 [Source:HGNC Symbol;Acc:HGNC:32688]	11	-1	62851984	62855953	-0.2174184708053568	5.005266440276871	-3.339696136792964	8.886394800244815e-4	0.032766461814108507	-3.323598770389811	TRUE
ENSG00000186153	51741	WWOX	WWOX	protein_coding	WW domain containing oxidoreductase [Source:HGNC Symbol;Acc:HGNC:12799]	16	1	78099430	79212667	-0.2713065268716388	6.861223333787208	-3.339926959970455	8.889236263943744e-4	0.032766461814108507	-3.323509601538665	TRUE
ENSG00000179222	9500	MAGED1	MAGED1	protein_coding	MAGE family member D1 [Source:HGNC Symbol;Acc:HGNC:6813]	X	1	51803007	51902357	-0.26136969319507664	5.36045125683081	-3.3407314636210708	8.902396828620899e-4	0.032766461814108507	-3.323096950062449	TRUE
ENSG00000113532	7903	ST8SIA4	ST8SIA4	protein_coding	ST8 alpha-N-acetyl-neuraminide alpha-2,8-sialyltransferase 4 [Source:HGNC Symbol;Acc:HGNC:10871]	5	-1	100806933	100903282	0.23800817640775662	8.14319366566653	3.3386465264534575	8.928339684177465e-4	0.032766461814108507	3.322285161296654	TRUE
ENSG00000156030	91748	ELMSAN1	ELMSAN1	protein_coding	ELM2 and Myb/SANT domain containing 1 [Source:HGNC Symbol;Acc:HGNC:19853]	14	-1	73715122	73790285	0.14609268924305674	6.5657181065063455	3.3366363831280177	8.95449168577054e-4	0.032766461814108507	3.3214690379986234	TRUE
ENSG00000020426	4331	MNAT1	MNAT1	protein_coding	MNAT1 component of CDK activating kinase [Source:HGNC Symbol;Acc:HGNC:7181]	14	1	60734742	60969965	-0.26048440258145256	3.0970450348516594	-3.3356953936740794	8.975738091361725e-4	0.032766461814108507	-3.320807628128896	TRUE
ENSG00000078319	NA	PMS2P1	PMS2P1	unprocessed_pseudogene	PMS1 homolog 2, mismatch repair system component pseudogene 1 [Source:HGNC Symbol;Acc:HGNC:9123]	7	-1	100320992	100341908	-0.23020493253059993	2.821363798085273	-3.335487342429878	8.977980962540206e-4	0.032766461814108507	-3.3207378912742134	TRUE
ENSG00000248124	NA	RRN3P1	RRN3P1	transcribed_unprocessed_pseudogene	RRN3 homolog, RNA polymerase I transcription factor pseudogene 1 [Source:HGNC Symbol;Acc:HGNC:30548]	16	-1	21796106	21820410	-0.28579986315678507	3.770035116088768	-3.336813337900108	9.002021241737606e-4	0.03277707781234554	-3.319991427203473	TRUE
ENSG00000174842	11146	GLMN	GLMN	protein_coding	glomulin, FKBP associated protein [Source:HGNC Symbol;Acc:HGNC:14373]	1	-1	92246402	92298987	-0.22012694833490531	4.524378400042558	-3.334002897860331	9.03223482626817e-4	0.032810068943851425	-3.319055894406124	TRUE
ENSG00000126822	26030	PLEKHG3	PLEKHG3	protein_coding	pleckstrin homology and RhoGEF domain containing G3 [Source:HGNC Symbol;Acc:HGNC:20364]	14	1	64704102	64750249	0.26940596748002754	6.378501974885991	3.332964452381783	9.118857208453863e-4	0.0330199165038758	3.3163897095732384	TRUE
ENSG00000285231	NA	OOSP3	OOSP3	protein_coding	oocyte secreted protein family member 3 [Source:HGNC Symbol;Acc:HGNC:53903]	11	1	59878809	59896481	0.568291995585638	0.15931720438961053	3.33108828229258	9.132579575889832e-4	0.0330199165038758	3.315969498588226	TRUE
ENSG00000100442	2287	FKBP3	FKBP3	protein_coding	FKBP prolyl isomerase 3 [Source:HGNC Symbol;Acc:HGNC:3719]	14	-1	45115599	45135319	-0.15435361041457707	4.893311806376701	-3.3293677223371105	9.174981259719846e-4	0.03304571250509968	-3.314674747138038	TRUE
ENSG00000135709	9764	KIAA0513	KIAA0513	protein_coding	KIAA0513 [Source:HGNC Symbol;Acc:HGNC:29058]	16	1	85027751	85094230	0.21278434321294615	7.39548744934846	3.3333137039511542	9.185363078568778e-4	0.03304571250509968	3.3143585794717465	TRUE
ENSG00000085982	55230	USP40	USP40	protein_coding	ubiquitin specific peptidase 40 [Source:HGNC Symbol;Acc:HGNC:20069]	2	-1	233475520	233566782	-0.20413504105146973	3.516532314562127	-3.3286582475247815	9.203628265233101e-4	0.03304571250509968	-3.3138031348156436	TRUE
ENSG00000111540	5869	RAB5B	RAB5B	protein_coding	RAB5B, member RAS oncogene family [Source:HGNC Symbol;Acc:HGNC:9784]	12	1	55973913	55996683	0.14658828816390557	7.4535276788697935	3.3274038299959257	9.260355869894247e-4	0.03317260505725858	3.312084536323049	TRUE
ENSG00000164038	133308	SLC9B2	SLC9B2	protein_coding	solute carrier family 9 member B2 [Source:HGNC Symbol;Acc:HGNC:25143]	4	-1	103019868	103085829	-0.26779860525681265	3.3392073180375346	-3.326256772111726	9.31163306847849e-4	0.03327943330073038	-3.310539434669412	TRUE
ENSG00000259962	NA	AC007342.2	AC007342.2	unprocessed_pseudogene	golgin A6 family-like 2 (GOLGA6L2) pseudogene	16	-1	53362019	53363678	0.4117224711571619	2.594538674375705	3.3222094011197516	9.490632560936035e-4	0.0335758272550956	3.3052068580083485	TRUE
ENSG00000211455	23012	STK38L	STK38L	protein_coding	serine/threonine kinase 38 like [Source:HGNC Symbol;Acc:HGNC:17848]	12	1	27243968	27325959	0.19713343836107278	6.7017395097756225	3.3214708046769195	9.50497249685424e-4	0.0335758272550956	3.304783697548381	TRUE
ENSG00000267419	NA	AC011477.1	AC011477.1	transcribed_unprocessed_pseudogene	zinc finger protein 506 (ZNF506) pseudogene	19	1	19776602	19836073	-0.23682389768155065	4.540779370623926	-3.3208751985607528	9.532778255460024e-4	0.0335758272550956	-3.3039648533743566	TRUE
ENSG00000173163	150684	COMMD1	COMMD1	protein_coding	copper metabolism domain containing 1 [Source:HGNC Symbol;Acc:HGNC:23024]	2	1	61888724	62147247	-0.18240983416640066	5.4270746512371115	-3.317781403449416	9.565869669518416e-4	0.0335758272550956	-3.3029932315914414	TRUE
ENSG00000162729	93185	IGSF8	IGSF8	protein_coding	immunoglobulin superfamily member 8 [Source:HGNC Symbol;Acc:HGNC:17813]	1	-1	160091340	160098943	-0.2399991374481627	3.3252717441151596	-3.316997193249264	9.596664489350435e-4	0.0335758272550956	-3.3020918343914807	TRUE
ENSG00000141456	27043	PELP1	PELP1	protein_coding	proline, glutamate and leucine rich protein 1 [Source:HGNC Symbol;Acc:HGNC:30134]	17	-1	4669774	4704337	-0.2220780201150241	4.174243818460678	-3.3173287122343043	9.602452682065468e-4	0.0335758272550956	-3.3019227069775394	TRUE
ENSG00000108840	10014	HDAC5	HDAC5	protein_coding	histone deacetylase 5 [Source:HGNC Symbol;Acc:HGNC:14068]	17	-1	44076746	44123702	0.16805366264465782	6.3674866545411275	3.3173300657327363	9.633385670308842e-4	0.0335758272550956	3.3010204616813645	TRUE
ENSG00000138050	80745	THUMPD2	THUMPD2	protein_coding	THUMP domain containing 2 [Source:HGNC Symbol;Acc:HGNC:14890]	2	-1	39736060	39779267	-0.19466836431108758	3.1980851298755675	-3.314876128861262	9.643974754948811e-4	0.0335758272550956	-3.300712218433351	TRUE
ENSG00000167703	124935	SLC43A2	SLC43A2	protein_coding	solute carrier family 43 member 2 [Source:HGNC Symbol;Acc:HGNC:23087]	17	-1	1569267	1628886	0.21825496923208654	7.859742896580649	3.3179413753069515	9.649050842156184e-4	0.0335758272550956	3.3005645670642827	TRUE
ENSG00000213995	55739	NAXD	NAXD	protein_coding	NAD(P)HX dehydratase [Source:HGNC Symbol;Acc:HGNC:25576]	13	1	110615460	110639993	-0.16442798734964725	4.123741471936762	-3.3153800595489753	9.658402182148445e-4	0.0335758272550956	-3.300292746940778	TRUE
ENSG00000196437	148266	ZNF569	ZNF569	protein_coding	zinc finger protein 569 [Source:HGNC Symbol;Acc:HGNC:24737]	19	-1	37411155	37469275	-0.24066538074422983	3.477149391938591	-3.3146254345119575	9.666732776475407e-4	0.0335758272550956	-3.300050802550297	TRUE
ENSG00000163902	6184	RPN1	RPN1	protein_coding	ribophorin I [Source:HGNC Symbol;Acc:HGNC:10381]	3	-1	128619969	128681075	0.14124738354442012	7.401673570027331	3.3153946177286855	9.682077252062446e-4	0.0335758272550956	3.299605659866557	TRUE
ENSG00000270379	256957	HEATR9	HEATR9	protein_coding	HEAT repeat containing 9 [Source:HGNC Symbol;Acc:HGNC:26548]	17	-1	35854946	35868891	-0.6354934212940014	0.5763854706821022	-3.3175003733857378	9.688658189506884e-4	0.0335758272550956	-3.2994149472689402	TRUE
ENSG00000240291	NA	AL450384.2	AL450384.2	lncRNA	novel transcript, antisense to CACNB2	10	-1	18513115	18545651	-0.26118454517055056	3.261105353804713	-3.314665546247471	9.697614989544729e-4	0.0335758272550956	-3.299155575904268	TRUE
ENSG00000114520	8723	SNX4	SNX4	protein_coding	sorting nexin 4 [Source:HGNC Symbol;Acc:HGNC:11175]	3	-1	125446650	125520202	-0.1183281871814783	4.821381327322515	-3.3095277487900363	9.818399642830295e-4	0.03391830665032087	-3.295679387977997	TRUE
ENSG00000087338	64395	GMCL1	GMCL1	protein_coding	germ cell-less 1, spermatogenesis associated [Source:HGNC Symbol;Acc:HGNC:23843]	2	1	69829660	69881384	0.1431117782543767	5.8171427569150165	3.3078229450785686	9.904270436872423e-4	0.03406799146349345	3.2932320240618376	TRUE
ENSG00000167987	55048	VPS37C	VPS37C	protein_coding	VPS37C subunit of ESCRT-I [Source:HGNC Symbol;Acc:HGNC:26097]	11	-1	61130257	61161615	0.20570269430694132	4.946156234108579	3.3102851489003724	9.905656727506639e-4	0.03406799146349345	3.2931926754136454	TRUE
ENSG00000176531	653583	PHLDB3	PHLDB3	protein_coding	pleckstrin homology like domain family B member 3 [Source:HGNC Symbol;Acc:HGNC:30499]	19	-1	43474954	43504935	-0.2715926768679635	2.30080665432417	-3.3053277393537686	9.979311715387776e-4	0.03424537699499553	-3.2911093399556903	TRUE
ENSG00000116584	9181	ARHGEF2	ARHGEF2	protein_coding	Rho/Rac guanine nucleotide exchange factor 2 [Source:HGNC Symbol;Acc:HGNC:682]	1	-1	155946851	156007070	0.11991690310883385	8.082149065511196	3.306287943225617	0.0010036667476176321	0.03436616980639535	3.2894968646474494	TRUE
ENSG00000155827	56254	RNF20	RNF20	protein_coding	ring finger protein 20 [Source:HGNC Symbol;Acc:HGNC:10062]	9	1	101533853	101563344	0.10910979057084891	5.411353553953835	3.3025640082481207	0.0010068442957104616	0.03437414976701443	3.2886072107199875	TRUE
ENSG00000237927	NA	AL078604.2	AL078604.2	lncRNA	novel transcript	6	-1	159586955	159589169	0.5961801380053116	-0.02075906653066593	3.304302188219415	0.0010085699713165243	0.03437414976701443	3.2881251423537705	TRUE
ENSG00000105011	55723	ASF1B	ASF1B	protein_coding	anti-silencing function 1B histone chaperone [Source:HGNC Symbol;Acc:HGNC:20996]	19	-1	14119512	14136613	0.306310294642814	4.21419334688879	3.302471700434877	0.0010105481460743074	0.03437414976701443	3.287573476597319	TRUE
ENSG00000126391	83786	FRMD8	FRMD8	protein_coding	FERM domain containing 8 [Source:HGNC Symbol;Acc:HGNC:25462]	11	1	65386621	65413525	0.15816218582681607	6.052931565679853	3.3022248829001932	0.0010134633250792836	0.03439787666368658	3.2867623219614743	TRUE
ENSG00000143493	25896	INTS7	INTS7	protein_coding	integrator complex subunit 7 [Source:HGNC Symbol;Acc:HGNC:24484]	1	-1	211940399	212035557	-0.2040208330371729	4.155983798105347	-3.299501350400794	0.0010168392345439906	0.034434180954236684	-3.285825662430895	TRUE
ENSG00000206503	3105	HLA-A	HLA-A	protein_coding	major histocompatibility complex, class I, A [Source:HGNC Symbol;Acc:HGNC:4931]	6	1	29941260	29945884	0.24263424101394904	10.472966066602524	3.301531071525598	0.0010215086747514086	0.034434180954236684	3.2845348404233836	TRUE
ENSG00000091073	113878	DTX2	DTX2	protein_coding	deltex E3 ubiquitin ligase 2 [Source:HGNC Symbol;Acc:HGNC:15973]	7	1	76461676	76505995	0.15574381663886072	5.181094830580129	3.299519122844684	0.0010225581259379996	0.034434180954236684	3.284245481452469	TRUE
ENSG00000160318	125875	CLDND2	CLDND2	protein_coding	claudin domain containing 2 [Source:HGNC Symbol;Acc:HGNC:28511]	19	-1	51367098	51369003	-0.6925141737450214	-0.33347808585381145	-3.3012935134431785	0.0010234128953583335	0.034434180954236684	-3.2840100039648257	TRUE
ENSG00000139116	55605	KIF21A	KIF21A	protein_coding	kinesin family member 21A [Source:HGNC Symbol;Acc:HGNC:19349]	12	-1	39293228	39443390	-0.3701733194197625	3.3447149254895874	-3.29924116606645	0.00103316176944646	0.03461185381844196	-3.2813371205457758	TRUE
ENSG00000225569	NA	CCT4P2	CCT4P2	processed_pseudogene	chaperonin containing TCP1 subunit 4 pseudogene 2 [Source:HGNC Symbol;Acc:HGNC:35141]	X	1	65270913	65273019	-0.5942026234005431	-0.8494542604348765	-3.2941751605920793	0.0010350072583202414	0.03461185381844196	-3.2808337652340063	TRUE
ENSG00000143373	57592	ZNF687	ZNF687	protein_coding	zinc finger protein 687 [Source:HGNC Symbol;Acc:HGNC:29277]	1	1	151281618	151292176	0.17240349773203434	5.0641550314314365	3.295814089089884	0.0010353878003840544	0.03461185381844196	3.280730076051484	TRUE
ENSG00000160593	120425	JAML	JAML	protein_coding	junction adhesion molecule like [Source:HGNC Symbol;Acc:HGNC:19084]	11	-1	118193725	118225094	0.22549096404696556	9.614831332525977	3.2967844261096606	0.0010383392320665655	0.03463587059910645	3.279927072419778	TRUE
ENSG00000166888	6778	STAT6	STAT6	protein_coding	signal transducer and activator of transcription 6 [Source:HGNC Symbol;Acc:HGNC:11368]	12	-1	57095408	57132139	0.1673548898206949	8.882422691491069	3.2959725269341478	0.0010411600363201283	0.03465543631622642	3.279161580507572	TRUE
ENSG00000135956	55654	TMEM127	TMEM127	protein_coding	transmembrane protein 127 [Source:HGNC Symbol;Acc:HGNC:26038]	2	-1	96248516	96265994	0.17596231710267052	7.60657152470752	3.2938454813844524	0.001044335499041202	0.0346866979135505	3.278302136469236	TRUE
ENSG00000120925	81790	RNF170	RNF170	protein_coding	ring finger protein 170 [Source:HGNC Symbol;Acc:HGNC:25358]	8	-1	42849637	42897290	-0.12372953187876234	4.309844716939387	-3.2910091929263237	0.0010468784277314536	0.03469686173620208	-3.2776156305642474	TRUE
ENSG00000156469	51001	MTERF3	MTERF3	protein_coding	mitochondrial transcription termination factor 3 [Source:HGNC Symbol;Acc:HGNC:24258]	8	-1	96239398	96261610	-0.19593560450005798	3.5939692236484198	-3.285819923670421	0.0010661602269365755	0.03515955184524352	-3.272459827089176	TRUE
ENSG00000153563	925	CD8A	CD8A	protein_coding	CD8a molecule [Source:HGNC Symbol;Acc:HGNC:1706]	2	-1	86784610	86808396	-0.5262223583159029	5.688292232588853	-3.295348639884194	0.001066993064821435	0.03515955184524352	-3.27223908157095	TRUE
ENSG00000174238	5306	PITPNA	PITPNA	protein_coding	phosphatidylinositol transfer protein alpha [Source:HGNC Symbol;Acc:HGNC:9001]	17	-1	1517718	1562792	0.21103051473893686	7.669896287424807	3.2894714595516437	0.0010676390251505188	0.03515955184524352	3.272067978091745	TRUE
ENSG00000198911	6721	SREBF2	SREBF2	protein_coding	sterol regulatory element binding transcription factor 2 [Source:HGNC Symbol;Acc:HGNC:11290]	22	1	41833079	41907307	-0.1538968756693775	6.306291755574674	-3.2824352906209184	0.0010862992407588655	0.035698278651293984	-3.2671661024457443	TRUE
ENSG00000120699	11340	EXOSC8	EXOSC8	protein_coding	exosome component 8 [Source:HGNC Symbol;Acc:HGNC:17035]	13	1	36998816	37009614	-0.19729912890967727	3.751200105241126	-3.280026703931924	0.0010894439140322404	0.03572592928235535	-3.2663477022863288	TRUE
ENSG00000075826	25956	SEC31B	SEC31B	protein_coding	SEC31 homolog B, COPII coat complex component [Source:HGNC Symbol;Acc:HGNC:23197]	10	-1	100486646	100519864	-0.19498165831085856	4.709514729642213	-3.2799489950049265	0.0010936047422283577	0.03573324749460263	-3.2652681995233035	TRUE
ENSG00000198301	55153	SDAD1	SDAD1	protein_coding	SDA1 domain containing 1 [Source:HGNC Symbol;Acc:HGNC:25537]	4	-1	75940950	75990962	-0.18377015391652574	5.370374668053151	-3.2803137195596297	0.0010942745509597222	0.03573324749460263	-3.265094776586475	TRUE
ENSG00000101343	51340	CRNKL1	CRNKL1	protein_coding	crooked neck pre-mRNA splicing factor 1 [Source:HGNC Symbol;Acc:HGNC:15762]	20	-1	20034368	20056046	0.15002987087331743	4.9965368057348	3.2771034553052942	0.0010996320370769905	0.035762570320877866	3.2637111700164576	TRUE
ENSG00000285816	NA	AP000944.5	AP000944.5	protein_coding	novel protein, POLA2-CDC42EP2 readthrough	11	1	65261928	65326543	0.32346414189298933	3.7286535991929335	3.2797142982330794	0.001099783769135371	0.035762570320877866	3.263672075048262	TRUE
ENSG00000011295	54902	TTC19	TTC19	protein_coding	tetratricopeptide repeat domain 19 [Source:HGNC Symbol;Acc:HGNC:26006]	17	1	15999784	16045015	-0.17743218482991807	5.0134704557364955	-3.2773597493326267	0.001105328676649146	0.03586768431695587	-3.2622467963986868	TRUE
ENSG00000135749	80003	PCNX2	PCNX2	protein_coding	pecanex 2 [Source:HGNC Symbol;Acc:HGNC:8736]	1	-1	232983435	233295725	-0.2694087177973161	5.41288609137912	-3.276621263966624	0.0011102539791824884	0.035898535940944686	-3.260986316629978	TRUE
ENSG00000257433	NA	AC004241.1	AC004241.1	lncRNA	novel transcript, antisense to ENDOU and RAPGEF3	12	1	47706083	47742294	0.34106213709811595	3.299207456771965	3.2773703934023137	0.0011121104214130478	0.035898535940944686	3.2605125586564765	TRUE
ENSG00000112195	79865	TREML2	TREML2	protein_coding	triggering receptor expressed on myeloid cells like 2 [Source:HGNC Symbol;Acc:HGNC:21092]	6	-1	41189749	41201149	0.3086358599477732	6.29669967861996	3.2748526979793526	0.001116573555934857	0.035898535940944686	3.2593765667919294	TRUE
ENSG00000171723	10243	GPHN	GPHN	protein_coding	gephyrin [Source:HGNC Symbol;Acc:HGNC:15465]	14	1	66507407	67181803	-0.22875373246336128	5.48859692404557	-3.2748426080807307	0.0011171608449222095	0.035898535940944686	-3.259227398106557	TRUE
ENSG00000140749	10261	IGSF6	IGSF6	protein_coding	immunoglobulin superfamily member 6 [Source:HGNC Symbol;Acc:HGNC:5953]	16	-1	21639550	21652608	0.264930175121993	8.593923242573297	3.2728478113709656	0.0011207728710163484	0.035898535940944686	3.258311551289061	TRUE
ENSG00000249476	NA	AC008467.1	AC008467.1	lncRNA	novel transcript	5	-1	109237120	109326369	0.33324676796859	2.991412945813967	3.274306569865777	0.0011240350308719894	0.035898535940944686	3.257486756975965	TRUE
ENSG00000084676	8648	NCOA1	NCOA1	protein_coding	nuclear receptor coactivator 1 [Source:HGNC Symbol;Acc:HGNC:7668]	2	1	24491914	24770702	0.1880348032213579	9.154335824931078	3.272809144944304	0.0011283814786295413	0.035898535940944686	3.2563912466257072	TRUE
ENSG00000185163	317781	DDX51	DDX51	protein_coding	DEAD-box helicase 51 [Source:HGNC Symbol;Acc:HGNC:20082]	12	-1	132136594	132144319	-0.2181749809086302	3.526714394597124	-3.2679887712748457	0.0011361334619539563	0.035898535940944686	-3.254447027992697	TRUE
ENSG00000111276	1027	CDKN1B	CDKN1B	protein_coding	cyclin dependent kinase inhibitor 1B [Source:HGNC Symbol;Acc:HGNC:1785]	12	1	12715058	12722369	0.16053262590827533	6.923551223787167	3.26775802361511	0.0011391070296832668	0.035898535940944686	3.2537045017886292	TRUE
ENSG00000187688	51393	TRPV2	TRPV2	protein_coding	transient receptor potential cation channel subfamily V member 2 [Source:HGNC Symbol;Acc:HGNC:18082]	17	1	16415571	16437003	-0.13504485853643988	4.9848321513277005	-3.267929471395959	0.001139710763034045	0.035898535940944686	-3.2535539630750923	TRUE
ENSG00000156804	114907	FBXO32	FBXO32	protein_coding	F-box protein 32 [Source:HGNC Symbol;Acc:HGNC:16731]	8	-1	123497889	123541206	-0.2887308150759278	4.192804442037855	-3.271972103695969	0.0011405051036754226	0.035898535940944686	-3.2533560093839267	TRUE
ENSG00000177302	7156	TOP3A	TOP3A	protein_coding	DNA topoisomerase III alpha [Source:HGNC Symbol;Acc:HGNC:11992]	17	-1	18271428	18315007	0.11876031581244462	5.953598124810599	3.2692422617890013	0.0011436263847461508	0.035898535940944686	3.252579402658614	TRUE
ENSG00000115935	7456	WIPF1	WIPF1	protein_coding	WAS/WASL interacting protein family member 1 [Source:HGNC Symbol;Acc:HGNC:12736]	2	-1	174559572	174682916	0.18281812390657137	9.818488827965547	3.267355201828525	0.0011436566653815954	0.035898535940944686	3.2525718781264654	TRUE
ENSG00000133884	5977	DPF2	DPF2	protein_coding	double PHD fingers 2 [Source:HGNC Symbol;Acc:HGNC:9964]	11	1	65333852	65354262	0.11862207191614438	6.076700675745734	3.2682663804835506	0.0011436723000231637	0.035898535940944686	3.252567993096362	TRUE
ENSG00000234663	NA	LINC01934	LINC01934	lncRNA	long intergenic non-protein coding RNA 1934 [Source:HGNC Symbol;Acc:HGNC:52757]	2	1	181086076	181409321	-0.3330827226970454	5.465021925186563	-3.2699230242846005	0.0011438718969541141	0.035898535940944686	-3.2525183998489835	TRUE
ENSG00000105053	51231	VRK3	VRK3	protein_coding	VRK serine/threonine kinase 3 [Source:HGNC Symbol;Acc:HGNC:18996]	19	-1	49976468	50025946	0.12797779117206076	6.047490746649019	3.266290705379653	0.0011494402014566962	0.035898535940944686	3.251138074315994	TRUE
ENSG00000165055	55798	METTL2B	METTL2B	protein_coding	methyltransferase like 2B [Source:HGNC Symbol;Acc:HGNC:18272]	7	1	128476729	128506602	-0.20083614729855137	3.4564626631303597	-3.2657173903894217	0.001149779570528906	0.035898535940944686	-3.2510541481650392	TRUE
ENSG00000084110	3034	HAL	HAL	protein_coding	histidine ammonia-lyase [Source:HGNC Symbol;Acc:HGNC:4806]	12	-1	95972662	95996365	0.36860101790597355	6.72547195296588	3.2664785820604436	0.001150236922471437	0.035898535940944686	3.250941080999998	TRUE
ENSG00000070444	4335	MNT	MNT	protein_coding	MAX network transcriptional repressor [Source:HGNC Symbol;Acc:HGNC:7188]	17	-1	2384073	2401104	0.1447333867717191	5.548562441937081	3.265580613953993	0.0011509000083346152	0.035898535940944686	3.250777225790423	TRUE
ENSG00000167110	2801	GOLGA2	GOLGA2	protein_coding	golgin A2 [Source:HGNC Symbol;Acc:HGNC:4425]	9	-1	128255829	128275995	0.11417229135857365	5.354759478427444	3.264707447120557	0.0011526341116493927	0.035898535940944686	3.2503491234782764	TRUE
ENSG00000128000	163131	ZNF780B	ZNF780B	protein_coding	zinc finger protein 780B [Source:HGNC Symbol;Acc:HGNC:33109]	19	-1	40028260	40056231	-0.16658662273513158	5.361630628704814	-3.265333350779526	0.0011550681223917092	0.035898535940944686	-3.249749236388833	TRUE
ENSG00000225889	NA	AC012368.1	AC012368.1	lncRNA	novel transcript, antisense to PELI1	2	1	64143239	64252859	0.36662084671883477	6.047907864756079	3.2661819616687247	0.0011574631498353623	0.035898535940944686	3.2491600964641836	TRUE
ENSG00000131876	6627	SNRPA1	SNRPA1	protein_coding	small nuclear ribonucleoprotein polypeptide A' [Source:HGNC Symbol;Acc:HGNC:11152]	15	-1	101281510	101295282	-0.19172557228771137	4.561546052608684	-3.2633322847544783	0.0011595104446143567	0.035898535940944686	-3.248657385913758	TRUE
ENSG00000100299	410	ARSA	ARSA	protein_coding	arylsulfatase A [Source:HGNC Symbol;Acc:HGNC:713]	22	-1	50622754	50628173	0.1836585591320441	5.484925755288902	3.262140596341043	0.0011675257666025395	0.03607468558918723	3.246697094326012	TRUE
ENSG00000012048	672	BRCA1	BRCA1	protein_coding	BRCA1 DNA repair associated [Source:HGNC Symbol;Acc:HGNC:1100]	17	-1	43044295	43170245	0.19708633025579614	4.046518914109191	3.2607103534472355	0.0011727323736102251	0.0361635225587837	3.2454303770631476	TRUE
ENSG00000140006	112840	WDR89	WDR89	protein_coding	WD repeat domain 89 [Source:HGNC Symbol;Acc:HGNC:20489]	14	-1	63597039	63641861	-0.23289343471059265	4.066771475816346	-3.257981164863857	0.0011835153342261394	0.03640583124806361	-3.242823428966532	TRUE
ENSG00000196912	57730	ANKRD36B	ANKRD36B	protein_coding	ankyrin repeat domain 36B [Source:HGNC Symbol;Acc:HGNC:29333]	2	-1	97492663	97589965	-0.33930830612186424	3.237956341226728	-3.25947198223974	0.0011886709036867523	0.03640583124806361	-3.2415847360787162	TRUE
ENSG00000005801	7748	ZNF195	ZNF195	protein_coding	zinc finger protein 195 [Source:HGNC Symbol;Acc:HGNC:12986]	11	-1	3339261	3379222	-0.2196958511578031	4.25696217635831	-3.2553781563255106	0.0011908845240571498	0.03640583124806361	-3.2410544074459438	TRUE
ENSG00000164610	6100	RP9	RP9	protein_coding	RP9 pre-mRNA splicing factor [Source:HGNC Symbol;Acc:HGNC:10288]	7	-1	33094797	33109404	-0.2047437441954103	2.580517345683307	-3.2549487221359774	0.0011919998383879704	0.03640583124806361	-3.2407875506961044	TRUE
ENSG00000052126	54477	PLEKHA5	PLEKHA5	protein_coding	pleckstrin homology domain containing A5 [Source:HGNC Symbol;Acc:HGNC:30036]	12	1	19129752	19376400	-0.3352037934730969	3.0652943330390925	-3.257643319644091	0.0011923255930640394	0.03640583124806361	-3.24070965221997	TRUE
ENSG00000276241	NA	AC243829.2	AC243829.2	lncRNA	novel transcript, antisense TBC1D3B	17	1	36116177	36177510	-0.8725462996954689	2.7810661929355716	-3.26453767078214	0.0011958301307430964	0.03644110247142666	-3.239872845292013	TRUE
ENSG00000138964	64098	PARVG	PARVG	protein_coding	parvin gamma [Source:HGNC Symbol;Acc:HGNC:14654]	22	1	44172956	44219533	0.13708262135697957	7.731937266820015	3.2541915571355338	0.0012062927065158637	0.03668785523679914	3.2373880212417934	TRUE
ENSG00000226321	728763	CROCC2	CROCC2	protein_coding	ciliary rootlet coiled-coil, rootletin family member 2 [Source:HGNC Symbol;Acc:HGNC:51677]	2	1	240906330	240993311	0.7372777008461688	-0.11340788573405708	3.2479591976394993	0.0012134167234061286	0.03683230292906548	3.2357074607986336	TRUE
ENSG00000204592	3133	HLA-E	HLA-E	protein_coding	major histocompatibility complex, class I, E [Source:HGNC Symbol;Acc:HGNC:4962]	6	1	30489509	30494194	0.1937793816401392	11.350370032563012	3.249722750334014	0.0012160654041628988	0.03684060641400532	3.2350849585721533	TRUE
ENSG00000181631	53829	P2RY13	P2RY13	protein_coding	purinergic receptor P2Y13 [Source:HGNC Symbol;Acc:HGNC:4537]	3	-1	151326312	151329549	0.27012748330926684	8.408064713447404	3.2479657202322207	0.0012247994593953615	0.03691637328140739	3.2330410866230546	TRUE
ENSG00000153283	10225	CD96	CD96	protein_coding	CD96 molecule [Source:HGNC Symbol;Acc:HGNC:16892]	3	1	111292719	111665750	-0.3010874792996425	7.3675110392037215	-3.2507122716968757	0.0012270804010411386	0.03691637328140739	-3.2325095363879894	TRUE
ENSG00000238121	NA	LINC00426	LINC00426	lncRNA	long intergenic non-protein coding RNA 426 [Source:HGNC Symbol;Acc:HGNC:42761]	13	-1	30340267	30377145	-0.24812818668698755	3.807847433956154	-3.246908114481452	0.0012302977472279082	0.03691637328140739	-3.2317613159087273	TRUE
ENSG00000165119	3190	HNRNPK	HNRNPK	protein_coding	heterogeneous nuclear ribonucleoprotein K [Source:HGNC Symbol;Acc:HGNC:5044]	9	-1	83968083	83980616	0.12993348925125936	8.81153426694539	3.2450351043776107	0.0012311714751462655	0.03691637328140739	3.231558435262976	TRUE
ENSG00000223496	118460	EXOSC6	EXOSC6	protein_coding	exosome component 6 [Source:HGNC Symbol;Acc:HGNC:19055]	16	-1	70246778	70251940	-0.22554314770646267	4.173594245738353	-3.2470610376599676	0.0012328806111010192	0.03691637328140739	-3.2311619560549034	TRUE
ENSG00000013810	10460	TACC3	TACC3	protein_coding	transforming acidic coiled-coil containing protein 3 [Source:HGNC Symbol;Acc:HGNC:11524]	4	1	1712891	1745176	0.18757353527981113	6.489693854073852	3.248065604124293	0.0012341902148209124	0.03691637328140739	3.230858502230768	TRUE
ENSG00000162747	2215	FCGR3B	FCGR3B	protein_coding	Fc fragment of IgG receptor IIIb [Source:HGNC Symbol;Acc:HGNC:3620]	1	-1	161623196	161631963	0.37686576114296066	11.3427883485456	3.2463040509613292	0.0012352264672200654	0.03691637328140739	3.2306185984659384	TRUE
ENSG00000151466	132320	SCLT1	SCLT1	protein_coding	sodium channel and clathrin linker 1 [Source:HGNC Symbol;Acc:HGNC:26406]	4	-1	128864921	129093600	0.25761772522421467	8.815119965216951	3.2465808583033358	0.0012434294467306014	0.03704462460187804	3.228726051028453	TRUE
ENSG00000170113	123606	NIPA1	NIPA1	protein_coding	NIPA magnesium transporter 1 [Source:HGNC Symbol;Acc:HGNC:17043]	15	1	22773063	22829789	-0.2352264449696464	3.921495877747894	-3.243974431553792	0.0012449965982965698	0.03704462460187804	-3.2283657984550906	TRUE
ENSG00000086062	2683	B4GALT1	B4GALT1	protein_coding	beta-1,4-galactosyltransferase 1 [Source:HGNC Symbol;Acc:HGNC:924]	9	-1	33104082	33167356	0.1591987776563064	7.458621698765338	3.2415088114059984	0.0012466826150590122	0.03704462460187804	3.227978688756141	TRUE
ENSG00000168758	54910	SEMA4C	SEMA4C	protein_coding	semaphorin 4C [Source:HGNC Symbol;Acc:HGNC:10731]	2	-1	96859718	96870757	-0.3011063270891623	3.1932611171555374	-3.241953998500118	0.001250896880813124	0.037058963525555814	-3.2270132029457606	TRUE
ENSG00000082701	2932	GSK3B	GSK3B	protein_coding	glycogen synthase kinase 3 beta [Source:HGNC Symbol;Acc:HGNC:4617]	3	-1	119821323	120094417	0.17487362509042903	7.715292305981968	3.2409211060900405	0.0012540872414431303	0.037058963525555814	3.226284288643986	TRUE
ENSG00000266094	83593	RASSF5	RASSF5	protein_coding	Ras association domain family member 5 [Source:HGNC Symbol;Acc:HGNC:17609]	1	1	206507531	206589448	0.14414414910323714	7.918186713769794	3.240004447675607	0.0012576584567039425	0.037058963525555814	3.2254703871534707	TRUE
ENSG00000147459	80005	DOCK5	DOCK5	protein_coding	dedicator of cytokinesis 5 [Source:HGNC Symbol;Acc:HGNC:23476]	8	1	25184689	25418082	0.27989300524084193	9.068847291888922	3.2410661122201567	0.0012586662618090233	0.037058963525555814	3.2252410883544176	TRUE
ENSG00000117834	200010	SLC5A9	SLC5A9	protein_coding	solute carrier family 5 member 9 [Source:HGNC Symbol;Acc:HGNC:22146]	1	1	48222685	48248644	0.585670621293133	0.047537278603316926	3.2384402578229725	0.0012591111970838703	0.037058963525555814	3.2251399092994903	TRUE
ENSG00000168421	399	RHOH	RHOH	protein_coding	ras homolog family member H [Source:HGNC Symbol;Acc:HGNC:686]	4	1	40191053	40246967	-0.25463939709861183	6.452226029413004	-3.2410854551542507	0.001266597526506341	0.037173803984049375	-3.2234424368612546	TRUE
ENSG00000196684	84941	HSH2D	HSH2D	protein_coding	hematopoietic SH2 domain containing [Source:HGNC Symbol;Acc:HGNC:24920]	19	1	16134028	16158575	0.29181896265404994	7.780522650322008	3.2381263043208577	0.0012678062218788033	0.037173803984049375	3.2231692425882037	TRUE
ENSG00000152518	678	ZFP36L2	ZFP36L2	protein_coding	ZFP36 ring finger protein like 2 [Source:HGNC Symbol;Acc:HGNC:1108]	2	-1	43222402	43226606	0.1609498935757827	8.649514133008871	3.2354441378416547	0.00127525400295332	0.03725901875263321	3.221491151203131	TRUE
ENSG00000173214	91749	MFSD4B	MFSD4B	protein_coding	major facilitator superfamily domain containing 4B [Source:HGNC Symbol;Acc:HGNC:21053]	6	1	111259279	111445354	-0.20278419852322394	3.3618435783993585	-3.2340578073053847	0.0012755166628617262	0.03725901875263321	-3.2214321354917215	TRUE
ENSG00000276234	6871	TADA2A	TADA2A	protein_coding	transcriptional adaptor 2A [Source:HGNC Symbol;Acc:HGNC:11531]	17	1	37406886	37479725	-0.1942159763103466	3.7094396958553273	-3.23369866159037	0.0012800758352226379	0.037301693198324166	-3.220409541736603	TRUE
ENSG00000198393	7574	ZNF26	ZNF26	protein_coding	zinc finger protein 26 [Source:HGNC Symbol;Acc:HGNC:13053]	12	1	132986365	133032952	-0.20651294644080398	4.325603115272891	-3.233841818595718	0.001281787278364179	0.037301693198324166	-3.2200265435044413	TRUE
ENSG00000197989	85028	SNHG12	SNHG12	lncRNA	small nucleolar RNA host gene 12 [Source:HGNC Symbol;Acc:HGNC:30062]	1	-1	28578538	28583132	-0.23063077450817238	2.511970866272044	-3.228535198401985	0.0013030946931207286	0.037850752406358844	-3.2152973406108907	TRUE
ENSG00000181045	284129	SLC26A11	SLC26A11	protein_coding	solute carrier family 26 member 11 [Source:HGNC Symbol;Acc:HGNC:14471]	17	1	80219699	80253500	-0.20478348065505747	3.865943373715902	-3.227553641822095	0.0013107305676042314	0.03793539803947952	-3.2136199077411667	TRUE
ENSG00000108179	10105	PPIF	PPIF	protein_coding	peptidylprolyl isomerase F [Source:HGNC Symbol;Acc:HGNC:9259]	10	1	79347469	79355334	0.22742293806766334	5.293902060555408	3.2295712609334006	0.0013109002223687077	0.03793539803947952	3.2135827408484645	TRUE
ENSG00000168273	440957	SMIM4	SMIM4	protein_coding	small integral membrane protein 4 [Source:HGNC Symbol;Acc:HGNC:37257]	3	1	52534013	52579237	-0.19808713775723197	3.123499888853785	-3.2249858283815964	0.0013163340547221788	0.038002898402207226	-3.2123946729181108	TRUE
ENSG00000163166	55677	IWS1	IWS1	protein_coding	interacts with SUPT6H, CTD assembly factor 1 [Source:HGNC Symbol;Acc:HGNC:25467]	2	-1	127436207	127526886	0.09226741651572912	6.384107295607351	3.2284164403702467	0.0013185972694511351	0.038002898402207226	3.21190117203664	TRUE
ENSG00000137509	5547	PRCP	PRCP	protein_coding	prolylcarboxypeptidase [Source:HGNC Symbol;Acc:HGNC:9344]	11	-1	82822936	82970584	0.1844756799658578	7.224207669324323	3.2254975655017355	0.001320582956533408	0.038002898402207226	3.2114688302082715	TRUE
ENSG00000135905	55619	DOCK10	DOCK10	protein_coding	dedicator of cytokinesis 10 [Source:HGNC Symbol;Acc:HGNC:23479]	2	-1	224765090	225042445	-0.24019799511081086	7.724799166121348	-3.225188215714693	0.0013299007362997006	0.038200167260638254	-3.2094480562699887	TRUE
ENSG00000152464	10557	RPP38	RPP38	protein_coding	ribonuclease P/MRP subunit p38 [Source:HGNC Symbol;Acc:HGNC:30329]	10	1	15097180	15139818	-0.14226102875684354	3.944170179909704	-3.221529932875477	0.0013358364727303835	0.03826207652960532	-3.208167556674177	TRUE
ENSG00000005339	1387	CREBBP	CREBBP	protein_coding	CREB binding protein [Source:HGNC Symbol;Acc:HGNC:2348]	16	-1	3725054	3880726	0.192583934386251	8.580342563382917	3.221457903391281	0.0013369895866833913	0.03826207652960532	3.207919407794106	TRUE
ENSG00000162413	9903	KLHL21	KLHL21	protein_coding	kelch like family member 21 [Source:HGNC Symbol;Acc:HGNC:29041]	1	-1	6590724	6614607	0.2103422635732244	5.6335332946092445	3.2206440362303836	0.001344831360405667	0.03826488135783495	3.2062370849785595	TRUE
ENSG00000163464	3577	CXCR1	CXCR1	protein_coding	C-X-C motif chemokine receptor 1 [Source:HGNC Symbol;Acc:HGNC:6026]	2	-1	218162841	218166962	0.32643662569202014	9.104333199422648	3.2200785934023473	0.0013448758658195325	0.03826488135783495	3.206227562932262	TRUE
ENSG00000241058	221078	NSUN6	NSUN6	protein_coding	NOP2/Sun RNA methyltransferase 6 [Source:HGNC Symbol;Acc:HGNC:23529]	10	-1	18545561	18659285	-0.18447594784737564	4.555766509572944	-3.2196789665176286	0.0013472067854435152	0.03826488135783495	-3.205729262622781	TRUE
ENSG00000284060	NA	AC002472.2	AC002472.2	transcribed_unprocessed_pseudogene	pseudogene similar to part of tubulin, alpha 3c (TUBA3C)	22	-1	21002895	21009453	-0.5307621093890571	-0.6762906275159563	-3.217636341968148	0.0013480071614422767	0.03826488135783495	-3.2055583429368544	TRUE
ENSG00000165695	158067	AK8	AK8	protein_coding	adenylate kinase 8 [Source:HGNC Symbol;Acc:HGNC:26526]	9	-1	132725578	132878777	-0.6041188704092388	-0.4978423608706302	-3.2184476447085237	0.001350661861521335	0.03826488135783495	-3.2049921032065467	TRUE
ENSG00000155229	64210	MMS19	MMS19	protein_coding	MMS19 homolog, cytosolic iron-sulfur assembly component [Source:HGNC Symbol;Acc:HGNC:13824]	10	-1	97458324	97498794	-0.12213584970490565	5.185124680658553	-3.218776409983898	0.0013518893033391498	0.03826488135783495	-3.2047306404860114	TRUE
ENSG00000223705	155400	NSUN5P1	NSUN5P1	transcribed_unprocessed_pseudogene	NSUN5 pseudogene 1 [Source:HGNC Symbol;Acc:HGNC:19146]	7	1	75410322	75416787	-0.2563570029888771	3.806703091795891	-3.2197479040803567	0.0013544311794380015	0.038266998222700986	-3.204189880003686	TRUE
ENSG00000233695	NA	GAS6-AS1	GAS6-AS1	lncRNA	GAS6 antisense RNA 1 [Source:HGNC Symbol;Acc:HGNC:39826]	13	1	113815630	113845744	-0.39973893067521793	4.215533805585043	-3.2257518758269548	0.0013593915310994634	0.03833731279797051	-3.203137301906158	TRUE
ENSG00000157933	6497	SKI	SKI	protein_coding	SKI proto-oncogene [Source:HGNC Symbol;Acc:HGNC:10896]	1	1	2228319	2310213	0.17950814857649888	7.052940439133561	3.2141541004223484	0.0013727309201815277	0.03864324737374896	3.2003241820436528	TRUE
ENSG00000015285	7454	WAS	WAS	protein_coding	WASP actin nucleation promoting factor [Source:HGNC Symbol;Acc:HGNC:12731]	X	1	48676596	48691427	0.20901198218010997	8.522269948528274	3.2097437576519585	0.0013962985476823335	0.03920017042246425	3.195415104791986	TRUE
ENSG00000256525	11232	POLG2	POLG2	protein_coding	DNA polymerase gamma 2, accessory subunit [Source:HGNC Symbol;Acc:HGNC:9180]	17	-1	64477785	64497054	-0.17016836212053388	4.588713587304821	-3.2086669542426494	0.0013975690957141855	0.03920017042246425	-3.1951526289231285	TRUE
ENSG00000162086	7627	ZNF75A	ZNF75A	protein_coding	zinc finger protein 75a [Source:HGNC Symbol;Acc:HGNC:13146]	16	1	3305406	3318852	-0.16519470048607765	4.532977783824031	-3.208585214528693	0.0014045819494085364	0.03925634065996018	-3.193707827019786	TRUE
ENSG00000227356	NA	LINC00866	LINC00866	lncRNA	long intergenic non-protein coding RNA 866 [Source:HGNC Symbol;Acc:HGNC:45232]	10	-1	97828478	97849798	-0.43498051096080004	0.564302840846733	-3.205866886006829	0.0014083169261762123	0.03925634065996018	-3.1929410521682566	TRUE
ENSG00000125447	23163	GGA3	GGA3	protein_coding	golgi associated, gamma adaptin ear containing, ARF binding protein 3 [Source:HGNC Symbol;Acc:HGNC:17079]	17	-1	75236599	75262363	0.10010409315124047	6.228968517586348	3.2067035717763313	0.0014088531593432173	0.03925634065996018	3.192831119735706	TRUE
ENSG00000043462	3937	LCP2	LCP2	protein_coding	lymphocyte cytosolic protein 2 [Source:HGNC Symbol;Acc:HGNC:6529]	5	-1	170246233	170297818	0.1559275426912965	8.918701129405061	3.2070571806656276	0.0014096951677904596	0.03925634065996018	3.192658578553627	TRUE
ENSG00000096746	3189	HNRNPH3	HNRNPH3	protein_coding	heterogeneous nuclear ribonucleoprotein H3 [Source:HGNC Symbol;Acc:HGNC:5043]	10	1	68331174	68343191	0.11558873511846635	7.708441961788187	3.206616827069264	0.0014177344894251008	0.039387263246471696	3.1910159588928453	TRUE
ENSG00000027075	5583	PRKCH	PRKCH	protein_coding	protein kinase C eta [Source:HGNC Symbol;Acc:HGNC:9403]	14	1	61187559	61550976	-0.2963624981825044	6.97441820675496	-3.2066765749463464	0.0014234015615628207	0.039387263246471696	-3.1898631972148754	TRUE
ENSG00000171302	124583	CANT1	CANT1	protein_coding	calcium activated nucleotidase 1 [Source:HGNC Symbol;Acc:HGNC:19721]	17	-1	78991716	79009867	0.18958825758980247	6.287953339230144	3.2029147141008996	0.00142571417031973	0.039387263246471696	3.189393995496487	TRUE
ENSG00000248019	NA	FAM13A-AS1	FAM13A-AS1	lncRNA	FAM13A antisense RNA 1 [Source:HGNC Symbol;Acc:HGNC:19370]	4	1	88709298	88730103	0.22334827588108208	6.112304592833775	3.2031827006539557	0.001427799510003517	0.039387263246471696	3.1889715052539485	TRUE
ENSG00000253729	5591	PRKDC	PRKDC	protein_coding	protein kinase, DNA-activated, catalytic subunit [Source:HGNC Symbol;Acc:HGNC:9413]	8	-1	47773108	47960183	0.2750843849345328	7.059730881392891	3.2022267605187804	0.0014294423904207686	0.039387263246471696	3.1886390577631056	TRUE
ENSG00000189042	163081	ZNF567	ZNF567	protein_coding	zinc finger protein 567 [Source:HGNC Symbol;Acc:HGNC:28696]	19	1	36687612	36727701	-0.24101176978992278	2.8180140745315647	-3.2010842727131186	0.0014315014570067785	0.039387263246471696	-3.1882228893200306	TRUE
ENSG00000144199	151313	FAHD2B	FAHD2B	protein_coding	fumarylacetoacetate hydrolase domain containing 2B [Source:HGNC Symbol;Acc:HGNC:25318]	2	-1	97083583	97094882	-0.39090670181166715	0.41231963868677235	-3.200063585435751	0.0014321717794474912	0.039387263246471696	-3.188087526093492	TRUE
ENSG00000246526	NA	LINC002481	LINC002481	lncRNA	long intergenic non-protein coding RNA 2481 [Source:HGNC Symbol;Acc:HGNC:27958]	4	-1	6687448	6690519	-0.42496815189518267	2.0979830866982545	-3.2025331067153004	0.0014440449766792754	0.03962243431736682	-3.18569951086299	TRUE
ENSG00000168234	125488	TTC39C	TTC39C	protein_coding	tetratricopeptide repeat domain 39C [Source:HGNC Symbol;Acc:HGNC:26595]	18	1	23992773	24135610	-0.2513112286503194	6.986110722450241	-3.200278450891342	0.0014458318498890865	0.03962243431736682	-3.185341691124521	TRUE
ENSG00000151702	2313	FLI1	FLI1	protein_coding	Fli-1 proto-oncogene, ETS transcription factor [Source:HGNC Symbol;Acc:HGNC:3749]	11	1	128686535	128813267	0.1697788038866488	9.086942976230869	3.196710127116662	0.0014570007633231325	0.039715456939991484	3.1831143189103024	TRUE
ENSG00000178726	7056	THBD	THBD	protein_coding	thrombomodulin [Source:HGNC Symbol;Acc:HGNC:11784]	20	-1	23045633	23049741	0.4073271476751188	4.887144622560893	3.1991024929273046	0.0014582747653381278	0.039715456939991484	3.182861250439992	TRUE
ENSG00000112763	11120	BTN2A1	BTN2A1	protein_coding	butyrophilin subfamily 2 member A1 [Source:HGNC Symbol;Acc:HGNC:1136]	6	1	26457904	26476621	0.20197101927841654	6.158496314274317	3.19675112011136	0.0014593767847572616	0.039715456939991484	3.182642508991764	TRUE
ENSG00000235576	NA	LINC01871	LINC01871	lncRNA	long intergenic non-protein coding RNA 1871 [Source:HGNC Symbol;Acc:HGNC:52690]	2	1	7725801	7730705	-0.5005361307585221	1.932442754986394	-3.1989019757402684	0.0014610508975029701	0.039715456939991484	-3.182310503009633	TRUE
ENSG00000181827	64864	RFX7	RFX7	protein_coding	regulatory factor X7 [Source:HGNC Symbol;Acc:HGNC:25777]	15	-1	56087280	56243266	-0.1881613843743537	6.015327318063448	-3.1952900254158485	0.0014620286192208842	0.039715456939991484	-3.1821167657412848	TRUE
ENSG00000248323	NA	LUCAT1	LUCAT1	lncRNA	lung cancer associated transcript 1 [Source:HGNC Symbol;Acc:HGNC:48498]	5	-1	91054834	91314547	0.3088875300309244	9.40665374142919	3.1962671530405578	0.0014681927788079464	0.03979355525211173	3.1808980690037303	TRUE
ENSG00000118515	6446	SGK1	SGK1	protein_coding	serum/glucocorticoid regulated kinase 1 [Source:HGNC Symbol;Acc:HGNC:10810]	6	-1	134169246	134318112	0.36037926889334315	7.587682252131635	3.1953611471883874	0.0014711878151726116	0.03979355525211173	3.1803076308834664	TRUE
ENSG00000203546	NA	AL139353.1	AL139353.1	protein_coding	novel protein	14	-1	31334312	31457441	-0.260472792879086	2.622983999218745	-3.1926595770165074	0.0014726001363362861	0.03979355525211173	-3.1800295916899475	TRUE
ENSG00000108666	64149	C17orf75	C17orf75	protein_coding	chromosome 17 open reading frame 75 [Source:HGNC Symbol;Acc:HGNC:30173]	17	-1	32324565	32350023	-0.20605215636209273	2.742854012996257	-3.1913703849757233	0.001477967085532852	0.0398691260238262	-3.1789752536635034	TRUE
ENSG00000218739	100505876	CEBPZOS	CEBPZOS	protein_coding	CEBPZ opposite strand [Source:HGNC Symbol;Acc:HGNC:49288]	2	1	37196488	37216193	-0.1802724618000724	5.318376768532302	-3.191940045700906	0.00148198129913803	0.03990253044637503	-3.1781889644395678	TRUE
ENSG00000170264	84140	FAM161A	FAM161A	protein_coding	FAM161 centrosomal protein A [Source:HGNC Symbol;Acc:HGNC:25808]	2	-1	61824848	61854143	-0.39037108583000574	0.45900845240601756	-3.189279187414466	0.0014843504653187026	0.03990253044637503	-3.177725821404377	TRUE
ENSG00000107077	23081	KDM4C	KDM4C	protein_coding	lysine demethylase 4C [Source:HGNC Symbol;Acc:HGNC:17071]	9	1	6720863	7175648	-0.13736444341272414	6.575431308124122	-3.1901156433771805	0.0014908347301083955	0.03994921181156422	-3.1764617013223146	TRUE
ENSG00000173575	1106	CHD2	CHD2	protein_coding	chromodomain helicase DNA binding protein 2 [Source:HGNC Symbol;Acc:HGNC:1917]	15	1	92900189	93027996	0.11866823002890925	7.776767809665122	3.1912225864801846	0.0014912380658175283	0.03994921181156422	3.1763832376955534	TRUE
ENSG00000226337	NA	TMEM252-DT	TMEM252-DT	lncRNA	TMEM252 divergent transcript [Source:HGNC Symbol;Acc:HGNC:54377]	9	1	68541036	68644442	0.42635103880280223	5.508503182592075	3.1941243610980545	0.0014939184626416946	0.03995201598971607	3.175862298139063	TRUE
ENSG00000102878	3299	HSF4	HSF4	protein_coding	heat shock transcription factor 4 [Source:HGNC Symbol;Acc:HGNC:5227]	16	1	67164681	67169945	-0.2939082148925036	1.0518600843361054	-3.18646933206118	0.0015051310412098882	0.04018259480242096	-3.1736924088461764	TRUE
ENSG00000196911	3841	KPNA5	KPNA5	protein_coding	karyopherin subunit alpha 5 [Source:HGNC Symbol;Acc:HGNC:6398]	6	1	116681187	116741867	-0.2322733082891668	4.3570843649091975	-3.1867688378712065	0.0015121185151082156	0.040290081561505375	-3.1723476931459116	TRUE
ENSG00000058056	8975	USP13	USP13	protein_coding	ubiquitin specific peptidase 13 [Source:HGNC Symbol;Acc:HGNC:12611]	3	1	179653040	179789401	-0.2520537916114307	3.0842893292439904	-3.1848722434140675	0.0015143522371450992	0.040290081561505375	-3.1719190282088947	TRUE
ENSG00000171044	286046	XKR6	XKR6	protein_coding	XK related 6 [Source:HGNC Symbol;Acc:HGNC:27806]	8	-1	10896045	11201833	-0.26792224759544414	5.426920257627245	-3.187114578015616	0.0015210432304433243	0.040381399625929404	-3.170638462125539	TRUE
ENSG00000073756	5743	PTGS2	PTGS2	protein_coding	prostaglandin-endoperoxide synthase 2 [Source:HGNC Symbol;Acc:HGNC:9605]	1	-1	186671791	186680423	0.345465058704125	4.935413014032091	3.1841966912818758	0.0015229913468614983	0.040381399625929404	3.1702665941512564	TRUE
ENSG00000100813	22985	ACIN1	ACIN1	protein_coding	apoptotic chromatin condensation inducer 1 [Source:HGNC Symbol;Acc:HGNC:17066]	14	-1	23058564	23095614	0.08672995875196232	7.413574040468783	3.1804391674211083	0.0015367125944740414	0.04063792372226942	3.1676597434940525	TRUE
ENSG00000273763	NA	AC007318.2	AC007318.2	transcribed_processed_pseudogene	marker of proliferation Ki-67 (MKI67) pseudogene	2	-1	65203502	65227605	-0.23425234116951366	2.4877068109465883	-3.179484584620496	0.0015393497651168026	0.04063792372226942	-3.167161174300701	TRUE
ENSG00000177885	2885	GRB2	GRB2	protein_coding	growth factor receptor bound protein 2 [Source:HGNC Symbol;Acc:HGNC:4566]	17	-1	75318076	75405709	0.1556945735941344	8.877532986817183	3.1811234004873423	0.0015405260233830455	0.04063792372226942	3.166939050923314	TRUE
ENSG00000115042	51011	FAHD2A	FAHD2A	protein_coding	fumarylacetoacetate hydrolase domain containing 2A [Source:HGNC Symbol;Acc:HGNC:24252]	2	1	95402708	95416616	-0.23379073969561537	2.5578931705092187	-3.1779086121719975	0.0015441695320915281	0.04066487879842393	-3.166252004446798	TRUE
ENSG00000160271	5900	RALGDS	RALGDS	protein_coding	ral guanine nucleotide dissociation stimulator [Source:HGNC Symbol;Acc:HGNC:9842]	9	-1	133097720	133149334	-0.25638113167425747	3.0917716687042422	-3.1775467958616006	0.001557179503393878	0.040937113950490954	-3.1638108723047744	TRUE
ENSG00000121957	29899	GPSM2	GPSM2	protein_coding	G protein signaling modulator 2 [Source:HGNC Symbol;Acc:HGNC:29501]	1	1	108875350	108934545	0.2738085539095114	3.40437179598763	3.1765604231964986	0.0015620213478184319	0.040937113950490954	3.1629071637509387	TRUE
ENSG00000197579	10210	TOPORS	TOPORS	protein_coding	TOP1 binding arginine/serine rich protein [Source:HGNC Symbol;Acc:HGNC:21653]	9	-1	32540544	32552586	0.2116983168914235	6.223290347491506	3.1767206381350026	0.0015624248248785149	0.040937113950490954	3.162831973043003	TRUE
ENSG00000164978	318	NUDT2	NUDT2	protein_coding	nudix hydrolase 2 [Source:HGNC Symbol;Acc:HGNC:8049]	9	1	34329506	34343711	-0.1821380549503968	3.1105953069559393	-3.1744300278629356	0.0015665917238874237	0.0409770728991869	-3.1620564869904833	TRUE
ENSG00000131759	5914	RARA	RARA	protein_coding	retinoic acid receptor alpha [Source:HGNC Symbol;Acc:HGNC:9864]	17	1	40309180	40357643	0.2161055553368847	7.878994723334739	3.1748988510346012	0.0015761895702160313	0.041062768801110185	3.160277468236562	TRUE
ENSG00000285130	NA	AL358113.1	AL358113.1	protein_coding	novel protein	9	1	69035747	69255187	-0.2820960201421854	2.071251982586284	-3.1733889040719196	0.0015764488869284756	0.041062768801110185	-3.1602295408386727	TRUE
ENSG00000166262	196951	FAM227B	FAM227B	protein_coding	family with sequence similarity 227 member B [Source:HGNC Symbol;Acc:HGNC:26543]	15	-1	49326962	49620929	-0.2791211849502431	2.403735076632158	-3.1734587027415353	0.001577809954578149	0.041062768801110185	-3.159978104748485	TRUE
ENSG00000048991	23518	R3HDM1	R3HDM1	protein_coding	R3H domain containing 1 [Source:HGNC Symbol;Acc:HGNC:9757]	2	1	135531455	135725270	-0.14142438556264736	6.087890909717525	-3.172491622217913	0.0015826161440393406	0.041118859313558145	-3.15909183069066	TRUE
ENSG00000132155	5894	RAF1	RAF1	protein_coding	Raf-1 proto-oncogene, serine/threonine kinase [Source:HGNC Symbol;Acc:HGNC:9829]	3	-1	12583601	12664226	0.2092845636432159	8.611381787070721	3.1726520753906344	0.0015887034011858679	0.0412079907287525	3.1579728742405666	TRUE
ENSG00000257303	NA	AC073896.2	AC073896.2	lncRNA	novel transcript, antisense to CNPY2 and CS	12	1	56300076	56317992	-0.3075081240414007	1.2028059378990998	-3.1665316880988983	0.0016046214258152592	0.04154086398052463	-3.1550653803372355	TRUE
ENSG00000170956	1084	CEACAM3	CEACAM3	protein_coding	carcinoembryonic antigen related cell adhesion molecule 3 [Source:HGNC Symbol;Acc:HGNC:1815]	19	1	41796587	41811554	0.2693699074923064	6.74281435044416	3.167738649781192	0.0016090017664278618	0.04154086398052463	3.1542699512954218	TRUE
ENSG00000145982	10667	FARS2	FARS2	protein_coding	phenylalanyl-tRNA synthetase 2, mitochondrial [Source:HGNC Symbol;Acc:HGNC:21062]	6	1	5261044	5829192	-0.23406734547207453	5.9628004766764535	-3.166806610377311	0.0016132878059990647	0.04154086398052463	-3.153493573428873	TRUE
ENSG00000198874	55253	TYW1	TYW1	protein_coding	tRNA-yW synthesizing protein 1 homolog [Source:HGNC Symbol;Acc:HGNC:25598]	7	1	66995173	67239519	-0.19444124626097725	5.071104917685181	-3.165982614823658	0.0016158509036532632	0.04154086398052463	-3.153030197771375	TRUE
ENSG00000284719	NA	AL033527.4	AL033527.4	lncRNA	novel transcript	1	1	39799422	39809450	-0.2986864418296522	1.7584552432613432	-3.1682141601234637	0.001618144742500418	0.04154086398052463	-3.152616073989838	TRUE
ENSG00000154188	284	ANGPT1	ANGPT1	protein_coding	angiopoietin 1 [Source:HGNC Symbol;Acc:HGNC:484]	8	-1	107249482	107498055	0.5034339833174184	3.4594003811162737	3.1645765886712964	0.0016265584970182956	0.04154086398052463	3.1511016877544655	TRUE
ENSG00000047849	4134	MAP4	MAP4	protein_coding	microtubule associated protein 4 [Source:HGNC Symbol;Acc:HGNC:6862]	3	-1	47850690	48089272	-0.1387343613060823	6.4113396353706404	-3.163745074754055	0.001631666427887432	0.04154086398052463	-3.150185827777812	TRUE
ENSG00000142632	128272	ARHGEF19	ARHGEF19	protein_coding	Rho guanine nucleotide exchange factor 19 [Source:HGNC Symbol;Acc:HGNC:26604]	1	-1	16197854	16212652	-0.279465799462993	1.4991954104292196	-3.1613423068087836	0.0016353536725127553	0.04154086398052463	-3.1495263374364506	TRUE
ENSG00000130985	7317	UBA1	UBA1	protein_coding	ubiquitin like modifier activating enzyme 1 [Source:HGNC Symbol;Acc:HGNC:12469]	X	1	47190861	47215128	0.12646320751848705	8.029035193923576	3.163451755021022	0.001636571897170213	0.04154086398052463	3.1493087498714316	TRUE
ENSG00000197776	122773	KLHDC1	KLHDC1	protein_coding	kelch domain containing 1 [Source:HGNC Symbol;Acc:HGNC:19836]	14	1	49693105	49753150	-0.2476986328038775	3.334143871466763	-3.1622778839179757	0.0016398037661937092	0.04154086398052463	-3.1487322259340798	TRUE
ENSG00000213339	81890	QTRT1	QTRT1	protein_coding	queuine tRNA-ribosyltransferase catalytic subunit 1 [Source:HGNC Symbol;Acc:HGNC:23797]	19	1	10701430	10713437	-0.2657071213672251	2.732857908837752	-3.160661666318171	0.0016416437908329969	0.04154086398052463	-3.1484044561204656	TRUE
ENSG00000180626	84622	ZNF594	ZNF594	protein_coding	zinc finger protein 594 [Source:HGNC Symbol;Acc:HGNC:29392]	17	-1	5179535	5191868	-0.22814400040742466	2.8173104132101865	-3.1610749499336293	0.0016440034038538998	0.04154086398052463	-3.147984624658097	TRUE
ENSG00000153179	283349	RASSF3	RASSF3	protein_coding	Ras association domain family member 3 [Source:HGNC Symbol;Acc:HGNC:14271]	12	1	64507001	64697564	0.18349666910581064	9.290109585258083	3.1619492728391494	0.0016447924374275874	0.04154086398052463	3.1478443604612267	TRUE
ENSG00000129347	65095	KRI1	KRI1	protein_coding	KRI1 homolog [Source:HGNC Symbol;Acc:HGNC:25769]	19	-1	10553085	10566031	-0.1881283152467832	4.742679206866037	-3.1607732649711706	0.0016461497874349386	0.04154086398052463	-3.1476032131190697	TRUE
ENSG00000103510	84148	KAT8	KAT8	protein_coding	lysine acetyltransferase 8 [Source:HGNC Symbol;Acc:HGNC:17933]	16	1	31114489	31131393	0.1192101255980722	5.7568826795020165	3.159676307436863	0.0016481524866128153	0.04154086398052463	3.1472477467150943	TRUE
ENSG00000108100	219771	CCNY	CCNY	protein_coding	cyclin Y [Source:HGNC Symbol;Acc:HGNC:23354]	10	1	35247025	35572669	0.1456181794547593	8.051701539435463	3.162160700723269	0.0016561734294437008	0.04154086398052463	3.1458280522577744	TRUE
ENSG00000136444	55316	RSAD1	RSAD1	protein_coding	radical S-adenosyl methionine domain containing 1 [Source:HGNC Symbol;Acc:HGNC:25634]	17	1	50478860	50485974	-0.19804284195436095	3.8585380010860515	-3.158431761696991	0.0016565672170238668	0.04154086398052463	-3.145758515507648	TRUE
ENSG00000049249	3604	TNFRSF9	TNFRSF9	protein_coding	TNF receptor superfamily member 9 [Source:HGNC Symbol;Acc:HGNC:11924]	1	-1	7915894	7943165	0.35552115918398597	3.741204074376167	3.1594760343030317	0.0016581224979885492	0.04154086398052463	3.145484025700522	TRUE
ENSG00000113580	2908	NR3C1	NR3C1	protein_coding	nuclear receptor subfamily 3 group C member 1 [Source:HGNC Symbol;Acc:HGNC:7978]	5	-1	143277931	143435512	0.1552857197687727	8.02975570254537	3.1586709266326776	0.0016612108212352688	0.04154086398052463	3.144939672481562	TRUE
ENSG00000163788	54861	SNRK	SNRK	protein_coding	SNF related kinase [Source:HGNC Symbol;Acc:HGNC:30598]	3	1	43286512	43424764	0.20377009154491965	7.800825282205496	3.1579717568749746	0.0016629274978156605	0.04154086398052463	3.144637490588469	TRUE
ENSG00000110848	969	CD69	CD69	protein_coding	CD69 molecule [Source:HGNC Symbol;Acc:HGNC:1694]	12	-1	9752486	9760901	-0.3100580349766129	3.537957153078371	-3.158751107524373	0.0016635367185808942	0.04154086398052463	-3.1445303201184105	TRUE
ENSG00000159884	203260	CCDC107	CCDC107	protein_coding	coiled-coil domain containing 107 [Source:HGNC Symbol;Acc:HGNC:28465]	9	1	35658290	35661511	-0.2601432872070575	2.3672683263249783	-3.156865022566956	0.0016643772817795958	0.04154086398052463	-3.1443825125396283	TRUE
ENSG00000104442	55156	ARMC1	ARMC1	protein_coding	armadillo repeat containing 1 [Source:HGNC Symbol;Acc:HGNC:17684]	8	-1	65602458	65634217	-0.18073993903455454	4.1035416563439355	-3.156277582931584	0.0016667950948546927	0.04154086398052463	-3.143957738388575	TRUE
ENSG00000263917	NA	AC011825.3	AC011825.3	lncRNA	novel transcript	18	1	32018829	32111779	-0.2610539342879612	3.001446734875081	-3.156505251075173	0.0016668180132748073	0.04154086398052463	-3.143953714672639	TRUE
ENSG00000168610	6774	STAT3	STAT3	protein_coding	signal transducer and activator of transcription 3 [Source:HGNC Symbol;Acc:HGNC:11364]	17	-1	42313324	42388568	0.19700163179597752	8.833912406682364	3.1566128408952117	0.001668868960468289	0.04154086398052463	3.143593842165573	TRUE
ENSG00000253540	NA	FAM86HP	FAM86HP	transcribed_unprocessed_pseudogene	family with sequence similarity 86 member H, pseudogene [Source:HGNC Symbol;Acc:HGNC:42359]	3	-1	130099092	130111472	-0.458790972570333	-0.09693143808593944	-3.154635534269371	0.001671168791428494	0.04154086398052463	-3.1431907825292837	TRUE
ENSG00000090006	8425	LTBP4	LTBP4	protein_coding	latent transforming growth factor beta binding protein 4 [Source:HGNC Symbol;Acc:HGNC:6717]	19	1	40592883	40629818	-0.2577899438702884	4.1778348334699285	-3.1578163965452757	0.0016750277356875295	0.04157016833319883	-3.1425156237105196	TRUE
ENSG00000106608	55665	URGCP	URGCP	protein_coding	upregulator of cell proliferation [Source:HGNC Symbol;Acc:HGNC:30890]	7	-1	43875894	43926411	-0.2736887397298893	3.9978483855095757	-3.1541201302276742	0.0016905243801349885	0.04188773747647573	-3.139818671232162	TRUE
ENSG00000178950	2580	GAK	GAK	protein_coding	cyclin G associated kinase [Source:HGNC Symbol;Acc:HGNC:4113]	4	-1	849276	932373	0.08557201297786055	7.067912083000868	3.1523356849877393	0.0016946779420352759	0.04191485939368444	3.1390996726660787	TRUE
ENSG00000100307	23492	CBX7	CBX7	protein_coding	chromobox 7 [Source:HGNC Symbol;Acc:HGNC:1557]	22	-1	39120167	39152680	0.14898992382898513	6.08348548984234	3.1518532011908356	0.0016970235122966816	0.04191485939368444	3.138694360687974	TRUE
ENSG00000164609	10569	SLU7	SLU7	protein_coding	SLU7 homolog, splicing factor [Source:HGNC Symbol;Acc:HGNC:16939]	5	-1	160401641	160421711	0.13555539022126784	6.607588041940977	3.1494225186837244	0.0017099873626108147	0.04214713441255616	3.1364634726984595	TRUE
ENSG00000120253	348995	NUP43	NUP43	protein_coding	nucleoporin 43 [Source:HGNC Symbol;Acc:HGNC:21182]	6	-1	149724315	149749665	-0.16097358379646032	5.08800014866043	-3.1495693492837757	0.0017122656902333053	0.04214713441255616	-3.13607301399194	TRUE
ENSG00000127191	7186	TRAF2	TRAF2	protein_coding	TNF receptor associated factor 2 [Source:HGNC Symbol;Acc:HGNC:12032]	9	1	136881912	136926607	-0.18514125175611706	3.4442396582959454	-3.148678964029478	0.001715287345679769	0.04214713441255616	-3.135555900561471	TRUE
ENSG00000138764	901	CCNG2	CCNG2	protein_coding	cyclin G2 [Source:HGNC Symbol;Acc:HGNC:1593]	4	1	77157207	77433388	0.22650200679384724	6.676768302123114	3.1481506220130826	0.0017186544291144868	0.04214713441255616	3.134980658031862	TRUE
ENSG00000274925	NA	ZKSCAN2-DT	ZKSCAN2-DT	lncRNA	ZKSCAN2 divergent transcript [Source:HGNC Symbol;Acc:HGNC:53912]	16	1	25257952	25261066	-0.24365366631460939	2.942159857797363	-3.146514464717548	0.001720946790153155	0.04214713441255616	-3.1345896169851586	TRUE
ENSG00000137145	55667	DENND4C	DENND4C	protein_coding	DENN domain containing 4C [Source:HGNC Symbol;Acc:HGNC:26079]	9	1	19230435	19373545	-0.13330621539868304	5.967792420057338	-3.1477986948214403	0.001725419618800577	0.04214713441255616	-3.133827999393443	TRUE
ENSG00000077684	79960	JADE1	JADE1	protein_coding	jade family PHD finger 1 [Source:HGNC Symbol;Acc:HGNC:30027]	4	1	128809700	128875224	0.14844858567370345	6.127141039789392	3.1473221409985865	0.0017254484141559642	0.04214713441255616	3.1338231021060046	TRUE
ENSG00000119900	79627	OGFRL1	OGFRL1	protein_coding	opioid growth factor receptor like 1 [Source:HGNC Symbol;Acc:HGNC:21378]	6	1	71288811	71309059	0.26906786606793887	8.484799136885385	3.1475701148645703	0.0017294464243379202	0.04217837026400233	3.1331438805572347	TRUE
ENSG00000160654	917	CD3G	CD3G	protein_coding	CD3g molecule [Source:HGNC Symbol;Acc:HGNC:1675]	11	1	118344344	118355161	-0.34881934067726394	5.925503191944513	-3.148427000827387	0.0017355651626800204	0.0422611479408631	-3.1321071594767846	TRUE
ENSG00000136156	9445	ITM2B	ITM2B	protein_coding	integral membrane protein 2B [Source:HGNC Symbol;Acc:HGNC:6174]	13	1	48232612	48270357	0.23530458683908506	11.267910475664676	3.1435354987952113	0.001743181356455227	0.04228303961389699	3.1308214039793967	TRUE
ENSG00000227063	NA	RPL41P1	RPL41P1	processed_pseudogene	ribosomal protein L41 pseudogene 1 [Source:HGNC Symbol;Acc:HGNC:10356]	20	1	21755270	21755350	-0.3882210490441651	0.21748873714370368	-3.142884507261611	0.0017440717677223822	0.04228303961389699	-3.130671423361355	TRUE
ENSG00000241878	23761	PISD	PISD	protein_coding	phosphatidylserine decarboxylase [Source:HGNC Symbol;Acc:HGNC:8999]	22	-1	31618491	31662432	0.23453474013697928	6.988805414219474	3.145799065356518	0.001744954236212822	0.04228303961389699	3.1305228500723623	TRUE
ENSG00000176105	7525	YES1	YES1	protein_coding	YES proto-oncogene 1, Src family tyrosine kinase [Source:HGNC Symbol;Acc:HGNC:12841]	18	-1	721588	812546	-0.28854054908670745	3.477129242215818	-3.143621751515328	0.001747368215621686	0.04228303961389699	-3.130116782751228	TRUE
ENSG00000136143	8803	SUCLA2	SUCLA2	protein_coding	succinate-CoA ligase ADP-forming beta subunit [Source:HGNC Symbol;Acc:HGNC:11448]	13	-1	47745736	48037968	-0.16153596817326044	4.769137651248815	-3.1425650253684303	0.0017505693578867406	0.04229451917473713	-3.129579097682275	TRUE
ENSG00000188322	388228	SBK1	SBK1	protein_coding	SH3 domain binding kinase 1 [Source:HGNC Symbol;Acc:HGNC:17699]	16	1	28259246	28323849	-0.36337099943328877	4.008350080983756	-3.143233810708692	0.0017577025596657175	0.042400815556726194	-3.128384202074168	TRUE
ENSG00000130177	8881	CDC16	CDC16	protein_coding	cell division cycle 16 [Source:HGNC Symbol;Acc:HGNC:1720]	13	1	114234887	114272723	-0.15041961352244648	5.60601156559463	-3.1422707741763363	0.0017677142778826304	0.04247949161476692	-3.1267146189984025	TRUE
ENSG00000175066	256356	GK5	GK5	protein_coding	glycerol kinase 5 [Source:HGNC Symbol;Acc:HGNC:28635]	3	-1	142157527	142225592	-0.24113071831382316	4.221768765842411	-3.1397865267554788	0.0017724197746853936	0.04247949161476692	-3.125932917744383	TRUE
ENSG00000172794	326624	RAB37	RAB37	protein_coding	RAB37, member RAS oncogene family [Source:HGNC Symbol;Acc:HGNC:30268]	17	1	74670578	74747335	0.17004300533505745	6.560771480010929	3.141927607194356	0.0017731469380459352	0.04247949161476692	3.1258122878673595	TRUE
ENSG00000079616	3835	KIF22	KIF22	protein_coding	kinesin family member 22 [Source:HGNC Symbol;Acc:HGNC:6391]	16	1	29790719	29805385	-0.22093745870565762	4.517205138935186	-3.138349082799936	0.0017745810133310584	0.04247949161476692	-3.125574520867508	TRUE
ENSG00000135314	80759	KHDC1	KHDC1	protein_coding	KH domain containing 1 [Source:HGNC Symbol;Acc:HGNC:21366]	6	-1	73241314	73310365	-0.4034249839731384	0.20770682151690215	-3.1369143646517395	0.001777251821209669	0.04247949161476692	-3.1251321763362707	TRUE
ENSG00000128335	23780	APOL2	APOL2	protein_coding	apolipoprotein L2 [Source:HGNC Symbol;Acc:HGNC:619]	22	-1	36226209	36239954	0.2918857428424708	7.193486125797127	3.138251037230399	0.0017802261751670796	0.04247949161476692	3.124640276511995	TRUE
ENSG00000121310	55268	ECHDC2	ECHDC2	protein_coding	enoyl-CoA hydratase domain containing 2 [Source:HGNC Symbol;Acc:HGNC:23408]	1	-1	52895910	52927212	-0.28347342154191324	5.096794276764018	-3.1400448578852087	0.0017812908553753203	0.04247949161476692	-3.1244643828794194	TRUE
ENSG00000174007	84984	CEP19	CEP19	protein_coding	centrosomal protein 19 [Source:HGNC Symbol;Acc:HGNC:28209]	3	-1	196706277	196712250	0.2755009124891501	5.571509045602226	3.13825495058613	0.0017845281447651058	0.04247949161476692	3.1239301499721557	TRUE
ENSG00000144827	55347	ABHD10	ABHD10	protein_coding	abhydrolase domain containing 10 [Source:HGNC Symbol;Acc:HGNC:25656]	3	1	111979010	111993368	-0.15122401362094795	4.250308638937204	-3.13547915713929	0.0017856120516296843	0.04247949161476692	-3.1237514775586708	TRUE
ENSG00000198792	25829	TMEM184B	TMEM184B	protein_coding	transmembrane protein 184B [Source:HGNC Symbol;Acc:HGNC:1310]	22	-1	38219291	38273010	0.185428611060793	5.983930053926725	3.136240447419785	0.0017951536292342154	0.042619533290822936	3.1221829205739273	TRUE
ENSG00000106948	80709	AKNA	AKNA	protein_coding	AT-hook transcription factor [Source:HGNC Symbol;Acc:HGNC:24108]	9	-1	114334156	114394405	0.10844007980506909	9.049305059434214	3.1353992003940934	0.0017969940540389531	0.042619533290822936	3.121881251718654	TRUE
ENSG00000148660	818	CAMK2G	CAMK2G	protein_coding	calcium/calmodulin dependent protein kinase II gamma [Source:HGNC Symbol;Acc:HGNC:1463]	10	-1	73812501	73874591	0.1827262310253559	7.396191501396887	3.1357625262192483	0.0018020917228261557	0.042675182767567175	3.121047159618999	TRUE
ENSG00000108474	9487	PIGL	PIGL	protein_coding	phosphatidylinositol glycan anchor biosynthesis class L [Source:HGNC Symbol;Acc:HGNC:8966]	17	1	16217191	16351797	-0.242964557534612	5.071900414345636	-3.133867315540693	0.0018073308475272068	0.04273400728047943	-3.120192178753676	TRUE
ENSG00000270629	25832	NBPF14	NBPF14	protein_coding	NBPF member 14 [Source:HGNC Symbol;Acc:HGNC:25232]	1	-1	148531385	148679742	0.1811363015447398	4.86542357110647	3.134843951435174	0.0018160911957434687	0.04282158029353631	3.118767639483918	TRUE
ENSG00000126226	55795	PCID2	PCID2	protein_coding	PCI domain containing 2 [Source:HGNC Symbol;Acc:HGNC:25653]	13	-1	113177536	113208715	-0.18375305572571055	4.389626946557876	-3.131790034429459	0.001816555981764354	0.04282158029353631	-3.1186922361557903	TRUE
ENSG00000139537	85478	CCDC65	CCDC65	protein_coding	coiled-coil domain containing 65 [Source:HGNC Symbol;Acc:HGNC:29937]	12	1	48904110	48931840	-0.3160944788722331	2.9038458495635857	-3.130234764455518	0.0018278000533279576	0.042948049783546334	-3.116873465440546	TRUE
ENSG00000137757	838	CASP5	CASP5	protein_coding	caspase 5 [Source:HGNC Symbol;Acc:HGNC:1506]	11	-1	104994235	105023168	0.4978124475706256	4.005470270010312	3.1297657602449354	0.0018305550525901338	0.042948049783546334	3.1164294023997527	TRUE
ENSG00000121988	84083	ZRANB3	ZRANB3	protein_coding	zinc finger RANBP2-type containing 3 [Source:HGNC Symbol;Acc:HGNC:25249]	2	-1	135136916	135531218	-0.20832929645795684	3.9944700617386757	-3.1283698359074124	0.0018327192344667269	0.042948049783546334	-3.1160810004111883	TRUE
ENSG00000113719	57222	ERGIC1	ERGIC1	protein_coding	endoplasmic reticulum-golgi intermediate compartment 1 [Source:HGNC Symbol;Acc:HGNC:29205]	5	1	172834251	172952683	0.2752582415696594	8.327261833957232	3.1282378196427576	0.0018362132511012413	0.042948049783546334	3.1155193112986126	TRUE
ENSG00000158296	64849	SLC13A3	SLC13A3	protein_coding	solute carrier family 13 member 3 [Source:HGNC Symbol;Acc:HGNC:14430]	20	-1	46557823	46684467	-0.24545892476060027	2.3198205090476254	-3.1275466581124953	0.00183846114102548	0.042948049783546334	-3.1151584652300484	TRUE
ENSG00000167702	90990	KIFC2	KIFC2	protein_coding	kinesin family member C2 [Source:HGNC Symbol;Acc:HGNC:29530]	8	1	144466043	144474202	-0.22842959972353105	3.5748877059900264	-3.12698297589085	0.001841262749447016	0.042948049783546334	-3.1147092996863273	TRUE
ENSG00000051825	10198	MPHOSPH9	MPHOSPH9	protein_coding	M-phase phosphoprotein 9 [Source:HGNC Symbol;Acc:HGNC:7215]	12	-1	123152320	123244014	-0.22293829129247023	4.773364321339356	-3.1283454170084184	0.0018413031465449238	0.042948049783546334	-3.1147028276489586	TRUE
ENSG00000102034	2000	ELF4	ELF4	protein_coding	E74 like ETS transcription factor 4 [Source:HGNC Symbol;Acc:HGNC:3319]	X	-1	130064874	130110716	0.14463448460339912	6.942008158559344	3.123820297689721	0.001864080057505638	0.04333364565588382	3.1110743386145625	TRUE
ENSG00000248710	NA	AC079594.2	AC079594.2	protein_coding	TRIM59 and iFT80 readthrough	3	-1	160227454	160449829	-0.2460779857479214	1.89008825540388	-3.1230052756145477	0.001864080632379658	0.04333364565588382	-3.111074247549099	TRUE
ENSG00000131669	4814	NINJ1	NINJ1	protein_coding	ninjurin 1 [Source:HGNC Symbol;Acc:HGNC:7824]	9	-1	93121496	93134251	0.25240478332845573	7.139125167346369	3.1249063238039505	0.0018662159305093413	0.04333364565588382	3.1107361740912447	TRUE
ENSG00000105875	29062	WDR91	WDR91	protein_coding	WD repeat domain 91 [Source:HGNC Symbol;Acc:HGNC:24997]	7	-1	135183839	135211534	0.1350281982297492	4.693950755035572	3.120062036398799	0.0018872490173033806	0.04370210362375717	3.1074249437162744	TRUE
ENSG00000141682	5366	PMAIP1	PMAIP1	protein_coding	phorbol-12-myristate-13-acetate-induced protein 1 [Source:HGNC Symbol;Acc:HGNC:9108]	18	1	59899948	59904306	0.2813574426746315	3.2864760277994693	3.118662829620542	0.0018928788099591204	0.04370210362375717	3.1065443991333255	TRUE
ENSG00000151876	26272	FBXO4	FBXO4	protein_coding	F-box protein 4 [Source:HGNC Symbol;Acc:HGNC:13583]	5	1	41925254	41941743	-0.22085728425132833	2.6146375696145765	-3.117084792072642	0.0018993277648150385	0.04370210362375717	-3.105538682037782	TRUE
ENSG00000108559	4927	NUP88	NUP88	protein_coding	nucleoporin 88 [Source:HGNC Symbol;Acc:HGNC:8067]	17	-1	5360963	5419676	-0.17124349141847794	5.241118586333853	-3.11956191791211	0.0019042991960658783	0.04370210362375717	-3.1047655238219916	TRUE
ENSG00000167182	6668	SP2	SP2	protein_coding	Sp2 transcription factor [Source:HGNC Symbol;Acc:HGNC:11207]	17	1	47896150	47928957	0.09875320790147857	5.972064513229515	3.1165548415422344	0.0019049394293600384	0.04370210362375717	3.1046660893532083	TRUE
ENSG00000130402	81	ACTN4	ACTN4	protein_coding	actinin alpha 4 [Source:HGNC Symbol;Acc:HGNC:166]	19	1	38647649	38731589	0.1401526397743602	8.257088239531878	3.11840351819908	0.0019084734311441151	0.04370210362375717	3.104117776096937	TRUE
ENSG00000157916	11079	RER1	RER1	protein_coding	retention in endoplasmic reticulum sorting receptor 1 [Source:HGNC Symbol;Acc:HGNC:30309]	1	1	2391775	2405442	0.08683330733059602	6.318918843964843	3.116173708192956	0.001908922590020979	0.04370210362375717	3.1040481542597753	TRUE
ENSG00000101596	23347	SMCHD1	SMCHD1	protein_coding	structural maintenance of chromosomes flexible hinge domain containing 1 [Source:HGNC Symbol;Acc:HGNC:29090]	18	1	2655738	2805017	0.2504538033167325	10.227843687349974	3.11660097402938	0.0019094926546663258	0.04370210362375717	3.1039598130939163	TRUE
ENSG00000160613	9159	PCSK7	PCSK7	protein_coding	proprotein convertase subtilisin/kexin type 7 [Source:HGNC Symbol;Acc:HGNC:8748]	11	-1	117204337	117232525	-0.17770572382718797	6.8861416567269575	-3.1172851277030382	0.0019114883112131122	0.04370210362375717	-3.103650743024619	TRUE
ENSG00000235568	150372	NFAM1	NFAM1	protein_coding	NFAT activating protein with ITAM motif 1 [Source:HGNC Symbol;Acc:HGNC:29872]	22	-1	42380410	42432395	0.24504642437073265	8.659461049026842	3.11733984443683	0.0019116549879882516	0.04370210362375717	3.1036249429737808	TRUE
ENSG00000123146	976	ADGRE5	ADGRE5	protein_coding	adhesion G protein-coupled receptor E5 [Source:HGNC Symbol;Acc:HGNC:1711]	19	1	14380501	14408725	0.22032489726146132	9.49732662325957	3.117650047121999	0.0019130764206389736	0.04370210362375717	3.103405002002181	TRUE
ENSG00000103187	23406	COTL1	COTL1	protein_coding	coactosin like F-actin binding protein 1 [Source:HGNC Symbol;Acc:HGNC:18304]	16	-1	84565596	84618078	0.17468866123958904	9.85629046584979	3.116620522914746	0.0019232106517922012	0.04372970017755045	3.1018412481607345	TRUE
ENSG00000125434	399512	SLC25A35	SLC25A35	protein_coding	solute carrier family 25 member 35 [Source:HGNC Symbol;Acc:HGNC:31921]	17	-1	8287763	8295400	-0.21039404719051946	2.4722001543870595	-3.1129804955216493	0.0019243693086077826	0.04372970017755045	-3.1016629449036746	TRUE
ENSG00000138399	79675	FASTKD1	FASTKD1	protein_coding	FAST kinase domains 1 [Source:HGNC Symbol;Acc:HGNC:26150]	2	-1	169528508	169573875	-0.17503407666099857	4.430240472853055	-3.113631526747016	0.001924438544345747	0.04372970017755045	-3.1016522934834154	TRUE
ENSG00000284691	NA	AC073111.4	AC073111.4	protein_coding	novel zinc finger protein	7	1	150400702	150412470	-0.33449492464652897	2.435370942584706	-3.113783574936928	0.0019281658148786554	0.04372970017755045	-3.1010793984597056	TRUE
ENSG00000032219	5926	ARID4A	ARID4A	protein_coding	AT-rich interaction domain 4A [Source:HGNC Symbol;Acc:HGNC:9885]	14	1	58298504	58373887	0.13411730960637236	7.4854221778998395	3.1132677418072254	0.0019317606969108411	0.04372970017755045	3.100527814578967	TRUE
ENSG00000131389	6533	SLC6A6	SLC6A6	protein_coding	solute carrier family 6 member 6 [Source:HGNC Symbol;Acc:HGNC:11052]	3	1	14402576	14489349	0.27016080224946215	8.629956471470898	3.1130980330420783	0.0019354395671909996	0.04372970017755045	3.0999643188287265	TRUE
ENSG00000111785	55188	RIC8B	RIC8B	protein_coding	RIC8 guanine nucleotide exchange factor B [Source:HGNC Symbol;Acc:HGNC:25555]	12	1	106774621	106889316	-0.19620592141718074	4.4447900433972	-3.111527022656473	0.00193687549925131	0.04372970017755045	-3.0997446426836377	TRUE
ENSG00000171940	7764	ZNF217	ZNF217	protein_coding	zinc finger protein 217 [Source:HGNC Symbol;Acc:HGNC:13009]	20	-1	53567065	53609907	0.2015787619308318	7.667285619135444	3.1120332094599075	0.0019389843178728835	0.04372970017755045	3.0994222958617312	TRUE
ENSG00000139626	3695	ITGB7	ITGB7	protein_coding	integrin subunit beta 7 [Source:HGNC Symbol;Acc:HGNC:6162]	12	-1	53191323	53207282	-0.25212284136699914	5.899732746809285	-3.1128992763575414	0.0019396579022728842	0.04372970017755045	-3.0993194018750363	TRUE
ENSG00000176731	401466	RBIS	RBIS	protein_coding	ribosomal biogenesis factor [Source:HGNC Symbol;Acc:HGNC:32235]	8	-1	85214048	85220421	-0.1576236117095111	4.128746033879758	-3.1107044304725244	0.0019459255815358855	0.04380443345322124	-3.098363546692237	TRUE
ENSG00000057935	57504	MTA3	MTA3	protein_coding	metastasis associated 1 family member 3 [Source:HGNC Symbol;Acc:HGNC:23784]	2	1	42494569	42756947	-0.2298923871464389	3.984075509537822	-3.111328354629349	0.0019486209195230906	0.04380443345322124	-3.097953361885822	TRUE
ENSG00000205981	131118	DNAJC19	DNAJC19	protein_coding	DnaJ heat shock protein family (Hsp40) member C19 [Source:HGNC Symbol;Acc:HGNC:30528]	3	-1	180983709	180989774	-0.2022956583029396	2.874514766481231	-3.1082664415355956	0.001955669986740163	0.04388394869606386	-3.0968830706813186	TRUE
ENSG00000082458	1741	DLG3	DLG3	protein_coding	discs large MAGUK scaffold protein 3 [Source:HGNC Symbol;Acc:HGNC:2902]	X	1	70444835	70505490	-0.34364897753601964	2.648674546847133	-3.1106894959819784	0.001957816549395667	0.04388394869606386	-3.0965578519678685	TRUE
ENSG00000077454	4034	LRCH4	LRCH4	protein_coding	leucine rich repeats and calponin homology domain containing 4 [Source:HGNC Symbol;Acc:HGNC:6691]	7	-1	100574011	100586129	0.17037162245086002	5.467364471257264	3.1058932343311443	0.001976006713249503	0.04418915637661377	3.0938149845766674	TRUE
ENSG00000137409	23787	MTCH1	MTCH1	protein_coding	mitochondrial carrier 1 [Source:HGNC Symbol;Acc:HGNC:17586]	6	-1	36968141	36986298	0.10065045470425105	6.206017618309015	3.1055934937997867	0.0019825060016562404	0.04418915637661377	3.09284058437902	TRUE
ENSG00000138430	29789	OLA1	OLA1	protein_coding	Obg like ATPase 1 [Source:HGNC Symbol;Acc:HGNC:28833]	2	-1	174072447	174248599	-0.129169104005733	5.247054047335711	-3.1044666424507246	0.0019830864132902395	0.04418915637661377	-3.0927537093417943	TRUE
ENSG00000182326	716	C1S	C1S	protein_coding	complement C1s [Source:HGNC Symbol;Acc:HGNC:1247]	12	1	6988259	7071032	-0.2187366995430864	3.581867295838593	-3.104938800496609	0.001983426231947476	0.04418915637661377	-3.092702856688332	TRUE
ENSG00000188554	4077	NBR1	NBR1	protein_coding	NBR1 autophagy cargo receptor [Source:HGNC Symbol;Acc:HGNC:6746]	17	1	43170481	43211689	0.1439030780237287	7.229360601326225	3.104358921158869	0.001985677389884585	0.04418915637661377	3.09236618073348	TRUE
ENSG00000070501	5423	POLB	POLB	protein_coding	DNA polymerase beta [Source:HGNC Symbol;Acc:HGNC:9174]	8	1	42338454	42371808	0.2557080256824653	5.852500823631466	3.1047056739237373	0.0019944231751449918	0.044284420006321816	3.0910615048961967	TRUE
ENSG00000137275	8737	RIPK1	RIPK1	protein_coding	receptor interacting serine/threonine kinase 1 [Source:HGNC Symbol;Acc:HGNC:10019]	6	1	3063991	3115187	0.108747199798791	6.503642055160868	3.102113005262544	0.001995668208653146	0.044284420006321816	3.0908762008426125	TRUE
ENSG00000236358	NA	AL355472.2	AL355472.2	lncRNA	novel transcript	1	1	234357006	234365828	-0.44062982532000033	0.4136828189565756	-3.1023175128569327	0.0020065091907809	0.0443988175852179	-3.089267156807369	TRUE
ENSG00000050405	51474	LIMA1	LIMA1	protein_coding	LIM domain and actin binding 1 [Source:HGNC Symbol;Acc:HGNC:24636]	12	-1	50175788	50283546	-0.2800486429745632	3.1705358029373585	-3.102334872670517	0.0020092092518774595	0.0443988175852179	-3.088867648561243	TRUE
ENSG00000155636	129831	RBM45	RBM45	protein_coding	RNA binding motif protein 45 [Source:HGNC Symbol;Acc:HGNC:24468]	2	1	178112424	178139011	-0.19851643992408396	3.0588481135652374	-3.1001648837428455	0.0020114902298555806	0.0443988175852179	-3.088530532712118	TRUE
ENSG00000188735	144404	TMEM120B	TMEM120B	protein_coding	transmembrane protein 120B [Source:HGNC Symbol;Acc:HGNC:32008]	12	1	121712752	121783001	-0.21205508000740148	3.2457298214618864	-3.099897705939993	0.002012273145664895	0.0443988175852179	-3.0884149029824384	TRUE
ENSG00000110944	51561	IL23A	IL23A	protein_coding	interleukin 23 subunit alpha [Source:HGNC Symbol;Acc:HGNC:15488]	12	1	56334174	56340410	-0.4033474897303696	0.8071993826676237	-3.099227076875182	0.002015412860346179	0.0444049273818602	-3.087951609317737	TRUE
ENSG00000197603	65250	CPLANE1	CPLANE1	protein_coding	ciliogenesis and planar polarity effector 1 [Source:HGNC Symbol;Acc:HGNC:25801]	5	-1	37106228	37249428	-0.22747484107785043	3.464591335080432	-3.0997636825082	0.002022716512247653	0.04450263237088418	-3.0868764457189632	TRUE
ENSG00000136631	11311	VPS45	VPS45	protein_coding	vacuolar protein sorting 45 homolog [Source:HGNC Symbol;Acc:HGNC:14579]	1	1	150067279	150145329	-0.15807632282555417	5.887601984215978	-3.0971700508181987	0.002028534162844071	0.04454874614215644	-3.086022580895104	TRUE
ENSG00000169180	23214	XPO6	XPO6	protein_coding	exportin 6 [Source:HGNC Symbol;Acc:HGNC:19733]	16	-1	28097979	28211920	0.2615913415580078	10.027919193783863	3.0978898127818857	0.0020305566064408873	0.04454874614215644	3.0857262702773482	TRUE
ENSG00000216937	79741	CCDC7	CCDC7	protein_coding	coiled-coil domain containing 7 [Source:HGNC Symbol;Acc:HGNC:26533]	10	1	32446140	32882874	-0.2391354330051394	4.8209220721825945	-3.0995613995539966	0.0020348733034266362	0.04455482811905269	-3.0850947306364613	TRUE
ENSG00000182796	NA	TMEM198B	TMEM198B	transcribed_unitary_pseudogene	transmembrane protein 198B (pseudogene) [Source:HGNC Symbol;Acc:HGNC:43629]	12	1	55829608	55836246	-0.16379311040695121	4.360838773408343	-3.096919077130989	0.0020365787593584136	0.04455482811905269	-3.0848455584397243	TRUE
ENSG00000132964	1024	CDK8	CDK8	protein_coding	cyclin dependent kinase 8 [Source:HGNC Symbol;Acc:HGNC:1779]	13	1	26254104	26405238	-0.1302854164334466	5.318428625390793	-3.095926367233043	0.0020394891761691294	0.04455565719937939	-3.084420779671816	TRUE
ENSG00000237637	NA	FRY-AS1	FRY-AS1	lncRNA	FRY antisense RNA 1 [Source:HGNC Symbol;Acc:HGNC:39725]	13	-1	32025314	32031639	0.382824783923807	0.38647089380346417	3.095215953378628	0.0020459975352906537	0.04463497576637599	3.0834728859035945	TRUE
ENSG00000232104	NA	RFX3-AS1	RFX3-AS1	lncRNA	RFX3 antisense RNA 1 [Source:HGNC Symbol;Acc:HGNC:51197]	9	1	3526723	3691814	-0.23261586329188333	4.790725678966006	-3.0970365862466682	0.002051507057013233	0.044647835781479225	-3.082672625042292	TRUE
ENSG00000184922	752	FMNL1	FMNL1	protein_coding	formin like 1 [Source:HGNC Symbol;Acc:HGNC:1212]	17	1	45221444	45247319	0.1736980847293541	9.253456375600939	3.0963117454699147	0.002052343943794384	0.044647835781479225	3.0825512393489283	TRUE
ENSG00000131355	84658	ADGRE3	ADGRE3	protein_coding	adhesion G protein-coupled receptor E3 [Source:HGNC Symbol;Acc:HGNC:23647]	19	-1	14619117	14690027	0.2747373275785723	7.904143541146621	3.095767055293679	0.0020565552743067226	0.044676791120128255	3.0819410980444855	TRUE
ENSG00000110318	57562	CEP126	CEP126	protein_coding	centrosomal protein 126 [Source:HGNC Symbol;Acc:HGNC:29264]	11	1	101915010	102001062	-0.3151318860087349	2.202477773861797	-3.0938317091602365	0.002067059034509943	0.04484217158641081	-3.0804242842375213	TRUE
ENSG00000148841	85450	ITPRIP	ITPRIP	protein_coding	inositol 1,4,5-trisphosphate receptor interacting protein [Source:HGNC Symbol;Acc:HGNC:29370]	10	-1	104309698	104338465	0.2314925118020943	7.160457676520652	3.0922595167998495	0.002071991733481514	0.04485229747962698	3.0797144077033143	TRUE
ENSG00000116251	6146	RPL22	RPL22	protein_coding	ribosomal protein L22 [Source:HGNC Symbol;Acc:HGNC:10315]	1	-1	6185020	6209389	-0.31613010029449146	0.9063095375345498	-3.0904228916032026	0.0020733090898647764	0.04485229747962698	-3.079525086091029	TRUE
ENSG00000099940	9342	SNAP29	SNAP29	protein_coding	synaptosome associated protein 29 [Source:HGNC Symbol;Acc:HGNC:11133]	22	1	20859007	20891214	0.10699119257837886	5.807180267544451	3.093442714431539	0.002076422936769773	0.04485709773291915	3.079078023225712	TRUE
ENSG00000159917	9310	ZNF235	ZNF235	protein_coding	zinc finger protein 235 [Source:HGNC Symbol;Acc:HGNC:12866]	19	-1	44228729	44305046	-0.17728112763976256	3.833340372401666	-3.0893362953133074	0.0020846810898669135	0.04494066619289796	-3.0778953507505213	TRUE
ENSG00000166289	79156	PLEKHF1	PLEKHF1	protein_coding	pleckstrin homology and FYVE domain containing 1 [Source:HGNC Symbol;Acc:HGNC:20764]	19	1	29665459	29675477	-0.40830824870800053	2.5081881436744817	-3.0922639213777416	0.002086085981489687	0.04494066619289796	-3.077694580258236	TRUE
ENSG00000124659	6903	TBCC	TBCC	protein_coding	tubulin folding cofactor C [Source:HGNC Symbol;Acc:HGNC:11580]	6	-1	42744498	42746103	0.13428955366816897	4.8214011598753554	3.086443383551496	0.0021074023057463588	0.045273968079319334	3.0746634225321956	TRUE
ENSG00000183793	100288332	NPIPA5	NPIPA5	protein_coding	nuclear pore complex interacting protein family member A5 [Source:HGNC Symbol;Acc:HGNC:41980]	16	-1	15363628	15381047	-0.5859418603763178	1.5709753364204921	-3.096885412573622	0.0021091125759304776	0.045273968079319334	-3.074421444177266	TRUE
ENSG00000137642	6653	SORL1	SORL1	protein_coding	sortilin related receptor 1 [Source:HGNC Symbol;Acc:HGNC:11185]	11	1	121452314	121633763	0.2780528685073058	10.7402367807461	3.086478972977383	0.002110313901189342	0.045273968079319334	3.0742515816970686	TRUE
ENSG00000118900	29855	UBN1	UBN1	protein_coding	ubinuclein 1 [Source:HGNC Symbol;Acc:HGNC:12506]	16	1	4846665	4882401	0.22930878983948855	7.733880433098779	3.086983913137979	0.0021147179643678593	0.04530578776976501	3.073629622684839	TRUE
ENSG00000101104	80336	PABPC1L	PABPC1L	protein_coding	poly(A) binding protein cytoplasmic 1 like [Source:HGNC Symbol;Acc:HGNC:15797]	20	1	44910062	44959035	0.19033917147735302	5.485819458867874	3.086236741219038	0.0021217416918245637	0.045393566043987324	3.0726401579855196	TRUE
ENSG00000099991	23523	CABIN1	CABIN1	protein_coding	calcineurin binding protein 1 [Source:HGNC Symbol;Acc:HGNC:24187]	22	1	24011192	24178628	0.15960793577217913	6.4912264083450895	3.0826409811365822	0.0021331769648243785	0.04552786473752063	3.0710356263664838	TRUE
ENSG00000245937	NA	LINC01184	LINC01184	lncRNA	long intergenic non-protein coding RNA 1184 [Source:HGNC Symbol;Acc:HGNC:49565]	5	-1	127939152	128083172	-0.22758184098616407	4.5114965275800145	-3.0837246644877454	0.0021346892822408435	0.04552786473752063	-3.0708240175193375	TRUE
ENSG00000104324	10404	CPQ	CPQ	protein_coding	carboxypeptidase Q [Source:HGNC Symbol;Acc:HGNC:16910]	8	1	96645242	97149654	0.2563180388290487	8.985958726716618	3.0838859580450033	0.0021405774022586073	0.04552786473752063	3.0700014380976817	TRUE
ENSG00000135378	79056	PRRG4	PRRG4	protein_coding	proline rich and Gla domain 4 [Source:HGNC Symbol;Acc:HGNC:30799]	11	1	32829927	32858120	0.35789150856906193	5.940611545701981	3.0831584059631303	0.0021421323428741537	0.04552786473752063	3.069784556797617	TRUE
ENSG00000107672	54780	NSMCE4A	NSMCE4A	protein_coding	NSE4 homolog A, SMC5-SMC6 complex component [Source:HGNC Symbol;Acc:HGNC:25935]	10	-1	121957091	121975217	-0.15992855415837948	4.477602653839634	-3.0814594434431313	0.002142694942839924	0.04552786473752063	-3.069706121572185	TRUE
ENSG00000147144	90060	CCDC120	CCDC120	protein_coding	coiled-coil domain containing 120 [Source:HGNC Symbol;Acc:HGNC:28910]	X	1	49053572	49069857	-0.20723677972805943	2.5299151890616356	-3.0801748088673855	0.0021494938620729327	0.04560984855624249	-3.068759735981465	TRUE
ENSG00000118260	1385	CREB1	CREB1	protein_coding	cAMP responsive element binding protein 1 [Source:HGNC Symbol;Acc:HGNC:2345]	2	1	207529737	207605988	0.14646939956461758	7.387732199280402	3.0806274981879995	0.0021628595121967477	0.04577627641731182	3.0669072582707235	TRUE
ENSG00000166707	644353	ZCCHC18	ZCCHC18	protein_coding	zinc finger CCHC-type containing 18 [Source:HGNC Symbol;Acc:HGNC:32459]	X	1	104112131	104115846	-0.5135186376503278	-0.6627060219851214	-3.078362630427536	0.002163239675964771	0.04577627641731182	-3.066854721269647	TRUE
ENSG00000265491	27246	RNF115	RNF115	protein_coding	ring finger protein 115 [Source:HGNC Symbol;Acc:HGNC:18154]	1	-1	145738868	145824095	-0.11426841209553196	5.937387414631495	-3.078409689591098	0.0021698275009145243	0.045776592964941465	-3.065945653760245	TRUE
ENSG00000233797	NA	UFL1-AS1	UFL1-AS1	lncRNA	UFL1 antisense RNA 1 [Source:HGNC Symbol;Acc:HGNC:41007]	6	-1	96199840	96521717	-0.2801158889783375	2.4593941419057233	-3.0776282265387405	0.002174415991877418	0.045776592964941465	-3.0653139721462934	TRUE
ENSG00000073849	6480	ST6GAL1	ST6GAL1	protein_coding	ST6 beta-galactoside alpha-2,6-sialyltransferase 1 [Source:HGNC Symbol;Acc:HGNC:10860]	3	1	186930502	187078553	-0.17782611372608326	8.102412560840474	-3.0796874563821395	0.0021754703359468915	0.045776592964941465	-3.0651689969216895	TRUE
ENSG00000181220	155061	ZNF746	ZNF746	protein_coding	zinc finger protein 746 [Source:HGNC Symbol;Acc:HGNC:21948]	7	-1	149472696	149497817	0.22399405502330527	6.91541881522741	3.077696016128559	0.0021762306923576655	0.045776592964941465	3.065064485781145	TRUE
ENSG00000131724	3597	IL13RA1	IL13RA1	protein_coding	interleukin 13 receptor subunit alpha 1 [Source:HGNC Symbol;Acc:HGNC:5974]	X	1	118727133	118794535	0.2862858836672162	7.672537784215443	3.0764600871838854	0.0021796536695599298	0.045776592964941465	3.064594411019858	TRUE
ENSG00000196284	8464	SUPT3H	SUPT3H	protein_coding	SPT3 homolog, SAGA and STAGA complex component [Source:HGNC Symbol;Acc:HGNC:11466]	6	-1	44809317	45377953	-0.2554775061655574	5.037630521550248	-3.0786930390178644	0.0021809620399130774	0.045776592964941465	-3.0644149122940028	TRUE
ENSG00000156521	219743	TYSND1	TYSND1	protein_coding	trypsin domain containing 1 [Source:HGNC Symbol;Acc:HGNC:28531]	10	-1	70137981	70146700	-0.1812655514536159	3.5764509196412098	-3.075638641636769	0.0021860278293761946	0.045820915758721825	-3.063720853155289	TRUE
ENSG00000259040	NA	BLOC1S5-TXNDC5	BLOC1S5-TXNDC5	protein_coding	BLOC1S5-TXNDC5 readthrough (NMD candidate) [Source:HGNC Symbol;Acc:HGNC:42001]	6	-1	7881522	8064364	-0.21636200914817705	1.9651589820318232	-3.0735174023568415	0.0021948257629616857	0.04594324211781202	-3.0625189524645524	TRUE
ENSG00000053254	1112	FOXN3	FOXN3	protein_coding	forkhead box N3 [Source:HGNC Symbol;Acc:HGNC:1928]	14	-1	89124871	89619149	0.11612621912926269	8.052743084464993	3.0746509013779515	0.0022102792936037423	0.046155446696709256	3.0604184693638965	TRUE
ENSG00000172771	90288	EFCAB12	EFCAB12	protein_coding	EF-hand calcium binding domain 12 [Source:HGNC Symbol;Acc:HGNC:28061]	3	-1	129401321	129428651	0.3430617197858208	1.9371575145424902	3.073783286280688	0.002211232157421747	0.046155446696709256	3.060289394683105	TRUE
ENSG00000076108	11176	BAZ2A	BAZ2A	protein_coding	bromodomain adjacent to zinc finger domain 2A [Source:HGNC Symbol;Acc:HGNC:962]	12	-1	56595596	56636816	0.17512439623798493	7.62133903407375	3.0715147695138905	0.002213890293491824	0.046155446696709256	3.0599295935333224	TRUE
ENSG00000085514	29992	PILRA	PILRA	protein_coding	paired immunoglobin like type 2 receptor alpha [Source:HGNC Symbol;Acc:HGNC:20396]	7	1	100367530	100400096	0.22362141366327748	8.132159526266634	3.0731041801007453	0.002221823847141662	0.04625867072887827	3.0588580694152627	TRUE
ENSG00000134852	9575	CLOCK	CLOCK	protein_coding	clock circadian regulator [Source:HGNC Symbol;Acc:HGNC:2082]	4	-1	55427903	55546909	-0.17633817150680642	4.90119627242049	-3.070080401542054	0.002228040774561602	0.046325925541856584	-3.0580208444038366	TRUE
ENSG00000154359	91694	LONRF1	LONRF1	protein_coding	LON peptidase N-terminal domain and ring finger 1 [Source:HGNC Symbol;Acc:HGNC:26302]	8	-1	12721906	12756073	0.1828371821599033	4.459079891258649	3.068184995198889	0.0022422335780703326	0.04645207488357487	3.0561175127811	TRUE
ENSG00000143748	4931	NVL	NVL	protein_coding	nuclear VCP like [Source:HGNC Symbol;Acc:HGNC:8070]	1	-1	224227334	224330189	-0.160826827311511	4.975302652356968	-3.068415922613045	0.002242971942685839	0.04645207488357487	-3.0560187964776486	TRUE
ENSG00000164134	80155	NAA15	NAA15	protein_coding	N(alpha)-acetyltransferase 15, NatA auxiliary subunit [Source:HGNC Symbol;Acc:HGNC:30782]	4	1	139301505	139420033	-0.1607515573133398	5.534959514100226	-3.068031228108117	0.0022430922627682016	0.04645207488357487	-3.0560027130004372	TRUE
ENSG00000106086	84725	PLEKHA8	PLEKHA8	protein_coding	pleckstrin homology domain containing A8 [Source:HGNC Symbol;Acc:HGNC:30037]	7	1	30027404	30130483	-0.1738810743631647	3.6327367392346477	-3.066317433858771	0.0022475911973858964	0.04648318275020352	-3.0554018961591614	TRUE
ENSG00000198589	987	LRBA	LRBA	protein_coding	LPS responsive beige-like anchor protein [Source:HGNC Symbol;Acc:HGNC:1742]	4	-1	150264435	151015727	-0.18237380238019174	6.625959876108126	-3.0672384982446297	0.002256447294236017	0.04660419970824882	-3.054222408254975	TRUE
ENSG00000100439	63874	ABHD4	ABHD4	protein_coding	abhydrolase domain containing 4 [Source:HGNC Symbol;Acc:HGNC:20154]	14	1	22598237	22613215	0.18580060668326226	5.574860658068061	3.065254091707725	0.0022715764833394596	0.04679582067329008	3.0522172234421783	TRUE
ENSG00000116205	127428	TCEANC2	TCEANC2	protein_coding	transcription elongation factor A N-terminal and central domain containing 2 [Source:HGNC Symbol;Acc:HGNC:26494]	1	1	54053584	54112519	0.08640444595675056	4.767851745234438	3.063657871820651	0.002271758943136318	0.04679582067329008	3.052193115432691	TRUE
ENSG00000105993	10049	DNAJB6	DNAJB6	protein_coding	DnaJ heat shock protein family (Hsp40) member B6 [Source:HGNC Symbol;Acc:HGNC:14888]	7	1	157335381	157417439	0.16126245992956711	6.878910558531344	3.0634333018057913	0.0022913494586528794	0.04713676585300373	3.049614927003912	TRUE
ENSG00000134250	4853	NOTCH2	NOTCH2	protein_coding	notch receptor 2 [Source:HGNC Symbol;Acc:HGNC:7882]	1	-1	119911553	120100779	0.24190618872814795	8.401266038576098	3.060712767394925	0.0022988798438688626	0.04722904007715222	3.0486292684521836	TRUE
ENSG00000173040	132884	EVC2	EVC2	protein_coding	EvC ciliary complex subunit 2 [Source:HGNC Symbol;Acc:HGNC:19747]	4	-1	5542772	5709548	-0.4056155997053643	0.5608727525848783	-3.05847513822663	0.0023107120151390614	0.04736912351241649	-3.047086503394515	TRUE
ENSG00000137714	2230	FDX1	FDX1	protein_coding	ferredoxin 1 [Source:HGNC Symbol;Acc:HGNC:3638]	11	1	110429948	110464884	-0.17371698135518931	3.7276841323636476	-3.058046583883682	0.0023118062342143823	0.04736912351241649	-3.0469441968417184	TRUE
ENSG00000154310	23043	TNIK	TNIK	protein_coding	TRAF2 and NCK interacting kinase [Source:HGNC Symbol;Acc:HGNC:30765]	3	-1	171058414	171460408	-0.22203841284567094	6.639218092663581	-3.05823934462578	0.0023258460722497027	0.04759392932277722	-3.045123725876001	TRUE
ENSG00000006555	55001	TTC22	TTC22	protein_coding	tetratricopeptide repeat domain 22 [Source:HGNC Symbol;Acc:HGNC:26067]	1	-1	54779712	54801323	-0.20877249423981903	3.199412158139013	-3.0564207955703306	0.0023375967278673453	0.04777136079835361	-3.043607800943813	TRUE
ENSG00000197585	NA	AC068051.1	AC068051.1	lncRNA	novel transcript, antisense to VWC2L	2	-1	214241676	214684246	-0.4297696983131507	2.3864351785459386	-3.0576259378894446	0.002347643196852144	0.04788361705324936	-3.042317252603429	TRUE
ENSG00000198286	84433	CARD11	CARD11	protein_coding	caspase recruitment domain family member 11 [Source:HGNC Symbol;Acc:HGNC:16393]	7	-1	2906141	3043945	-0.26897319068588654	6.9942178070106245	-3.056193043159346	0.002354379922964017	0.04788361705324936	-3.0414546964048323	TRUE
ENSG00000204272	550643	NBDY	NBDY	protein_coding	negative regulator of P-body association [Source:HGNC Symbol;Acc:HGNC:50713]	X	1	56729241	56819179	-0.21296561953031468	4.988053658706651	-3.054323845822752	0.0023549014712308967	0.04788361705324936	-3.0413880127529076	TRUE
ENSG00000169567	3094	HINT1	HINT1	protein_coding	histidine triad nucleotide binding protein 1 [Source:HGNC Symbol;Acc:HGNC:4912]	5	-1	131159027	131171735	-0.20377739322268074	6.003664034280969	-3.0524989126339137	0.0023618908944083913	0.04788361705324936	-3.0404956678246036	TRUE
ENSG00000007255	79090	TRAPPC6A	TRAPPC6A	protein_coding	trafficking protein particle complex 6A [Source:HGNC Symbol;Acc:HGNC:23069]	19	-1	45162928	45178237	-0.23253901708721303	3.0953713557653453	-3.051517453320918	0.002363642038019612	0.04788361705324936	-3.040272476791431	TRUE
ENSG00000160087	118424	UBE2J2	UBE2J2	protein_coding	ubiquitin conjugating enzyme E2 J2 [Source:HGNC Symbol;Acc:HGNC:19268]	1	-1	1253909	1273885	0.1069197382068916	5.549950249922413	3.051948358429907	0.002366278442467584	0.04788361705324936	3.0399367407140434	TRUE
ENSG00000281706	NA	AL009179.1	AL009179.1	lncRNA	long intergenic non-protein coding RNA 1012	6	1	27694035	27713352	-0.3759234000617935	0.472562329598496	-3.050140427360838	0.002367087270060679	0.04788361705324936	-3.0398338082489724	TRUE
ENSG00000120784	22835	ZFP30	ZFP30	protein_coding	ZFP30 zinc finger protein [Source:HGNC Symbol;Acc:HGNC:29555]	19	-1	37613749	37692337	-0.25994221777611415	2.8832330223417864	-3.051692072340368	0.002367786363215928	0.04788361705324936	-3.039744866675024	TRUE
ENSG00000182324	3770	KCNJ14	KCNJ14	protein_coding	potassium voltage-gated channel subfamily J member 14 [Source:HGNC Symbol;Acc:HGNC:6260]	19	1	48455509	48466980	-0.2631381997319293	1.8806776911099468	-3.049826941068537	0.0023744873337204937	0.047956605512159606	-3.0388935585736245	TRUE
ENSG00000109534	54433	GAR1	GAR1	protein_coding	GAR1 ribonucleoprotein [Source:HGNC Symbol;Acc:HGNC:14264]	4	1	109815510	109824740	-0.19580286900244026	3.100630472854044	-3.0488640386282815	0.0023822411916389805	0.048022123301093775	-3.0379112297614927	TRUE
ENSG00000136715	79595	SAP130	SAP130	protein_coding	Sin3A associated protein 130 [Source:HGNC Symbol;Acc:HGNC:29813]	2	-1	127941217	128028120	0.0906607019557466	6.234907640105276	3.0499579984811764	0.002383923340973645	0.048022123301093775	3.037698506328175	TRUE
ENSG00000179832	727957	MROH1	MROH1	protein_coding	maestro heat like repeat family member 1 [Source:HGNC Symbol;Acc:HGNC:26958]	8	1	144148016	144261940	-0.13967071724858915	5.20413083827557	-3.0479988629699157	0.0023936397396413294	0.048074351674050775	-3.036472459887284	TRUE
ENSG00000143367	7286	TUFT1	TUFT1	protein_coding	tuftelin 1 [Source:HGNC Symbol;Acc:HGNC:12422]	1	1	151540305	151583583	0.2886975346793441	1.827302982677848	3.0486792088189967	0.002394066530879413	0.048074351674050775	3.036418710516611	TRUE
ENSG00000077514	10714	POLD3	POLD3	protein_coding	DNA polymerase delta 3, accessory subunit [Source:HGNC Symbol;Acc:HGNC:20932]	11	1	74493851	74669117	0.14038546449635803	4.6248903952517795	3.0477461963026387	0.002399812559390244	0.048074351674050775	3.0356959180732366	TRUE
ENSG00000114735	51409	HEMK1	HEMK1	protein_coding	HemK methyltransferase family member 1 [Source:HGNC Symbol;Acc:HGNC:24923]	3	1	50569152	50596168	-0.20334340694487718	3.648240474785318	-3.0468207309100204	0.0024038010867961893	0.048074351674050775	-3.0351951324424755	TRUE
ENSG00000167261	64174	DPEP2	DPEP2	protein_coding	dipeptidase 2 [Source:HGNC Symbol;Acc:HGNC:23028]	16	-1	67987394	68000586	0.2547243000009143	8.040405250476315	3.048486759202383	0.002407038562652121	0.048074351674050775	3.0347892051755685	TRUE
ENSG00000100784	9252	RPS6KA5	RPS6KA5	protein_coding	ribosomal protein S6 kinase A5 [Source:HGNC Symbol;Acc:HGNC:10434]	14	-1	90847861	91060641	0.23208425726040982	7.868555606871765	3.047503091384192	0.0024096571002039198	0.048074351674050775	3.034461248201002	TRUE
ENSG00000024048	23304	UBR2	UBR2	protein_coding	ubiquitin protein ligase E3 component n-recognin 2 [Source:HGNC Symbol;Acc:HGNC:21289]	6	1	42564062	42693504	0.19345573709989594	8.711906394795516	3.047055185990825	0.0024115520936178942	0.048074351674050775	3.034224114421991	TRUE
ENSG00000173039	5970	RELA	RELA	protein_coding	RELA proto-oncogene, NF-kB subunit [Source:HGNC Symbol;Acc:HGNC:9955]	11	-1	65653597	65663090	0.1107791862866927	5.7372787659011335	3.0453218349469853	0.002416404946316213	0.048074351674050775	3.033617619801794	TRUE
ENSG00000115761	79954	NOL10	NOL10	protein_coding	nucleolar protein 10 [Source:HGNC Symbol;Acc:HGNC:25862]	2	-1	10570754	10689987	-0.13228444620289803	4.816535723933611	-3.044614960181255	0.002418277170508042	0.048074351674050775	-3.0333839329577854	TRUE
ENSG00000125779	80025	PANK2	PANK2	protein_coding	pantothenate kinase 2 [Source:HGNC Symbol;Acc:HGNC:15894]	20	1	3888839	3929882	0.1244268674870117	6.971776311872588	3.045707069620394	0.0024190814393065616	0.048074351674050775	3.033283596765063	TRUE
ENSG00000198556	285989	ZNF789	ZNF789	protein_coding	zinc finger protein 789 [Source:HGNC Symbol;Acc:HGNC:27801]	7	1	99472890	99503650	-0.1710546953102594	3.66689641349395	-3.0435906637406127	0.002428444328673349	0.048074351674050775	-3.0321177749367907	TRUE
ENSG00000174123	81793	TLR10	TLR10	protein_coding	toll like receptor 10 [Source:HGNC Symbol;Acc:HGNC:15634]	4	-1	38772238	38782990	0.2843856010222465	4.6388979541492965	3.043367645602804	0.0024292448167122075	0.048074351674050775	3.032018293014528	TRUE
ENSG00000088179	5775	PTPN4	PTPN4	protein_coding	protein tyrosine phosphatase non-receptor type 4 [Source:HGNC Symbol;Acc:HGNC:9656]	2	1	119759922	119984899	-0.19357109191221866	6.566416312384069	-3.0462829068113124	0.0024300468379603586	0.048074351674050775	-3.031918650634258	TRUE
ENSG00000090097	57060	PCBP4	PCBP4	protein_coding	poly(rC) binding protein 4 [Source:HGNC Symbol;Acc:HGNC:8652]	3	-1	51957454	51974016	-0.3448002917311479	1.8056900374550022	-3.043049192656242	0.002430600169933213	0.048074351674050775	-3.0318499227246622	TRUE
ENSG00000082996	11342	RNF13	RNF13	protein_coding	ring finger protein 13 [Source:HGNC Symbol;Acc:HGNC:10057]	3	1	149812708	149962139	0.21993229515757307	7.9014073027393446	3.0436770015526755	0.00243300664458319	0.048074351674050775	3.0315511872966474	TRUE
ENSG00000164327	253260	RICTOR	RICTOR	protein_coding	RPTOR independent companion of MTOR complex 2 [Source:HGNC Symbol;Acc:HGNC:28611]	5	-1	38937920	39074399	0.21828669712622606	8.218510978433082	3.0431116518905412	0.0024405376572055027	0.04816180610803378	3.030618045151421	TRUE
ENSG00000072858	54847	SIDT1	SIDT1	protein_coding	SID1 transmembrane family member 1 [Source:HGNC Symbol;Acc:HGNC:25967]	3	1	113532296	113629578	-0.25493131595084595	5.399365110860108	-3.044530079416227	0.002448516180527259	0.048169051266542265	-3.0296323238240825	TRUE
ENSG00000183049	57118	CAMK1D	CAMK1D	protein_coding	calcium/calmodulin dependent protein kinase ID [Source:HGNC Symbol;Acc:HGNC:19341]	10	1	12349482	12835545	0.26428918318650396	9.670245473870803	3.0434434262095693	0.002449570921831215	0.048169051266542265	3.029502233914599	TRUE
ENSG00000123505	262	AMD1	AMD1	protein_coding	adenosylmethionine decarboxylase 1 [Source:HGNC Symbol;Acc:HGNC:457]	6	1	110874770	110898879	0.18375093594063685	7.046199317062299	3.041805951854186	0.0024520209586287134	0.048169051266542265	3.0292002484648264	TRUE
ENSG00000136213	55501	CHST12	CHST12	protein_coding	carbohydrate sulfotransferase 12 [Source:HGNC Symbol;Acc:HGNC:17423]	7	1	2403588	2448484	-0.29459278021091606	4.971003475221084	-3.042699649494592	0.002455374066707592	0.048169051266542265	-3.028787399927269	TRUE
ENSG00000255639	NA	AC005833.1	AC005833.1	protein_coding	novel protein	12	1	4649101	4774184	-0.2816893573783006	1.443951579217035	-3.0388332255250745	0.0024564321805064103	0.048169051266542265	-3.0286572276657524	TRUE
ENSG00000245750	NA	DRAIC	DRAIC	lncRNA	downregulated RNA in cancer, inhibitor of cell invasion and migration [Source:HGNC Symbol;Acc:HGNC:27082]	15	1	69462921	69843120	0.3710000811214105	5.010211559402549	3.040876110812594	0.0024612521550399784	0.048202629011142806	3.02806490871532	TRUE
ENSG00000247774	100233209	PCED1B-AS1	PCED1B-AS1	lncRNA	PCED1B antisense RNA 1 [Source:HGNC Symbol;Acc:HGNC:44166]	12	-1	47205898	47216456	-0.23557717682659085	5.545975072116845	-3.041361053401456	0.0024717574519852945	0.04832266637738572	-3.0267775986322225	TRUE
ENSG00000262370	NA	AC108134.3	AC108134.3	lncRNA	novel transcript	16	-1	3076911	3087111	0.29342107551872143	5.246267152922278	3.042464758767721	0.002473612088430421	0.04832266637738572	3.0265508531434375	TRUE
ENSG00000158859	9507	ADAMTS4	ADAMTS4	protein_coding	ADAM metallopeptidase with thrombospondin type 1 motif 4 [Source:HGNC Symbol;Acc:HGNC:220]	1	-1	161184302	161199054	-0.49746840116134217	-0.14487430090631714	-3.0349015707735676	0.0024906074782732597	0.04859347496288872	-3.0244802314711303	TRUE
ENSG00000172775	80011	FAM192A	FAM192A	protein_coding	family with sequence similarity 192 member A [Source:HGNC Symbol;Acc:HGNC:29856]	16	-1	57152466	57186116	0.10361787565449809	6.987759585381332	3.0351715717019387	0.002503512460645678	0.048634835360575925	3.0229165784977283	TRUE
ENSG00000048028	57646	USP28	USP28	protein_coding	ubiquitin specific peptidase 28 [Source:HGNC Symbol;Acc:HGNC:12625]	11	-1	113797874	113875570	-0.2662380117758225	4.864016986284427	-3.038220736032869	0.002504518248824526	0.048634835360575925	-3.02279502050788	TRUE
ENSG00000104731	54758	KLHDC4	KLHDC4	protein_coding	kelch domain containing 4 [Source:HGNC Symbol;Acc:HGNC:25272]	16	-1	87696485	87765992	-0.2564735789700263	5.246858461172934	-3.037978087612093	0.0025055739997356602	0.048634835360575925	-3.0226674721310527	TRUE
ENSG00000146350	221322	TBC1D32	TBC1D32	protein_coding	TBC1 domain family member 32 [Source:HGNC Symbol;Acc:HGNC:21485]	6	-1	121079494	121334745	-0.21746145399569627	4.0576343611515915	-3.0346941203982567	0.0025077806994744105	0.048634835360575925	-3.022401032937453	TRUE
ENSG00000100888	57680	CHD8	CHD8	protein_coding	chromodomain helicase DNA binding protein 8 [Source:HGNC Symbol;Acc:HGNC:20153]	14	-1	21385194	21456126	0.08875363083991683	6.960789072332773	3.0317973624551118	0.0025158309683479658	0.048634835360575925	3.021430850140805	TRUE
ENSG00000133678	80195	TMEM254	TMEM254	protein_coding	transmembrane protein 254 [Source:HGNC Symbol;Acc:HGNC:25804]	10	1	80078646	80092557	-0.17654718771577116	3.171823603083467	-3.031891826145019	0.002517710502203393	0.048634835360575925	-3.0212047459870037	TRUE
ENSG00000129460	25983	NGDN	NGDN	protein_coding	neuroguidin [Source:HGNC Symbol;Acc:HGNC:20271]	14	1	23469689	23509862	-0.16460677632809784	3.860865012117404	-3.03230131274451	0.002520221977713336	0.048634835360575925	-3.020902861395447	TRUE
ENSG00000215533	NA	LINC00189	LINC00189	lncRNA	long intergenic non-protein coding RNA 189 [Source:HGNC Symbol;Acc:HGNC:18461]	21	1	29193480	29288205	0.7010801263874512	-0.3288122153605695	3.0359866726876157	0.00252048875236466	0.048634835360575925	3.0208708106958655	TRUE
ENSG00000156787	93594	TBC1D31	TBC1D31	protein_coding	TBC1 domain family member 31 [Source:HGNC Symbol;Acc:HGNC:30888]	8	1	123041968	123152153	-0.21325304364598674	3.7727272309801565	-3.033389416970621	0.0025209469170203755	0.048634835360575925	-3.0208157733593906	TRUE
ENSG00000107736	64072	CDH23	CDH23	protein_coding	cadherin related 23 [Source:HGNC Symbol;Acc:HGNC:13733]	10	1	71396920	71815947	0.19575347410618527	5.884372117744287	3.0330187323499853	0.0025310748037579386	0.04876956680880669	3.0196014848229726	TRUE
ENSG00000069493	29121	CLEC2D	CLEC2D	protein_coding	C-type lectin domain family 2 member D [Source:HGNC Symbol;Acc:HGNC:14351]	12	1	9664969	9699553	-0.19836996149705666	7.692524447362281	-3.033017631655901	0.0025475107389371023	0.04902535864969404	-3.017640315379622	TRUE
ENSG00000104973	81857	MED25	MED25	protein_coding	mediator complex subunit 25 [Source:HGNC Symbol;Acc:HGNC:28845]	19	1	49818279	49840383	0.20704146352847896	7.047956487206719	3.029460281982278	0.0025579251752203044	0.04905677658169435	3.016403624349786	TRUE
ENSG00000166710	567	B2M	B2M	protein_coding	beta-2-microglobulin [Source:HGNC Symbol;Acc:HGNC:914]	15	1	44711487	44718877	0.1762017520789616	12.025359328120144	3.0272186198865816	0.002558342533962376	0.04905677658169435	3.016354159959227	TRUE
ENSG00000103091	79726	WDR59	WDR59	protein_coding	WD repeat domain 59 [Source:HGNC Symbol;Acc:HGNC:25706]	16	-1	74871362	75000173	-0.11439479763054017	5.3770267518444355	-3.0271778769266735	0.0025643723984876956	0.04905677658169435	-3.015640336678732	TRUE
ENSG00000155324	65983	GRAMD2B	GRAMD2B	protein_coding	GRAM domain containing 2B [Source:HGNC Symbol;Acc:HGNC:24911]	5	1	126360132	126496494	-0.2450118903249714	2.6842676718475844	-3.0278147937807716	0.002564618139793947	0.04905677658169435	-3.015611278064795	TRUE
ENSG00000204131	340527	NHSL2	NHSL2	protein_coding	NHS like 2 [Source:HGNC Symbol;Acc:HGNC:33737]	X	1	71910818	72161750	0.212790707589396	7.996411935319034	3.0288631394026067	0.002567041955571507	0.04905677658169435	3.0153248010974245	TRUE
ENSG00000147065	4478	MSN	MSN	protein_coding	moesin [Source:HGNC Symbol;Acc:HGNC:7373]	X	1	65588377	65741931	0.13751280687055534	10.317218867944026	3.0270050969305937	0.002568119565749198	0.04905677658169435	3.015197515028613	TRUE
ENSG00000025293	51230	PHF20	PHF20	protein_coding	PHD finger protein 20 [Source:HGNC Symbol;Acc:HGNC:16098]	20	1	35771974	35950370	0.12209842367960277	7.425162836047809	3.0259913280104387	0.0025835123782554483	0.049255047871858165	3.013384645427771	TRUE
ENSG00000256742	NA	KDM2B-DT	KDM2B-DT	lncRNA	KDM2B divergent transcript [Source:HGNC Symbol;Acc:HGNC:53287]	12	1	121580792	121593504	-0.32923171683844976	2.1738249191312002	-3.0242667172167157	0.0025873129966824475	0.049255047871858165	-3.01293855285428	TRUE
ENSG00000015133	440193	CCDC88C	CCDC88C	protein_coding	coiled-coil domain containing 88C [Source:HGNC Symbol;Acc:HGNC:19967]	14	-1	91271323	91417844	-0.1737366581009825	7.225821114203853	-3.026083477881705	0.002588656541121278	0.049255047871858165	-3.0127809994327484	TRUE
ENSG00000186350	6256	RXRA	RXRA	protein_coding	retinoid X receptor alpha [Source:HGNC Symbol;Acc:HGNC:10477]	9	1	134317098	134440585	0.20608882060526224	7.736800803749969	3.0262437102708577	0.002592811213131739	0.049255047871858165	3.0122942661718524	TRUE
ENSG00000069702	7049	TGFBR3	TGFBR3	protein_coding	transforming growth factor beta receptor 3 [Source:HGNC Symbol;Acc:HGNC:11774]	1	-1	91680343	91906335	-0.4862242480020589	5.117250443897188	-3.028227915670132	0.002594376514171112	0.049255047871858165	-3.012111071024685	TRUE
ENSG00000134152	79768	KATNBL1	KATNBL1	protein_coding	katanin regulatory subunit B1 like 1 [Source:HGNC Symbol;Acc:HGNC:26199]	15	-1	34140674	34210096	0.278190704015711	6.727404633218511	3.0239838622303665	0.0026029407032984882	0.04932077376908894	3.0111105458645144	TRUE
ENSG00000161328	115399	LRRC56	LRRC56	protein_coding	leucine rich repeat containing 56 [Source:HGNC Symbol;Acc:HGNC:25430]	11	1	537527	554912	-0.3540925479442464	0.7240519443669087	-3.0217669210441094	0.002604197905801292	0.04932077376908894	-3.010963924578317	TRUE
ENSG00000097007	25	ABL1	ABL1	protein_coding	ABL proto-oncogene 1, non-receptor tyrosine kinase [Source:HGNC Symbol;Acc:HGNC:76]	9	1	130713016	130887675	-0.13047146029725631	5.848988013728684	-3.02169466828315	0.0026098788792837807	0.04933311307871844	-3.010302186709352	TRUE
ENSG00000100266	11252	PACSIN2	PACSIN2	protein_coding	protein kinase C and casein kinase substrate in neurons 2 [Source:HGNC Symbol;Acc:HGNC:8571]	22	-1	42835412	43015149	0.22200060237638652	8.264655288549163	3.022844781526628	0.002612035166036957	0.04933311307871844	3.010051360305433	TRUE
ENSG00000141551	1453	CSNK1D	CSNK1D	protein_coding	casein kinase 1 delta [Source:HGNC Symbol;Acc:HGNC:2452]	17	-1	82239023	82273731	0.16558731148023664	7.5647201937329624	3.021277697505694	0.002614391009651638	0.04933311307871844	3.009777537087588	TRUE
ENSG00000151881	64417	TMEM267	TMEM267	protein_coding	transmembrane protein 267 [Source:HGNC Symbol;Acc:HGNC:26139]	5	-1	43444252	43483893	-0.2049407483578971	3.9534712816728583	-3.0200880041138447	0.002623846583005527	0.049383296781309136	-3.0086807664757633	TRUE
ENSG00000196233	84458	LCOR	LCOR	protein_coding	ligand dependent nuclear receptor corepressor [Source:HGNC Symbol;Acc:HGNC:29503]	10	1	96832282	96995959	0.13961868840020486	7.1611112811527	3.019912020851881	0.0026247513806611925	0.049383296781309136	3.0085760067095397	TRUE
ENSG00000117335	4179	CD46	CD46	protein_coding	CD46 molecule [Source:HGNC Symbol;Acc:HGNC:6953]	1	1	207752057	207795513	0.2660534460157091	8.493052529348216	3.01881263624632	0.002633250032089891	0.049383296781309136	3.007593619393891	TRUE
ENSG00000174718	55196	RESF1	RESF1	protein_coding	retroelement silencing factor 1 [Source:HGNC Symbol;Acc:HGNC:25559]	12	1	31959370	31993107	0.28306269622235547	9.69073252834295	3.0189717791740165	0.0026370466541053034	0.049383296781309136	3.007155691541773	TRUE
ENSG00000188042	10123	ARL4C	ARL4C	protein_coding	ADP ribosylation factor like GTPase 4C [Source:HGNC Symbol;Acc:HGNC:698]	2	-1	234493041	234497081	-0.2907644511023353	6.920521836587586	-3.0204461578302753	0.0026389026855987395	0.049383296781309136	-3.006941814123106	TRUE
ENSG00000236609	54753	ZNF853	ZNF853	protein_coding	zinc finger protein 853 [Source:HGNC Symbol;Acc:HGNC:21767]	7	1	6615610	6624290	-0.39378788856766767	1.1820485223270256	-3.0183323595755844	0.0026422078119346286	0.049383296781309136	-3.0065612923287723	TRUE
ENSG00000185905	283897	C16orf54	C16orf54	protein_coding	chromosome 16 open reading frame 54 [Source:HGNC Symbol;Acc:HGNC:26649]	16	-1	29742463	29745990	0.1696249929163729	7.452302433313925	3.0188432379640897	0.0026428376719554733	0.049383296781309136	3.0064888254116426	TRUE
ENSG00000110046	23130	ATG2A	ATG2A	protein_coding	autophagy related 2A [Source:HGNC Symbol;Acc:HGNC:29028]	11	-1	64894546	64917211	0.23513065239098374	5.646506697925951	3.0184878808029185	0.002643085223002568	0.049383296781309136	3.0064603483870966	TRUE
ENSG00000173535	8794	TNFRSF10C	TNFRSF10C	protein_coding	TNF receptor superfamily member 10c [Source:HGNC Symbol;Acc:HGNC:11906]	8	1	23102590	23117437	0.2807772502957153	8.383598384821628	3.018011943294651	0.0026488618614896407	0.049383296781309136	3.0057965242704596	TRUE
ENSG00000204138	65979	PHACTR4	PHACTR4	protein_coding	phosphatase and actin regulator 4 [Source:HGNC Symbol;Acc:HGNC:25793]	1	1	28369582	28500364	-0.14030164319255878	5.809473101127578	-3.017748843000922	0.0026488880744019857	0.049383296781309136	-3.0057935150229502	TRUE
ENSG00000083535	10464	PIBF1	PIBF1	protein_coding	progesterone immunomodulatory binding factor 1 [Source:HGNC Symbol;Acc:HGNC:23352]	13	1	72782133	73016461	-0.14303620674188	6.364125165317534	-3.0163451036423217	0.00266228545130407	0.04952177140500279	-3.004259044031936	TRUE
ENSG00000075884	55843	ARHGAP15	ARHGAP15	protein_coding	Rho GTPase activating protein 15 [Source:HGNC Symbol;Acc:HGNC:21030]	2	1	143091362	143768352	0.19878599229219773	10.442406288617224	3.017277110296858	0.0026630175775154224	0.04952177140500279	3.004175393353413	TRUE
ENSG00000135127	92558	BICDL1	BICDL1	protein_coding	BICD family like cargo adaptor 1 [Source:HGNC Symbol;Acc:HGNC:28095]	12	1	119989869	120094494	-0.30239020228150615	4.6366709541787285	-3.0157337230035894	0.002665893825232243	0.04952177140500279	-3.003846964751976	TRUE
ENSG00000189233	389643	NUGGC	NUGGC	protein_coding	nuclear GTPase, germinal center associated [Source:HGNC Symbol;Acc:HGNC:33550]	8	-1	28021964	28083936	-0.40317350586114276	1.9944679081478451	-3.016611771350574	0.002670671525061962	0.049538278029747196	-3.0033021311070334	TRUE
ENSG00000260296	NA	AC095057.3	AC095057.3	lncRNA	novel transcript, overlapping N4BP2	4	1	40166675	40167831	-0.30104659972724734	1.1197893582041036	-3.0136041614815356	0.0026731699252722846	0.049538278029747196	-3.003017576125971	TRUE
ENSG00000188511	NA	C22orf34	C22orf34	lncRNA	chromosome 22 open reading frame 34 [Source:HGNC Symbol;Acc:HGNC:28010]	22	-1	49414524	49657542	0.3850287557035488	6.006079927379854	3.0231249531476463	0.0026769054205515804	0.04954830546321666	3.0025925754036416	TRUE
ENSG00000255819	NA	KLRC4-KLRK1	KLRC4-KLRK1	protein_coding	KLRC4-KLRK1 readthrough [Source:HGNC Symbol;Acc:HGNC:48357]	12	-1	10372353	10410146	-0.5393482500097191	3.708334236192963	-3.0194092352710364	0.002682213970908312	0.04958739082569586	-3.0019895340252174	TRUE
ENSG00000162739	114836	SLAMF6	SLAMF6	protein_coding	SLAM family member 6 [Source:HGNC Symbol;Acc:HGNC:21392]	1	-1	160485030	160523262	-0.28180666749189776	5.99256532084255	-3.0162083778741287	0.0026896546681862816	0.04966575423599692	-3.0011461179620325	TRUE
ENSG00000104974	11024	LILRA1	LILRA1	protein_coding	leukocyte immunoglobulin like receptor A1 [Source:HGNC Symbol;Acc:HGNC:6602]	19	1	54593582	54602381	0.21285938254433834	6.262228946226452	3.014439007269264	0.0026951390413326825	0.049707849786101356	3.000525818552156	TRUE
ENSG00000184635	81931	ZNF93	ZNF93	protein_coding	zinc finger protein 93 [Source:HGNC Symbol;Acc:HGNC:13169]	19	1	19900913	19963464	0.197150002950516	3.1108070565235972	3.0125225326232683	0.0027004506710936248	0.049746663134600015	2.9999261554923495	TRUE
ENSG00000172046	10869	USP19	USP19	protein_coding	ubiquitin specific peptidase 19 [Source:HGNC Symbol;Acc:HGNC:12617]	3	-1	49108046	49120938	0.11947428080432676	5.520785376365592	3.009399360457525	0.0027128904452012434	0.049841442504153864	2.9985259586620017	TRUE
ENSG00000145860	153830	RNF145	RNF145	protein_coding	ring finger protein 145 [Source:HGNC Symbol;Acc:HGNC:20853]	5	-1	159157409	159210053	0.13724899866938856	7.349845007898807	3.009606161755222	0.002713960016141492	0.049841442504153864	2.9984058438795516	TRUE
ENSG00000253392	NA	AC119403.1	AC119403.1	lncRNA	novel transcript, antisense to ZNF57	19	-1	2908371	2926817	-0.29286567227455984	0.5549123895040492	-3.0085069795950843	0.0027157429002133914	0.049841442504153864	-2.9982057188264295	TRUE
ENSG00000230606	NA	AC092683.1	AC092683.1	lncRNA	novel transcript	2	-1	97416165	97433527	-0.567040671584174	1.715013448989639	-3.0162788272461514	0.0027224272617286417	0.049841442504153864	-2.997456480210309	TRUE
ENSG00000189144	126231	ZNF573	ZNF573	protein_coding	zinc finger protein 573 [Source:HGNC Symbol;Acc:HGNC:26420]	19	-1	37735833	37817300	-0.24114572652902844	3.1036249658274104	-3.0089178078372	0.002723549045262902	0.049841442504153864	-2.9973309061529037	TRUE
ENSG00000119922	3433	IFIT2	IFIT2	protein_coding	interferon induced protein with tetratricopeptide repeats 2 [Source:HGNC Symbol;Acc:HGNC:5409]	10	1	89283694	89309271	0.48016200014206145	7.5567163278152645	3.00797721098849	0.0027279720123188664	0.049841442504153864	2.996836252902378	TRUE
ENSG00000132510	23135	KDM6B	KDM6B	protein_coding	lysine demethylase 6B [Source:HGNC Symbol;Acc:HGNC:29012]	17	1	7839904	7854796	0.23871231036098628	8.593737030440877	3.0085304934464956	0.002730939102313026	0.049841442504153864	2.9965048316744705	TRUE
ENSG00000172262	7690	ZNF131	ZNF131	protein_coding	zinc finger protein 131 [Source:HGNC Symbol;Acc:HGNC:12915]	5	1	43065176	43192021	-0.09806927414295608	6.525349715216744	-3.0087998358229138	0.0027313020519973428	0.049841442504153864	-2.996464313112744	TRUE
ENSG00000146143	5558	PRIM2	PRIM2	protein_coding	DNA primase subunit 2 [Source:HGNC Symbol;Acc:HGNC:9370]	6	1	57314805	57646850	-0.1607404345086474	4.608704194191751	-3.007205461163206	0.0027356543874722744	0.04986220353006163	-2.995978814856353	TRUE
ENSG00000164251	2150	F2RL1	F2RL1	protein_coding	F2R like trypsin receptor 1 [Source:HGNC Symbol;Acc:HGNC:3538]	5	1	76818933	76835315	0.3366776689699238	4.9371399399519005	3.009598469494795	0.0027399322183188006	0.04988155943467478	2.9955023146708264	TRUE
ENSG00000103549	9810	RNF40	RNF40	protein_coding	ring finger protein 40 [Source:HGNC Symbol;Acc:HGNC:16867]	16	1	30761745	30776307	0.1284599421817907	5.77910744810896	3.0076607521937038	0.0027486852336855053	0.04992829483129849	2.994529445752488	TRUE
ENSG00000120318	64411	ARAP3	ARAP3	protein_coding	ArfGAP with RhoGAP domain, ankyrin repeat and PH domain 3 [Source:HGNC Symbol;Acc:HGNC:24097]	5	-1	141653401	141682230	0.2506843717310021	6.891200427687266	3.0078062014023477	0.002748937127582291	0.04992829483129849	2.994501490489774	TRUE
ENSG00000180370	5062	PAK2	PAK2	protein_coding	p21 (RAC1) activated kinase 2 [Source:HGNC Symbol;Acc:HGNC:8591]	3	1	196739857	196832647	0.15939710941858998	8.481486740983604	3.005952934398248	0.002755312476195797	0.049930023853541394	2.993794730299915	TRUE
ENSG00000143149	223	ALDH9A1	ALDH9A1	protein_coding	aldehyde dehydrogenase 9 family member A1 [Source:HGNC Symbol;Acc:HGNC:412]	1	-1	165662216	165698863	0.12804311278128466	5.458304865506076	3.005984860714789	0.0027557887539273246	0.049930023853541394	2.9937419909568375	TRUE
ENSG00000090470	10081	PDCD7	PDCD7	protein_coding	programmed cell death 7 [Source:HGNC Symbol;Acc:HGNC:8767]	15	-1	65117379	65133808	-0.1750263462273205	3.9020780781470883	-3.0036439103273085	0.0027627932603575037	0.049930023853541394	-2.992967325764108	TRUE
ENSG00000114126	7029	TFDP2	TFDP2	protein_coding	transcription factor Dp-2 [Source:HGNC Symbol;Acc:HGNC:11751]	3	-1	141944428	142149544	-0.18330116509501426	5.516227378726994	-3.0057330791058696	0.002764155024590558	0.049930023853541394	-2.992816929423807	TRUE
ENSG00000142235	114783	LMTK3	LMTK3	protein_coding	lemur tyrosine kinase 3 [Source:HGNC Symbol;Acc:HGNC:19295]	19	-1	48485271	48513935	-0.3267207502441791	2.1477014960936116	-3.0052651781742075	0.002765127360595194	0.049930023853541394	-2.992709583832673	TRUE
ENSG00000050730	79931	TNIP3	TNIP3	protein_coding	TNFAIP3 interacting protein 3 [Source:HGNC Symbol;Acc:HGNC:19315]	4	-1	121131408	121227466	-0.5081363005499862	0.3026964192698212	-3.0039508629201594	0.0027737531714585083	0.05002754121220108	-2.991758803775964	FALSE
ENSG00000105443	9266	CYTH2	CYTH2	protein_coding	cytohesin 2 [Source:HGNC Symbol;Acc:HGNC:9502]	19	1	48469208	48482314	0.1251175126205677	5.088333955344239	3.002905030297712	0.002779296832963944	0.05003998276860092	2.991149178221411	FALSE
ENSG00000111364	57696	DDX55	DDX55	protein_coding	DEAD-box helicase 55 [Source:HGNC Symbol;Acc:HGNC:20085]	12	1	123602077	123620943	-0.15835060015337632	4.413281838684036	-3.001970141682717	0.0027808951806159495	0.05003998276860092	-2.9909736173438892	FALSE
ENSG00000087074	23645	PPP1R15A	PPP1R15A	protein_coding	protein phosphatase 1 regulatory subunit 15A [Source:HGNC Symbol;Acc:HGNC:14375]	19	1	48872421	48876058	0.2265668756320034	6.124833987466373	3.0016756535986366	0.002790477692621909	0.05010451724866458	2.9899230124983878	FALSE
ENSG00000269439	NA	AC010618.3	AC010618.3	lncRNA	novel transcript	19	-1	17488990	17511889	-0.17940034832259943	3.351865351998365	-3.001055357065945	0.0027909420993389336	0.05010451724866458	-2.9898721797599697	FALSE
ENSG00000225032	NA	AL162586.1	AL162586.1	lncRNA	novel transcript	9	1	127816066	127822520	-0.3023139125603507	2.6739965755966386	-3.0019970198339014	0.002799852568210036	0.05020637362486228	-2.988898356292313	FALSE
ENSG00000171960	10465	PPIH	PPIH	protein_coding	peptidylprolyl isomerase H [Source:HGNC Symbol;Acc:HGNC:14651]	1	1	42658423	42676758	-0.18850408665195229	4.260889505126771	-2.9989018200403748	0.0028062544971960333	0.050221276985228526	-2.988200436428465	FALSE
ENSG00000134242	26191	PTPN22	PTPN22	protein_coding	protein tyrosine phosphatase non-receptor type 22 [Source:HGNC Symbol;Acc:HGNC:9652]	1	-1	113813811	113871753	-0.177515012775598	6.2250601916054125	-3.0011536503639076	0.0028071592512535063	0.050221276985228526	-2.9881019200365704	FALSE
ENSG00000170473	84305	PYM1	PYM1	protein_coding	PYM homolog 1, exon junction complex associated factor [Source:HGNC Symbol;Acc:HGNC:30258]	12	-1	55901413	55932618	-0.1407128169933154	4.080045040522305	-2.9982980031832027	0.002812237507858343	0.05025416588063451	-2.9875494990006635	FALSE
ENSG00000276900	NA	AC023157.3	AC023157.3	lncRNA	novel transcript, antisense to AMN1	12	1	31729117	31731204	0.3161339282147382	3.584749372840025	2.9970427913441666	0.0028368103503547625	0.050545017322281255	2.984889226265863	FALSE
ENSG00000012660	60481	ELOVL5	ELOVL5	protein_coding	ELOVL fatty acid elongase 5 [Source:HGNC Symbol;Acc:HGNC:21308]	6	-1	53267398	53349179	0.19026017750489643	8.506773751981966	2.9953353820487725	0.0028458842200654528	0.050545017322281255	2.9839121998700833	FALSE
ENSG00000127663	23030	KDM4B	KDM4B	protein_coding	lysine demethylase 4B [Source:HGNC Symbol;Acc:HGNC:29136]	19	1	4969113	5153598	0.21259721655049635	7.745663440477465	2.9960361413223517	0.0028466971507467445	0.050545017322281255	2.983824806664826	FALSE
ENSG00000172340	8801	SUCLG2	SUCLG2	protein_coding	succinate-CoA ligase GDP-forming beta subunit [Source:HGNC Symbol;Acc:HGNC:11450]	3	-1	67360460	67654614	-0.17380500810369437	6.143856072817774	-2.996518481154085	0.0028511552574657976	0.050545017322281255	-2.9833459476116166	FALSE
ENSG00000139154	121536	AEBP2	AEBP2	protein_coding	AE binding protein 2 [Source:HGNC Symbol;Acc:HGNC:24051]	12	1	19404045	19720801	-0.12120130058947254	6.112630334543786	-2.995634133085703	0.0028525800428584446	0.050545017322281255	-2.983193051145752	FALSE
ENSG00000181036	343413	FCRL6	FCRL6	protein_coding	Fc receptor like 6 [Source:HGNC Symbol;Acc:HGNC:31910]	1	1	159800511	159816257	-0.6868245119676426	3.543454346177953	-3.0010330221109744	0.0028576389980377115	0.050545017322281255	-2.982650727622024	FALSE
ENSG00000104679	203069	R3HCC1	R3HCC1	protein_coding	R3H domain and coiled-coil containing 1 [Source:HGNC Symbol;Acc:HGNC:27329]	8	1	23270120	23296279	-0.1756664564090329	2.9727178142574133	-2.992928417588375	0.0028593630119685717	0.050545017322281255	-2.9824661123667044	FALSE
ENSG00000234883	NA	MIR155HG	MIR155HG	lncRNA	MIR155 host gene [Source:HGNC Symbol;Acc:HGNC:35460]	21	1	25561909	25575168	-0.3344898719059085	1.1409613040279027	-2.993322898227623	0.0028613203939046065	0.050545017322281255	-2.982256630151105	FALSE
ENSG00000153982	284161	GDPD1	GDPD1	protein_coding	glycerophosphodiester phosphodiesterase domain containing 1 [Source:HGNC Symbol;Acc:HGNC:20883]	17	1	59220467	59275970	-0.23141802737581108	2.3407614556471232	-2.9922840866645255	0.002866312983859285	0.050545017322281255	-2.981722906844211	FALSE
ENSG00000178789	124599	CD300LB	CD300LB	protein_coding	CD300 molecule like family member b [Source:HGNC Symbol;Acc:HGNC:30811]	17	-1	74521174	74531475	0.21938800196391117	4.786760582075082	2.9944483178454275	0.0028681537423730923	0.050545017322281255	2.981526338189686	FALSE
ENSG00000133794	406	ARNTL	ARNTL	protein_coding	aryl hydrocarbon receptor nuclear translocator like [Source:HGNC Symbol;Acc:HGNC:701]	11	1	13276652	13387266	0.18744839400647795	6.59829590941284	2.9937815980504	0.0028686836084626595	0.050545017322281255	2.981469776849314	FALSE
ENSG00000164466	94081	SFXN1	SFXN1	protein_coding	sideroflexin 1 [Source:HGNC Symbol;Acc:HGNC:16085]	5	1	175477062	175529742	-0.20014662412031559	5.329332321350537	-2.993855382028025	0.0028703067491612933	0.050545017322281255	-2.9812965716293824	FALSE
ENSG00000163719	64419	MTMR14	MTMR14	protein_coding	myotubularin related protein 14 [Source:HGNC Symbol;Acc:HGNC:26190]	3	1	9649433	9702393	0.12094633948402578	6.137312671560068	2.9919610114659414	0.002875763934102839	0.050545017322281255	2.9807148907939687	FALSE
ENSG00000101246	10139	ARFRP1	ARFRP1	protein_coding	ADP ribosylation factor related protein 1 [Source:HGNC Symbol;Acc:HGNC:662]	20	-1	63698642	63708025	-0.15704927507293132	3.2438785151874314	-2.9905704387820347	0.0028779197166449314	0.050545017322281255	-2.980485383752521	FALSE
ENSG00000115875	6432	SRSF7	SRSF7	protein_coding	serine and arginine rich splicing factor 7 [Source:HGNC Symbol;Acc:HGNC:10789]	2	-1	38743599	38751494	-0.14701556276941474	6.171720884956085	-2.991402694253391	0.0028813418737318338	0.050545017322281255	-2.9801213791502024	FALSE
ENSG00000146833	89122	TRIM4	TRIM4	protein_coding	tripartite motif containing 4 [Source:HGNC Symbol;Acc:HGNC:16275]	7	-1	99876958	99919600	-0.10973541799298925	5.7198915558589585	-2.9924291356924573	0.002881783490417976	0.050545017322281255	-2.9800744344592784	FALSE
ENSG00000101019	55245	UQCC1	UQCC1	protein_coding	ubiquinol-cytochrome c reductase complex assembly factor 1 [Source:HGNC Symbol;Acc:HGNC:15891]	20	-1	35302566	35412031	-0.16544701830309094	4.702517304454353	-2.9895837791852378	0.0028908882258233963	0.050545017322281255	-2.979108044269971	FALSE
ENSG00000007341	54879	ST7L	ST7L	protein_coding	suppression of tumorigenicity 7 like [Source:HGNC Symbol;Acc:HGNC:18441]	1	-1	112523514	112620825	-0.16513682827731646	4.237778918995502	-2.9892068840895663	0.0028942047091991396	0.050545017322281255	-2.978756717986153	FALSE
ENSG00000116209	9528	TMEM59	TMEM59	protein_coding	transmembrane protein 59 [Source:HGNC Symbol;Acc:HGNC:1239]	1	-1	54026681	54053504	0.1348922236589445	7.47106798666985	2.989278123407111	0.0028983598663018546	0.050545017322281255	2.9783170664119263	FALSE
ENSG00000175054	545	ATR	ATR	protein_coding	ATR serine/threonine kinase [Source:HGNC Symbol;Acc:HGNC:882]	3	-1	142449007	142578733	-0.15870711263160686	5.981279939515369	-2.9902977458622595	0.0029008389002873106	0.050545017322281255	-2.9780550371008427	FALSE
ENSG00000173867	NA	AC013489.1	AC013489.1	protein_coding	novel transcript	15	-1	88459501	88546585	-0.3378723459723502	0.573753311811483	-2.987407774125144	0.0029036147643652817	0.050545017322281255	-2.9777618758533935	FALSE
ENSG00000139644	7009	TMBIM6	TMBIM6	protein_coding	transmembrane BAX inhibitor motif containing 6 [Source:HGNC Symbol;Acc:HGNC:11723]	12	1	49707725	49764934	0.1365799246212127	9.329120886226484	2.988599086387064	0.0029041266244969983	0.050545017322281255	2.977707845827294	FALSE
ENSG00000117419	79033	ERI3	ERI3	protein_coding	ERI1 exoribonuclease family member 3 [Source:HGNC Symbol;Acc:HGNC:17276]	1	-1	44221070	44355260	-0.20091866309977746	4.589063540307383	-2.987963974898065	0.002906274904987755	0.050545017322281255	-2.9774811761883946	FALSE
ENSG00000164182	91942	NDUFAF2	NDUFAF2	protein_coding	NADH:ubiquinone oxidoreductase complex assembly factor 2 [Source:HGNC Symbol;Acc:HGNC:28086]	5	1	60945205	61153026	-0.20822399906635436	4.012112002271854	-2.988330238452186	0.002906721388142278	0.050545017322281255	-2.9774340859975412	FALSE
ENSG00000101096	4773	NFATC2	NFATC2	protein_coding	nuclear factor of activated T cells 2 [Source:HGNC Symbol;Acc:HGNC:7776]	20	-1	51386957	51562831	-0.2786500486473633	6.385035372421391	-2.990049921496266	0.0029134014200261483	0.050604445045941304	-2.9767303359855757	FALSE
ENSG00000065526	23013	SPEN	SPEN	protein_coding	spen family transcriptional repressor [Source:HGNC Symbol;Acc:HGNC:17575]	1	1	15847707	15940456	0.12444226382893397	7.341317332533585	2.987172491796119	0.0029231052070306535	0.05063761779037968	2.9757106485295792	FALSE
ENSG00000175899	2	A2M	A2M	protein_coding	alpha-2-macroglobulin [Source:HGNC Symbol;Acc:HGNC:7]	12	-1	9067664	9116229	-0.515462279740401	0.017369576426420622	-2.986752379103017	0.0029237336119984597	0.05063761779037968	-2.9756447214203234	FALSE
ENSG00000068784	55133	SRBD1	SRBD1	protein_coding	S1 RNA binding domain 1 [Source:HGNC Symbol;Acc:HGNC:25521]	2	-1	45388680	45612165	0.2140863112990692	5.935253338552068	2.9865495062429677	0.002925105121538276	0.05063761779037968	2.9755008787583104	FALSE
ENSG00000101265	9770	RASSF2	RASSF2	protein_coding	Ras association domain family member 2 [Source:HGNC Symbol;Acc:HGNC:9883]	20	-1	4780023	4823608	0.21589700658200783	9.491628560029934	2.985971647130471	0.002940602605738803	0.050817651898523414	2.9738797799547467	FALSE
ENSG00000108799	2145	EZH1	EZH1	protein_coding	enhancer of zeste 1 polycomb repressive complex 2 subunit [Source:HGNC Symbol;Acc:HGNC:3526]	17	-1	42700275	42745049	0.1254386764708526	6.472404202589706	2.985006990544868	0.002942057340266522	0.050817651898523414	2.9737280094449483	FALSE
ENSG00000078403	8028	MLLT10	MLLT10	protein_coding	MLLT10 histone lysine methyltransferase DOT1L cofactor [Source:HGNC Symbol;Acc:HGNC:16063]	10	1	21524646	21743630	-0.10532488249353023	6.018974157670518	-2.9836488603519675	0.0029506168754333986	0.050879991577919205	-2.972836389031247	FALSE
ENSG00000157540	1859	DYRK1A	DYRK1A	protein_coding	dual specificity tyrosine phosphorylation regulated kinase 1A [Source:HGNC Symbol;Acc:HGNC:3091]	21	1	37365573	37526358	0.1287903700553228	7.773358471113898	2.983943781259467	0.002952226962808799	0.050879991577919205	2.972668934981094	FALSE
ENSG00000176083	257101	ZNF683	ZNF683	protein_coding	zinc finger protein 683 [Source:HGNC Symbol;Acc:HGNC:28495]	1	-1	26361634	26374522	-0.7848138390250763	1.9968318703682189	-2.9863292200327733	0.002973444679593883	0.05118879070497305	-2.9704699771340577	FALSE
ENSG00000126261	10054	UBA2	UBA2	protein_coding	ubiquitin like modifier activating enzyme 2 [Source:HGNC Symbol;Acc:HGNC:30661]	19	1	34428352	34471251	-0.14161152799629484	5.896763764792369	-2.981612622402706	0.0029798703973033954	0.051194949127344465	-2.969806854034483	FALSE
ENSG00000084070	64744	SMAP2	SMAP2	protein_coding	small ArfGAP2 [Source:HGNC Symbol;Acc:HGNC:25082]	1	1	40344850	40423326	0.31472129871580634	9.872130495854856	2.9797544939703577	0.002983466653337613	0.051194949127344465	2.969436295740616	FALSE
ENSG00000262943	NA	ALOX12P2	ALOX12P2	transcribed_unprocessed_pseudogene	arachidonate 12-lipoxygenase pseudogene 2 [Source:HGNC Symbol;Acc:HGNC:432]	17	1	6853861	6954107	-0.369516565278429	1.533512628727052	-2.982367139310086	0.002985324092888282	0.051194949127344465	-2.969245064700329	FALSE
ENSG00000225783	440823	MIAT	MIAT	lncRNA	myocardial infarction associated transcript [Source:HGNC Symbol;Acc:HGNC:33425]	22	1	26646411	26676475	-0.36796922925980047	3.624111643831815	-2.983492616307725	0.002987004639304155	0.051194949127344465	-2.9690721390504677	FALSE
ENSG00000157107	115548	FCHO2	FCHO2	protein_coding	FCH domain only 2 [Source:HGNC Symbol;Acc:HGNC:25180]	5	1	72956041	73090522	0.25917109566772734	6.108744566374951	2.9815104198949203	0.0029912381354896714	0.05121092132404006	2.968636911908271	FALSE
ENSG00000281100	NA	AC105749.1	AC105749.1	TEC	TEC	3	-1	36823151	36825158	0.3117387114923411	1.8515363625680676	2.9781211147273265	0.0029960792644220576	0.0512372496917867	2.9681399049195183	FALSE
ENSG00000088808	23368	PPP1R13B	PPP1R13B	protein_coding	protein phosphatase 1 regulatory subunit 13B [Source:HGNC Symbol;Acc:HGNC:14950]	14	-1	103733195	103847575	-0.21828973087165116	3.869132615608333	-2.9793730508011262	0.0030016102591854128	0.051275304768970194	-2.9675729698117985	FALSE
ENSG00000168229	5729	PTGDR	PTGDR	protein_coding	prostaglandin D2 receptor [Source:HGNC Symbol;Acc:HGNC:9591]	14	1	52267698	52276724	-0.45732873320919154	3.175280529890952	-2.982168536436826	0.0030097689177003284	0.05135811406210098	-2.9667384325768933	FALSE
ENSG00000065413	91526	ANKRD44	ANKRD44	protein_coding	ankyrin repeat domain 44 [Source:HGNC Symbol;Acc:HGNC:25259]	2	-1	196967017	197311173	0.13272322152091043	9.551788557285155	2.9786666317782466	0.00301471245042423	0.05138593936102224	2.9662337693318377	FALSE
ENSG00000151465	8872	CDC123	CDC123	protein_coding	cell division cycle 123 [Source:HGNC Symbol;Acc:HGNC:16827]	10	1	12195965	12250589	0.16394980403839288	6.878957972801919	2.976359329594106	0.0030204005517128446	0.0514238462029964	2.9656540295501883	FALSE
ENSG00000181826	768211	RELL1	RELL1	protein_coding	RELT like 1 [Source:HGNC Symbol;Acc:HGNC:27379]	4	-1	37590800	37686376	0.30434095818354834	6.646467381332042	2.97628704118474	0.0030259544327055337	0.0514238462029964	2.9650889298271292	FALSE
ENSG00000024862	25901	CCDC28A	CCDC28A	protein_coding	coiled-coil domain containing 28A [Source:HGNC Symbol;Acc:HGNC:21098]	6	1	138773509	138793319	0.14683429249338165	4.882251819720199	2.9761522915388046	0.003026882314701548	0.0514238462029964	2.9649946113616585	FALSE
ENSG00000168216	55788	LMBRD1	LMBRD1	protein_coding	LMBR1 domain containing 1 [Source:HGNC Symbol;Acc:HGNC:23038]	6	-1	69672757	69867236	0.14222792507853388	7.39464295206436	2.974720128444848	0.003042613384493798	0.05150840581953004	2.9633995612465074	FALSE
ENSG00000170522	79071	ELOVL6	ELOVL6	protein_coding	ELOVL fatty acid elongase 6 [Source:HGNC Symbol;Acc:HGNC:15829]	4	-1	110045846	110199199	-0.287931000375536	3.16615376305001	-2.9760262753262032	0.00304624572515457	0.05150840581953004	-2.9630323295666723	FALSE
ENSG00000180891	404093	CUEDC1	CUEDC1	protein_coding	CUE domain containing 1 [Source:HGNC Symbol;Acc:HGNC:31350]	17	-1	57861243	57955412	0.23521389387193548	5.036523166037407	2.9765476719755837	0.0030476117735646576	0.05150840581953004	2.962894324639982	FALSE
ENSG00000157193	7804	LRP8	LRP8	protein_coding	LDL receptor related protein 8 [Source:HGNC Symbol;Acc:HGNC:6700]	1	-1	53242364	53328469	-0.1893438331452244	3.1584165295998607	-2.9727493507596026	0.003048045594090055	0.05150840581953004	-2.962850509760847	FALSE
ENSG00000155849	9844	ELMO1	ELMO1	protein_coding	engulfment and cell motility 1 [Source:HGNC Symbol;Acc:HGNC:16286]	7	-1	36854361	37449249	0.1855272139233506	8.616056257036698	2.975960482859568	0.0030484634480258256	0.05150840581953004	2.9628083128477574	FALSE
ENSG00000239480	NA	AC073517.1	AC073517.1	lncRNA	novel transcript	7	-1	102426818	102434780	0.38481818036852716	0.47233133076930445	2.9743706472312215	0.003055622985896351	0.05157319709927998	2.962086126370849	FALSE
ENSG00000135407	10677	AVIL	AVIL	protein_coding	advillin [Source:HGNC Symbol;Acc:HGNC:14188]	12	-1	57797376	57818704	0.2904958049347579	5.715239365691623	2.9742274815454097	0.0030620736509851016	0.051607764380844606	2.961436764667089	FALSE
ENSG00000182700	492311	IGIP	IGIP	protein_coding	IgA inducing protein [Source:HGNC Symbol;Acc:HGNC:33847]	5	1	140125937	140129392	-0.22600849500601594	2.5885466609566588	-2.971478688817733	0.0030643253816490155	0.051607764380844606	-2.96121038600357	FALSE
ENSG00000036549	26009	AC118549.1	AC118549.1	protein_coding	zinc finger ZZ-type containing 3 [Source:NCBI gene;Acc:26009]	1	-1	77562416	77683419	-0.18010687231129197	5.415887122935263	-2.9721809066907543	0.0030701074578371582	0.05161919721728151	-2.960629776785632	FALSE
ENSG00000258352	NA	AC119044.1	AC119044.1	transcribed_processed_pseudogene	interferon induced transmembrane protein 3 (1-8U) (IFITM3) pseudogene	12	-1	47135498	47138370	-0.3007043581847635	2.1136546852742106	-2.9713922606748726	0.003071660049742172	0.05161919721728151	-2.960474042558692	FALSE
ENSG00000115211	8890	EIF2B4	EIF2B4	protein_coding	eukaryotic translation initiation factor 2B subunit delta [Source:HGNC Symbol;Acc:HGNC:3260]	2	-1	27364352	27370486	-0.13307764247118659	3.843739885078139	-2.967623241492308	0.0030966877680059512	0.0519497985051115	-2.9579734677960263	FALSE
ENSG00000101445	26051	PPP1R16B	PPP1R16B	protein_coding	protein phosphatase 1 regulatory subunit 16B [Source:HGNC Symbol;Acc:HGNC:15850]	20	1	38805697	38923024	-0.24715029412047507	5.949150339860089	-2.9703201644801314	0.003098031307925223	0.0519497985051115	-2.9578397535584875	FALSE
ENSG00000109762	83891	SNX25	SNX25	protein_coding	sorting nexin 25 [Source:HGNC Symbol;Acc:HGNC:21883]	4	1	185204237	185370185	-0.2674367843588823	3.8580726464276793	-2.9695090602283956	0.0031086270986239463	0.05204129013230279	-2.956787068771962	FALSE
ENSG00000140995	54849	DEF8	DEF8	protein_coding	differentially expressed in FDCP 8 homolog [Source:HGNC Symbol;Acc:HGNC:25969]	16	1	89947925	89968060	0.19681467174244904	6.447398111913338	2.968867462437024	0.003110197663119379	0.05204129013230279	2.956631312711234	FALSE
ENSG00000261471	NA	AC092145.1	AC092145.1	lncRNA	novel transcript, antisense to COTL1	16	1	84594393	84596826	0.37161014377756096	2.932997647061467	2.9669743995395526	0.003123823247902023	0.05221295517048306	2.955283037495588	FALSE
ENSG00000151575	374618	TEX9	TEX9	protein_coding	testis expressed 9 [Source:HGNC Symbol;Acc:HGNC:29585]	15	1	56244009	56445997	-0.25365320848783934	2.2929595371558684	-2.9648158427663445	0.00313102918891599	0.05226015164409862	-2.9545721632259982	FALSE
ENSG00000214688	414152	C10orf105	C10orf105	protein_coding	chromosome 10 open reading frame 105 [Source:HGNC Symbol;Acc:HGNC:20304]	10	-1	71711701	71737824	0.3968286327217747	3.519558272329268	2.965801901855234	0.003133385405777301	0.05226015164409862	2.954340043319542	FALSE
ENSG00000111906	51020	HDDC2	HDDC2	protein_coding	HD domain containing 2 [Source:HGNC Symbol;Acc:HGNC:21078]	6	-1	125219962	125302078	-0.19217401834405257	3.4597541421586984	-2.965523104565503	0.0031437278538576545	0.0523763294749582	-2.9533230477712222	FALSE
ENSG00000141076	84916	UTP4	UTP4	protein_coding	UTP4 small subunit processome component [Source:HGNC Symbol;Acc:HGNC:1983]	16	1	69131291	69231130	-0.18870135346259387	3.868426152670083	-2.9637748273721867	0.0031479005961331007	0.05238957741053704	-2.952913596192997	FALSE
ENSG00000213071	NA	LPAL2	LPAL2	transcribed_unprocessed_pseudogene	lipoprotein(a) like 2, pseudogene [Source:HGNC Symbol;Acc:HGNC:21210]	6	-1	160453428	160520269	-0.3605015611870124	1.9662249040277744	-2.964079098827138	0.0031547899534259817	0.052447960308242655	-2.952238657475365	FALSE
ENSG00000213967	730087	ZNF726	ZNF726	protein_coding	zinc finger protein 726 [Source:HGNC Symbol;Acc:HGNC:32462]	19	1	23914876	23945159	-0.3606503910014758	0.526375355761168	-2.9617991577384792	0.0031601283593754637	0.05247537256007504	-2.9517165861057753	FALSE
ENSG00000100445	56948	SDR39U1	SDR39U1	protein_coding	short chain dehydrogenase/reductase family 39U member 1 [Source:HGNC Symbol;Acc:HGNC:20275]	14	-1	24439766	24442905	-0.1698079137146209	4.450203865762921	-2.9620565473623293	0.0031632933798332523	0.05247537256007504	-2.9514074412359124	FALSE
ENSG00000102043	55613	MTMR8	MTMR8	protein_coding	myotubularin related protein 8 [Source:HGNC Symbol;Acc:HGNC:16825]	X	-1	64268081	64395452	-0.25024650900291645	3.2466470851425178	-2.9617601751037164	0.003167914695746074	0.05247537256007504	-2.950956558012002	FALSE
ENSG00000168434	91949	COG7	COG7	protein_coding	component of oligomeric golgi complex 7 [Source:HGNC Symbol;Acc:HGNC:18622]	16	-1	23388493	23453189	-0.13837881405179742	4.092762281191302	-2.9604081132104607	0.003172212495346096	0.05247537256007504	-2.950537776685485	FALSE
ENSG00000226849	NA	AL109811.1	AL109811.1	lncRNA	novel transcript	1	1	11068471	11073097	-0.32278246969309643	0.6322991719267577	-2.9601651603102135	0.0031736518301402725	0.05247537256007504	-2.9503976422441585	FALSE
ENSG00000116213	49856	WRAP73	WRAP73	protein_coding	WD repeat containing, antisense to TP73 [Source:HGNC Symbol;Acc:HGNC:12759]	1	-1	3630767	3652761	0.10611651057431626	4.3627936152215385	2.9600189407566275	0.0031802871241364125	0.05247537256007504	2.9497523744127596	FALSE
ENSG00000156931	23355	VPS8	VPS8	protein_coding	VPS8 subunit of CORVET complex [Source:HGNC Symbol;Acc:HGNC:29122]	3	1	184812143	185052614	0.1988567265404262	7.540498553937896	2.961875388998633	0.003182683172916791	0.05247537256007504	2.949519665423595	FALSE
ENSG00000160072	83858	ATAD3B	ATAD3B	protein_coding	ATPase family AAA domain containing 3B [Source:HGNC Symbol;Acc:HGNC:24007]	1	1	1471765	1497848	-0.201193078042313	3.532456050239818	-2.9605955622749693	0.0031835036799065576	0.05247537256007504	-2.9494400128647635	FALSE
ENSG00000198420	9747	TCAF1	TCAF1	protein_coding	TRPM8 channel associated factor 1 [Source:HGNC Symbol;Acc:HGNC:22201]	7	-1	143851375	143902198	-0.19193425311111723	2.839370801513064	-2.9583006337360374	0.0032070837980620764	0.05280793714622173	-2.9471588778752253	FALSE
ENSG00000101846	412	STS	STS	protein_coding	steroid sulfatase [Source:HGNC Symbol;Acc:HGNC:11425]	X	1	7147237	7804358	0.28307298921110124	3.6403731828067802	2.956457193433987	0.003218242215524839	0.05292447709413576	2.946084738363476	FALSE
ENSG00000012983	11183	MAP4K5	MAP4K5	protein_coding	mitogen-activated protein kinase kinase kinase kinase 5 [Source:HGNC Symbol;Acc:HGNC:6867]	14	-1	50418501	50561126	-0.14675944443525335	5.6655478646480315	-2.957051777385546	0.0032218176669242984	0.05292447709413576	-2.9457412736197313	FALSE
ENSG00000130703	9885	OSBPL2	OSBPL2	protein_coding	oxysterol binding protein like 2 [Source:HGNC Symbol;Acc:HGNC:15761]	20	1	62231922	62296213	0.20775497988802893	6.794158755729842	2.956472289551479	0.003226832478278455	0.05292447709413576	2.9452601259305093	FALSE
ENSG00000171608	5293	PIK3CD	PIK3CD	protein_coding	phosphatidylinositol-4,5-bisphosphate 3-kinase catalytic subunit delta [Source:HGNC Symbol;Acc:HGNC:8977]	1	1	9651731	9729114	0.15854386269161758	9.546407969529108	2.9562595805027536	0.003230913153151017	0.05292447709413576	2.9448691068000783	FALSE
ENSG00000118420	90025	UBE3D	UBE3D	protein_coding	ubiquitin protein ligase E3D [Source:HGNC Symbol;Acc:HGNC:21381]	6	-1	82892390	83065841	-0.24912358776529686	3.91120791202145	-2.957205408197539	0.0032312217012537272	0.05292447709413576	-2.944839559352887	FALSE
ENSG00000059377	6916	TBXAS1	TBXAS1	protein_coding	thromboxane A synthase 1 [Source:HGNC Symbol;Acc:HGNC:11609]	7	1	139777051	140020325	0.24252116832816206	9.812864505746196	2.9565714853709957	0.003237546430391935	0.052972133630600535	2.944234451002981	FALSE
ENSG00000167548	8085	KMT2D	KMT2D	protein_coding	lysine methyltransferase 2D [Source:HGNC Symbol;Acc:HGNC:7133]	12	-1	49018975	49059774	0.18903468525349076	7.6087064118568835	2.953617215835676	0.003243513048253446	0.052972506331540894	2.9436645909073826	FALSE
ENSG00000260997	NA	AC004847.1	AC004847.1	lncRNA	novel transcript, overlapping MYO1G	7	-1	44958999	44960909	-0.20788772296791036	3.9091639557480744	-2.9556021611985583	0.0032443995238839434	0.052972506331540894	-2.943580006847941	FALSE
ENSG00000014257	55	ACPP	ACPP	protein_coding	acid phosphatase, prostate [Source:HGNC Symbol;Acc:HGNC:125]	3	1	132317369	132368298	0.24816238519925182	5.596055450164903	2.954687971983488	0.0032880413568131127	0.05362861144640189	2.939441687271692	FALSE
ENSG00000090061	8812	CCNK	CCNK	protein_coding	cyclin K [Source:HGNC Symbol;Acc:HGNC:1596]	14	1	99481169	99535044	0.13203481501061543	6.239958366506763	2.949259257768519	0.0032938870704754797	0.05366752347704324	2.938891174808181	FALSE
ENSG00000172116	926	CD8B	CD8B	protein_coding	CD8b molecule [Source:HGNC Symbol;Acc:HGNC:1707]	2	-1	86815339	86861924	-0.4383726733670468	4.164687534490191	-2.9540935155479233	0.003312225344739775	0.05390968239481495	-2.9371699480174223	FALSE
ENSG00000151552	5860	QDPR	QDPR	protein_coding	quinoid dihydropteridine reductase [Source:HGNC Symbol;Acc:HGNC:9752]	4	-1	17460261	17512206	-0.2201173295066594	3.102864380194702	-2.94794829416655	0.0033203521537787306	0.05391379202066622	-2.936409941420638	FALSE
ENSG00000245648	NA	AC022075.1	AC022075.1	lncRNA	novel transcript, antisense to KLRK1	12	1	10363638	10398506	-0.45138113250319417	0.9197530503566733	-2.9484711571869604	0.0033209606694567973	0.05391379202066622	-2.936353102178458	FALSE
ENSG00000211771	NA	TRBJ2-7	TRBJ2-7	TR_J_gene	T cell receptor beta joining 2-7 [Source:HGNC Symbol;Acc:HGNC:12175]	7	1	142797456	142797502	-0.5042724465460449	-0.683212278654635	-2.945695530313416	0.0033229053685614666	0.05391379202066622	-2.9361715184642248	FALSE
ENSG00000065882	23216	TBC1D1	TBC1D1	protein_coding	TBC1 domain family member 1 [Source:HGNC Symbol;Acc:HGNC:11578]	4	1	37891084	38139175	0.21966537380803608	8.25476181204411	2.947397613772541	0.003327366462206761	0.053929760914617625	2.935755335131302	FALSE
ENSG00000131943	83636	C19orf12	C19orf12	protein_coding	chromosome 19 open reading frame 12 [Source:HGNC Symbol;Acc:HGNC:25443]	19	-1	29698886	29715789	-0.18290750893435082	4.640391297377657	-2.9478124293154773	0.003334318101093098	0.05397423828144497	-2.9351078162650985	FALSE
ENSG00000177192	80324	PUS1	PUS1	protein_coding	pseudouridine synthase 1 [Source:HGNC Symbol;Acc:HGNC:15508]	12	1	131929200	131945896	-0.18948603713797718	3.54912035971545	-2.9454323168843004	0.0033370701123013173	0.05397423828144497	-2.9348518164848856	FALSE
ENSG00000175489	126364	LRRC25	LRRC25	protein_coding	leucine rich repeat containing 25 [Source:HGNC Symbol;Acc:HGNC:29806]	19	-1	18391137	18397622	0.22021806204641692	7.361904875019582	2.9467715376240378	0.00334682459129832	0.05407562107877942	2.9339459734017748	FALSE
ENSG00000144560	9686	VGLL4	VGLL4	protein_coding	vestigial like family member 4 [Source:HGNC Symbol;Acc:HGNC:28966]	3	-1	11556069	11771350	-0.11906911975126011	5.426818218198008	-2.945791248918803	0.003354155485072553	0.054121813107449776	-2.933266775986487	FALSE
ENSG00000274712	NA	AC005332.4	AC005332.4	lncRNA	novel transcript	17	1	68205489	68207493	-0.27277233946154666	2.776079896771204	-2.9451364347236337	0.0033566619953173025	0.054121813107449776	-2.9330348612838493	FALSE
ENSG00000115165	9595	CYTIP	CYTIP	protein_coding	cytohesin 1 interacting protein [Source:HGNC Symbol;Acc:HGNC:9506]	2	-1	157414619	157488961	0.1811623489579972	7.710292414808399	2.9429198772767413	0.0033623998056055344	0.05415803051375643	2.932504563867677	FALSE
ENSG00000161021	9794	MAML1	MAML1	protein_coding	mastermind like transcriptional coactivator 1 [Source:HGNC Symbol;Acc:HGNC:13632]	5	1	179732822	179777283	0.12322951494564549	6.735027604182571	2.9421160353229556	0.00337190066008423	0.054222041387705346	2.931628289178376	FALSE
ENSG00000180992	64928	MRPL14	MRPL14	protein_coding	mitochondrial ribosomal protein L14 [Source:HGNC Symbol;Acc:HGNC:14279]	6	-1	44113451	44127452	-0.22870945772517137	2.2516944863698236	-2.9410236826687757	0.003373602274832019	0.054222041387705346	-2.931471584733701	FALSE
ENSG00000005436	6936	GCFC2	GCFC2	protein_coding	GC-rich sequence DNA-binding factor 2 [Source:HGNC Symbol;Acc:HGNC:1317]	2	-1	75652000	75710985	-0.20244330394037524	3.806333350669707	-2.9417304261296797	0.0033803124181759855	0.054222041387705346	-2.9308543374683214	FALSE
ENSG00000116473	5906	RAP1A	RAP1A	protein_coding	RAP1A, member of RAS oncogene family [Source:HGNC Symbol;Acc:HGNC:9855]	1	1	111542218	111716691	0.1326715235225855	8.577298617626239	2.9424558310183198	0.003380356780472637	0.054222041387705346	2.930850260418651	FALSE
ENSG00000083807	10998	SLC27A5	SLC27A5	protein_coding	solute carrier family 27 member 5 [Source:HGNC Symbol;Acc:HGNC:10999]	19	-1	58479512	58512413	-0.32473353055843	1.1666869199547156	-2.940038778657672	0.003384482384515992	0.05423054585292591	-2.930471315796567	FALSE
ENSG00000134830	27202	C5AR2	C5AR2	protein_coding	complement component 5a receptor 2 [Source:HGNC Symbol;Acc:HGNC:4527]	19	1	47332175	47347329	0.24168197973647398	6.615207733037413	2.942165627428861	0.003387879500450339	0.05423054585292591	2.930159599808029	FALSE
ENSG00000197329	57162	PELI1	PELI1	protein_coding	pellino E3 ubiquitin protein ligase 1 [Source:HGNC Symbol;Acc:HGNC:8827]	2	-1	64092652	64144420	0.25352113807886134	8.393435035916541	2.9404749187550325	0.0033941447904507578	0.05424106997981804	2.929585448692639	FALSE
ENSG00000039650	11284	PNKP	PNKP	protein_coding	polynucleotide kinase 3'-phosphatase [Source:HGNC Symbol;Acc:HGNC:9154]	19	-1	49859882	49878351	0.11758002606011697	5.154316400723327	2.9402436331010406	0.003395530845877334	0.05424106997981804	2.929458560944054	FALSE
ENSG00000185591	6667	SP1	SP1	protein_coding	Sp1 transcription factor [Source:HGNC Symbol;Acc:HGNC:11205]	12	1	53380176	53416446	0.1650746314888334	8.067360786835676	2.9384421650169386	0.0034138856987381352	0.05447816982832018	2.927782680680134	FALSE
ENSG00000271643	NA	AC112220.2	AC112220.2	lncRNA	novel transcript	3	-1	33793644	33798539	0.3441824004713482	0.10478051951007698	2.936549569000369	0.0034182982020075935	0.0544879629353016	2.9273810225862618	FALSE
ENSG00000130669	10298	PAK4	PAK4	protein_coding	p21 (RAC1) activated kinase 4 [Source:HGNC Symbol;Acc:HGNC:16059]	19	1	39125770	39182816	-0.1590899989431609	3.5267877664711587	-2.9363077172321224	0.003427870731210217	0.0544879629353016	-2.926511281593547	FALSE
ENSG00000100296	8563	THOC5	THOC5	protein_coding	THO complex 5 [Source:HGNC Symbol;Acc:HGNC:19074]	22	-1	29505879	29555216	0.18885636852330556	5.489960375253827	2.9365963149579666	0.0034378371603664432	0.0544879629353016	2.9256080977629084	FALSE
ENSG00000107290	23064	SETX	SETX	protein_coding	senataxin [Source:HGNC Symbol;Acc:HGNC:445]	9	-1	132261356	132354986	0.12744592826054735	8.226175533989288	2.937254219169596	0.0034379392847255336	0.0544879629353016	2.9255988553295444	FALSE
ENSG00000182985	23705	CADM1	CADM1	protein_coding	cell adhesion molecule 1 [Source:HGNC Symbol;Acc:HGNC:5951]	11	-1	115169218	115504957	-0.44130448092728214	1.8573992783862214	-2.9383062768700166	0.0034403875454901765	0.0544879629353016	-2.925377358217969	FALSE
ENSG00000122224	4063	LY9	LY9	protein_coding	lymphocyte antigen 9 [Source:HGNC Symbol;Acc:HGNC:6730]	1	1	160796074	160828261	-0.283826901971854	5.447505302994578	-2.9390959735179463	0.0034427143044961955	0.0544879629353016	-2.9251669864488763	FALSE
ENSG00000248712	283152	CCDC153	CCDC153	protein_coding	coiled-coil domain containing 153 [Source:HGNC Symbol;Acc:HGNC:27446]	11	-1	119189638	119196769	0.38285036844335896	0.7539125574027141	2.9360251323092244	0.003443777761070259	0.0544879629353016	2.9250708780936256	FALSE
ENSG00000167851	11314	CD300A	CD300A	protein_coding	CD300a molecule [Source:HGNC Symbol;Acc:HGNC:19319]	17	1	74466399	74484794	0.17710151968172205	7.290939569964486	2.936773788649499	0.003445018416702306	0.0544879629353016	2.9249587897644918	FALSE
ENSG00000144535	129563	DIS3L2	DIS3L2	protein_coding	DIS3 like 3'-5' exoribonuclease 2 [Source:HGNC Symbol;Acc:HGNC:28648]	2	1	231961245	232344350	-0.17118718140048284	5.372027978223601	-2.93550975589845	0.0034495129975947677	0.0544879629353016	-2.924553029586131	FALSE
ENSG00000068383	3632	INPP5A	INPP5A	protein_coding	inositol polyphosphate-5-phosphatase A [Source:HGNC Symbol;Acc:HGNC:6076]	10	1	132537787	132783480	0.2142872218883305	6.605388110138712	2.936371792282819	0.0034496279803021192	0.0544879629353016	2.924542655532335	FALSE
ENSG00000159433	57519	STARD9	STARD9	protein_coding	StAR related lipid transfer domain containing 9 [Source:HGNC Symbol;Acc:HGNC:19162]	15	1	42575606	42720998	-0.3085397827626486	2.925291984143486	-2.936109473638053	0.003461630029436751	0.05457354858395167	-2.9234615250739298	FALSE
ENSG00000099995	10291	SF3A1	SF3A1	protein_coding	splicing factor 3a subunit 1 [Source:HGNC Symbol;Acc:HGNC:10765]	22	-1	30331988	30356919	0.15811856019486825	7.283829776589348	2.934092236609891	0.003462083154316836	0.05457354858395167	2.9234207749894434	FALSE
ENSG00000166272	54838	WBP1L	WBP1L	protein_coding	WW domain binding protein 1 like [Source:HGNC Symbol;Acc:HGNC:23510]	10	1	102743948	102834516	0.11821890608906127	6.889509700102699	2.932157757994265	0.0034932311083533136	0.05500757245008107	2.920631169781932	FALSE
ENSG00000125746	24139	EML2	EML2	protein_coding	EMAP like 2 [Source:HGNC Symbol;Acc:HGNC:18035]	19	-1	45606994	45645629	-0.13371824204226535	4.8102431553765035	-2.931403617884267	0.0034967098469331397	0.05500757245008107	-2.9203210212290043	FALSE
ENSG00000083223	79670	TUT7	TUT7	protein_coding	terminal uridylyl transferase 7 [Source:HGNC Symbol;Acc:HGNC:25817]	9	-1	86287733	86354454	0.22800412282299298	8.121733046757562	2.9295074258555345	0.003518127117572122	0.05528841916986949	2.9184177172145644	FALSE
ENSG00000203993	NA	ARRDC1-AS1	ARRDC1-AS1	lncRNA	ARRDC1 antisense RNA 1 [Source:HGNC Symbol;Acc:HGNC:23395]	9	-1	137615332	137618906	-0.1607275703740525	2.635446988853589	-2.9264768287053524	0.0035329544556066926	0.0554643048948812	-2.9171062118412734	FALSE
ENSG00000235453	100129250	SMIM27	SMIM27	protein_coding	small integral membrane protein 27 [Source:HGNC Symbol;Acc:HGNC:31420]	9	1	32551144	32568621	0.21049149216030738	3.735651988543037	2.9269173562775688	0.003536470733095062	0.0554643048948812	2.916795925364568	FALSE
ENSG00000144426	65065	NBEAL1	NBEAL1	protein_coding	neurobeachin like 1 [Source:HGNC Symbol;Acc:HGNC:20681]	2	1	203014879	203226378	-0.1370413351892239	4.191024972499278	-2.9257299152510146	0.0035471295000152566	0.05550777372654654	-2.915857077031692	FALSE
ENSG00000263307	NA	AC007216.4	AC007216.4	lncRNA	novel transcript, antisense to GSPT1	16	1	11851649	11895611	-0.16890761336538507	4.075998002934565	-2.926373219711953	0.0035497345846559575	0.05550777372654654	-2.9156280056223336	FALSE
ENSG00000027869	9047	SH2D2A	SH2D2A	protein_coding	SH2 domain containing 2A [Source:HGNC Symbol;Acc:HGNC:10821]	1	-1	156806243	156816862	-0.34276369239291204	4.240644193177451	-2.9276472574915893	0.0035535228236464127	0.05550777372654654	-2.915295169342522	FALSE
ENSG00000089902	23186	RCOR1	RCOR1	protein_coding	REST corepressor 1 [Source:HGNC Symbol;Acc:HGNC:17441]	14	1	102592649	102730561	0.17453850082808398	7.378981195068168	2.92714735288477	0.0035535567861814657	0.05550777372654654	2.9152921868400754	FALSE
ENSG00000285693	NA	AP002381.2	AP002381.2	lncRNA	Novel transcript	11	-1	72793624	72814054	0.2773614105475213	7.458036823843848	2.926072876399784	0.003571289382951663	0.05572864146776986	2.9137384860147866	FALSE
ENSG00000128654	10651	MTX2	MTX2	protein_coding	metaxin 2 [Source:HGNC Symbol;Acc:HGNC:7506]	2	1	176269395	176338025	-0.1962200061196948	3.245838253078857	-2.9227883490270927	0.003579753459601377	0.05574993640587152	-2.9129993504555927	FALSE
ENSG00000154429	126731	CCSAP	CCSAP	protein_coding	centriole, cilia and spindle associated protein [Source:HGNC Symbol;Acc:HGNC:29578]	1	-1	229321011	229343294	0.18041748520870726	5.247301281932558	2.9237420556891314	0.003584536724983968	0.05574993640587152	2.912582348874629	FALSE
ENSG00000007923	55735	DNAJC11	DNAJC11	protein_coding	DnaJ heat shock protein family (Hsp40) member C11 [Source:HGNC Symbol;Acc:HGNC:25570]	1	-1	6634168	6701924	-0.14527705571082095	4.914794631046095	-2.922506213623156	0.003588206077890416	0.05574993640587152	-2.9122628003068636	FALSE
ENSG00000164463	153222	CREBRF	CREBRF	protein_coding	CREB3 regulatory factor [Source:HGNC Symbol;Acc:HGNC:24050]	5	1	173056352	173139284	0.19874975422546282	7.5440056625607035	2.9223199996246407	0.0035897062018239055	0.05574993640587152	2.91213224639204	FALSE
ENSG00000102572	8428	STK24	STK24	protein_coding	serine/threonine kinase 24 [Source:HGNC Symbol;Acc:HGNC:11403]	13	-1	98445185	98577940	0.10372246441256028	7.4961618170299085	2.9239301644868565	0.0035952687881356128	0.05574993640587152	2.9116485742306746	FALSE
ENSG00000163466	10109	ARPC2	ARPC2	protein_coding	actin related protein 2/3 complex subunit 2 [Source:HGNC Symbol;Acc:HGNC:705]	2	1	218217141	218254356	0.13983648411104177	9.369105073041544	2.922218449977487	0.003597111067566686	0.05574993640587152	2.9114885363251255	FALSE
ENSG00000259448	NA	LINC02352	LINC02352	lncRNA	long intergenic non-protein coding RNA 2352 [Source:HGNC Symbol;Acc:HGNC:53274]	15	1	31215622	31224445	0.24250873994982935	3.4973344194695537	2.923256326276192	0.0035978135737397584	0.05574993640587152	2.91142752959428	FALSE
ENSG00000118246	22868	FASTKD2	FASTKD2	protein_coding	FAST kinase domains 2 [Source:HGNC Symbol;Acc:HGNC:29160]	2	1	206765357	206796189	-0.17719613401739043	4.230516035909628	-2.920705088114194	0.0036118228338601933	0.055908316339293135	-2.9102132004721954	FALSE
ENSG00000148572	29982	NRBF2	NRBF2	protein_coding	nuclear receptor binding factor 2 [Source:HGNC Symbol;Acc:HGNC:19692]	10	1	63133247	63155031	0.25654826687468457	7.2241608481596495	2.9203170751351397	0.0036152434587267755	0.055908316339293135	2.9099173498943687	FALSE
ENSG00000153815	80790	CMIP	CMIP	protein_coding	c-Maf inducing protein [Source:HGNC Symbol;Acc:HGNC:24319]	16	1	81445170	81711762	0.1518672783645414	8.706908150835764	2.920727987115787	0.0036244299603307504	0.05596779106374732	2.9091240655534745	FALSE
ENSG00000177453	167359	NIM1K	NIM1K	protein_coding	NIM1 serine/threonine protein kinase [Source:HGNC Symbol;Acc:HGNC:28646]	5	1	43192071	43280850	-0.3158060709520114	0.6118142544589678	-2.9179277904895384	0.003627057243162371	0.05596779106374732	-2.9088975273924804	FALSE
ENSG00000272333	9757	KMT2B	KMT2B	protein_coding	lysine methyltransferase 2B [Source:HGNC Symbol;Acc:HGNC:15840]	19	1	35718019	35738878	0.12631325725036646	6.483253601377835	2.9179867522002754	0.003634111893660557	0.05596779106374732	2.9082899758055794	FALSE
ENSG00000105483	22900	CARD8	CARD8	protein_coding	caspase recruitment domain family member 8 [Source:HGNC Symbol;Acc:HGNC:17057]	19	-1	48180770	48255946	0.17320606907696323	8.52586655058699	2.9193015203439843	0.003634146483109272	0.05596779106374732	2.9082869995805676	FALSE
ENSG00000261609	8139	GAN	GAN	protein_coding	gigaxonin [Source:HGNC Symbol;Acc:HGNC:4137]	16	1	81314966	81380198	-0.15269198089445135	3.664169431886629	-2.917606655368121	0.0036381694884960168	0.05596779106374732	-2.9079410185003223	FALSE
ENSG00000240890	NA	AC020633.1	AC020633.1	processed_pseudogene	G2/M-phase specific E3 ubiquitin ligase (G2E3) pseudogene	3	1	132386522	132389074	0.4865341474333496	-0.22907326021587032	2.917560496660459	0.0036407389067965347	0.05596779106374732	2.9077202288727766	FALSE
ENSG00000237945	NA	LINC00649	LINC00649	lncRNA	long intergenic non-protein coding RNA 649 [Source:HGNC Symbol;Acc:HGNC:44305]	21	1	33915534	33977691	-0.33510598306414074	5.301805866471787	-2.919972171450431	0.003663552473684689	0.05626273506863685	-2.9057660538302983	FALSE
ENSG00000092199	3183	HNRNPC	HNRNPC	protein_coding	heterogeneous nuclear ribonucleoprotein C (C1/C2) [Source:HGNC Symbol;Acc:HGNC:5035]	14	-1	21209136	21269494	0.09038041849461109	8.76889279391153	2.9155997579642983	0.003667525252768007	0.056268035801864055	2.905426883440111	FALSE
ENSG00000146433	57583	TMEM181	TMEM181	protein_coding	transmembrane protein 181 [Source:HGNC Symbol;Acc:HGNC:20958]	6	1	158536436	158635428	-0.17084392099890344	5.9157627232215075	-2.9169964501835475	0.0036750296998806107	0.05631248524977761	-2.9047871124056925	FALSE
ENSG00000172273	25988	HINFP	HINFP	protein_coding	histone H4 transcription factor [Source:HGNC Symbol;Acc:HGNC:17850]	11	1	119121580	119136059	-0.10627843429368733	4.032523941597491	-2.9143481864332426	0.0036776834219602035	0.05631248524977761	-2.904561160884168	FALSE
ENSG00000228863	NA	AL121985.1	AL121985.1	lncRNA	novel transcript, antisense to CD48	1	1	160670778	160699761	-0.2920014443935881	2.0233421342406386	-2.914842397150285	0.0036819385738423856	0.05632204064977243	-2.9041991646411565	FALSE
ENSG00000186017	84924	ZNF566	ZNF566	protein_coding	zinc finger protein 566 [Source:HGNC Symbol;Acc:HGNC:25919]	19	-1	36445119	36489902	-0.22120973141759537	3.3385766596241413	-2.914074472461566	0.003688643843367686	0.05636901936401594	-2.9036295020766305	FALSE
ENSG00000255135	NA	AP002360.1	AP002360.1	lncRNA	novel transcript	11	-1	76435559	76444687	-0.25418102156207856	1.242387846056523	-2.9120695887280124	0.0036944248437579584	0.056375154093077494	-2.9031391183254973	FALSE
ENSG00000163602	23429	RYBP	RYBP	protein_coding	RING1 and YY1 binding protein [Source:HGNC Symbol;Acc:HGNC:10480]	3	-1	72371825	72446621	0.20029494029029582	7.232814978339586	2.91366972240001	0.0036963143390277746	0.056375154093077494	2.9029789897609906	FALSE
ENSG00000027001	4285	MIPEP	MIPEP	protein_coding	mitochondrial intermediate peptidase [Source:HGNC Symbol;Acc:HGNC:7104]	13	-1	23730189	23889400	-0.21183419387876645	2.977900952991152	-2.912220676676984	0.0037085144246542688	0.05650566526602393	-2.9019468601721043	FALSE
ENSG00000163508	8320	EOMES	EOMES	protein_coding	eomesodermin [Source:HGNC Symbol;Acc:HGNC:3372]	3	-1	27715949	27722711	-0.46106686921631157	3.848403549400394	-2.914980064098678	0.00372845517258111	0.05675374698911246	-2.9002664961448366	FALSE
ENSG00000069966	10681	GNB5	GNB5	protein_coding	G protein subunit beta 5 [Source:HGNC Symbol;Acc:HGNC:4401]	15	-1	52115105	52191369	-0.17339283781920134	4.86271902044295	-2.91216619570589	0.0037360617138691102	0.056813777690023305	-2.899627661065733	FALSE
ENSG00000183323	202243	CCDC125	CCDC125	protein_coding	coiled-coil domain containing 125 [Source:HGNC Symbol;Acc:HGNC:28924]	5	-1	69280175	69332809	0.21828546617827982	5.959034537845737	2.9119754306575634	0.0037426233266217718	0.0568578162774048	2.8990775333729717	FALSE
ENSG00000166529	7589	ZSCAN21	ZSCAN21	protein_coding	zinc finger and SCAN domain containing 21 [Source:HGNC Symbol;Acc:HGNC:13104]	7	1	100049774	100065040	-0.19812311554198314	1.8957858340068596	-2.9075345074104715	0.003754095496601963	0.056926617908460195	-2.8981178058687016	FALSE
ENSG00000254087	4067	LYN	LYN	protein_coding	LYN proto-oncogene, Src family tyrosine kinase [Source:HGNC Symbol;Acc:HGNC:6735]	8	1	55879835	56014169	0.21070317736708333	10.702298929683671	2.9090060914255527	0.0037544923035494025	0.056926617908460195	2.898084657903527	FALSE
ENSG00000204396	80737	VWA7	VWA7	protein_coding	von Willebrand factor A domain containing 7 [Source:HGNC Symbol;Acc:HGNC:13939]	6	-1	31765590	31777328	0.3208804706022511	0.6401856857109612	2.907318925336821	0.0037641492922925	0.056953484418444514	2.8972789245108888	FALSE
ENSG00000249637	NA	AC008438.1	AC008438.1	lncRNA	novel transcript	5	-1	140370891	140401460	-0.19548069329089524	2.4582082614355625	-2.9062985013340277	0.003768182380117356	0.056953484418444514	-2.8969429788097316	FALSE
ENSG00000167461	4218	RAB8A	RAB8A	protein_coding	RAB8A, member RAS oncogene family [Source:HGNC Symbol;Acc:HGNC:7007]	19	1	16111889	16134234	0.1315409922287607	6.8347078921041495	2.908032124171949	0.0037711321666486796	0.056953484418444514	2.8966974761319357	FALSE
ENSG00000176209	114926	SMIM19	SMIM19	protein_coding	small integral membrane protein 19 [Source:HGNC Symbol;Acc:HGNC:25166]	8	1	42541155	42555193	-0.15538295577581573	3.519294703344206	-2.906160671156647	0.003773635471971792	0.056953484418444514	-2.8964892697286357	FALSE
ENSG00000240891	257068	PLCXD2	PLCXD2	protein_coding	phosphatidylinositol specific phospholipase C X domain containing 2 [Source:HGNC Symbol;Acc:HGNC:26462]	3	1	111674676	111846447	-0.26286485382843283	3.2866925374777263	-2.9079896887625094	0.0037746232984437467	0.056953484418444514	-2.8964071441743564	FALSE
ENSG00000273221	NA	AL355816.2	AL355816.2	lncRNA	novel transcript, antisense to CEPT1	1	-1	111184415	111185061	-0.23237942897895536	3.7228717889273533	-2.9071456260360375	0.003780763741863032	0.05699069620994897	-2.895897079893711	FALSE
ENSG00000087299	79944	L2HGDH	L2HGDH	protein_coding	L-2-hydroxyglutarate dehydrogenase [Source:HGNC Symbol;Acc:HGNC:20499]	14	-1	50237563	50312229	-0.22673427826572956	2.7113354933711804	-2.9040709182181876	0.0037961889313037865	0.0571676568091777	-2.894619078948434	FALSE
ENSG00000254662	NA	AP000781.1	AP000781.1	lncRNA	novel transcript	11	1	57325603	57327958	-0.48174461365201066	-0.5581821828917108	-2.902800696539053	0.003807414050148913	0.05725060377224662	-2.8936920235849337	FALSE
ENSG00000157216	23648	SSBP3	SSBP3	protein_coding	single stranded DNA binding protein 3 [Source:HGNC Symbol;Acc:HGNC:15674]	1	-1	54225432	54413479	-0.15846069846065536	6.9742207314799955	-2.90574757942851	0.0038090789177331256	0.05725060377224662	-2.893554737759064	FALSE
ENSG00000221926	10626	TRIM16	TRIM16	protein_coding	tripartite motif containing 16 [Source:HGNC Symbol;Acc:HGNC:17241]	17	-1	15627960	15684311	-0.23435694979129496	2.3024414740956853	-2.9037520710549356	0.0038152413047912318	0.05727361204250572	-2.8930470581648833	FALSE
ENSG00000249662	NA	LINC02218	LINC02218	protein_coding	long intergenic non-protein coding RNA 2218 [Source:HGNC Symbol;Acc:HGNC:53085]	5	1	17444010	17486829	0.4173112917578887	4.943855784406	2.9044351444097924	0.0038179946394140234	0.05727361204250572	2.8928204693504393	FALSE
ENSG00000131480	314	AOC2	AOC2	protein_coding	amine oxidase copper containing 2 [Source:HGNC Symbol;Acc:HGNC:549]	17	1	42844580	42850707	0.3107505583268835	3.422351903320238	2.903373742183854	0.0038251867524854827	0.05730704878976054	2.8922292859165286	FALSE
ENSG00000090612	10795	ZNF268	ZNF268	protein_coding	zinc finger protein 268 [Source:HGNC Symbol;Acc:HGNC:13061]	12	1	133181409	133214831	-0.1975941683724196	3.4099114033432323	-2.9025370065469684	0.0038276128261357694	0.05730704878976054	-2.892030093240025	FALSE
ENSG00000070610	57704	GBA2	GBA2	protein_coding	glucosylceramidase beta 2 [Source:HGNC Symbol;Acc:HGNC:18986]	9	-1	35736866	35749228	0.10565999365828649	5.882575486077834	2.903397846222163	0.0038335854401323043	0.05733558543884715	2.891540200419442	FALSE
ENSG00000205018	100129697	AC092384.1	AC092384.1	lncRNA	uncharacterized LOC100129697 [Source:NCBI gene;Acc:100129697]	16	1	88939789	88951524	0.2731892213008653	2.338288506207611	2.902049790499756	0.003839540550897617	0.05733558543884715	2.8910524332020464	FALSE
ENSG00000253736	NA	AC022217.3	AC022217.3	lncRNA	novel transcript, antisense to DUSP1	5	1	172762980	172782334	0.3133730996420554	2.232285513392703	2.901160590665008	0.003840608166524543	0.05733558543884715	2.8909650603241364	FALSE
ENSG00000260729	NA	AC009690.1	AC009690.1	protein_coding	novel protein	15	-1	72284727	72375981	-0.173483707508427	5.080355219669238	-2.9002754993647226	0.003855711606099986	0.05746664494882487	-2.889731364368404	FALSE
ENSG00000154743	80746	TSEN2	TSEN2	protein_coding	tRNA splicing endonuclease subunit 2 [Source:HGNC Symbol;Acc:HGNC:28422]	3	1	12484432	12539623	-0.20373149268515522	3.6328957813040907	-2.9006015572881294	0.003857755262210688	0.05746664494882487	-2.889564769532137	FALSE
ENSG00000224078	NA	SNHG14	SNHG14	lncRNA	small nucleolar RNA host gene 14 [Source:HGNC Symbol;Acc:HGNC:37462]	15	1	24978583	25420336	-0.28290565106153487	4.790140623590088	-2.9022830650829166	0.003860501839770196	0.05746664494882487	-2.889341000159061	FALSE
ENSG00000037757	84245	MRI1	MRI1	protein_coding	methylthioribose-1-phosphate isomerase 1 [Source:HGNC Symbol;Acc:HGNC:28469]	19	1	13764522	13774282	-0.1941529757060949	3.8156240941645336	-2.899646966929875	0.003867946175235227	0.05748145436747095	-2.888735221151455	FALSE
ENSG00000223508	NA	RPL23AP53	RPL23AP53	transcribed_processed_pseudogene	ribosomal protein L23a pseudogene 53 [Source:HGNC Symbol;Acc:HGNC:35921]	8	-1	213186	232231	-0.2678206293207739	1.1229880901558134	-2.897275460009725	0.0038784095725799537	0.05748145436747095	-2.8878855556184497	FALSE
ENSG00000100029	23481	PES1	PES1	protein_coding	pescadillo ribosomal biogenesis factor 1 [Source:HGNC Symbol;Acc:HGNC:8848]	22	-1	30576625	30607083	-0.1660843605167388	4.220885563305488	-2.8978630343028633	0.003879711629342408	0.05748145436747095	-2.887779969646518	FALSE
ENSG00000234506	NA	LINC01506	LINC01506	lncRNA	long intergenic non-protein coding RNA 1506 [Source:HGNC Symbol;Acc:HGNC:51187]	9	-1	68543541	68546589	0.3469940150659103	3.559767965793662	2.900138530186497	0.003879966958850361	0.05748145436747095	2.8877592683225357	FALSE
ENSG00000140199	9990	SLC12A6	SLC12A6	protein_coding	solute carrier family 12 member 6 [Source:HGNC Symbol;Acc:HGNC:10914]	15	-1	34229784	34338060	0.21046066664256813	9.102918226612287	2.898366012614607	0.0038800259636865508	0.05748145436747095	2.8877544845695957	FALSE
ENSG00000120458	79684	MSANTD2	MSANTD2	protein_coding	Myb/SANT DNA binding domain containing 2 [Source:HGNC Symbol;Acc:HGNC:26266]	11	-1	124766498	124800673	-0.20489206591404585	3.869700737182047	-2.8970715831742777	0.003891435237531349	0.057553099938289554	-2.88683072954552	FALSE
ENSG00000141574	6398	SECTM1	SECTM1	protein_coding	secreted and transmembrane 1 [Source:HGNC Symbol;Acc:HGNC:10707]	17	-1	82321024	82334074	0.3378193459835259	7.670494888415217	2.8965285893279074	0.0038985585318989553	0.057553099938289554	2.8862552367216527	FALSE
ENSG00000211804	NA	TRDV1	TRDV1	TR_V_gene	T cell receptor delta variable 1 [Source:HGNC Symbol;Acc:HGNC:12262]	14	1	22096032	22096619	-0.6443522738667251	0.33870991543611617	-2.897695251297477	0.0038990702872768695	0.057553099938289554	-2.8862139286533353	FALSE
ENSG00000149179	79096	C11orf49	C11orf49	protein_coding	chromosome 11 open reading frame 49 [Source:HGNC Symbol;Acc:HGNC:28720]	11	1	46936689	47164385	-0.18571385960440612	4.523893849934289	-2.8962069295967505	0.0039014281209126672	0.057553099938289554	-2.8860236717174983	FALSE
ENSG00000141664	54877	ZCCHC2	ZCCHC2	protein_coding	zinc finger CCHC-type containing 2 [Source:HGNC Symbol;Acc:HGNC:22916]	18	1	62523025	62587709	0.30909031909674045	6.663462865534235	2.8958251375026745	0.0039056279864024433	0.057553099938289554	2.8856850371704117	FALSE
ENSG00000183666	728411	GUSBP1	GUSBP1	transcribed_unprocessed_pseudogene	GUSB pseudogene 1 [Source:HGNC Symbol;Acc:HGNC:13670]	5	1	21341833	21589372	-0.21232610885425185	4.526691972167757	-2.897374248894678	0.003907124894269802	0.057553099938289554	-2.8855644216527643	FALSE
ENSG00000168393	1841	DTYMK	DTYMK	protein_coding	deoxythymidylate kinase [Source:HGNC Symbol;Acc:HGNC:3061]	2	-1	241675747	241686944	-0.20334537057767088	2.7923577377017095	-2.894380246105989	0.003911578709140963	0.05756403923860102	-2.885205797134329	FALSE
ENSG00000136999	4856	CCN3	CCN3	protein_coding	cellular communication network factor 3 [Source:HGNC Symbol;Acc:HGNC:7885]	8	1	119416446	119424434	0.4568712588011805	3.829232594943938	2.894130450698806	0.0039245238279123984	0.05769980008980968	2.8841655479897708	FALSE
ENSG00000103227	64788	LMF1	LMF1	protein_coding	lipase maturation factor 1 [Source:HGNC Symbol;Acc:HGNC:14154]	16	-1	853634	981318	-0.21893688790688337	5.366546989284723	-2.8950401482302195	0.003935871546672334	0.05781184049283576	-2.88325622344064	FALSE
ENSG00000085511	4216	MAP3K4	MAP3K4	protein_coding	mitogen-activated protein kinase kinase kinase 4 [Source:HGNC Symbol;Acc:HGNC:6856]	6	1	160991727	161117385	-0.17131090250091852	5.078789171787534	-2.8922586767305845	0.003946294505844618	0.057829385309394236	-2.882423097865394	FALSE
ENSG00000132485	9406	ZRANB2	ZRANB2	protein_coding	zinc finger RANBP2-type containing 2 [Source:HGNC Symbol;Acc:HGNC:13058]	1	-1	71063291	71081289	-0.13220912289069098	6.216962510108914	-2.8933227792752665	0.003950107653484524	0.057829385309394236	-2.8821188054158506	FALSE
ENSG00000197746	5660	PSAP	PSAP	protein_coding	prosaposin [Source:HGNC Symbol;Acc:HGNC:9498]	10	-1	71816298	71851325	0.18099722425836795	10.46817091541029	2.8936456646820785	0.003953685828547666	0.057829385309394236	2.881833506482037	FALSE
ENSG00000177738	NA	AC025171.1	AC025171.1	lncRNA	novel transcript, sense overlapping to ANXA2R	5	-1	43013060	43067452	-0.1331372224446734	3.5405505411765446	-2.8914090327130357	0.003953777159296951	0.057829385309394236	-2.8818262274689395	FALSE
ENSG00000096433	3710	ITPR3	ITPR3	protein_coding	inositol 1,4,5-trisphosphate receptor type 3 [Source:HGNC Symbol;Acc:HGNC:6182]	6	1	33620365	33696574	-0.2577854484570361	4.885564862901047	-2.8938446073641417	0.003957679722222669	0.057829385309394236	-2.881515337805055	FALSE
ENSG00000004660	84254	CAMKK1	CAMKK1	protein_coding	calcium/calmodulin dependent protein kinase kinase 1 [Source:HGNC Symbol;Acc:HGNC:1469]	17	-1	3860315	3894891	0.2722597744302302	4.7350826049811685	2.8923009570513547	0.003959435703602391	0.057829385309394236	2.881375541954291	FALSE
ENSG00000105176	8725	URI1	URI1	protein_coding	URI1 prefoldin like chaperone [Source:HGNC Symbol;Acc:HGNC:13236]	19	1	29923644	30016612	-0.17932413025991778	5.7153049704884635	-2.892151931494804	0.00396722142986306	0.05788597380378352	-2.8807563880509095	FALSE
ENSG00000139428	326625	MMAB	MMAB	protein_coding	metabolism of cobalamin associated B [Source:HGNC Symbol;Acc:HGNC:19331]	12	-1	109553715	109573580	-0.22833235565450538	2.5340266970904244	-2.8907072313336246	0.003970774039534889	0.05788597380378352	-2.8804742360125872	FALSE
ENSG00000196968	170384	FUT11	FUT11	protein_coding	fucosyltransferase 11 [Source:HGNC Symbol;Acc:HGNC:19233]	10	1	73772276	73780251	-0.20121356301882365	4.849695409163886	-2.8908424968110413	0.003996841725565941	0.05821127887817212	-2.8784108960930532	FALSE
ENSG00000127804	79066	METTL16	METTL16	protein_coding	methyltransferase like 16 [Source:HGNC Symbol;Acc:HGNC:28484]	17	-1	2405562	2511891	-0.17525374641006763	5.076502702013375	-2.8880605009305347	0.004010406030655887	0.058299889121594374	-2.877342066763662	FALSE
ENSG00000170876	79188	TMEM43	TMEM43	protein_coding	transmembrane protein 43 [Source:HGNC Symbol;Acc:HGNC:28472]	3	1	14124940	14143679	0.18446123983999918	5.178298316039193	2.8873052512013384	0.004012764196975273	0.058299889121594374	2.877156584823939	FALSE
ENSG00000198624	26112	CCDC69	CCDC69	protein_coding	coiled-coil domain containing 69 [Source:HGNC Symbol;Acc:HGNC:24487]	5	-1	151181052	151224093	0.12245748711328464	7.319590358688583	2.888055137826041	0.004015997224020592	0.058299889121594374	2.8769024513489367	FALSE
ENSG00000136002	50649	ARHGEF4	ARHGEF4	protein_coding	Rho guanine nucleotide exchange factor 4 [Source:HGNC Symbol;Acc:HGNC:684]	2	1	130836916	131047263	0.371431086299574	1.787222038025633	2.887298130365064	0.004017960252142633	0.058299889121594374	2.876748237291977	FALSE
ENSG00000010803	22955	SCMH1	SCMH1	protein_coding	Scm polycomb group protein homolog 1 [Source:HGNC Symbol;Acc:HGNC:19003]	1	-1	41027200	41242154	-0.17858309224725488	4.9722662161688715	-2.886030211038854	0.004028088103487113	0.058331989194574656	-2.8759536858146753	FALSE
ENSG00000112531	9444	QKI	QKI	protein_coding	QKI, KH domain containing RNA binding [Source:HGNC Symbol;Acc:HGNC:21100]	6	1	163414000	163578592	0.17720578247985408	8.19232344927416	2.887212381603709	0.004029876420532559	0.058331989194574656	2.8758135769595836	FALSE
ENSG00000078747	83737	ITCH	ITCH	protein_coding	itchy E3 ubiquitin protein ligase [Source:HGNC Symbol;Acc:HGNC:13890]	20	1	34363241	34540748	0.11448992180107087	7.416476642860082	2.8864503017541496	0.004034316060959389	0.058331989194574656	2.875465989336674	FALSE
ENSG00000151413	80224	NUBPL	NUBPL	protein_coding	nucleotide binding protein like [Source:HGNC Symbol;Acc:HGNC:20278]	14	1	31489956	31861224	-0.2172795714204998	4.21937687003879	-2.886114521049647	0.0040352152927457035	0.058331989194574656	-2.8753956291150606	FALSE
ENSG00000172543	1521	CTSW	CTSW	protein_coding	cathepsin W [Source:HGNC Symbol;Acc:HGNC:2546]	11	1	65879837	65883741	-0.39936124831393993	5.359988883026289	-2.888777066150197	0.004044992702042076	0.05840097154234226	-2.87463151492123	FALSE
ENSG00000101363	63905	MANBAL	MANBAL	protein_coding	mannosidase beta like [Source:HGNC Symbol;Acc:HGNC:15799]	20	1	37289638	37317260	0.12343350466716085	4.513300197934092	2.8840366116357945	0.004047517530012115	0.05840097154234226	2.8744344695067965	FALSE
ENSG00000135525	9053	MAP7	MAP7	protein_coding	microtubule associated protein 7 [Source:HGNC Symbol;Acc:HGNC:6869]	6	-1	136342281	136550819	0.27034404023002434	3.4491715521909603	2.8845209058449193	0.0040582780027112715	0.058450879569319505	2.87359593786196	FALSE
ENSG00000150991	7316	UBC	UBC	protein_coding	ubiquitin C [Source:HGNC Symbol;Acc:HGNC:12468]	12	-1	124911604	124917368	0.19480400111399288	7.361915078480371	2.883989053782171	0.004063005746097622	0.058450879569319505	2.8732281568400113	FALSE
ENSG00000081721	11266	DUSP12	DUSP12	protein_coding	dual specificity phosphatase 12 [Source:HGNC Symbol;Acc:HGNC:3067]	1	1	161749758	161757238	-0.13583188393385548	3.310565987797912	-2.8824272494745675	0.004070105085416828	0.058450879569319505	-2.8726766133516355	FALSE
ENSG00000110063	28960	DCPS	DCPS	protein_coding	decapping enzyme, scavenger [Source:HGNC Symbol;Acc:HGNC:29812]	11	1	126304060	126350005	-0.12935659195518934	4.70210642827742	-2.8823631091201953	0.0040717921021234055	0.058450879569319505	-2.872545678425615	FALSE
ENSG00000196549	4311	MME	MME	protein_coding	membrane metalloendopeptidase [Source:HGNC Symbol;Acc:HGNC:7154]	3	1	155024124	155183729	0.35532287896278447	8.6500199365894	2.882174054832373	0.004077965551813404	0.058450879569319505	2.872066956038368	FALSE
ENSG00000166557	23423	TMED3	TMED3	protein_coding	transmembrane p24 trafficking protein 3 [Source:HGNC Symbol;Acc:HGNC:28889]	15	1	79311112	79427432	-0.17185043206763506	4.410473822205307	-2.8822907669953284	0.004078386951896885	0.058450879569319505	-2.8720343024033883	FALSE
ENSG00000122707	8434	RECK	RECK	protein_coding	reversion inducing cysteine rich protein with kazal motifs [Source:HGNC Symbol;Acc:HGNC:11345]	9	1	36036913	36124455	-0.1922965431425112	3.9050156654949997	-2.8823992767275595	0.004080991790491081	0.058450879569319505	-2.8718325254652375	FALSE
ENSG00000136045	11137	PWP1	PWP1	protein_coding	PWP1 homolog, endonuclein [Source:HGNC Symbol;Acc:HGNC:17015]	12	1	107685799	107713162	-0.14914207917267142	4.428531343585117	-2.882193650689916	0.004082646913828589	0.058450879569319505	-2.871704376433659	FALSE
ENSG00000007264	4145	MATK	MATK	protein_coding	megakaryocyte-associated tyrosine kinase [Source:HGNC Symbol;Acc:HGNC:6906]	19	-1	3777970	3802129	-0.4309461790534366	3.2484186788419622	-2.8855713348933607	0.004084891590042057	0.058450879569319505	-2.8715306561902714	FALSE
ENSG00000223891	NA	OSER1-DT	OSER1-DT	lncRNA	OSER1 divergent transcript [Source:HGNC Symbol;Acc:HGNC:48585]	20	1	44210907	44226027	0.20287475199056892	3.25050214426484	2.88176701126381	0.004095707174518037	0.05852809109325012	2.8706948277046314	FALSE
ENSG00000113721	5159	PDGFRB	PDGFRB	protein_coding	platelet derived growth factor receptor beta [Source:HGNC Symbol;Acc:HGNC:8804]	5	-1	150113839	150155872	-0.5799105517084301	0.8473062627337223	-2.8829000650121492	0.004097834241974704	0.05852809109325012	-2.870530683655407	FALSE
ENSG00000165025	6850	SYK	SYK	protein_coding	spleen associated tyrosine kinase [Source:HGNC Symbol;Acc:HGNC:11491]	9	1	90801787	90898549	0.16757335783082183	8.95195514277595	2.8817217021763315	0.00411393086928251	0.058703939018804975	2.8692910207079536	FALSE
ENSG00000180448	23526	ARHGAP45	ARHGAP45	protein_coding	Rho GTPase activating protein 45 [Source:HGNC Symbol;Acc:HGNC:17102]	19	1	1065923	1086628	0.10953038617800992	8.749058265308216	2.8792712793678303	0.004119890286414675	0.05872049736620987	2.868833179399427	FALSE
ENSG00000119723	51004	COQ6	COQ6	protein_coding	coenzyme Q6, monooxygenase [Source:HGNC Symbol;Acc:HGNC:20233]	14	1	73949926	73963670	-0.19685811141732312	2.963509508047622	-2.8782312716520395	0.0041226627317260366	0.05872049736620987	-2.8686203868527627	FALSE
ENSG00000125520	56731	SLC2A4RG	SLC2A4RG	protein_coding	SLC2A4 regulator [Source:HGNC Symbol;Acc:HGNC:15930]	20	1	63739776	63744050	-0.212180096260985	4.079676933293817	-2.8786735925172966	0.004129786321088272	0.05876799598752311	-2.86807422731752	FALSE
ENSG00000090565	9727	RAB11FIP3	RAB11FIP3	protein_coding	RAB11 family interacting protein 3 [Source:HGNC Symbol;Acc:HGNC:17224]	16	1	425649	523011	-0.20693056799128673	4.8237214015643195	-2.8779086784982484	0.0041367033952848424	0.05881247146128615	-2.86754471854576	FALSE
ENSG00000091592	22861	NLRP1	NLRP1	protein_coding	NLR family pyrin domain containing 1 [Source:HGNC Symbol;Acc:HGNC:14374]	17	-1	5499427	5619424	0.1695156276761196	8.942207665265018	2.8786812515627296	0.004146876049126589	0.058903108423079234	2.8667674496961495	FALSE
ENSG00000143458	126626	GABPB2	GABPB2	protein_coding	GA binding protein transcription factor subunit beta 2 [Source:HGNC Symbol;Acc:HGNC:28441]	1	1	151070578	151125542	-0.14729330767891113	5.580020974519931	-2.8775423868045227	0.004152566018515414	0.058929964787916365	-2.8663334464993153	FALSE
ENSG00000160075	29101	SSU72	SSU72	protein_coding	SSU72 homolog, RNA polymerase II CTD phosphatase [Source:HGNC Symbol;Acc:HGNC:25016]	1	-1	1541673	1574863	0.09630192602864884	6.1342382989921775	2.875914142192608	0.0041732106053076375	0.05915710910970361	2.8647632948455595	FALSE
ENSG00000129084	5682	PSMA1	PSMA1	protein_coding	proteasome subunit alpha 1 [Source:HGNC Symbol;Acc:HGNC:9530]	11	-1	14504874	14643635	0.20533453888215636	6.545550861831671	2.8750298586673115	0.004176199759855938	0.05915710910970361	2.864536535003625	FALSE
ENSG00000164190	25836	NIPBL	NIPBL	protein_coding	NIPBL cohesin loading factor [Source:HGNC Symbol;Acc:HGNC:28862]	5	1	36876769	37066413	0.1475662452010411	8.187136881343298	2.874496896900422	0.004185724061082311	0.05916559856405798	2.86381499403608	FALSE
ENSG00000198865	100129792	CCDC152	CCDC152	protein_coding	coiled-coil domain containing 152 [Source:HGNC Symbol;Acc:HGNC:34438]	5	1	42756818	42802439	-0.31402375610439526	2.157984390153113	-2.8748130127445015	0.004193492911220285	0.05916559856405798	-2.863227544442105	FALSE
ENSG00000247287	NA	AL359220.1	AL359220.1	lncRNA	novel transcript, antisense to PRKCH	14	-1	61294909	61322838	-0.30715601013085614	3.3612730453336357	-2.8739923421087465	0.0042040292263840675	0.05916559856405798	-2.8624324055765777	FALSE
ENSG00000100450	2999	GZMH	GZMH	protein_coding	granzyme H [Source:HGNC Symbol;Acc:HGNC:4710]	14	-1	24606480	24609699	-0.6963262936890331	3.9229562405519207	-2.8788447700535125	0.004206800730805705	0.05916559856405798	-2.862223550133811	FALSE
ENSG00000154845	9989	PPP4R1	PPP4R1	protein_coding	protein phosphatase 4 regulatory subunit 1 [Source:HGNC Symbol;Acc:HGNC:9320]	18	-1	9546791	9615240	0.23855504214482082	7.616758001263414	2.8732273942682993	0.0042075472862618925	0.05916559856405798	2.8621673124356053	FALSE
ENSG00000065970	55810	FOXJ2	FOXJ2	protein_coding	forkhead box J2 [Source:HGNC Symbol;Acc:HGNC:24818]	12	1	8032716	8055517	0.16481960677694563	5.170695338504301	2.8715661954019476	0.004209928748073313	0.05916559856405798	2.8619879784205593	FALSE
ENSG00000158480	9825	SPATA2	SPATA2	protein_coding	spermatogenesis associated 2 [Source:HGNC Symbol;Acc:HGNC:14681]	20	-1	49903391	49915529	0.1424938518209915	3.6736360106462884	2.8715266434672557	0.004210127447928901	0.05916559856405798	2.861973019651533	FALSE
ENSG00000101290	8760	CDS2	CDS2	protein_coding	CDP-diacylglycerol synthase 2 [Source:HGNC Symbol;Acc:HGNC:1801]	20	1	5126879	5197887	0.15510202524537675	7.074725008733484	2.8735200848034554	0.0042102279338261765	0.05916559856405798	2.8619654549913753	FALSE
ENSG00000074855	57719	ANO8	ANO8	protein_coding	anoctamin 8 [Source:HGNC Symbol;Acc:HGNC:29329]	19	-1	17323223	17334855	-0.17235848315396796	3.8051990579049466	-2.871243743244734	0.004211128928806654	0.05916559856405798	-2.861897634672229	FALSE
ENSG00000236345	112935969	SCAT8	SCAT8	lncRNA	S-phase cancer associated transcript 8 [Source:HGNC Symbol;Acc:HGNC:40967]	6	1	63806836	63822642	0.3215463579095825	2.8629313996080987	2.8720553827123756	0.004218779784057772	0.059167499938810264	2.8613222640211444	FALSE
ENSG00000075711	1739	DLG1	DLG1	protein_coding	discs large MAGUK scaffold protein 1 [Source:HGNC Symbol;Acc:HGNC:2900]	3	-1	197042560	197299330	-0.1224870436835479	6.228863917297212	-2.8710352047676713	0.0042229068955569795	0.059167499938810264	-2.861012283898142	FALSE
ENSG00000100055	27128	CYTH4	CYTH4	protein_coding	cytohesin 4 [Source:HGNC Symbol;Acc:HGNC:9505]	22	1	37282027	37315341	0.19201825636987913	8.487839414748576	2.8710584946722832	0.00422504123045687	0.059167499938810264	2.8608520855211306	FALSE
ENSG00000136866	7539	ZFP37	ZFP37	protein_coding	ZFP37 zinc finger protein [Source:HGNC Symbol;Acc:HGNC:12863]	9	-1	113038380	113056759	-0.4824189803340849	-0.6766375834146335	-2.86984441071996	0.004230778969049152	0.059167499938810264	-2.8604217873896083	FALSE
ENSG00000183625	1232	CCR3	CCR3	protein_coding	C-C motif chemokine receptor 3 [Source:HGNC Symbol;Acc:HGNC:1604]	3	1	46163604	46266706	0.3540844450978682	6.1589021636089685	2.873235618627811	0.00423137897753667	0.059167499938810264	2.860376820700963	FALSE
ENSG00000180353	3059	HCLS1	HCLS1	protein_coding	hematopoietic cell-specific Lyn substrate 1 [Source:HGNC Symbol;Acc:HGNC:4844]	3	-1	121631399	121660927	0.1801494141366593	9.104971445253804	2.8704073727230557	0.004234151565474785	0.059167499938810264	2.8601691085537584	FALSE
ENSG00000170266	2720	GLB1	GLB1	protein_coding	galactosidase beta 1 [Source:HGNC Symbol;Acc:HGNC:4298]	3	-1	32996609	33097202	0.1103552383036801	6.572203604389329	2.8691264182408043	0.004261792140578524	0.059500142117473884	2.858105095669298	FALSE
ENSG00000119917	3437	IFIT3	IFIT3	protein_coding	interferon induced protein with tetratricopeptide repeats 3 [Source:HGNC Symbol;Acc:HGNC:5411]	10	1	89327997	89340971	0.5456771807901895	7.094991051559651	2.867280424577287	0.00426920600374422	0.05952296504510137	2.857553543119405	FALSE
ENSG00000131471	8639	AOC3	AOC3	protein_coding	amine oxidase copper containing 3 [Source:HGNC Symbol;Acc:HGNC:550]	17	1	42851184	42858130	0.35490736724579675	3.173722767920944	2.867874362971172	0.004271101804860926	0.05952296504510137	2.857412644916405	FALSE
ENSG00000160679	26097	CHTOP	CHTOP	protein_coding	chromatin target of PRMT1 [Source:HGNC Symbol;Acc:HGNC:24511]	1	1	153633982	153646306	0.07586648698472143	6.336805482565803	2.8659202085305213	0.004279281511073749	0.05953230125244476	2.856805368896378	FALSE
ENSG00000139890	161253	REM2	REM2	protein_coding	RRAD and GEM like GTPase 2 [Source:HGNC Symbol;Acc:HGNC:20248]	14	1	22883222	22887678	0.29434234606158327	3.81774327772574	2.8674167870523277	0.004282284015907919	0.05953230125244476	2.8565827216515975	FALSE
ENSG00000126561	6776	STAT5A	STAT5A	protein_coding	signal transducer and activator of transcription 5A [Source:HGNC Symbol;Acc:HGNC:11366]	17	1	42287547	42311943	0.13334862610859233	6.981723792941168	2.8661118690915273	0.0042855089435446195	0.05953230125244476	2.8563437385273023	FALSE
ENSG00000124731	54210	TREM1	TREM1	protein_coding	triggering receptor expressed on myeloid cells 1 [Source:HGNC Symbol;Acc:HGNC:17760]	6	-1	41267926	41286682	0.2928353476157932	7.668093912841061	2.8665956922055473	0.004292329875709858	0.05953230125244476	2.8558388103963117	FALSE
ENSG00000012822	57658	CALCOCO1	CALCOCO1	protein_coding	calcium binding and coiled-coil domain 1 [Source:HGNC Symbol;Acc:HGNC:29306]	12	-1	53708517	53727745	0.12276219173224057	7.108220465100079	2.8665882783337446	0.00429463568489852	0.05953230125244476	2.8556682844984715	FALSE
ENSG00000095370	10044	SH2D3C	SH2D3C	protein_coding	SH2 domain containing 3C [Source:HGNC Symbol;Acc:HGNC:16884]	9	-1	127738317	127778710	0.15028029731576886	7.582343500959949	2.866773706724403	0.0042948001483776475	0.05953230125244476	2.8556561247897627	FALSE
ENSG00000167286	915	CD3D	CD3D	protein_coding	CD3d molecule [Source:HGNC Symbol;Acc:HGNC:1673]	11	-1	118338954	118342744	-0.3190638702612869	4.3040523597942295	-2.8660423459417146	0.004303834909562287	0.05960427078769699	-2.854988781982524	FALSE
ENSG00000272335	NA	AC093297.2	AC093297.2	lncRNA	novel transcript	5	1	44826076	44828592	-0.23972497484308875	2.3476690906001787	-2.8631963544526906	0.004320572310033049	0.0597164013681364	-2.853755841401628	FALSE
ENSG00000112855	23438	HARS2	HARS2	protein_coding	histidyl-tRNA synthetase 2, mitochondrial [Source:HGNC Symbol;Acc:HGNC:4817]	5	1	140691430	140699305	0.11748605896131359	4.335966819736491	2.862558383047776	0.004322077759886066	0.0597164013681364	2.8536451566176804	FALSE
ENSG00000234911	NA	TEX21P	TEX21P	transcribed_unitary_pseudogene	testis expressed 21, pseudogene [Source:HGNC Symbol;Acc:HGNC:35455]	14	-1	64341673	64387986	-0.25446343207219124	3.0793868973747704	-2.8641713762022882	0.004323481318832904	0.0597164013681364	-2.8535419946130895	FALSE
ENSG00000206337	10866	HCP5	HCP5	lncRNA	HLA complex P5 [Source:HGNC Symbol;Acc:HGNC:21659]	6	1	31400700	31478903	0.15182870254178482	7.056866696895438	2.864338002942458	0.004333236050840058	0.05979788646314959	2.8528258565613895	FALSE
ENSG00000258476	NA	LINC02207	LINC02207	lncRNA	long intergenic non-protein coding RNA 2207 [Source:HGNC Symbol;Acc:HGNC:53073]	15	1	93835490	93878822	0.574093947862993	3.1766024158182913	2.8641102695712726	0.004338694591015407	0.05981999271221331	2.8524257584919015	FALSE
ENSG00000100271	25809	TTLL1	TTLL1	protein_coding	tubulin tyrosine ligase like 1 [Source:HGNC Symbol;Acc:HGNC:1312]	22	-1	43039516	43089419	-0.21127002199213019	2.62211244990194	-2.8599068521525	0.004358777519495394	0.06001685945737865	-2.8509576448518614	FALSE
ENSG00000139112	23710	GABARAPL1	GABARAPL1	protein_coding	GABA type A receptor associated protein like 1 [Source:HGNC Symbol;Acc:HGNC:4068]	12	1	10212458	10223128	0.22073235946344116	6.3204237685161	2.861599447189078	0.004361147633724856	0.06001685945737865	2.850784788166579	FALSE
ENSG00000104833	10382	TUBB4A	TUBB4A	protein_coding	tubulin beta 4A class IVa [Source:HGNC Symbol;Acc:HGNC:20774]	19	-1	6494319	6502848	-0.44992806769082305	0.9464140901533319	-2.861272129438221	0.0043661557518234785	0.06001685945737865	-2.8504198170300703	FALSE
ENSG00000176102	1479	CSTF3	CSTF3	protein_coding	cleavage stimulation factor subunit 3 [Source:HGNC Symbol;Acc:HGNC:2485]	11	-1	33077188	33162371	-0.1335780007080798	4.608867945259215	-2.8595389915254934	0.004373584258285715	0.06001685945737865	-2.849879156206934	FALSE
ENSG00000066933	4649	MYO9A	MYO9A	protein_coding	myosin IXA [Source:HGNC Symbol;Acc:HGNC:7608]	15	-1	71822291	72118577	-0.1543119461679261	5.602452569891134	-2.8602077775447237	0.004375405973503092	0.06001685945737865	-2.8497466954155026	FALSE
ENSG00000099308	23031	MAST3	MAST3	protein_coding	microtubule associated serine/threonine kinase 3 [Source:HGNC Symbol;Acc:HGNC:19036]	19	1	18097793	18151692	0.20130771646800838	7.795447950374478	2.8600278645088837	0.004383968277168451	0.06001685945737865	2.849124780976938	FALSE
ENSG00000183283	9802	DAZAP2	DAZAP2	protein_coding	DAZ associated protein 2 [Source:HGNC Symbol;Acc:HGNC:2684]	12	1	51238724	51271362	0.1588949667563675	9.65132929289999	2.8589885041798824	0.004384826277256839	0.06001685945737865	2.849062521697466	FALSE
ENSG00000159403	715	C1R	C1R	protein_coding	complement C1r [Source:HGNC Symbol;Acc:HGNC:1246]	12	-1	7080214	7092540	0.32252701485363444	0.5238248616129693	2.8579423800589	0.004386744346557347	0.06001685945737865	2.848923380271099	FALSE
ENSG00000129968	81926	ABHD17A	ABHD17A	protein_coding	abhydrolase domain containing 17A [Source:HGNC Symbol;Acc:HGNC:28756]	19	-1	1876810	1885547	-0.14441678845991301	5.340013624131448	-2.861029553862881	0.004387796958588575	0.06001685945737865	-2.848847044660188	FALSE
ENSG00000184863	155435	RBM33	RBM33	protein_coding	RNA binding motif protein 33 [Source:HGNC Symbol;Acc:HGNC:27223]	7	1	155644451	155781485	0.1380447469945052	7.302467443813666	2.858214997961219	0.004393828119853603	0.06004640349519757	2.848409983528336	FALSE
ENSG00000196453	27153	ZNF777	ZNF777	protein_coding	zinc finger protein 777 [Source:HGNC Symbol;Acc:HGNC:22213]	7	-1	149431363	149461062	-0.17412791728970278	3.1350330679832896	-2.8580861356584766	0.004398741612738039	0.06004733471346376	-2.848054318420873	FALSE
ENSG00000197943	5336	PLCG2	PLCG2	protein_coding	phospholipase C gamma 2 [Source:HGNC Symbol;Acc:HGNC:9066]	16	1	81739097	81962685	0.165008075348144	8.227564043604916	2.859799539926762	0.0044016388091811165	0.06004733471346376	2.8478447724447067	FALSE
ENSG00000175115	55690	PACS1	PACS1	protein_coding	phosphofurin acidic cluster sorting protein 1 [Source:HGNC Symbol;Acc:HGNC:30032]	11	1	66070272	66244744	0.1277230525490083	9.107843786745178	2.8582493778484155	0.0044101878833132935	0.06011109337264718	2.847227170108156	FALSE
ENSG00000100938	51292	GMPR2	GMPR2	protein_coding	guanosine monophosphate reductase 2 [Source:HGNC Symbol;Acc:HGNC:4377]	14	1	24232422	24239242	0.1634267200634909	5.6768815493875415	2.856646829486184	0.004415683656249793	0.06013315995793726	2.8468307171272227	FALSE
ENSG00000187118	152100	CMC1	CMC1	protein_coding	C-X9-C motif containing 1 [Source:HGNC Symbol;Acc:HGNC:28783]	3	1	28241584	28325142	-0.16371114968924072	4.911030157562083	-2.858567259091169	0.004420806264225443	0.06015011049508846	-2.8464615859229703	FALSE
ENSG00000100490	8814	CDKL1	CDKL1	protein_coding	cyclin dependent kinase like 1 [Source:HGNC Symbol;Acc:HGNC:1781]	14	-1	50329404	50416461	-0.16427741081488634	3.788866552334002	-2.8554775024808046	0.004427529305170498	0.0601887879513581	-2.845977716536004	FALSE
ENSG00000100991	26133	TRPC4AP	TRPC4AP	protein_coding	transient receptor potential cation channel subfamily C member 4 associated protein [Source:HGNC Symbol;Acc:HGNC:16181]	20	-1	35002404	35092807	0.11265998589422477	7.34567738807863	2.856412342136783	0.004436532539741156	0.06021230396845964	2.8453307793609803	FALSE
ENSG00000132670	5786	PTPRA	PTPRA	protein_coding	protein tyrosine phosphatase receptor type A [Source:HGNC Symbol;Acc:HGNC:9664]	20	1	2864184	3039076	-0.08158169112158387	6.836150081687576	-2.8560971983917107	0.004437022979559627	0.06021230396845964	-2.845295572457499	FALSE
ENSG00000173715	79703	C11orf80	C11orf80	protein_coding	chromosome 11 open reading frame 80 [Source:HGNC Symbol;Acc:HGNC:26197]	11	1	66744451	66843328	-0.2627655306495349	4.220927238901101	-2.8547768760468566	0.004459167112899648	0.06045991353862451	-2.843709587885296	FALSE
ENSG00000108578	642	BLMH	BLMH	protein_coding	bleomycin hydrolase [Source:HGNC Symbol;Acc:HGNC:1059]	17	-1	30248203	30292056	-0.19327876177333358	4.4174868423699705	-2.8515064839634263	0.004490373416080217	0.06082985332473383	-2.8414866343655754	FALSE
ENSG00000258831	NA	AC103996.2	AC103996.2	lncRNA	novel transcript	15	1	93882082	93886743	0.6667224919200444	0.3361387325898944	2.8515421331036612	0.004508596277024309	0.06101044416755198	2.8401950098092037	FALSE
ENSG00000256803	NA	AC024224.2	AC024224.2	lncRNA	novel transcript	12	-1	10015240	10030606	0.5279472433204276	-0.5231745613828228	2.849992655616281	0.004511804244917347	0.06101044416755198	2.839968120864378	FALSE
ENSG00000261879	NA	AC087500.1	AC087500.1	lncRNA	novel transcript, antisense to C17orf87	17	1	5192027	5248182	-0.21518775701440784	3.406587652497774	-2.849239002779775	0.004517444949467914	0.06101044416755198	-2.8395695266988903	FALSE
ENSG00000127507	30817	ADGRE2	ADGRE2	protein_coding	adhesion G protein-coupled receptor E2 [Source:HGNC Symbol;Acc:HGNC:3337]	19	-1	14732392	14778560	0.2807568165487879	8.696694980297885	2.8523942274663465	0.004521208102193893	0.06101044416755198	2.839303858330843	FALSE
ENSG00000182022	51363	CHST15	CHST15	protein_coding	carbohydrate sulfotransferase 15 [Source:HGNC Symbol;Acc:HGNC:18137]	10	-1	124007668	124093598	0.25577119680488813	8.83220917804103	2.850098401661966	0.0045241148543011915	0.06101044416755198	2.8390987866135182	FALSE
ENSG00000198093	65251	ZNF649	ZNF649	protein_coding	zinc finger protein 649 [Source:HGNC Symbol;Acc:HGNC:25741]	19	-1	51889235	51905040	-0.2647213490693632	1.2667145904829904	-2.847430835432438	0.004527304573325532	0.06101044416755198	-2.838873888856997	FALSE
ENSG00000135870	149041	RC3H1	RC3H1	protein_coding	ring finger and CCCH-type domains 1 [Source:HGNC Symbol;Acc:HGNC:29434]	1	-1	173931214	174022297	0.15321873475276515	7.667946751104598	2.8489383135768196	0.004532743060176274	0.06103070972777273	2.8384907678594082	FALSE
ENSG00000103313	4210	MEFV	MEFV	protein_coding	MEFV innate immuity regulator, pyrin [Source:HGNC Symbol;Acc:HGNC:6998]	16	-1	3242028	3256627	0.23571663481065475	7.8587630777434585	2.8486794901315444	0.004537677100706421	0.06104415395408265	2.8381435433098385	FALSE
ENSG00000166105	112937	GLB1L3	GLB1L3	protein_coding	galactosidase beta 1 like 3 [Source:HGNC Symbol;Acc:HGNC:25147]	11	1	134274245	134319564	-0.40677768057136043	-0.014930136592871422	-2.8463314344790906	0.004547057046653378	0.06107662668074645	-2.837484387937142	FALSE
ENSG00000255641	NA	AC068775.1	AC068775.1	protein_coding	novel protein	12	-1	10412312	10436001	-0.6261083819794864	0.3826021918170792	-2.8492898956681687	0.004548789015830331	0.06107662668074645	-2.837362812286834	FALSE
ENSG00000229127	NA	AC007038.1	AC007038.1	lncRNA	novel transcript	2	1	210030572	210064356	-0.20300041701948324	3.8626486770809123	-2.8475273600705355	0.004551903838755908	0.06107662668074645	-2.83714427263399	FALSE
ENSG00000130775	9473	THEMIS2	THEMIS2	protein_coding	thymocyte selection associated family member 2 [Source:HGNC Symbol;Acc:HGNC:16839]	1	1	27872543	27886685	0.18055153113980715	7.947427760589199	2.8465188402242187	0.004573149481421749	0.061308661716795804	2.835657255937518	FALSE
ENSG00000070366	23293	SMG6	SMG6	protein_coding	SMG6 nonsense mediated mRNA decay factor [Source:HGNC Symbol;Acc:HGNC:17809]	17	-1	2059839	2303785	-0.13152985300345144	6.2058842586456935	-2.844925745639973	0.004589828139729807	0.06147912286299572	-2.834494267512332	FALSE
ENSG00000075914	23016	EXOSC7	EXOSC7	protein_coding	exosome component 7 [Source:HGNC Symbol;Acc:HGNC:28112]	3	1	44975241	45036066	-0.20219585673293805	2.288384887130757	-2.841850688853041	0.00460954325539567	0.061644213085440054	-2.833124475468904	FALSE
ENSG00000255197	NA	AC090559.1	AC090559.1	lncRNA	novel transcript	11	-1	47381509	47409369	0.20306978037625978	5.718097247977632	2.844266388984867	0.004611950676933114	0.061644213085440054	2.8329575732140873	FALSE
ENSG00000162511	7805	LAPTM5	LAPTM5	protein_coding	lysosomal protein transmembrane 5 [Source:HGNC Symbol;Acc:HGNC:29612]	1	-1	30732469	30757774	0.16712380035449925	10.201508658051278	2.8427272559995247	0.004614075906917407	0.061644213085440054	2.8328103003520697	FALSE
ENSG00000256667	NA	KLRA1P	KLRA1P	transcribed_unprocessed_pseudogene	killer cell lectin like receptor A1, pseudogene [Source:HGNC Symbol;Acc:HGNC:6372]	12	-1	10588063	10599669	-0.3757811767405076	1.6051178688283874	-2.843552239514367	0.004620300602521693	0.06164812012077624	-2.832379298455998	FALSE
ENSG00000185187	59307	SIGIRR	SIGIRR	protein_coding	single Ig and TIR domain containing [Source:HGNC Symbol;Acc:HGNC:30575]	11	-1	405716	417455	-0.22956315916909542	4.985636451201535	-2.841846101763302	0.004629425301656975	0.06164812012077624	-2.831748447864177	FALSE
ENSG00000238105	NA	GOLGA2P5	GOLGA2P5	transcribed_unprocessed_pseudogene	GOLGA2 pseudogene 5 [Source:HGNC Symbol;Acc:HGNC:25315]	12	-1	100156357	100173659	-0.25772513461419555	2.90979545237224	-2.8419406315804965	0.004633029846429058	0.06164812012077624	-2.8314995521328283	FALSE
ENSG00000055609	58508	KMT2C	KMT2C	protein_coding	lysine methyltransferase 2C [Source:HGNC Symbol;Acc:HGNC:13726]	7	-1	152134922	152436005	0.14487038024556753	8.553626591678084	2.8420461024916612	0.004634793133283148	0.06164812012077624	2.831377860101522	FALSE
ENSG00000117543	51611	DPH5	DPH5	protein_coding	diphthamide biosynthesis 5 [Source:HGNC Symbol;Acc:HGNC:24270]	1	-1	100989623	101026088	-0.18798312660525252	4.19200707785338	-2.842300009603949	0.004638312795401493	0.06164812012077624	-2.831135078342551	FALSE
ENSG00000112406	51696	HECA	HECA	protein_coding	hdc homolog, cell cycle regulator [Source:HGNC Symbol;Acc:HGNC:21041]	6	1	139135080	139180802	0.1200620113950368	7.878319694922518	2.8405898752901413	0.004640498563843619	0.06164812012077624	2.8309843908038377	FALSE
ENSG00000163050	56997	COQ8A	COQ8A	protein_coding	coenzyme Q8A [Source:HGNC Symbol;Acc:HGNC:16812]	1	1	226897536	226987545	0.1697028775676266	5.606835937117954	2.8445840128288635	0.004642189691255667	0.06164812012077624	2.8308678480595173	FALSE
ENSG00000178202	143888	POGLUT3	POGLUT3	protein_coding	protein O-glucosyltransferase 3 [Source:HGNC Symbol;Acc:HGNC:28496]	11	-1	108472112	108498384	-0.29975174476304023	2.7830623831997965	-2.840366747508865	0.004655804905116841	0.06177603925001482	-2.8299309641964148	FALSE
ENSG00000163126	200539	ANKRD23	ANKRD23	protein_coding	ankyrin repeat domain 23 [Source:HGNC Symbol;Acc:HGNC:24470]	2	-1	96824526	96857934	-0.2061275424152238	3.5900837784734634	-2.837596573794824	0.004684267360673252	0.06210057353111352	-2.827980405258219	FALSE
ENSG00000139946	57161	PELI2	PELI2	protein_coding	pellino E3 ubiquitin protein ligase family member 2 [Source:HGNC Symbol;Acc:HGNC:8828]	14	1	56117814	56301524	0.21042099162350425	7.477665977975935	2.8386961453320336	0.0046934478796618806	0.06216914608149909	2.8273535440011517	FALSE
ENSG00000247708	NA	STX18-AS1	STX18-AS1	lncRNA	STX18 antisense RNA 1 (head to head) [Source:HGNC Symbol;Acc:HGNC:48877]	4	1	4542131	4787359	-0.25107120891714896	3.958453271243083	-2.8373145654695557	0.004704599932264343	0.062188617420292545	-2.8265935546059646	FALSE
ENSG00000112851	55914	ERBIN	ERBIN	protein_coding	erbb2 interacting protein [Source:HGNC Symbol;Acc:HGNC:15842]	5	1	65926475	66082549	0.13558231575929724	8.169857656997204	2.836894160797221	0.004707660266455857	0.062188617420292545	2.826385284321208	FALSE
ENSG00000162980	26225	ARL5A	ARL5A	protein_coding	ADP ribosylation factor like GTPase 5A [Source:HGNC Symbol;Acc:HGNC:696]	2	-1	151788984	151828492	-0.11802077729896165	5.184721733599541	-2.8353100254064874	0.004711471403691657	0.062188617420292545	-2.8261260896077087	FALSE
ENSG00000214941	125150	ZSWIM7	ZSWIM7	protein_coding	zinc finger SWIM-type containing 7 [Source:HGNC Symbol;Acc:HGNC:26993]	17	-1	15976560	15999717	-0.1532405163789048	4.073366333030394	-2.8358146878767245	0.004712089600420119	0.062188617420292545	-2.826084064057844	FALSE
ENSG00000203865	NA	ATP1A1-AS1	ATP1A1-AS1	lncRNA	ATP1A1 antisense RNA 1 [Source:HGNC Symbol;Acc:HGNC:28262]	1	-1	116390575	116418635	-0.1754890926098729	2.9550654427861427	-2.8353588244115344	0.004714964482384375	0.062188617420292545	-2.825888692637942	FALSE
ENSG00000177943	158056	MAMDC4	MAMDC4	protein_coding	MAM domain containing 4 [Source:HGNC Symbol;Acc:HGNC:24083]	9	1	136850943	136860799	-0.306941013283998	0.5349042419755905	-2.8333593151282592	0.004728909213900793	0.062289014422881574	-2.8249425630025	FALSE
ENSG00000170464	202052	DNAJC18	DNAJC18	protein_coding	DnaJ heat shock protein family (Hsp40) member C18 [Source:HGNC Symbol;Acc:HGNC:28429]	5	-1	139408588	139444491	-0.2370420196577545	1.540681523594259	-2.833620404098298	0.004734563001447403	0.062289014422881574	-2.8245596811572056	FALSE
ENSG00000260228	NA	AC009119.1	AC009119.1	lncRNA	novel transcript, antisense to CDH13	16	-1	83789967	83807834	0.3076482939734885	1.4602588797512859	2.8343628658223055	0.004737252837364828	0.062289014422881574	2.8243776672343635	FALSE
ENSG00000055211	116254	GINM1	GINM1	protein_coding	glycoprotein integral membrane 1 [Source:HGNC Symbol;Acc:HGNC:21074]	6	1	149566294	149591748	0.10623955896621151	4.865163625731678	2.833933927249106	0.004748100615638069	0.062289014422881574	2.8236445754622292	FALSE
ENSG00000164576	79685	SAP30L	SAP30L	protein_coding	SAP30 like [Source:HGNC Symbol;Acc:HGNC:25663]	5	1	154445997	154461053	0.14778965027170976	5.662533878408914	2.8327552060980654	0.004751495396233808	0.062289014422881574	2.823415467953835	FALSE
ENSG00000163900	90407	TMEM41A	TMEM41A	protein_coding	transmembrane protein 41A [Source:HGNC Symbol;Acc:HGNC:30544]	3	-1	185476496	185499057	-0.15259787150091197	3.741802056692859	-2.832222644858932	0.004755015924989638	0.062289014422881574	-2.823178030367102	FALSE
ENSG00000091317	54918	CMTM6	CMTM6	protein_coding	CKLF like MARVEL transmembrane domain containing 6 [Source:HGNC Symbol;Acc:HGNC:19177]	3	-1	32481312	32502852	0.20190013264122442	8.351449847134665	2.8328075482143626	0.004758416653629194	0.062289014422881574	2.822948823577338	FALSE
ENSG00000177125	403341	ZBTB34	ZBTB34	protein_coding	zinc finger and BTB domain containing 34 [Source:HGNC Symbol;Acc:HGNC:31446]	9	1	126860665	126885878	0.24264965380637538	5.979065490160265	2.832158863337144	0.004763866758981706	0.062289014422881574	2.8225817992054143	FALSE
ENSG00000144655	64651	CSRNP1	CSRNP1	protein_coding	cysteine and serine rich nuclear protein 1 [Source:HGNC Symbol;Acc:HGNC:14300]	3	-1	39141855	39154562	0.26544659826569017	4.457937154451879	2.832073883848866	0.004767381772835509	0.062289014422881574	2.8223452904958886	FALSE
ENSG00000165923	79841	AGBL2	AGBL2	protein_coding	ATP/GTP binding protein like 2 [Source:HGNC Symbol;Acc:HGNC:26296]	11	-1	47659591	47715389	-0.2693910681541054	1.2605265598611464	-2.8310768818902607	0.004768968529381153	0.062289014422881574	-2.8222385768272953	FALSE
ENSG00000114450	59345	GNB4	GNB4	protein_coding	G protein subunit beta 4 [Source:HGNC Symbol;Acc:HGNC:20731]	3	-1	179396088	179451476	0.21709380251180477	6.2332052157519415	2.831682528368579	0.004770582195536355	0.062289014422881574	2.8221300863659433	FALSE
ENSG00000170545	57228	SMAGP	SMAGP	protein_coding	small cell adhesion glycoprotein [Source:HGNC Symbol;Acc:HGNC:26918]	12	-1	51244558	51270415	-0.28915048019636047	2.108148373542597	-2.8337976187691356	0.004770765852258611	0.062289014422881574	-2.8221177408101843	FALSE
ENSG00000197056	79830	ZMYM1	ZMYM1	protein_coding	zinc finger MYM-type containing 1 [Source:HGNC Symbol;Acc:HGNC:26253]	1	1	35032172	35115859	-0.1756130883547975	4.197586096622893	-2.830329769273901	0.004781244376272848	0.06234054257637836	-2.821414077167148	FALSE
ENSG00000135272	29969	MDFIC	MDFIC	protein_coding	MyoD family inhibitor domain containing [Source:HGNC Symbol;Acc:HGNC:28870]	7	1	114922154	115019202	-0.18611039436451993	6.458670963639407	-2.8313420861681107	0.0047827506715163596	0.06234054257637836	-2.821313039774838	FALSE
ENSG00000174171	NA	AC020659.1	AC020659.1	lncRNA	novel transcript, antisense to SPTBN5	15	1	41892777	41899528	-0.41890439541884184	1.920826975455005	-2.833078464190632	0.004790531427580405	0.0623789915153788	-2.8207915900476026	FALSE
ENSG00000178966	80010	RMI1	RMI1	protein_coding	RecQ mediated genome instability 1 [Source:HGNC Symbol;Acc:HGNC:25764]	9	1	83980711	84004074	0.16519430971591742	4.430793749913368	2.8303305414820565	0.004793743658457322	0.0623789915153788	2.8205765366614775	FALSE
ENSG00000197296	128486	FITM2	FITM2	protein_coding	fat storage inducing transmembrane protein 2 [Source:HGNC Symbol;Acc:HGNC:16135]	20	-1	44302840	44311202	-0.2117837404816445	2.4232676301723037	-2.8296632958330563	0.004800476320725663	0.06241423990844573	-2.820126219161725	FALSE
ENSG00000214193	79729	SH3D21	SH3D21	protein_coding	SH3 domain containing 21 [Source:HGNC Symbol;Acc:HGNC:26236]	1	1	36306368	36329340	0.3022937951837663	1.4969498321969796	2.8298360309166197	0.0048046061251260834	0.06241561608612285	2.819850277841121	FALSE
ENSG00000101082	84174	SLA2	SLA2	protein_coding	Src like adaptor 2 [Source:HGNC Symbol;Acc:HGNC:17329]	20	-1	36612318	36646196	-0.17591699855654142	5.1203689001475405	-2.82955668969357	0.0048216062150974095	0.06253176227124436	-2.81871663755668	FALSE
ENSG00000133256	5158	PDE6B	PDE6B	protein_coding	phosphodiesterase 6B [Source:HGNC Symbol;Acc:HGNC:8786]	4	1	625584	670782	-0.2232130163222763	2.4618751361659936	-2.827827569740788	0.004821609675482449	0.06253176227124436	-2.8187164071714923	FALSE
ENSG00000152270	5140	PDE3B	PDE3B	protein_coding	phosphodiesterase 3B [Source:HGNC Symbol;Acc:HGNC:8779]	11	1	14643804	14872044	0.18609878490871345	8.457489965571156	2.827901006327377	0.004832659982231084	0.0626227142726703	2.8179814628496427	FALSE
ENSG00000105856	26959	HBP1	HBP1	protein_coding	HMG-box transcription factor 1 [Source:HGNC Symbol;Acc:HGNC:23200]	7	1	107168961	107202522	0.18128503691904374	7.079624112111929	2.826182515424158	0.004849208134511506	0.06278469730751918	2.8168837010787398	FALSE
ENSG00000185920	5727	PTCH1	PTCH1	protein_coding	patched 1 [Source:HGNC Symbol;Acc:HGNC:9585]	9	-1	95442980	95517057	-0.40866103811783727	3.1466683092796806	-2.8284289105222147	0.004854076846420611	0.06279531773547131	-2.8165613685699347	FALSE
ENSG00000197557	92104	TTC30A	TTC30A	protein_coding	tetratricopeptide repeat domain 30A [Source:HGNC Symbol;Acc:HGNC:25853]	2	-1	177612999	177618742	0.4171629843641198	-0.5207027051592219	2.823859470634482	0.004865136595816196	0.06285237103953552	2.8158302446649213	FALSE
ENSG00000185129	5813	PURA	PURA	protein_coding	purine rich element binding protein A [Source:HGNC Symbol;Acc:HGNC:9701]	5	1	140107777	140125619	-0.15294641693845445	5.169844677485545	-2.825038257409014	0.00486899512232491	0.06285237103953552	-2.8155755238562916	FALSE
ENSG00000136717	274	BIN1	BIN1	protein_coding	bridging integrator 1 [Source:HGNC Symbol;Acc:HGNC:1052]	2	-1	127048027	127107288	-0.2559306409823421	4.882552015487032	-2.8267654949054033	0.004870643413675565	0.06285237103953552	-2.8154667674891796	FALSE
ENSG00000089639	51291	GMIP	GMIP	protein_coding	GEM interacting protein [Source:HGNC Symbol;Acc:HGNC:24852]	19	-1	19629476	19643657	0.17495323792292883	7.704095261256563	2.8245625742822766	0.004884878348416711	0.06298047852359269	2.8145289112697554	FALSE
ENSG00000090372	29888	STRN4	STRN4	protein_coding	striatin 4 [Source:HGNC Symbol;Acc:HGNC:15721]	19	-1	46719511	46746994	0.13248716944261574	6.245881933095372	2.825667216007466	0.004888691647373193	0.06298047852359269	2.8142780952813222	FALSE
ENSG00000101935	9949	AMMECR1	AMMECR1	protein_coding	Alport syndrome, mental retardation, midface hypoplasia and elliptocytosis chromosomal region gene 1 [Source:HGNC Symbol;Acc:HGNC:467]	X	-1	110194186	110440233	-0.13309588662210814	4.387262167919893	-2.8224683603982816	0.004909686456534183	0.06312704518099467	-2.8129003436759628	FALSE
ENSG00000087266	6452	SH3BP2	SH3BP2	protein_coding	SH3 domain binding protein 2 [Source:HGNC Symbol;Acc:HGNC:10825]	4	1	2793071	2841098	0.1489956287791463	7.531227555477147	2.822500207137702	0.004918683638720645	0.06312704518099467	2.8123115482527106	FALSE
ENSG00000277406	NA	SEC22B4P	SEC22B4P	transcribed_unprocessed_pseudogene	SEC22 homolog B4, pseudogene [Source:HGNC Symbol;Acc:HGNC:53892]	1	-1	146321214	146401647	-0.2621455218224056	2.3444614269061663	-2.823138778864085	0.0049213684833858675	0.06312704518099467	-2.812136034826235	FALSE
ENSG00000100603	22938	SNW1	SNW1	protein_coding	SNW domain containing 1 [Source:HGNC Symbol;Acc:HGNC:16696]	14	-1	77717599	77761207	0.07208748825359734	5.885383789387966	2.8211849604037598	0.00492458957361427	0.06312704518099467	2.8119255802471197	FALSE
ENSG00000066855	9650	MTFR1	MTFR1	protein_coding	mitochondrial fission regulator 1 [Source:HGNC Symbol;Acc:HGNC:29510]	8	1	65644734	65771261	-0.14197077202503605	3.367643141747988	-2.820950492052477	0.004925426609426337	0.06312704518099467	-2.811870911685549	FALSE
ENSG00000245164	NA	LINC00861	LINC00861	lncRNA	long intergenic non-protein coding RNA 861 [Source:HGNC Symbol;Acc:HGNC:45133]	8	-1	125859721	126292788	-0.30873239276870557	7.370666226791531	-2.824217734607058	0.004927928445341323	0.06312704518099467	-2.8117075616216867	FALSE
ENSG00000141696	10609	P3H4	P3H4	protein_coding	prolyl 3-hydroxylase family member 4 (non-enzymatic) [Source:HGNC Symbol;Acc:HGNC:16946]	17	-1	41801947	41812604	-0.36430337272467356	0.20132854136733377	-2.8202478904688855	0.004932230468507301	0.06312704518099467	-2.811426848895243	FALSE
ENSG00000172845	6670	SP3	SP3	protein_coding	Sp3 transcription factor [Source:HGNC Symbol;Acc:HGNC:11208]	2	-1	173880850	173965702	0.14831953432269884	7.738159140842676	2.8206645403862987	0.004943191016502064	0.06312704518099467	2.8107126581582254	FALSE
ENSG00000240057	107986114	AC078785.1	AC078785.1	lncRNA	uncharacterized LOC107986114 [Source:NCBI gene;Acc:107986114]	3	1	113019468	113184377	-0.29198265430142545	2.7453765115592783	-2.820542505538931	0.004943972608289148	0.06312704518099467	-2.8106617842596706	FALSE
ENSG00000111837	4117	MAK	MAK	protein_coding	male germ cell associated kinase [Source:HGNC Symbol;Acc:HGNC:6816]	6	-1	10762723	10838555	0.3572880615862424	5.339906582503325	2.8216802332953965	0.0049460735119945904	0.06312704518099467	2.810525072243064	FALSE
ENSG00000171817	163255	ZNF540	ZNF540	protein_coding	zinc finger protein 540 [Source:HGNC Symbol;Acc:HGNC:25331]	19	1	37551406	37614179	-0.2969629534196965	2.1589121357654197	-2.820309876370939	0.004948470903154098	0.06312704518099467	-2.810369131055949	FALSE
ENSG00000149474	57325	KAT14	KAT14	protein_coding	lysine acetyltransferase 14 [Source:HGNC Symbol;Acc:HGNC:15904]	20	1	18138118	18188387	-0.18606228527649193	3.6136179498141905	-2.8196802785996185	0.004949057518283819	0.06312704518099467	-2.8103309843753346	FALSE
ENSG00000196605	162993	ZNF846	ZNF846	protein_coding	zinc finger protein 846 [Source:HGNC Symbol;Acc:HGNC:27260]	19	-1	9751993	9793180	-0.17131454200319673	4.223707008225245	-2.819856742562464	0.0049532638603371985	0.06312704518099467	-2.810057572141306	FALSE
ENSG00000111490	23329	TBC1D30	TBC1D30	protein_coding	TBC1 domain family member 30 [Source:HGNC Symbol;Acc:HGNC:29164]	12	1	64780516	64881033	0.25435451178265334	2.740132698115396	2.820213184398848	0.0049577821398403485	0.06312704518099467	2.8097641177924295	FALSE
ENSG00000230185	NA	C9orf147	C9orf147	lncRNA	chromosome 9 open reading frame 147 [Source:HGNC Symbol;Acc:HGNC:31438]	9	-1	112399512	112487204	-0.265533609126122	0.9003548663717541	-2.818712013482602	0.004961115858141481	0.06312704518099467	-2.8095477536428755	FALSE
ENSG00000185963	23299	BICD2	BICD2	protein_coding	BICD cargo adaptor 2 [Source:HGNC Symbol;Acc:HGNC:17208]	9	-1	92711363	92764833	0.17700804421308813	6.771548758949038	2.8193709875089157	0.004965545239165784	0.06313161656122991	2.809260482382133	FALSE
ENSG00000140650	5373	PMM2	PMM2	protein_coding	phosphomannomutase 2 [Source:HGNC Symbol;Acc:HGNC:9115]	16	1	8788823	8849325	-0.16592417644388924	4.6267871364942454	-2.8187625245189025	0.004974955765038565	0.06317663363510231	-2.8086509231336745	FALSE
ENSG00000184574	57121	LPAR5	LPAR5	protein_coding	lysophosphatidic acid receptor 5 [Source:HGNC Symbol;Acc:HGNC:13307]	12	-1	6618835	6635960	-0.19895578573714	4.263485061859402	-2.820627346673387	0.004981783972941766	0.06317663363510231	-2.8082092838834285	FALSE
ENSG00000111678	113246	C12orf57	C12orf57	protein_coding	chromosome 12 open reading frame 57 [Source:HGNC Symbol;Acc:HGNC:29521]	12	1	6942978	6946003	-0.32003269612633733	3.3614659208029534	-2.8182553788849427	0.004984445267946175	0.06317663363510231	-2.8080373031581747	FALSE
ENSG00000153975	221302	ZUP1	ZUP1	protein_coding	zinc finger containing ubiquitin peptidase 1 [Source:HGNC Symbol;Acc:HGNC:21224]	6	-1	116635618	116668794	-0.12606859558957506	3.4912989931916036	-2.8163088464557955	0.004985378090991247	0.06317663363510231	-2.807977041037061	FALSE
ENSG00000243970	NA	PPIEL	PPIEL	transcribed_unprocessed_pseudogene	peptidylprolyl isomerase E like pseudogene [Source:HGNC Symbol;Acc:HGNC:33195]	1	-1	39522280	39559671	-0.24782936128294653	3.5795246298619205	-2.8191615185414673	0.004997237637174813	0.06320666076374538	-2.807211779618137	FALSE
ENSG00000117280	8934	RAB29	RAB29	protein_coding	RAB29, member RAS oncogene family [Source:HGNC Symbol;Acc:HGNC:9789]	1	-1	205767986	205775482	-0.15885932249136925	5.363256485964301	-2.818721677265914	0.004998793466600136	0.06320666076374538	-2.807111508430332	FALSE
ENSG00000285752	NA	CDC42-AS1	CDC42-AS1	lncRNA	CDC42 antisense RNA 1 [Source:HGNC Symbol;Acc:HGNC:54314]	1	-1	22028317	22052927	-0.2654032155920957	0.6514987330582998	-2.8151912868922553	0.0050019357253706775	0.06320666076374538	-2.8069090799517977	FALSE
ENSG00000050426	25875	LETMD1	LETMD1	protein_coding	LETM1 domain containing 1 [Source:HGNC Symbol;Acc:HGNC:24241]	12	1	51047962	51060424	-0.11551495374028509	5.242837311551909	-2.815839261452375	0.005007403072103986	0.06320666076374538	-2.8065571401534535	FALSE
ENSG00000166167	8945	BTRC	BTRC	protein_coding	beta-transducin repeat containing E3 ubiquitin protein ligase [Source:HGNC Symbol;Acc:HGNC:1144]	10	1	101354033	101557321	-0.12969218878462652	5.0611781467390005	-2.81594116633418	0.005008122369843535	0.06320666076374538	-2.806510863943754	FALSE
ENSG00000086189	27292	DIMT1	DIMT1	protein_coding	DIMT1 rRNA methyltransferase and ribosome maturation factor [Source:HGNC Symbol;Acc:HGNC:30217]	5	-1	62347284	62403939	-0.17325963207439532	4.063962322402806	-2.8151868258440946	0.005024224375730366	0.0633583286926453	-2.805476507021761	FALSE
ENSG00000111802	51567	TDP2	TDP2	protein_coding	tyrosyl-DNA phosphodiesterase 2 [Source:HGNC Symbol;Acc:HGNC:17768]	6	-1	24649979	24666930	0.20953369388161391	7.3983242760076955	2.81471600013171	0.00503197536315301	0.06340452466114244	2.8049796691099864	FALSE
ENSG00000268041	390937	ERFL	ERFL	protein_coding	ETS repressor factor like [Source:HGNC Symbol;Acc:HGNC:53894]	19	-1	41907705	41928516	-0.3228183114887806	1.4777944400723182	-2.815195578280358	0.005040570299119777	0.06342868231913194	-2.8044295425186845	FALSE
ENSG00000011422	5329	PLAUR	PLAUR	protein_coding	plasminogen activator, urokinase receptor [Source:HGNC Symbol;Acc:HGNC:9053]	19	-1	43646095	43670547	0.234531556455555	7.111803506834289	2.8139339211160035	0.00504575909739088	0.06342868231913194	2.8040978392273503	FALSE
ENSG00000184634	9968	MED12	MED12	protein_coding	mediator complex subunit 12 [Source:HGNC Symbol;Acc:HGNC:11957]	X	1	71118556	71142454	0.16554437738720384	6.005695787788499	2.8131576932201163	0.005049455971857056	0.06342868231913194	2.8038616979327533	FALSE
ENSG00000132824	10955	SERINC3	SERINC3	protein_coding	serine incorporator 3 [Source:HGNC Symbol;Acc:HGNC:11699]	20	-1	44496221	44522085	0.15995889919317996	6.986490848528698	2.81325554502034	0.005050249672111917	0.06342868231913194	2.803811019972148	FALSE
ENSG00000136950	81873	ARPC5L	ARPC5L	protein_coding	actin related protein 2/3 complex subunit 5 like [Source:HGNC Symbol;Acc:HGNC:23366]	9	1	124862130	124877733	-0.1613359284054181	3.65101941274996	-2.812737671285045	0.00506639680569937	0.0635774640808889	-2.8027815815906223	FALSE
ENSG00000176700	NA	SCAND2P	SCAND2P	transcribed_unprocessed_pseudogene	SCAN domain containing 2 pseudogene [Source:HGNC Symbol;Acc:HGNC:10567]	15	1	84631451	84647478	-0.1427102348364273	3.8136493715999187	-2.812316537233509	0.005070293538009127	0.0635774640808889	-2.802533595056596	FALSE
ENSG00000127995	64921	CASD1	CASD1	protein_coding	CAS1 domain containing 1 [Source:HGNC Symbol;Acc:HGNC:16014]	7	1	94509219	94557019	-0.1963048488451946	4.684362369088997	-2.811073636695415	0.005092278172957448	0.06373451120456852	-2.8011377209166923	FALSE
ENSG00000111300	80018	NAA25	NAA25	protein_coding	N(alpha)-acetyltransferase 25, NatB auxiliary subunit [Source:HGNC Symbol;Acc:HGNC:25783]	12	-1	112026689	112108796	-0.17247759201437418	4.538626630829307	-2.8102209735285477	0.005093164354663359	0.06373451120456852	-2.801081568725229	FALSE
ENSG00000047578	23247	KIAA0556	KIAA0556	protein_coding	KIAA0556 [Source:HGNC Symbol;Acc:HGNC:29068]	16	1	27550133	27780369	0.15060436874655192	5.898351148412126	2.8115165760601366	0.005095144987019855	0.06373451120456852	2.8009560994677387	FALSE
ENSG00000181789	22820	COPG1	COPG1	protein_coding	coatomer protein complex subunit gamma 1 [Source:HGNC Symbol;Acc:HGNC:2236]	3	1	129249606	129277773	0.10692704800468089	6.211503983967847	2.8087424115751047	0.005109390783032854	0.06386120905368461	2.800054952313116	FALSE
ENSG00000211780	NA	TRAV6	TRAV6	TR_V_gene	T cell receptor alpha variable 6 [Source:HGNC Symbol;Acc:HGNC:12144]	14	1	21768489	21769080	-0.4922983873123372	-0.5069007595322225	-2.808117255244853	0.005123298529255421	0.06398348106866412	-2.799177377301104	FALSE
ENSG00000064012	841	CASP8	CASP8	protein_coding	caspase 8 [Source:HGNC Symbol;Acc:HGNC:1509]	2	1	201233443	201287711	0.12893345877025375	8.489975882973296	2.8087902249518395	0.005129643976154514	0.06401118882874711	2.7987776964065865	FALSE
ENSG00000165801	55701	ARHGEF40	ARHGEF40	protein_coding	Rho guanine nucleotide exchange factor 40 [Source:HGNC Symbol;Acc:HGNC:25516]	14	1	21070273	21090248	0.3024893328204765	6.352472723421623	2.808915017659077	0.005140281968686868	0.06409237428963184	2.7981086421850607	FALSE
ENSG00000164494	57107	PDSS2	PDSS2	protein_coding	decaprenyl diphosphate synthase subunit 2 [Source:HGNC Symbol;Acc:HGNC:23041]	6	-1	107152562	107459564	-0.1509058222772115	5.822549974773476	-2.806577639601342	0.005153284575254639	0.06415747244894111	-2.7972925679349965	FALSE
ENSG00000164823	734	OSGIN2	OSGIN2	protein_coding	oxidative stress induced growth inhibitor family member 2 [Source:HGNC Symbol;Acc:HGNC:1355]	8	1	89901849	89927888	0.22308643032526465	5.574059638690283	2.8072446002514515	0.005153775428494657	0.06415747244894111	2.7972617972923524	FALSE
ENSG00000140280	256586	LYSMD2	LYSMD2	protein_coding	LysM domain containing 2 [Source:HGNC Symbol;Acc:HGNC:28571]	15	-1	51723011	51751585	0.21184131670514894	4.855631331337445	2.804969319025228	0.005172561628603863	0.06433969801224902	2.7960861124184064	FALSE
ENSG00000162434	3716	JAK1	JAK1	protein_coding	Janus kinase 1 [Source:HGNC Symbol;Acc:HGNC:6190]	1	-1	64833229	65067754	0.15784215814089642	9.028881907951469	2.804014587365698	0.0051965819275454185	0.064586684517754	2.7945884732368373	FALSE
ENSG00000181924	51287	COA4	COA4	protein_coding	cytochrome c oxidase assembly factor 4 homolog [Source:HGNC Symbol;Acc:HGNC:24604]	11	-1	73872667	73876901	-0.16999294165508871	4.059457012464878	-2.8026558707036764	0.005209930261747497	0.06470074322655359	-2.7937589210008733	FALSE
ENSG00000172765	23023	TMCC1	TMCC1	protein_coding	transmembrane and coiled-coil domain family 1 [Source:HGNC Symbol;Acc:HGNC:29116]	3	-1	129647792	129893606	0.25321469403014607	8.339945133344965	2.8046565894477586	0.005219550521110299	0.06476835850635347	2.7931622454547367	FALSE
ENSG00000143786	149111	CNIH3	CNIH3	protein_coding	cornichon family AMPA receptor auxiliary protein 3 [Source:HGNC Symbol;Acc:HGNC:26802]	1	1	224434660	224740554	0.18663328692654346	4.598787002783759	2.802607191061774	0.0052341251332856725	0.06489729411862036	2.792260177188827	FALSE
ENSG00000204282	NA	TNRC6C-AS1	TNRC6C-AS1	lncRNA	TNRC6C antisense RNA 1 [Source:HGNC Symbol;Acc:HGNC:44360]	17	-1	78107398	78111799	-0.15432241731891416	5.171808886401293	-2.803056056711538	0.005246917607518749	0.06494116821567898	-2.7914702790890455	FALSE
ENSG00000080608	9933	PUM3	PUM3	protein_coding	pumilio RNA binding family member 3 [Source:HGNC Symbol;Acc:HGNC:29676]	9	-1	2720469	2844095	-0.1568142043684908	4.787593675703391	-2.8007742755505287	0.005249011293674619	0.06494116821567898	-2.7913411657617413	FALSE
ENSG00000010270	83930	STARD3NL	STARD3NL	protein_coding	STARD3 N-terminal like [Source:HGNC Symbol;Acc:HGNC:19169]	7	1	38178222	38230671	0.14228149630979114	4.59838819353295	2.8008255925732906	0.005267936218392087	0.06494116821567898	2.7901762106691956	FALSE
ENSG00000131652	79228	THOC6	THOC6	protein_coding	THO complex 6 [Source:HGNC Symbol;Acc:HGNC:28369]	16	1	3024027	3027755	-0.21446281922857402	2.464893423161211	-2.7990013593030763	0.0052679930738612464	0.06494116821567898	-2.7901727165362478	FALSE
ENSG00000285966	NA	AC007686.4	AC007686.4	lncRNA	novel transcript	14	-1	76958098	77000609	0.6669796072442993	4.171547965845166	2.7992603485494887	0.005269191397811852	0.06494116821567898	2.790099079773943	FALSE
ENSG00000235978	NA	AC018816.1	AC018816.1	lncRNA	novel transcript, antisense to ITPR1	3	-1	4814294	4887293	-0.22424486371316332	2.5918260122762278	-2.7989305110541642	0.005271358724275867	0.06494116821567898	-2.7899659364183322	FALSE
ENSG00000143951	51057	WDPCP	WDPCP	protein_coding	WD repeat containing planar cell polarity effector [Source:HGNC Symbol;Acc:HGNC:28027]	2	-1	63119559	63827843	-0.1677808481272276	5.751246573407842	-2.799618593528223	0.005274110276119467	0.06494116821567898	-2.7897969741085404	FALSE
ENSG00000170962	80310	PDGFD	PDGFD	protein_coding	platelet derived growth factor D [Source:HGNC Symbol;Acc:HGNC:30620]	11	-1	103907189	104164379	-0.4897772663814912	3.375388263677841	-2.8030249265222436	0.0052754203551009125	0.06494116821567898	-2.789716555131574	FALSE
ENSG00000198554	11169	WDHD1	WDHD1	protein_coding	WD repeat and HMG-box DNA binding protein 1 [Source:HGNC Symbol;Acc:HGNC:23170]	14	-1	54938949	55027105	-0.26634092161400247	1.509115736999894	-2.7979619678427743	0.005277231439222178	0.06494116821567898	-2.7896054117405793	FALSE
ENSG00000131797	NA	CLUHP3	CLUHP3	transcribed_unprocessed_pseudogene	clustered mitochondria homolog pseudogene 3 [Source:HGNC Symbol;Acc:HGNC:28447]	16	1	31700590	31711986	-0.29795945474731056	3.031517472246467	-2.801726616922872	0.005279531501513197	0.06494116821567898	-2.789464310179434	FALSE
ENSG00000271717	NA	AC022146.2	AC022146.2	lncRNA	novel transcript, antisense to CERS4	19	-1	8222153	8239648	-0.46607192920191975	2.385847662926341	-2.8020487860196788	0.00529177227817393	0.06504015832548006	-2.7887143099508838	FALSE
ENSG00000123416	10376	TUBA1B	TUBA1B	protein_coding	tubulin alpha 1b [Source:HGNC Symbol;Acc:HGNC:18809]	12	-1	49127782	49131397	0.1425173743933268	6.443488083364944	2.79773617003294	0.005309715329195197	0.06520902175070997	2.7876177548309187	FALSE
ENSG00000023318	23071	ERP44	ERP44	protein_coding	endoplasmic reticulum protein 44 [Source:HGNC Symbol;Acc:HGNC:18311]	9	-1	99979185	100099000	0.1144713029729365	7.0705791869898045	2.7953498756353565	0.005337619386362508	0.06541881557427613	2.7859190833437095	FALSE
ENSG00000164039	56898	BDH2	BDH2	protein_coding	3-hydroxybutyrate dehydrogenase 2 [Source:HGNC Symbol;Acc:HGNC:32389]	4	-1	103077592	103099870	-0.28455381892761356	1.532894336544641	-2.7950590555819255	0.005337962361488182	0.06541881557427613	-2.7858982545247635	FALSE
ENSG00000182866	3932	LCK	LCK	protein_coding	LCK proto-oncogene, Src family tyrosine kinase [Source:HGNC Symbol;Acc:HGNC:6524]	1	1	32251239	32286165	-0.2912527863993324	6.814417685903706	-2.797073925791315	0.005339450745731003	0.06541881557427613	-2.7858078792124505	FALSE
ENSG00000164896	10922	FASTK	FASTK	protein_coding	Fas activated serine/threonine kinase [Source:HGNC Symbol;Acc:HGNC:24676]	7	-1	151076593	151080866	-0.14971787705165607	4.414902144108362	-2.7943472331226955	0.005351506273948411	0.06551477017775359	-2.7850766997706162	FALSE
ENSG00000108556	1145	CHRNE	CHRNE	protein_coding	cholinergic receptor nicotinic epsilon subunit [Source:HGNC Symbol;Acc:HGNC:1966]	17	-1	4897771	4934438	0.17525218527977948	4.067815309524534	2.794158318175781	0.005362214780267053	0.0655258446798129	2.7844284648804796	FALSE
ENSG00000082512	7188	TRAF5	TRAF5	protein_coding	TNF receptor associated factor 5 [Source:HGNC Symbol;Acc:HGNC:12035]	1	1	211326615	211374946	-0.24020968872196313	5.178181547621575	-2.7958238261454564	0.005363850181525525	0.0655258446798129	-2.7843295694733707	FALSE
ENSG00000179958	79077	DCTPP1	DCTPP1	protein_coding	dCTP pyrophosphatase 1 [Source:HGNC Symbol;Acc:HGNC:28777]	16	-1	30423615	30430030	-0.23901305150480923	2.054089573502719	-2.7933078391504487	0.005365084310706104	0.0655258446798129	-2.7842549576742397	FALSE
ENSG00000279884	NA	AC010894.5	AC010894.5	TEC	TEC	2	-1	174545385	174546335	0.2903106882151789	3.1034706345560337	2.793082272440821	0.005378894673233514	0.06556875311978419	2.783421079404656	FALSE
ENSG00000204116	53344	CHIC1	CHIC1	protein_coding	cysteine rich hydrophobic domain 1 [Source:HGNC Symbol;Acc:HGNC:1934]	X	1	73563200	73687102	-0.2386832233290641	3.8708256498270877	-2.7935791329785946	0.005382697684502079	0.06556875311978419	-2.783191790709845	FALSE
ENSG00000165879	10023	FRAT1	FRAT1	protein_coding	FRAT regulator of WNT signaling pathway 1 [Source:HGNC Symbol;Acc:HGNC:3944]	10	1	97319271	97321915	0.24302683715288964	5.689166647136433	2.792496854171825	0.0053846866279485175	0.06556875311978419	2.783071932867314	FALSE
ENSG00000137207	25844	YIPF3	YIPF3	protein_coding	Yip1 domain family member 3 [Source:HGNC Symbol;Acc:HGNC:21023]	6	-1	43511832	43516985	0.162310765139706	6.57317479890163	2.7928611143653255	0.00538550650987074	0.06556875311978419	2.7830225367234798	FALSE
ENSG00000168769	54790	TET2	TET2	protein_coding	tet methylcytosine dioxygenase 2 [Source:HGNC Symbol;Acc:HGNC:25941]	4	1	105145875	105279816	0.22742938873403595	7.989284033604405	2.7923646135861326	0.005390620099015502	0.06557953596535644	2.782714606994448	FALSE
ENSG00000104814	11184	MAP4K1	MAP4K1	protein_coding	mitogen-activated protein kinase kinase kinase kinase 1 [Source:HGNC Symbol;Acc:HGNC:6863]	19	-1	38587641	38618882	-0.22709720697128688	5.939134935291893	-2.792344900335455	0.005402001334739775	0.06566649114666821	-2.7820301982459443	FALSE
ENSG00000198431	7296	TXNRD1	TXNRD1	protein_coding	thioredoxin reductase 1 [Source:HGNC Symbol;Acc:HGNC:12437]	12	1	104215779	104350307	0.16294230840024504	6.52468429091312	2.7915258910758127	0.005408336753659981	0.0656920214455912	2.781649782730191	FALSE
ENSG00000145996	54901	CDKAL1	CDKAL1	protein_coding	CDK5 regulatory subunit associated protein 1 like 1 [Source:HGNC Symbol;Acc:HGNC:21050]	6	1	20534457	21232404	-0.16635952069744775	6.339855460211514	-2.791155924602257	0.005415486649708627	0.0657273970450943	-2.7812209442008724	FALSE
ENSG00000154001	5529	PPP2R5E	PPP2R5E	protein_coding	protein phosphatase 2 regulatory subunit B'epsilon [Source:HGNC Symbol;Acc:HGNC:9313]	14	-1	63371364	63543377	-0.0668269712719729	6.563045270507157	-2.7906985276543015	0.005421461642332301	0.06574846875231925	-2.7808629662630326	FALSE
ENSG00000176390	51379	CRLF3	CRLF3	protein_coding	cytokine receptor like factor 3 [Source:HGNC Symbol;Acc:HGNC:17177]	17	-1	30769388	30824692	0.11584185226882404	7.957228824639335	2.7899959091642352	0.005438259826963458	0.06590066263752359	2.77985844663762	FALSE
ENSG00000119977	26123	TCTN3	TCTN3	protein_coding	tectonic family member 3 [Source:HGNC Symbol;Acc:HGNC:24519]	10	-1	95663396	95694143	-0.18913996552951273	3.9382025285904443	-2.7884597204649952	0.005444609697701788	0.06592610540285124	-2.779479458270296	FALSE
ENSG00000146414	257218	SHPRH	SHPRH	protein_coding	SNF2 histone linker PHD RING helicase [Source:HGNC Symbol;Acc:HGNC:19336]	6	-1	145864245	145964423	-0.16921773243615856	4.628477468718247	-2.786996818828091	0.005473607793431665	0.0661995331197036	-2.7777537793324125	FALSE
ENSG00000005059	55013	MCUB	MCUB	protein_coding	mitochondrial calcium uniporter dominant negative beta subunit [Source:HGNC Symbol;Acc:HGNC:26076]	4	1	109560209	109688719	-0.17467034582374108	6.558682609069703	-2.787529566540298	0.005475726967479835	0.0661995331197036	-2.7776279909377477	FALSE
ENSG00000197555	26037	SIPA1L1	SIPA1L1	protein_coding	signal induced proliferation associated 1 like 1 [Source:HGNC Symbol;Acc:HGNC:20284]	14	1	71320449	71741229	0.21851580159582262	9.065918324056216	2.7860230939881427	0.005502521181232147	0.06642468101035905	2.7760413380329023	FALSE
ENSG00000110713	4928	NUP98	NUP98	protein_coding	nucleoporin 98 [Source:HGNC Symbol;Acc:HGNC:8068]	11	-1	3671083	3797792	0.15309793105231062	7.465440877157455	2.7852234865985754	0.0055029150343827845	0.06642468101035905	2.776018067575006	FALSE
ENSG00000272502	NA	AC104958.2	AC104958.2	lncRNA	novel transcript	8	1	120812219	120813359	-0.4067727233022133	0.0862762802004979	-2.7825601145549124	0.00553292996276869	0.06668056416019144	-2.774249069667207	FALSE
ENSG00000110876	6404	SELPLG	SELPLG	protein_coding	selectin P ligand [Source:HGNC Symbol;Acc:HGNC:10722]	12	-1	108622277	108633959	0.19175698749757686	9.179880870815145	2.7833536910830428	0.00553672741163228	0.06668056416019144	2.774025875926357	FALSE
ENSG00000099821	5442	POLRMT	POLRMT	protein_coding	RNA polymerase mitochondrial [Source:HGNC Symbol;Acc:HGNC:9200]	19	-1	617221	633537	-0.18842156012662503	3.9679393716632143	-2.7826491345931523	0.005538343952309949	0.06668056416019144	-2.7739309062267594	FALSE
ENSG00000256683	59348	ZNF350	ZNF350	protein_coding	zinc finger protein 350 [Source:HGNC Symbol;Acc:HGNC:16656]	19	-1	51964340	51986856	0.13131637393651818	4.4296223187330614	2.782435862102224	0.005541309212977034	0.06668056416019144	2.773756765960745	FALSE
ENSG00000157985	116987	AGAP1	AGAP1	protein_coding	ArfGAP with GTPase domain, ankyrin repeat and PH domain 1 [Source:HGNC Symbol;Acc:HGNC:16922]	2	1	235494043	236131800	-0.46482130648026265	3.605558155814239	-2.786927977827566	0.00555284928240706	0.06676763195303559	-2.7730798541066912	FALSE
ENSG00000205629	51451	LCMT1	LCMT1	protein_coding	leucine carboxyl methyltransferase 1 [Source:HGNC Symbol;Acc:HGNC:17557]	16	1	25111731	25178231	-0.13101923446077457	4.4380126374755635	-2.7816022056411027	0.0055648037666199196	0.06684021332279409	-2.772379971052164	FALSE
ENSG00000177548	79874	RABEP2	RABEP2	protein_coding	rabaptin, RAB GTPase binding effector protein 2 [Source:HGNC Symbol;Acc:HGNC:24817]	16	-1	28904421	28936526	-0.1971760490347414	4.116259649454218	-2.7820399023682043	0.005569648482709629	0.06684021332279409	-2.7720967202596416	FALSE
ENSG00000121542	26984	SEC22A	SEC22A	protein_coding	SEC22 homolog A, vesicle trafficking protein [Source:HGNC Symbol;Acc:HGNC:20260]	3	1	123201927	123274136	-0.1421127320702551	5.115549013047841	-2.781208521542043	0.005571813282597689	0.06684021332279409	-2.7719702250977223	FALSE
ENSG00000144741	115286	SLC25A26	SLC25A26	protein_coding	solute carrier family 25 member 26 [Source:HGNC Symbol;Acc:HGNC:20661]	3	1	66133610	66388116	-0.19474948360895272	4.028963984555818	-2.779841891784028	0.005592730368410348	0.06699075340948102	-2.7707502617848845	FALSE
ENSG00000125246	171425	CLYBL	CLYBL	protein_coding	citrate lyase beta like [Source:HGNC Symbol;Acc:HGNC:18355]	13	1	99606669	99897134	-0.2266424389531485	4.74640754457436	-2.780560628435225	0.005593000171831469	0.06699075340948102	-2.770734552743339	FALSE
ENSG00000122547	80820	EEPD1	EEPD1	protein_coding	endonuclease/exonuclease/phosphatase family domain containing 1 [Source:HGNC Symbol;Acc:HGNC:22223]	7	1	36153254	36301538	0.23900605668626262	6.598372879738395	2.781161015512621	0.005603862052810017	0.06699689401221186	2.770102697436742	FALSE
ENSG00000062716	81671	VMP1	VMP1	protein_coding	vacuole membrane protein 1 [Source:HGNC Symbol;Acc:HGNC:29559]	17	1	59707192	59842255	0.23230627609417098	9.982996362928992	2.7797061436825556	0.0056070489732252945	0.06699689401221186	2.7699175181626097	FALSE
ENSG00000109458	2549	GAB1	GAB1	protein_coding	GRB2 associated binding protein 1 [Source:HGNC Symbol;Acc:HGNC:4066]	4	1	143336762	143474568	0.21740522824828723	5.8417554064631165	2.779595283315187	0.0056138162430964715	0.06699689401221186	2.7695246137182346	FALSE
ENSG00000198169	90987	ZNF251	ZNF251	protein_coding	zinc finger protein 251 [Source:HGNC Symbol;Acc:HGNC:13045]	8	-1	144720907	144756417	-0.16095572173361727	5.279927595407466	-2.7784446425117353	0.005614258994696761	0.06699689401221186	-2.7694989226682494	FALSE
ENSG00000138614	81556	INTS14	INTS14	protein_coding	integrator complex subunit 14 [Source:HGNC Symbol;Acc:HGNC:25372]	15	-1	65578753	65611289	-0.17318467080134692	4.212233420566449	-2.7787387367757828	0.005615861230735834	0.06699689401221186	-2.769405966790285	FALSE
ENSG00000100027	29799	YPEL1	YPEL1	protein_coding	yippee like 1 [Source:HGNC Symbol;Acc:HGNC:12845]	22	-1	21697536	21735794	-0.26841117362215217	4.258389496249702	-2.780472082890159	0.005623513514493684	0.06699689401221186	-2.768962339014486	FALSE
ENSG00000056558	7185	TRAF1	TRAF1	protein_coding	TNF receptor associated factor 1 [Source:HGNC Symbol;Acc:HGNC:12031]	9	-1	120902393	120929173	-0.23528550933998815	4.8132290633367125	-2.7791052919531527	0.005623748050022554	0.06699689401221186	-2.768948750830862	FALSE
ENSG00000160256	85395	FAM207A	FAM207A	protein_coding	family with sequence similarity 207 member A [Source:HGNC Symbol;Acc:HGNC:15811]	21	1	44940012	44976989	-0.17454905173356128	2.3676848230259253	-2.7766082655646134	0.00563317632203758	0.06701430262645863	-2.76840293202469	FALSE
ENSG00000106829	7091	TLE4	TLE4	protein_coding	TLE family member 4, transcriptional corepressor [Source:HGNC Symbol;Acc:HGNC:11840]	9	1	79571773	79726882	0.16459391540929236	7.67160932759113	2.778043485724175	0.005633850211134167	0.06701430262645863	2.7683639509967337	FALSE
ENSG00000119004	57404	CYP20A1	CYP20A1	protein_coding	cytochrome P450 family 20 subfamily A member 1 [Source:HGNC Symbol;Acc:HGNC:20576]	2	1	203238940	203305611	-0.12680110914048104	5.720247229994924	-2.7771472279324194	0.005646499731240299	0.06711330063698719	-2.767633020561657	FALSE
ENSG00000284393	NA	AC092111.3	AC092111.3	protein_coding	novel protein	12	1	8138140	8175320	0.25001656202987554	1.92189465173837	2.776656241226296	0.005652898471010909	0.06713790825715943	2.767263842977477	FALSE
ENSG00000173200	165631	PARP15	PARP15	protein_coding	poly(ADP-ribose) polymerase family member 15 [Source:HGNC Symbol;Acc:HGNC:26876]	3	1	122577628	122639047	-0.26660265907148784	6.0044133625905864	-2.7779096849195315	0.0056756465534742425	0.06724994823978458	-2.765954429239463	FALSE
ENSG00000135414	10220	GDF11	GDF11	protein_coding	growth differentiation factor 11 [Source:HGNC Symbol;Acc:HGNC:4216]	12	1	55743122	55757264	-0.28394608655891185	2.832572317958628	-2.775620162917212	0.005676176626338647	0.06724994823978458	-2.7659239739288313	FALSE
ENSG00000111845	55003	PAK1IP1	PAK1IP1	protein_coding	PAK1 interacting protein 1 [Source:HGNC Symbol;Acc:HGNC:20882]	6	1	10694972	10709782	-0.17310468365044285	2.6842878369634087	-2.773655355317881	0.0056808513281491725	0.06724994823978458	-2.76565550017869	FALSE
ENSG00000272506	NA	AL357078.2	AL357078.2	lncRNA	novel transcript	1	-1	65003470	65004087	0.3515345580463348	0.8071770415223277	2.7745230701395864	0.005682343063937954	0.06724994823978458	2.765569869936846	FALSE
ENSG00000271949	NA	AC093423.3	AC093423.3	protein_coding	novel transcript, LRRC8C-LRRC8D readthrough	1	1	89633140	89933250	-0.40470192391310933	1.0317359962576391	-2.7773213819572686	0.005684010195497234	0.06724994823978458	-2.765474195425184	FALSE
ENSG00000119185	9270	ITGB1BP1	ITGB1BP1	protein_coding	integrin subunit beta 1 binding protein 1 [Source:HGNC Symbol;Acc:HGNC:23927]	2	-1	9403475	9423547	-0.10765379189932922	4.66908146560702	-2.7738444211473894	0.005699218945946716	0.06731238565188397	-2.7646025517633808	FALSE
ENSG00000197323	51592	TRIM33	TRIM33	protein_coding	tripartite motif containing 33 [Source:HGNC Symbol;Acc:HGNC:16290]	1	-1	114392790	114511203	0.08664462082399194	7.4690244596856354	2.773764548123799	0.0056997263943156205	0.06731238565188397	2.7645735050736375	FALSE
ENSG00000186496	252884	ZNF396	ZNF396	protein_coding	zinc finger protein 396 [Source:HGNC Symbol;Acc:HGNC:18824]	18	-1	35366694	35377337	0.2892661415790172	1.48751273081633	2.7735536438352897	0.005702553421703766	0.06731238565188397	2.7644117267826256	FALSE
ENSG00000168310	3660	IRF2	IRF2	protein_coding	interferon regulatory factor 2 [Source:HGNC Symbol;Acc:HGNC:6117]	4	-1	184387729	184474550	0.1676245522936739	8.302755916506607	2.7729907823094586	0.005707500036774632	0.06731238565188397	2.7641288277858633	FALSE
ENSG00000159842	29	ABR	ABR	protein_coding	ABR activator of RhoGEF and GTPase [Source:HGNC Symbol;Acc:HGNC:81]	17	-1	1003518	1229738	0.11075887338652635	7.707382707771127	2.774331314620463	0.00571552560622248	0.06731238565188397	2.7636703121759694	FALSE
ENSG00000170345	2353	FOS	FOS	protein_coding	Fos proto-oncogene, AP-1 transcription factor subunit [Source:HGNC Symbol;Acc:HGNC:3796]	14	1	75278826	75282230	0.2838740892340388	5.759646761506723	2.7727888454203393	0.005719474453226591	0.06731238565188397	2.7634449203522493	FALSE
ENSG00000114573	523	ATP6V1A	ATP6V1A	protein_coding	ATPase H+ transporting V1 subunit A [Source:HGNC Symbol;Acc:HGNC:851]	3	1	113747033	113812056	0.18375249663852689	7.36216325498607	2.7726299249725055	0.005726675046594071	0.06731238565188397	2.763034286768083	FALSE
ENSG00000083123	594	BCKDHB	BCKDHB	protein_coding	branched chain keto acid dehydrogenase E1 subunit beta [Source:HGNC Symbol;Acc:HGNC:987]	6	1	80106647	80346270	-0.2150235955244848	3.8465915595186013	-2.7728621300624257	0.005727085914254369	0.06731238565188397	-2.763010869958423	FALSE
ENSG00000279491	399900	AP003733.3	AP003733.3	TEC	TEC	11	1	61967794	61969490	0.35790267008016297	0.8714476973992087	2.771835448643478	0.005728414708797747	0.06731238565188397	2.7629351476018873	FALSE
ENSG00000101972	10735	STAG2	STAG2	protein_coding	stromal antigen 2 [Source:HGNC Symbol;Acc:HGNC:11355]	X	1	123960212	124422664	0.150088810556392	7.925713002379906	2.771725088947999	0.005736958844477765	0.06731238565188397	2.762448631651065	FALSE
ENSG00000276699	NA	TRAJ36	TRAJ36	TR_J_gene	T cell receptor alpha joining 36 [Source:HGNC Symbol;Acc:HGNC:12066]	14	1	22505110	22505167	-0.5475018425164975	-0.13131853361901735	-2.772013014532498	0.005737746700525667	0.06731238565188397	-2.7624038028520155	FALSE
ENSG00000116661	26232	FBXO2	FBXO2	protein_coding	F-box protein 2 [Source:HGNC Symbol;Acc:HGNC:13581]	1	-1	11637018	11655785	-0.47288364145188233	-0.5322294207230217	-2.770793895391176	0.005741363304586584	0.06731238565188397	-2.7621980902453513	FALSE
ENSG00000141582	8535	CBX4	CBX4	protein_coding	chromobox 4 [Source:HGNC Symbol;Acc:HGNC:1554]	17	-1	79833156	79839440	0.10892230289479343	5.06241268614243	2.7701244444162603	0.0057479850642314315	0.06731841681064354	2.7618217469107464	FALSE
ENSG00000176749	8851	CDK5R1	CDK5R1	protein_coding	cyclin dependent kinase 5 regulatory subunit 1 [Source:HGNC Symbol;Acc:HGNC:1775]	17	1	32486993	32491253	0.3021701870517415	3.869947567369617	2.771829610854906	0.005750557815363465	0.06731841681064354	2.761675631752779	FALSE
ENSG00000110375	7379	UPK2	UPK2	protein_coding	uroplakin 2 [Source:HGNC Symbol;Acc:HGNC:12579]	11	1	118925164	118958559	-0.3400301315839454	0.3025987427971208	-2.7689265625155017	0.005768568398315409	0.06747832912991727	-2.7606543980260136	FALSE
ENSG00000143190	5451	POU2F1	POU2F1	protein_coding	POU class 2 homeobox 1 [Source:HGNC Symbol;Acc:HGNC:9212]	1	1	167220876	167427345	0.089499360186589	6.855175135703183	2.7691071109516874	0.005773510358946393	0.06748524429360778	2.7603746823244912	FALSE
ENSG00000077150	4791	NFKB2	NFKB2	protein_coding	nuclear factor kappa B subunit 2 [Source:HGNC Symbol;Acc:HGNC:7795]	10	1	102394110	102402524	0.14631871371656668	5.953714661897482	2.768613267999222	0.005799055225714954	0.06772542566935742	2.758932272009166	FALSE
ENSG00000145901	10318	TNIP1	TNIP1	protein_coding	TNFAIP3 interacting protein 1 [Source:HGNC Symbol;Acc:HGNC:16903]	5	-1	151029945	151093577	0.16749319108852312	7.583555083722156	2.769285238165626	0.005802790968640063	0.06772542566935742	2.7587218107970983	FALSE
ENSG00000242908	NA	AADACL2-AS1	AADACL2-AS1	lncRNA	AADACL2 antisense RNA 1 [Source:HGNC Symbol;Acc:HGNC:50301]	3	-1	151751443	151928175	0.4393537245528144	0.38996523605637123	2.766917933656135	0.005808124914189699	0.06773671093533565	2.7584215229917155	FALSE
ENSG00000172339	199857	ALG14	ALG14	protein_coding	ALG14 UDP-N-acetylglucosaminyltransferase subunit [Source:HGNC Symbol;Acc:HGNC:28287]	1	-1	94974405	95072951	-0.17741799794614543	2.239385175515278	-2.7660975973877946	0.005817503902819753	0.06775384218289289	-2.7578941118053213	FALSE
ENSG00000245685	NA	FRG1-DT	FRG1-DT	lncRNA	FRG1 divergent transcript [Source:HGNC Symbol;Acc:HGNC:51590]	4	-1	189764391	189940733	-0.33446953335992435	2.416237942214505	-2.7706809453033614	0.005818330074631766	0.06775384218289289	-2.757847690209268	FALSE
ENSG00000108370	8787	RGS9	RGS9	protein_coding	regulator of G protein signaling 9 [Source:HGNC Symbol;Acc:HGNC:10004]	17	1	65100812	65227703	-0.3708110044591719	2.4746840308220923	-2.7692508243375786	0.005836749359792968	0.0678756884368228	-2.7568142729138936	FALSE
ENSG00000123066	23389	MED13L	MED13L	protein_coding	mediator complex subunit 13L [Source:HGNC Symbol;Acc:HGNC:22962]	12	-1	115953872	116277719	0.1633817999493381	8.928097872129877	2.767131283043558	0.005837545508008614	0.0678756884368228	2.7567696711935605	FALSE
ENSG00000147010	30011	SH3KBP1	SH3KBP1	protein_coding	SH3 domain containing kinase binding protein 1 [Source:HGNC Symbol;Acc:HGNC:13867]	X	-1	19533977	19887600	0.106208809923384	8.779043966793274	2.7650794588811185	0.005860682683656307	0.06809366974246665	2.7554758724679433	FALSE
ENSG00000133597	90956	ADCK2	ADCK2	protein_coding	aarF domain containing kinase 2 [Source:HGNC Symbol;Acc:HGNC:19039]	7	1	140672945	140696261	-0.20248420247752552	2.204990086697937	-2.7632233211928647	0.005871695712764693	0.06810274631317054	-2.7548616558003336	FALSE
ENSG00000117281	11126	CD160	CD160	protein_coding	CD160 molecule [Source:HGNC Symbol;Acc:HGNC:17013]	1	1	145719471	145739288	-0.6143062540251505	2.3262880100322247	-2.768164431723853	0.005876409890239201	0.06810274631317054	-2.7545990548840247	FALSE
ENSG00000070961	490	ATP2B1	ATP2B1	protein_coding	ATPase plasma membrane Ca2+ transporting 1 [Source:HGNC Symbol;Acc:HGNC:814]	12	-1	89588049	89709300	0.15583722693940416	7.6560095888021955	2.7639320154995333	0.005877761289056842	0.06810274631317054	2.7545238109031462	FALSE
ENSG00000160229	7617	ZNF66	ZNF66	protein_coding	zinc finger protein 66 [Source:HGNC Symbol;Acc:HGNC:13135]	19	1	20776304	20809995	0.2972358974082363	3.7001277904801175	2.765325480932757	0.0058790263241142	0.06810274631317054	2.7544533896639405	FALSE
ENSG00000173261	153770	PLAC8L1	PLAC8L1	protein_coding	PLAC8 like 1 [Source:HGNC Symbol;Acc:HGNC:31746]	5	-1	146084313	146105577	-0.3515193010350975	-0.05524577663499265	-2.761248316823527	0.00589539578201649	0.06822139558685622	-2.7535433738799857	FALSE
ENSG00000164241	401207	C5orf63	C5orf63	protein_coding	chromosome 5 open reading frame 63 [Source:HGNC Symbol;Acc:HGNC:40051]	5	-1	127042558	127073492	-0.2565936433544431	2.3264811481649055	-2.7627343568748564	0.005898065339563805	0.06822139558685622	-2.753395183080906	FALSE
ENSG00000255036	NA	STRA6LP	STRA6LP	lncRNA	STRA6 like, pseudogene [Source:HGNC Symbol;Acc:HGNC:53830]	9	1	97238497	97377287	-0.40386562429979866	-0.03790091006719914	-2.7606201201876095	0.005912477721096363	0.06833714003869276	-2.7525961746900474	FALSE
ENSG00000142065	57677	ZFP14	ZFP14	protein_coding	ZFP14 zinc finger protein [Source:HGNC Symbol;Acc:HGNC:29312]	19	-1	36334453	36379201	-0.1682648183922284	4.392444549144425	-2.761138810284552	0.005920206278688024	0.06837170349213109	-2.7521684337537695	FALSE
ENSG00000151746	636	BICD1	BICD1	protein_coding	BICD cargo adaptor 1 [Source:HGNC Symbol;Acc:HGNC:1049]	12	1	32106835	32383633	-0.18317890427866867	4.979462977539138	-2.763081522790278	0.0059242840238169165	0.06837170349213109	-2.7519429516535188	FALSE
ENSG00000073605	55876	GSDMB	GSDMB	protein_coding	gasdermin B [Source:HGNC Symbol;Acc:HGNC:23690]	17	-1	39904595	39919854	-0.23101870305301908	4.722844642327454	-2.761949138227932	0.005939430657374602	0.06849554567028807	-2.7511066295771682	FALSE
ENSG00000180488	374986	MIGA1	MIGA1	protein_coding	mitoguardin 1 [Source:HGNC Symbol;Acc:HGNC:24741]	1	1	77779624	77879539	-0.14447867285172578	4.473377265551204	-2.758665330686668	0.005958140404716262	0.0685779202828015	-2.7500762193398285	FALSE
ENSG00000108384	5889	RAD51C	RAD51C	protein_coding	RAD51 paralog C [Source:HGNC Symbol;Acc:HGNC:9820]	17	1	58692573	58735611	-0.19929552019856844	3.2298870648338154	-2.760043035043014	0.0059605271108483055	0.0685779202828015	-2.7499449849799067	FALSE
ENSG00000196151	151525	WDSUB1	WDSUB1	protein_coding	WD repeat, sterile alpha motif and U-box domain containing 1 [Source:HGNC Symbol;Acc:HGNC:26697]	2	-1	159235793	159286799	-0.1575275235797413	4.161631760795927	-2.759988103839764	0.00596276777583762	0.0685779202828015	-2.7498218238608154	FALSE
ENSG00000170946	120526	DNAJC24	DNAJC24	protein_coding	DnaJ heat shock protein family (Hsp40) member C24 [Source:HGNC Symbol;Acc:HGNC:26979]	11	1	31369840	31432835	-0.1799140980477456	3.8491577478873613	-2.7581978785925374	0.005964647554667427	0.0685779202828015	-2.7497185314928734	FALSE
ENSG00000104691	7993	UBXN8	UBXN8	protein_coding	UBX domain protein 8 [Source:HGNC Symbol;Acc:HGNC:30307]	8	1	30732247	30767006	-0.19191448275950496	1.8699909732770037	-2.757536450853347	0.005968679800256723	0.0685779202828015	-2.7494970616798855	FALSE
ENSG00000272501	NA	AL662844.4	AL662844.4	lncRNA	novel transcript, antisense to HCG27	6	-1	31195200	31198037	0.20999492936211306	3.9134192279107656	2.7581952065815094	0.005982629483108633	0.06865593525633422	2.7487319183270227	FALSE
ENSG00000196305	3376	IARS	IARS	protein_coding	isoleucyl-tRNA synthetase [Source:HGNC Symbol;Acc:HGNC:5330]	9	-1	92210207	92293756	-0.17782097928338825	5.42481803332906	-2.758521275437479	0.0059861921416448196	0.06865593525633422	-2.7485367633965954	FALSE
ENSG00000158545	124245	ZC3H18	ZC3H18	protein_coding	zinc finger CCCH-type containing 18 [Source:HGNC Symbol;Acc:HGNC:25091]	16	1	88570381	88631966	0.08670075549973966	5.8349736781302335	2.756780501887007	0.0059887486559100115	0.06865593525633422	2.7483967874118265	FALSE
ENSG00000020633	864	RUNX3	RUNX3	protein_coding	RUNX family transcription factor 3 [Source:HGNC Symbol;Acc:HGNC:10473]	1	-1	24899511	24965121	-0.2608451019015581	6.6767680856348885	-2.7580203642747803	0.0060199308179597595	0.06896244233188613	-2.7466937999235204	FALSE
ENSG00000103253	84264	HAGHL	HAGHL	protein_coding	hydroxyacylglutathione hydrolase like [Source:HGNC Symbol;Acc:HGNC:14177]	16	1	726936	735525	-0.3501247256865252	0.2561130246399945	-2.754637441040835	0.006025328503746786	0.06897333610451395	-2.746399817106971	FALSE
ENSG00000256566	NA	AL049650.1	AL049650.1	protein_coding	novel protein	20	-1	2467212	2508907	-0.25488170742944183	0.960782349564705	-2.75377847086925	0.006032346319765366	0.06900274614002994	-2.746017949110886	FALSE
ENSG00000185973	55217	TMLHE	TMLHE	protein_coding	trimethyllysine hydroxylase, epsilon [Source:HGNC Symbol;Acc:HGNC:18308]	X	-1	155489011	155669944	0.17755490810623087	5.5801057077299605	2.754551933142486	0.006044130301751859	0.06908463500795523	2.745377633899694	FALSE
ENSG00000175215	10106	CTDSP2	CTDSP2	protein_coding	CTD small phosphatase 2 [Source:HGNC Symbol;Acc:HGNC:17077]	12	-1	57819927	57846729	0.14825530706387902	8.076888002228774	2.754243835436422	0.006051547438217138	0.06908463500795523	2.744975179771788	FALSE
ENSG00000168575	6575	SLC20A2	SLC20A2	protein_coding	solute carrier family 20 member 2 [Source:HGNC Symbol;Acc:HGNC:10947]	8	-1	42416475	42541926	-0.13254351941626297	5.648217204571664	-2.7540312970832357	0.006052866931584756	0.06908463500795523	-2.7449036305685066	FALSE
ENSG00000131238	5538	PPT1	PPT1	protein_coding	palmitoyl-protein thioesterase 1 [Source:HGNC Symbol;Acc:HGNC:9325]	1	-1	40071461	40097727	0.22825586790973595	8.041834764591545	2.755364563236126	0.006070333392291333	0.06923304503516975	2.7439578376457927	FALSE
ENSG00000152795	9987	HNRNPDL	HNRNPDL	protein_coding	heterogeneous nuclear ribonucleoprotein D like [Source:HGNC Symbol;Acc:HGNC:5037]	4	-1	82422564	82430408	-0.12868634808420065	7.186212257827248	-2.752817892094788	0.006084520998630665	0.06934386863318166	-2.7431913942713915	FALSE
ENSG00000258785	NA	LINC01580	LINC01580	lncRNA	long intergenic non-protein coding RNA 1580 [Source:HGNC Symbol;Acc:HGNC:51414]	15	1	93894431	93984150	0.7731221804352211	-0.44655429143724107	2.754430072951035	0.006090752888514293	0.06936392661802143	2.742855243620585	FALSE
ENSG00000176410	84277	DNAJC30	DNAJC30	protein_coding	DnaJ heat shock protein family (Hsp40) member C30 [Source:HGNC Symbol;Acc:HGNC:16410]	7	-1	73680918	73683453	-0.2147468513616344	2.4427527603398627	-2.750498871203254	0.006103647342308556	0.06945977544134117	-2.7421606940874454	FALSE
ENSG00000130844	55422	ZNF331	ZNF331	protein_coding	zinc finger protein 331 [Source:HGNC Symbol;Acc:HGNC:15489]	19	1	53519527	53580269	-0.19993751023936301	3.9123614126163058	-2.7511175781476815	0.006113657122474488	0.06948573103916171	-2.741622435773423	FALSE
ENSG00000171310	50515	CHST11	CHST11	protein_coding	carbohydrate sulfotransferase 11 [Source:HGNC Symbol;Acc:HGNC:17422]	12	1	104455295	104762014	0.19025142555035757	9.553056554470848	2.751504166531565	0.006114887684124539	0.06948573103916171	2.7415563192825028	FALSE
ENSG00000132300	55037	PTCD3	PTCD3	protein_coding	pentatricopeptide repeat domain 3 [Source:HGNC Symbol;Acc:HGNC:24717]	2	1	86106223	86142157	-0.1572437995792022	5.095881941470031	-2.7500481433100203	0.006125916224564427	0.06956009264950133	-2.740964304382055	FALSE
ENSG00000116701	4688	NCF2	NCF2	protein_coding	neutrophil cytosolic factor 2 [Source:HGNC Symbol;Acc:HGNC:7661]	1	-1	183555563	183590876	0.2110369320666976	9.667968119695933	2.7488367072919706	0.006159019793185895	0.06986719171522583	2.739193043099263	FALSE
ENSG00000232912	NA	RERE-AS1	RERE-AS1	lncRNA	RERE antisense RNA 1 [Source:HGNC Symbol;Acc:HGNC:40501]	1	1	8424645	8435013	0.2632453812429949	4.678963872211953	2.7480634765148513	0.006161970102922374	0.06986719171522583	2.7390355982651884	FALSE
ENSG00000076662	3385	ICAM3	ICAM3	protein_coding	intercellular adhesion molecule 3 [Source:HGNC Symbol;Acc:HGNC:5346]	19	-1	10333776	10339661	0.2154475293681486	8.909368934964304	2.7476482396077393	0.006177078224518988	0.06992712953571896	2.738230407686706	FALSE
ENSG00000101216	26205	GMEB2	GMEB2	protein_coding	glucocorticoid modulatory element binding protein 2 [Source:HGNC Symbol;Acc:HGNC:4371]	20	-1	63587602	63627101	0.0917136870495332	4.839519488524396	2.7463659409366588	0.0061817748229354786	0.06992712953571896	2.7379804627779825	FALSE
ENSG00000125304	9375	TM9SF2	TM9SF2	protein_coding	transmembrane 9 superfamily member 2 [Source:HGNC Symbol;Acc:HGNC:11865]	13	1	99446311	99564048	0.16219726240613852	7.862805671245518	2.746403537498152	0.006185363675295515	0.06992712953571896	2.7377895854385303	FALSE
ENSG00000262879	NA	AC005670.3	AC005670.3	lncRNA	novel transcript	17	-1	46983287	47100323	-0.18136935184859038	4.924893489764167	-2.7478363583398795	0.006189190536617882	0.06992712953571896	-2.737586159143309	FALSE
ENSG00000161920	400569	MED11	MED11	protein_coding	mediator complex subunit 11 [Source:HGNC Symbol;Acc:HGNC:32687]	17	1	4731428	4733607	0.15448221954767893	3.7325363528348383	2.7465152029063686	0.006189797489042752	0.06992712953571896	2.7375539054897717	FALSE
ENSG00000067057	5214	PFKP	PFKP	protein_coding	phosphofructokinase, platelet [Source:HGNC Symbol;Acc:HGNC:8878]	10	1	3066333	3137718	-0.19143183360759863	4.681742096736858	-2.747213440030258	0.006198067221101481	0.06996959291594256	-2.7371147326724223	FALSE
ENSG00000170631	7564	ZNF16	ZNF16	protein_coding	zinc finger protein 16 [Source:HGNC Symbol;Acc:HGNC:12947]	8	-1	144930358	144950888	-0.1855787027200959	2.2724392182034476	-2.7438502299298344	0.006216509919512918	0.070126752990229	-2.736137210972317	FALSE
ENSG00000113269	55819	RNF130	RNF130	protein_coding	ring finger protein 130 [Source:HGNC Symbol;Acc:HGNC:18280]	5	-1	179911651	180072113	0.18042924917918945	8.877697045364162	2.744641431557478	0.0062449170852502504	0.07032821133441619	2.734636636966542	FALSE
ENSG00000267764	NA	AC093567.1	AC093567.1	lncRNA	novel transcript, antisense to CTIF	18	-1	48826051	48834770	-0.5447101694469452	-0.22643173788261683	-2.7444009361669415	0.0062493637401093765	0.07032821133441619	-2.7344023042896333	FALSE
ENSG00000123329	64333	ARHGAP9	ARHGAP9	protein_coding	Rho GTPase activating protein 9 [Source:HGNC Symbol;Acc:HGNC:14130]	12	-1	57472264	57488814	0.20332143919646306	8.84276959414011	2.743623454806559	0.0062629589107897265	0.07032821133441619	2.733686787090895	FALSE
ENSG00000128699	94101	ORMDL1	ORMDL1	protein_coding	ORMDL sphingolipid biosynthesis regulator 1 [Source:HGNC Symbol;Acc:HGNC:16036]	2	-1	189770267	189784364	-0.10996261086100834	6.0432285164677095	-2.7424737365404663	0.006266331252326327	0.07032821133441619	-2.733509516364303	FALSE
ENSG00000146457	9589	WTAP	WTAP	protein_coding	WT1 associated protein [Source:HGNC Symbol;Acc:HGNC:16846]	6	1	159725585	159756319	0.0842717326714757	7.260693414323252	2.741867834182874	0.006268628625879203	0.07032821133441619	2.7333888016488763	FALSE
ENSG00000175711	146712	B3GNTL1	B3GNTL1	protein_coding	UDP-GlcNAc:betaGal beta-1,3-N-acetylglucosaminyltransferase like 1 [Source:HGNC Symbol;Acc:HGNC:21727]	17	-1	82942155	83051810	0.24471128888309668	5.777807361418415	2.7431639380828052	0.0062694475092237335	0.07032821133441619	2.733345783328156	FALSE
ENSG00000113088	3003	GZMK	GZMK	protein_coding	granzyme K [Source:HGNC Symbol;Acc:HGNC:4711]	5	1	55024256	55034570	-0.4297526358930668	4.74680549330277	-2.744799067345541	0.006270788749571973	0.07032821133441619	-2.7332753350021517	FALSE
ENSG00000123124	11059	WWP1	WWP1	protein_coding	WW domain containing E3 ubiquitin protein ligase 1 [Source:HGNC Symbol;Acc:HGNC:17004]	8	1	86342547	86478420	-0.14530216256856132	6.262423548760644	-2.7427012898879735	0.006275077338793551	0.07032821133441619	-2.7330501688734956	FALSE
ENSG00000078369	2782	GNB1	GNB1	protein_coding	G protein subunit beta 1 [Source:HGNC Symbol;Acc:HGNC:4396]	1	-1	1785285	1891117	0.08530735814295376	8.452870078972072	2.7423617060972023	0.006275175326338212	0.07032821133441619	2.733045025799092	FALSE
ENSG00000156374	84108	PCGF6	PCGF6	protein_coding	polycomb group ring finger 6 [Source:HGNC Symbol;Acc:HGNC:21156]	10	-1	103302796	103351144	-0.166020832619016	2.7319886560111053	-2.7395718188991425	0.006303880282857494	0.07052977434135668	-2.731541491555281	FALSE
ENSG00000020256	55734	ZFP64	ZFP64	protein_coding	ZFP64 zinc finger protein [Source:HGNC Symbol;Acc:HGNC:15940]	20	-1	52051663	52204308	-0.15423227997395994	4.178680242317521	-2.739600570937903	0.006304824750624252	0.07052977434135668	-2.7314921261603824	FALSE
ENSG00000180901	23510	KCTD2	KCTD2	protein_coding	potassium channel tetramerization domain containing 2 [Source:HGNC Symbol;Acc:HGNC:21294]	17	1	75032575	75065889	0.125845571797238	5.328103571768117	2.7408492271775904	0.006306801431981286	0.07052977434135668	2.73138883061527	FALSE
ENSG00000149527	9651	PLCH2	PLCH2	protein_coding	phospholipase C eta 2 [Source:HGNC Symbol;Acc:HGNC:29037]	1	1	2425980	2505532	-0.3350064846733969	2.4742365578870853	-2.741046621941289	0.006318118171458916	0.0705655642134415	-2.730798011505771	FALSE
ENSG00000250326	NA	AC104596.1	AC104596.1	lncRNA	novel transcript	4	-1	142933195	143184861	-0.25414625304927974	2.383714397126651	-2.741158452652571	0.006319100553959786	0.0705655642134415	-2.7307467686739773	FALSE
ENSG00000102978	5432	POLR2C	POLR2C	protein_coding	RNA polymerase II subunit C [Source:HGNC Symbol;Acc:HGNC:9189]	16	1	57462660	57472009	0.1282803587709438	5.043788942944037	2.739221888347727	0.006325996812125105	0.07059175291573562	2.7303872491865833	FALSE
ENSG00000147274	27316	RBMX	RBMX	protein_coding	RNA binding motif protein X-linked [Source:HGNC Symbol;Acc:HGNC:9910]	X	-1	136848004	136880764	-0.13311818994147728	6.74587373161761	-2.739518145389876	0.0063342597533683756	0.07063314380625224	-2.729956945266481	FALSE
ENSG00000165288	254065	BRWD3	BRWD3	protein_coding	bromodomain and WD repeat domain containing 3 [Source:HGNC Symbol;Acc:HGNC:17342]	X	-1	80669503	80809877	0.18171487565371258	6.885686093887994	2.7385656273959746	0.006344297589405903	0.07069425280838718	2.729434890375135	FALSE
ENSG00000152315	56659	KCNK13	KCNK13	protein_coding	potassium two pore domain channel subfamily K member 13 [Source:HGNC Symbol;Acc:HGNC:6275]	14	1	90061994	90185853	-0.2763189264799073	2.303514947700492	-2.737465359003292	0.006349803460578848	0.07070481082343037	-2.7291488527382657	FALSE
ENSG00000159131	2618	GART	GART	protein_coding	phosphoribosylglycinamide formyltransferase, phosphoribosylglycinamide synthetase, phosphoribosylaminoimidazole synthetase [Source:HGNC Symbol;Acc:HGNC:4163]	21	-1	33503931	33543491	-0.138861360097418	5.0120629089178435	-2.7374414489856003	0.00635500948975237	0.07071201735692181	-2.7288785975378276	FALSE
ENSG00000109861	1075	CTSC	CTSC	protein_coding	cathepsin C [Source:HGNC Symbol;Acc:HGNC:2528]	11	-1	88293592	88337761	0.15778256001079338	7.316209724585123	2.7387547630945734	0.00637003700839882	0.07082841866471262	2.7280996056165696	FALSE
ENSG00000186654	55615	PRR5	PRR5	protein_coding	proline rich 5 [Source:HGNC Symbol;Acc:HGNC:31682]	22	1	44668547	44737681	-0.31418970130991264	2.9449553340221604	-2.73874717417913	0.006375265088610824	0.07083577133914219	-2.7278289817081616	FALSE
ENSG00000146830	64599	GIGYF1	GIGYF1	protein_coding	GRB10 interacting GYF protein 1 [Source:HGNC Symbol;Acc:HGNC:9126]	7	-1	100679507	100694037	0.10780886991312855	5.631364477279516	2.7355813714979154	0.006408046136638269	0.07110536465472103	2.7261366564127574	FALSE
ENSG00000155111	23097	CDK19	CDK19	protein_coding	cyclin dependent kinase 19 [Source:HGNC Symbol;Acc:HGNC:19338]	6	-1	110609978	110815958	0.18252398167306794	7.293952550985389	2.7359297417844903	0.006411099485155603	0.07110536465472103	2.7259794237828343	FALSE
ENSG00000087053	8898	MTMR2	MTMR2	protein_coding	myotubularin related protein 2 [Source:HGNC Symbol;Acc:HGNC:7450]	11	-1	95832882	95925315	-0.1674240725239895	3.8268832209688446	-2.7351037868417167	0.006413281229576089	0.07110536465472103	-2.725867115800984	FALSE
ENSG00000130338	56995	TULP4	TULP4	protein_coding	TUB like protein 4 [Source:HGNC Symbol;Acc:HGNC:15530]	6	1	158232236	158511828	-0.15933279681612333	4.928439290495273	-2.733758835651073	0.006429764443700618	0.07119861058613708	-2.7250197312346907	FALSE
ENSG00000104881	10848	PPP1R13L	PPP1R13L	protein_coding	protein phosphatase 1 regulatory subunit 13 like [Source:HGNC Symbol;Acc:HGNC:18838]	19	-1	45379638	45406349	-0.21946158086219847	1.6415228315977908	-2.732750171320722	0.006431311606993789	0.07119861058613708	-2.7249402935792495	FALSE
ENSG00000170836	8493	PPM1D	PPM1D	protein_coding	protein phosphatase, Mg2+/Mn2+ dependent 1D [Source:HGNC Symbol;Acc:HGNC:9277]	17	1	60600183	60666280	0.1403401140112326	5.634396395601046	2.7335286495368276	0.0064392595140693645	0.07119861058613708	2.7245324865321154	FALSE
ENSG00000149923	5531	PPP4C	PPP4C	protein_coding	protein phosphatase 4 catalytic subunit [Source:HGNC Symbol;Acc:HGNC:9319]	16	1	30075978	30085376	0.1492296898331693	5.79546065941343	2.733804903757186	0.006440052263061719	0.07119861058613708	2.724491835428972	FALSE
ENSG00000100554	51382	ATP6V1D	ATP6V1D	protein_coding	ATPase H+ transporting V1 subunit D [Source:HGNC Symbol;Acc:HGNC:13527]	14	-1	67294371	67360265	0.11264491132035825	5.446446714838921	2.732549671660761	0.006457272143604622	0.07125868608853926	2.723609932214992	FALSE
ENSG00000104998	9466	IL27RA	IL27RA	protein_coding	interleukin 27 receptor subunit alpha [Source:HGNC Symbol;Acc:HGNC:17290]	19	1	14031762	14053218	-0.16149156673436593	4.962084503688585	-2.732144482961718	0.0064577026372051385	0.07125868608853926	-2.7235879119299433	FALSE
ENSG00000167123	51148	CERCAM	CERCAM	protein_coding	cerebral endothelial cell adhesion molecule [Source:HGNC Symbol;Acc:HGNC:23723]	9	1	128411751	128437351	-0.46130201864679216	-0.2056503632282613	-2.7323251778657442	0.0064592684314671005	0.07125868608853926	-2.723507830734298	FALSE
ENSG00000159593	8883	NAE1	NAE1	protein_coding	NEDD8 activating enzyme E1 subunit 1 [Source:HGNC Symbol;Acc:HGNC:621]	16	-1	66802875	66873256	-0.16291027539221048	4.638307663680326	-2.732346386196559	0.0064776026503697275	0.07137166035927624	-2.722571440089028	FALSE
ENSG00000279727	NA	LINC02033	LINC02033	lncRNA	long intergenic non-protein coding RNA 2033 [Source:HGNC Symbol;Acc:HGNC:52867]	3	-1	36819276	36822498	0.29298629336454196	1.0103203763680897	2.7301242409309974	0.006478711739143894	0.07137166035927624	2.722514871677815	FALSE
ENSG00000149541	26229	B3GAT3	B3GAT3	protein_coding	beta-1,3-glucuronyltransferase 3 [Source:HGNC Symbol;Acc:HGNC:923]	11	-1	62615296	62622154	-0.12714353123283573	4.416945887226514	-2.7304040790625135	0.0064884506985927945	0.071403991925729	-2.7220185156130507	FALSE
ENSG00000185104	11124	FAF1	FAF1	protein_coding	Fas associated factor 1 [Source:HGNC Symbol;Acc:HGNC:3578]	1	-1	50437028	50960267	-0.12880901095451502	6.778960272916858	-2.730746085880289	0.0064945673618682824	0.071403991925729	-2.7217071161134827	FALSE
ENSG00000177542	79751	SLC25A22	SLC25A22	protein_coding	solute carrier family 25 member 22 [Source:HGNC Symbol;Acc:HGNC:19954]	11	-1	790475	798281	-0.16404608222265749	3.353086901220603	-2.7297723598985595	0.006499653204001394	0.071403991925729	-2.721448396551277	FALSE
ENSG00000105122	64926	RASAL3	RASAL3	protein_coding	RAS protein activator like 3 [Source:HGNC Symbol;Acc:HGNC:26129]	19	-1	15451624	15464544	-0.11856369310070125	6.594162563658087	-2.731205309276158	0.006500060382897901	0.071403991925729	-2.72142769101278	FALSE
ENSG00000172575	10125	RASGRP1	RASGRP1	protein_coding	RAS guanyl releasing protein 1 [Source:HGNC Symbol;Acc:HGNC:9878]	15	-1	38488103	38565575	-0.2639524596855187	6.572789108224324	-2.731297312547472	0.0065150231778239465	0.07150558758105781	-2.720667622820606	FALSE
ENSG00000164011	51058	ZNF691	ZNF691	protein_coding	zinc finger protein 691 [Source:HGNC Symbol;Acc:HGNC:28028]	1	1	42846573	42852477	-0.13414573462410262	2.6050301655845387	-2.728034779333203	0.006521148524556426	0.07150558758105781	-2.7203569251846473	FALSE
ENSG00000130254	9667	SAFB2	SAFB2	protein_coding	scaffold attachment factor B2 [Source:HGNC Symbol;Acc:HGNC:21605]	19	-1	5586999	5624046	0.07983324023387883	6.2366579436547775	2.728810811293908	0.006523138832260769	0.07150558758105781	2.7202560267651057	FALSE
ENSG00000112096	6648	SOD2	SOD2	protein_coding	superoxide dismutase 2 [Source:HGNC Symbol;Acc:HGNC:11180]	6	-1	159669069	159745186	0.33288521418081984	4.160840489507244	2.729901791011838	0.006536009058569357	0.07153693738340582	2.7196042397725777	FALSE
ENSG00000104863	64130	LIN7B	LIN7B	protein_coding	lin-7 homolog B, crumbs cell polarity complex component [Source:HGNC Symbol;Acc:HGNC:17788]	19	1	49114324	49118460	-0.3035746246102705	0.5463595537684645	-2.7272061499290032	0.006542276381018101	0.07153693738340582	-2.7192872615278176	FALSE
ENSG00000103254	65990	ANTKMT	ANTKMT	protein_coding	adenine nucleotide translocase lysine methyltransferase [Source:HGNC Symbol;Acc:HGNC:14152]	16	1	720581	722590	-0.3281691365634024	0.24244624070252965	-2.726531247498693	0.00655068159824359	0.07153693738340582	-2.718862584844248	FALSE
ENSG00000023330	211	ALAS1	ALAS1	protein_coding	5'-aminolevulinate synthase 1 [Source:HGNC Symbol;Acc:HGNC:396]	3	1	52198086	52214327	0.1385372321311653	5.216543711608497	2.7277825801098214	0.006551461113050634	0.07153693738340582	2.7188232244091215	FALSE
ENSG00000198223	1438	CSF2RA	CSF2RA	protein_coding	colony stimulating factor 2 receptor alpha subunit [Source:HGNC Symbol;Acc:HGNC:2435]	X	1	1268800	1310381	0.23444664523010328	7.432146923946906	2.7288376601476	0.0065548945734282054	0.07153693738340582	2.7186499070758394	FALSE
ENSG00000087206	51720	UIMC1	UIMC1	protein_coding	ubiquitin interaction motif containing 1 [Source:HGNC Symbol;Acc:HGNC:30298]	5	-1	176905005	177022633	0.15870197742061443	7.288139191384689	2.72794784135946	0.00655901447454514	0.07153693738340582	2.7184420466930597	FALSE
ENSG00000118922	11278	KLF12	KLF12	protein_coding	Kruppel like factor 12 [Source:HGNC Symbol;Acc:HGNC:6346]	13	-1	73686089	73995056	-0.2622390855989769	6.836611947458546	-2.728454850797787	0.006566059972929084	0.07153693738340582	-2.7180868537954077	FALSE
ENSG00000100403	23264	ZC3H7B	ZC3H7B	protein_coding	zinc finger CCCH-type containing 7B [Source:HGNC Symbol;Acc:HGNC:30869]	22	1	41301525	41360147	-0.14673568533312764	5.194103437194267	-2.7261729030233037	0.006569631333754672	0.07153693738340582	-2.7179069375187104	FALSE
ENSG00000266472	54460	MRPS21	MRPS21	protein_coding	mitochondrial ribosomal protein S21 [Source:HGNC Symbol;Acc:HGNC:14046]	1	1	150293720	150308979	-0.16521077075463708	3.8032772915261526	-2.7257994009535587	0.006570153611152151	0.07153693738340582	-2.7178806338546293	FALSE
ENSG00000080947	114819	CROCCP3	CROCCP3	transcribed_unprocessed_pseudogene	CROCC pseudogene 3 [Source:HGNC Symbol;Acc:HGNC:29405]	1	-1	16467436	16499257	-0.1982285601454219	4.487118372775694	-2.7262677159832718	0.006573614199155849	0.07153693738340582	-2.7177063943780517	FALSE
ENSG00000130921	91574	C12orf65	C12orf65	protein_coding	chromosome 12 open reading frame 65 [Source:HGNC Symbol;Acc:HGNC:26784]	12	1	123233436	123257960	-0.1865797845296875	4.080752436202232	-2.7270303291744424	0.006576730881873296	0.07153693738340582	-2.717549541005512	FALSE
ENSG00000248405	553158	PRR5-ARHGAP8	PRR5-ARHGAP8	protein_coding	PRR5-ARHGAP8 readthrough [Source:HGNC Symbol;Acc:HGNC:34512]	22	1	44702233	44862706	-0.37490043773420334	0.4577084015414802	-2.7251787799179334	0.006586017256233327	0.07156117894424252	-2.717082581385988	FALSE
ENSG00000054611	25771	TBC1D22A	TBC1D22A	protein_coding	TBC1 domain family member 22A [Source:HGNC Symbol;Acc:HGNC:1309]	22	1	46762617	47175699	0.12796478410362955	8.079032810713748	2.72665517698574	0.006590758447249568	0.07156117894424252	2.716844401784244	FALSE
ENSG00000101849	6907	TBL1X	TBL1X	protein_coding	transducin beta like 1 X-linked [Source:HGNC Symbol;Acc:HGNC:11585]	X	1	9463295	9741037	0.1776533677704233	8.610774209577798	2.7262970909638367	0.006594215124298338	0.07156117894424252	2.716670848428417	FALSE
ENSG00000117020	10000	AKT3	AKT3	protein_coding	AKT serine/threonine kinase 3 [Source:HGNC Symbol;Acc:HGNC:393]	1	-1	243488233	243851079	-0.23917398832195946	6.396199097287041	-2.7271237138472086	0.006597413828268119	0.07156117894424252	-2.7165103202865994	FALSE
ENSG00000040275	54908	SPDL1	SPDL1	protein_coding	spindle apparatus coiled-coil protein 1 [Source:HGNC Symbol;Acc:HGNC:26010]	5	1	169583636	169604778	-0.26669340394012253	1.9373800438980435	-2.7239986517466974	0.006620247898275584	0.07175867585615135	-2.7153664127665413	FALSE
ENSG00000138382	29081	METTL5	METTL5	protein_coding	methyltransferase like 5 [Source:HGNC Symbol;Acc:HGNC:25006]	2	-1	169810081	169824931	-0.1515745868614906	3.77095303174796	-2.723413615819048	0.006625283316223695	0.07176310720526936	-2.715114633339145	FALSE
ENSG00000204161	170371	TMEM273	TMEM273	protein_coding	transmembrane protein 273 [Source:HGNC Symbol;Acc:HGNC:27274]	10	-1	49154725	49188585	0.2739440383180334	5.274481558460277	2.7254767128164716	0.00663677770711016	0.07183744523027613	2.714540538364898	FALSE
ENSG00000012232	2137	EXTL3	EXTL3	protein_coding	exostosin like glycosyltransferase 3 [Source:HGNC Symbol;Acc:HGNC:3518]	8	1	28600469	28755599	0.21051011972966016	5.976004305687141	2.7230113938213636	0.006643182578375727	0.07185662829371402	2.714221030566008	FALSE
ENSG00000103199	26048	ZNF500	ZNF500	protein_coding	zinc finger protein 500 [Source:HGNC Symbol;Acc:HGNC:23716]	16	-1	4748239	4767624	-0.24625711515318316	1.6044540971205405	-2.7216133020672255	0.006651125219119203	0.0718924064625491	-2.7138251954118107	FALSE
ENSG00000156162	286148	DPY19L4	DPY19L4	protein_coding	dpy-19 like 4 [Source:HGNC Symbol;Acc:HGNC:27829]	8	1	94719703	94793836	-0.20635068183235816	3.3588042639837004	-2.721832195562529	0.006658271442568822	0.0719195322741539	-2.713469414119468	FALSE
ENSG00000104870	2217	FCGRT	FCGRT	protein_coding	Fc fragment of IgG receptor and transporter [Source:HGNC Symbol;Acc:HGNC:3621]	19	1	49506816	49526428	0.19126893149338997	7.009862100633765	2.722820780771029	0.006666621624984917	0.07195961588388382	2.7130541273011493	FALSE
ENSG00000105514	9545	RAB3D	RAB3D	protein_coding	RAB3D, member RAS oncogene family [Source:HGNC Symbol;Acc:HGNC:9779]	19	-1	11322068	11346270	0.22073136833804163	5.817923387898945	2.7221418062663263	0.006671755277235078	0.07196494861279089	2.7127990430189164	FALSE
ENSG00000048740	10659	CELF2	CELF2	protein_coding	CUGBP Elav-like family member 2 [Source:HGNC Symbol;Acc:HGNC:2550]	10	1	10798397	11336675	0.16641434939485045	10.053992860320012	2.7209787435238155	0.006680760623598791	0.07197242403829336	2.7123520054095485	FALSE
ENSG00000163006	165055	CCDC138	CCDC138	protein_coding	coiled-coil domain containing 138 [Source:HGNC Symbol;Acc:HGNC:26531]	2	1	108786757	108885477	-0.18289836285975758	3.2688311798645255	-2.7211872627601914	0.006681728490435333	0.07197242403829336	-2.712303991431838	FALSE
ENSG00000231365	NA	WARS2-AS1	WARS2-AS1	lncRNA	WARS2 antisense RNA 1 [Source:HGNC Symbol;Acc:HGNC:40612]	1	1	119140391	119275973	-0.21587521055783476	4.676698588662212	-2.7226283281457544	0.006691067629447806	0.07202300485799093	-2.711841015998116	FALSE
ENSG00000102858	23295	MGRN1	MGRN1	protein_coding	mahogunin ring finger 1 [Source:HGNC Symbol;Acc:HGNC:20254]	16	1	4616493	4690974	0.17900040511918114	7.4119305175346195	2.721463755252046	0.006696894236414391	0.07203573266367796	2.7115524638658326	FALSE
ENSG00000066084	57609	DIP2B	DIP2B	protein_coding	disco interacting protein 2 homolog B [Source:HGNC Symbol;Acc:HGNC:29284]	12	1	50504985	50748657	0.17015016630150015	8.328161864065331	2.7196236528087936	0.006710497878747527	0.07213203922193548	2.710879645735242	FALSE
ENSG00000125731	10045	SH2D3A	SH2D3A	protein_coding	SH2 domain containing 3A [Source:HGNC Symbol;Acc:HGNC:16885]	19	-1	6752160	6767463	-0.2498676178638819	3.646251108770873	-2.719710685754908	0.006732798203154447	0.07232162945230515	-2.7097793489244983	FALSE
ENSG00000106133	260294	NSUN5P2	NSUN5P2	transcribed_unprocessed_pseudogene	NSUN5 pseudogene 2 [Source:HGNC Symbol;Acc:HGNC:16609]	7	-1	72947581	72954790	-0.24125355726224074	3.4956119355112967	-2.718081845824496	0.006745663450114345	0.07238260534286696	-2.709146067461859	FALSE
ENSG00000277072	NA	STAG3L2	STAG3L2	transcribed_unprocessed_pseudogene	stromal antigen 3-like 2 (pseudogene) [Source:HGNC Symbol;Acc:HGNC:33886]	7	-1	74843754	74890610	-0.1772719929105433	4.1761893163940575	-2.7185896519389665	0.006747807834813076	0.07238260534286696	-2.7090406174123722	FALSE
ENSG00000161547	6427	SRSF2	SRSF2	protein_coding	serine and arginine rich splicing factor 2 [Source:HGNC Symbol;Acc:HGNC:10783]	17	-1	76734115	76737374	-0.09078267105882443	6.709991562771599	-2.715365521505617	0.0067909846399861196	0.07279541309663075	-2.706923782256457	FALSE
ENSG00000230091	NA	TMEM254-AS1	TMEM254-AS1	lncRNA	TMEM254 antisense RNA 1 [Source:HGNC Symbol;Acc:HGNC:27340]	10	-1	80046860	80078912	-0.3620263628168422	0.3891286150485669	-2.712875029745521	0.006843527949882908	0.07316076395329106	-2.7043639888728728	FALSE
ENSG00000198189	51170	HSD17B11	HSD17B11	protein_coding	hydroxysteroid 17-beta dehydrogenase 11 [Source:HGNC Symbol;Acc:HGNC:22960]	4	-1	87336515	87391188	0.2011925170657074	6.83473967769139	2.7132416270387285	0.0068448718351926344	0.07316076395329106	2.7042987496848028	FALSE
ENSG00000119986	60370	AVPI1	AVPI1	protein_coding	arginine vasopressin induced 1 [Source:HGNC Symbol;Acc:HGNC:30898]	10	-1	97677424	97687241	-0.3723123928236287	-0.1677690695813069	-2.711986893370367	0.006847183738535823	0.07316076395329106	-2.7041865447874844	FALSE
ENSG00000115204	4358	MPV17	MPV17	protein_coding	mitochondrial inner membrane protein MPV17 [Source:HGNC Symbol;Acc:HGNC:7224]	2	-1	27309492	27325680	-0.12406757549307024	5.498589237122689	-2.71233528769792	0.006848228374615911	0.07316076395329106	-2.704135856045876	FALSE
ENSG00000221817	NA	PPP3CB-AS1	PPP3CB-AS1	lncRNA	PPP3CB antisense RNA 1 (head to head) [Source:HGNC Symbol;Acc:HGNC:50750]	10	1	73495525	73520070	-0.14719666216753513	4.163601583516028	-2.7120228333705043	0.006854246046735851	0.07316076395329106	-2.703843996527669	FALSE
ENSG00000166130	121457	IKBIP	IKBIP	protein_coding	IKBKB interacting protein [Source:HGNC Symbol;Acc:HGNC:26430]	12	-1	98613405	98645113	0.23418132923777346	6.234773581359527	2.713430214426175	0.006860200232424081	0.07316076395329106	2.7035554426363504	FALSE
ENSG00000198682	9060	PAPSS2	PAPSS2	protein_coding	3'-phosphoadenosine 5'-phosphosulfate synthase 2 [Source:HGNC Symbol;Acc:HGNC:8604]	10	1	87659613	87747705	0.2771761085970117	2.630583094049141	2.712965320605127	0.006863321170891825	0.07316076395329106	2.7034042844650723	FALSE
ENSG00000135736	92922	CCDC102A	CCDC102A	protein_coding	coiled-coil domain containing 102A [Source:HGNC Symbol;Acc:HGNC:28097]	16	-1	57512181	57536571	-0.2949010456676613	1.647778291724784	-2.712079328656179	0.006868398922362328	0.07316076395329106	-2.703158482793907	FALSE
ENSG00000166788	113174	SAAL1	SAAL1	protein_coding	serum amyloid A like 1 [Source:HGNC Symbol;Acc:HGNC:25158]	11	-1	18069935	18106087	-0.17854185574918802	2.706223515560359	-2.710714948644864	0.006869592606334519	0.07316076395329106	-2.7031007231414805	FALSE
ENSG00000259673	NA	IQCH-AS1	IQCH-AS1	lncRNA	IQCH antisense RNA 1 [Source:HGNC Symbol;Acc:HGNC:44104]	15	-1	67290636	67521844	-0.19946151828408354	2.992912572897191	-2.7110628512878345	0.0068722347417926035	0.07316076395329106	-2.7029729082780163	FALSE
ENSG00000101224	994	CDC25B	CDC25B	protein_coding	cell division cycle 25B [Source:HGNC Symbol;Acc:HGNC:1726]	20	1	3786772	3806121	-0.2433371639535329	6.394064214998771	-2.7126363663555813	0.006882469649654104	0.07321946964045598	-2.7024782049614875	FALSE
ENSG00000078804	58476	TP53INP2	TP53INP2	protein_coding	tumor protein p53 inducible nuclear protein 2 [Source:HGNC Symbol;Acc:HGNC:16104]	20	1	34704339	34713439	0.29820654903350796	4.1631386552549445	2.7112361439704245	0.00689173936759391	0.0732678336742626	2.702030724064967	FALSE
ENSG00000177112	NA	MRVI1-AS1	MRVI1-AS1	lncRNA	MRVI1 antisense RNA 1 [Source:HGNC Symbol;Acc:HGNC:43434]	11	1	10541258	10599936	0.2830860926321015	3.672762980442257	2.7134461868599913	0.006899041130634066	0.07329522395703082	2.7016786236197117	FALSE
ENSG00000250410	NA	AC112722.1	AC112722.1	lncRNA	novel transcript	4	1	185370725	185390928	-0.3145122294566749	1.4611408370602712	-2.709808746721455	0.006906986695898878	0.07332941180019678	-2.701295858354968	FALSE
ENSG00000178498	196403	DTX3	DTX3	protein_coding	deltex E3 ubiquitin ligase 3 [Source:HGNC Symbol;Acc:HGNC:24457]	12	1	57604622	57609804	-0.2787499648080787	2.556187962063232	-2.709599484517113	0.006914887269307528	0.07334854634296813	-2.700915652509008	FALSE
ENSG00000176953	84901	NFATC2IP	NFATC2IP	protein_coding	nuclear factor of activated T cells 2 interacting protein [Source:HGNC Symbol;Acc:HGNC:25906]	16	1	28950807	28967097	-0.11119697865771183	6.446426935723009	-2.7093240286369693	0.0069182466185134656	0.07334854634296813	-2.70075410599158	FALSE
ENSG00000113838	55171	TBCCD1	TBCCD1	protein_coding	TBCC domain containing 1 [Source:HGNC Symbol;Acc:HGNC:25546]	3	-1	186546067	186570543	-0.17394606146860747	2.9922240394602957	-2.7081678340524857	0.006924769832522079	0.07336755797284834	-2.7004406147008844	FALSE
ENSG00000130768	27293	SMPDL3B	SMPDL3B	protein_coding	sphingomyelin phosphodiesterase acid like 3B [Source:HGNC Symbol;Acc:HGNC:21416]	1	1	27935000	27959157	0.4074652836656521	0.7095042208274924	2.709667762678952	0.0069302150565670635	0.07337513019959845	2.7001791323096618	FALSE
ENSG00000273748	NA	AL592183.1	AL592183.1	protein_coding	NULL	GL000219.1	-1	54224	83311	-0.383279322047982	5.2068941811722524	-2.7163673541090745	0.006986151388759543	0.07390666760756538	-2.697503673782382	FALSE
ENSG00000165688	23203	PMPCA	PMPCA	protein_coding	peptidase, mitochondrial processing alpha subunit [Source:HGNC Symbol;Acc:HGNC:18667]	9	1	136410641	136423761	-0.1314581181683261	3.997393436720811	-2.7052749736811967	0.0069899478679839085	0.07390666760756538	-2.697322784611899	FALSE
ENSG00000233382	NA	NKAPP1	NKAPP1	transcribed_processed_pseudogene	NFKB activating protein pseudogene 1 [Source:HGNC Symbol;Acc:HGNC:26706]	X	-1	120120953	120245267	-0.2380138848003428	3.1939600913357222	-2.7062721311877587	0.007007021287939785	0.07399176243270221	-2.6965103840046862	FALSE
ENSG00000168961	3965	LGALS9	LGALS9	protein_coding	galectin 9 [Source:HGNC Symbol;Acc:HGNC:6570]	17	1	27629798	27649560	0.24916936902471765	6.68678658549015	2.7071573992777007	0.0070075365233472735	0.07399176243270221	2.6964858953219863	FALSE
ENSG00000115998	54980	C2orf42	C2orf42	protein_coding	chromosome 2 open reading frame 42 [Source:HGNC Symbol;Acc:HGNC:26056]	2	-1	70149880	70248615	-0.10980545566699185	4.369594330799977	-2.703873727628942	0.007020931463535694	0.074057151946560415	-2.695849812465144	FALSE
ENSG00000151461	26019	UPF2	UPF2	protein_coding	UPF2 regulator of nonsense mediated mRNA decay [Source:HGNC Symbol;Acc:HGNC:17854]	10	-1	11920022	12043170	0.08844825663524958	7.311654706764048	2.704780540672158	0.0070255281434219085	0.074057151946560415	2.695631781991106	FALSE
ENSG00000034693	8504	PEX3	PEX3	protein_coding	peroxisomal biogenesis factor 3 [Source:HGNC Symbol;Acc:HGNC:8858]	6	1	143450805	143490616	-0.20545508772028942	3.0183171782764204	-2.7038076524813475	0.0070280528441323525	0.074057151946560415	-2.69551208447065	FALSE
ENSG00000185477	285513	GPRIN3	GPRIN3	protein_coding	GPRIN family member 3 [Source:HGNC Symbol;Acc:HGNC:27733]	4	-1	89236383	89307800	-0.22156359735712883	5.759344906574047	-2.704190521694853	0.007039980558271906	0.07411898615791854	-2.6949471062590438	FALSE
ENSG00000136878	10868	USP20	USP20	protein_coding	ubiquitin specific peptidase 20 [Source:HGNC Symbol;Acc:HGNC:12619]	9	1	129834698	129881838	-0.10501741012432664	5.28438362775881	-2.7036163604335357	0.007043477892900002	0.07411898615791854	-2.694781611513481	FALSE
ENSG00000174132	345757	FAM174A	FAM174A	protein_coding	family with sequence similarity 174 member A [Source:HGNC Symbol;Acc:HGNC:24943]	5	1	100535374	100586741	0.23671112783665826	3.9539275297438152	2.7032815196660875	0.00705375934018432	0.07417350795139852	2.6942955178318946	FALSE
ENSG00000133895	4221	MEN1	MEN1	protein_coding	menin 1 [Source:HGNC Symbol;Acc:HGNC:7010]	11	-1	64803510	64811294	-0.16507737824184954	4.532528238330049	-2.7023431328984597	0.007058223050497338	0.07417350795139852	-2.694084677355609	FALSE
ENSG00000101577	9663	LPIN2	LPIN2	protein_coding	lipin 2 [Source:HGNC Symbol;Acc:HGNC:14450]	18	-1	2916994	3013315	0.1998398969420334	7.489639778830884	2.702442837801369	0.007069390675640369	0.0741760943455053	2.693557705803358	FALSE
ENSG00000122188	54900	LAX1	LAX1	protein_coding	lymphocyte transmembrane adaptor 1 [Source:HGNC Symbol;Acc:HGNC:26005]	1	1	203765177	203776372	-0.27086632957492274	3.99556485835939	-2.7031587361544873	0.007072512265473098	0.0741760943455053	-2.6934105396651447	FALSE
ENSG00000161558	55260	TMEM143	TMEM143	protein_coding	transmembrane protein 143 [Source:HGNC Symbol;Acc:HGNC:25603]	19	-1	48332356	48364059	-0.1932179649824417	2.910334704461147	-2.7008996016453066	0.007075568878765404	0.0741760943455053	-2.6932664933234274	FALSE
ENSG00000263528	9641	IKBKE	IKBKE	protein_coding	inhibitor of nuclear factor kappa B kinase subunit epsilon [Source:HGNC Symbol;Acc:HGNC:14552]	1	1	206470476	206496889	-0.1613656875414904	4.878425811045733	-2.701719838968722	0.007077597810028228	0.0741760943455053	-2.693170908503637	FALSE
ENSG00000120798	7181	NR2C1	NR2C1	protein_coding	nuclear receptor subfamily 2 group C member 1 [Source:HGNC Symbol;Acc:HGNC:7971]	12	-1	95020229	95073628	-0.1704445790073712	4.203423736402761	-2.7012926890036075	0.007082857233301052	0.07418109287355341	-2.6929232467311786	FALSE
ENSG00000238058	NA	AL355574.1	AL355574.1	lncRNA	novel transcript	9	1	135907812	135916126	-0.19167645458105875	2.5052882449145004	-2.699855041296631	0.0070905319439539816	0.07421136368601229	-2.6925621472369703	FALSE
ENSG00000244617	151516	ASPRV1	ASPRV1	protein_coding	aspartic peptidase retroviral like 1 [Source:HGNC Symbol;Acc:HGNC:26321]	2	-1	69960089	69962265	0.33724158465339027	2.943092187107305	2.7013530741779226	0.007096003758766065	0.07421855313703332	2.6923049094689366	FALSE
ENSG00000117262	653519	GPR89A	GPR89A	protein_coding	G protein-coupled receptor 89A [Source:HGNC Symbol;Acc:HGNC:31984]	1	1	145607988	145670650	-0.18252484648410494	3.1088760977210126	-2.699749438628673	0.007107555243208312	0.07424358958643894	-2.691762442127378	FALSE
ENSG00000100982	63935	PCIF1	PCIF1	protein_coding	PDX1 C-terminal inhibiting factor 1 [Source:HGNC Symbol;Acc:HGNC:16200]	20	1	45934683	45948023	0.09751696195534709	5.2533079712165405	2.6997578716952875	0.007110508063176273	0.07424358958643894	2.6916239022719055	FALSE
ENSG00000138134	57559	STAMBPL1	STAMBPL1	protein_coding	STAM binding protein like 1 [Source:HGNC Symbol;Acc:HGNC:24105]	10	1	88879734	88975153	-0.18934222455081384	4.229085738130306	-2.7012779812652212	0.007112931026212058	0.07424358958643894	-2.6915102607200776	FALSE
ENSG00000103423	9093	DNAJA3	DNAJA3	protein_coding	DnaJ heat shock protein family (Hsp40) member A3 [Source:HGNC Symbol;Acc:HGNC:11808]	16	1	4425805	4456775	-0.163252924389222	4.443398559292047	-2.700767042323491	0.007117543531367075	0.07424358958643894	-2.6912940215184107	FALSE
ENSG00000080815	5663	PSEN1	PSEN1	protein_coding	presenilin 1 [Source:HGNC Symbol;Acc:HGNC:9508]	14	1	73136418	73223691	0.1455769687242361	7.665899984302193	2.7007056458639362	0.007127625608766812	0.07429879087203094	2.690821800579201	FALSE
ENSG00000096092	28978	TMEM14A	TMEM14A	protein_coding	transmembrane protein 14A [Source:HGNC Symbol;Acc:HGNC:21076]	6	1	52671113	52686588	-0.28896989116645233	0.9270236589364316	-2.698158796913032	0.007134384887160538	0.07431930422078382	-2.6905055474395234	FALSE
ENSG00000137478	9873	FCHSD2	FCHSD2	protein_coding	FCH and double SH3 domains 2 [Source:HGNC Symbol;Acc:HGNC:29114]	11	-1	72836745	73142318	0.11640985151741567	8.277066133499932	2.69948259639843	0.007148685174410445	0.07441829244314122	2.689837351084962	FALSE
ENSG00000124831	9208	LRRFIP1	LRRFIP1	protein_coding	LRR binding FLII interacting protein 1 [Source:HGNC Symbol;Acc:HGNC:6702]	2	1	237627587	237813682	0.1314876949721473	9.194433030745948	2.6996520070104015	0.007156867659427485	0.07443961651801911	2.6894555551621133	FALSE
ENSG00000184220	84319	CMSS1	CMSS1	protein_coding	cms1 ribosomal small subunit homolog [Source:HGNC Symbol;Acc:HGNC:28666]	3	1	99817837	100181732	-0.23478675018448847	4.431590748385239	-2.6987088004575708	0.00716059901855195	0.07443961651801911	-2.6892815794795526	FALSE
ENSG00000142102	80162	PGGHG	PGGHG	protein_coding	protein-glucosylgalactosylhydroxylysine glucosidase [Source:HGNC Symbol;Acc:HGNC:26210]	11	1	289126	296107	0.1969454270340414	7.5313052503462155	2.6992398939445503	0.007165131033550548	0.07443961651801911	2.6890703824004047	FALSE
ENSG00000160049	1676	DFFA	DFFA	protein_coding	DNA fragmentation factor subunit alpha [Source:HGNC Symbol;Acc:HGNC:2772]	1	-1	10456522	10472529	-0.1531537649773389	4.800329506884346	-2.696079694540877	0.007188106998357949	0.07462590528002523	-2.6880015175311875	FALSE
ENSG00000169519	196074	METTL15	METTL15	protein_coding	methyltransferase like 15 [Source:HGNC Symbol;Acc:HGNC:26606]	11	1	28108248	28527041	-0.14930012588351005	4.682456828067614	-2.695991309487193	0.007192684442888126	0.07462590528002523	-2.6877889366365912	FALSE
ENSG00000007129	90273	CEACAM21	CEACAM21	protein_coding	carcinoembryonic antigen related cell adhesion molecule 21 [Source:HGNC Symbol;Acc:HGNC:28834]	19	1	41549518	41586844	-0.21918654922168201	5.394111125054842	-2.6998100309918986	0.007209625536925961	0.07475167226153649	-2.687003230918078	FALSE
ENSG00000146278	10957	PNRC1	PNRC1	protein_coding	proline rich nuclear receptor coactivator 1 [Source:HGNC Symbol;Acc:HGNC:17278]	6	1	89080751	89085160	0.18883309128819015	8.405122581005665	2.694561955110324	0.007235758603398894	0.07493631085929575	2.6857944570703576	FALSE
ENSG00000076513	88455	ANKRD13A	ANKRD13A	protein_coding	ankyrin repeat domain 13A [Source:HGNC Symbol;Acc:HGNC:21268]	12	1	109999186	110039763	0.16832989834752965	8.096486405274652	2.6943869808843384	0.007237496235631851	0.07493631085929575	2.68571422262316	FALSE
ENSG00000250220	NA	AC053527.2	AC053527.2	lncRNA	novel transcript	4	1	73259209	73317953	-0.2246958067950331	3.5615340449424444	-2.695202985990029	0.007241927018121612	0.07493631085929575	-2.685509711296084	FALSE
ENSG00000224976	NA	PARP4P2	PARP4P2	unprocessed_pseudogene	poly(ADP-ribose) polymerase family member 4 pseudogene 2 [Source:HGNC Symbol;Acc:HGNC:37760]	13	1	19349137	19407962	0.36721322245031385	-0.2878376602200498	2.693222056923344	0.007247786424881209	0.07494694349088829	2.685239431422519	FALSE
ENSG00000132768	1802	DPH2	DPH2	protein_coding	diphthamide biosynthesis 2 [Source:HGNC Symbol;Acc:HGNC:3004]	1	1	43970000	43973369	-0.18618184721991815	2.6696074680049597	-2.693111435566329	0.007253306046376043	0.07495405068976603	-2.6849850043010552	FALSE
ENSG00000135655	9958	USP15	USP15	protein_coding	ubiquitin specific peptidase 15 [Source:HGNC Symbol;Acc:HGNC:12613]	12	1	62260338	62417431	0.21018745860414612	9.511638106482726	2.6923599096110475	0.007290531966645237	0.07528857612159406	2.6832735975929687	FALSE
ENSG00000107317	5730	PTGDS	PTGDS	protein_coding	prostaglandin D2 synthase [Source:HGNC Symbol;Acc:HGNC:9592]	9	1	136975092	136981742	-0.5515864547125381	1.1525789123773658	-2.6963493509658862	0.007299099620416384	0.07529661980649134	-2.6828808226069354	FALSE
ENSG00000225163	NA	LINC00618	LINC00618	lncRNA	long intergenic non-protein coding RNA 618 [Source:HGNC Symbol;Acc:HGNC:20110]	14	1	96931367	96945394	-0.3601027691082541	-0.16590473137706568	-2.6898838526158553	0.007303907566131248	0.07529661980649134	-2.682660588616032	FALSE
ENSG00000186020	57711	ZNF529	ZNF529	protein_coding	zinc finger protein 529 [Source:HGNC Symbol;Acc:HGNC:29328]	19	-1	36534774	36605276	-0.21831867082390666	4.043175003604788	-2.6915588228109755	0.0073075339184539255	0.07529661980649134	-2.682494565032683	FALSE
ENSG00000138821	64116	SLC39A8	SLC39A8	protein_coding	solute carrier family 39 member 8 [Source:HGNC Symbol;Acc:HGNC:20862]	4	-1	102251041	102431258	-0.20338398943426084	3.8748420078922674	-2.690985490594521	0.0073128991278859305	0.07529661980649134	-2.6822490677129074	FALSE
ENSG00000005893	3920	LAMP2	LAMP2	protein_coding	lysosomal associated membrane protein 2 [Source:HGNC Symbol;Acc:HGNC:6501]	X	-1	120427827	120469365	0.22841971318204735	8.15687404642836	2.690376536844754	0.007315582879787406	0.07529661980649134	2.6821263271909292	FALSE
ENSG00000204482	7940	LST1	LST1	protein_coding	leukocyte specific transcript 1 [Source:HGNC Symbol;Acc:HGNC:14189]	6	1	31586124	31588909	0.24358867311492371	7.473269299449371	2.6908232796975624	0.007321432792118816	0.07530685944201257	2.681858923296085	FALSE
ENSG00000115694	10494	STK25	STK25	protein_coding	serine/threonine kinase 25 [Source:HGNC Symbol;Acc:HGNC:11404]	2	-1	241492670	241509730	-0.1279785316928974	4.050125618782642	-2.689067183760583	0.007335003587096974	0.07539644840255876	-2.6812393294553147	FALSE
[truncated: 14,002 more rows]
