# Supplementary material for: Baseline Expression of Immune Gene Modules in Blood is Associated With Primary Response to Anti-TNF Therapy in Crohn’s Disease Patients
Source: J Crohns Colitis. 2023 Sep 30;18(3):431–45. doi: 10.1093/ecco-jcc/jjad166 (PMC10906954; doi:10.1093/ecco-jcc/jjad166)
Supplement: jjad166_suppl_Supplementary_Data [file jjad166_suppl_supplementary_data.zip › 2023-08-17_multiPANTS_RNAseq_manuscript_supplementary_data_bb9v012/fig_1a/dream.gene_expr_filtered_vobj_fit_dge_1.topTable_C_1RA_1NA.csv]

GENEID	ENTREZID	GENENAME	SYMBOL	GENEBIOTYPE	DESCRIPTION	SEQNAME	SEQSTRAND	GENESEQSTART	GENESEQEND	logFC	AveExpr	t	P.Value	adj.P.Val	z.std	significant
ENSG00000065485	10954	PDIA5	PDIA5	protein_coding	protein disulfide isomerase family A member 5 [Source:HGNC Symbol;Acc:HGNC:24811]	3	1	123067025	123225227	-0.35115926221923965	2.5690963032515293	-5.062765770908522	5.212334395743231e-7	0.00677702951454614	-5.018327212092533	TRUE
ENSG00000143603	3782	KCNN3	KCNN3	protein_coding	potassium calcium-activated channel subfamily N member 3 [Source:HGNC Symbol;Acc:HGNC:6292]	1	-1	154697455	154870281	-0.8797767012933633	-0.23602206079800556	-4.961015492717701	8.738352800652621e-7	0.00677702951454614	-4.918110624070767	TRUE
ENSG00000241755	NA	IGKV1-9	IGKV1-9	IG_V_gene	immunoglobulin kappa variable 1-9 [Source:HGNC Symbol;Acc:HGNC:5744]	2	-1	89009982	89010515	-1.2231591492454839	1.169467502760922	-4.479679443121556	8.73825763360922e-6	0.0451797047183042	-4.446249199704792	TRUE
ENSG00000102181	83692	CD99L2	CD99L2	protein_coding	CD99 molecule like 2 [Source:HGNC Symbol;Acc:HGNC:18237]	X	-1	150766336	150898816	-0.2128582746498493	4.604156526212711	-4.335187055875257	1.6624782590652027e-5	0.0644667506909009	-4.305980335152588	FALSE
ENSG00000183020	161	AP2A2	AP2A2	protein_coding	adaptor related protein complex 2 subunit alpha 2 [Source:HGNC Symbol;Acc:HGNC:562]	11	1	924894	1012245	-0.10679409133821505	5.873126906398338	-4.060287278028975	5.448460143615031e-5	0.16902213057522547	-4.035506627894032	FALSE
ENSG00000123352	65244	SPATS2	SPATS2	protein_coding	spermatogenesis associated serine rich 2 [Source:HGNC Symbol;Acc:HGNC:18650]	12	1	49366584	49527424	-0.2636974538515209	3.9630002737260823	-3.9788382373473596	7.633074509972587e-5	0.18264024601283566	-3.9556377663186173	FALSE
ENSG00000211651	NA	IGLV1-44	IGLV1-44	IG_V_gene	immunoglobulin lambda variable 1-44 [Source:HGNC Symbol;Acc:HGNC:5879]	22	1	22380766	22381347	-0.997080697432617	2.3999947348250745	-3.9566228355318978	8.372316218384621e-5	0.18264024601283566	-3.9334847238118624	FALSE
ENSG00000105974	857	CAV1	CAV1	protein_coding	caveolin 1 [Source:HGNC Symbol;Acc:HGNC:1527]	7	1	116525001	116561184	-0.8177142805005145	-0.47796900924823077	-3.880755486582469	1.133066167056027e-4	0.18264024601283566	-3.8601733458626133	FALSE
ENSG00000105612	1777	DNASE2	DNASE2	protein_coding	deoxyribonuclease 2, lysosomal [Source:HGNC Symbol;Acc:HGNC:2960]	19	-1	12875209	12881466	0.24897311885983964	4.216307533975615	3.886988775521881	1.1391755973659422e-4	0.18264024601283566	3.8588591613031613	FALSE
ENSG00000211660	NA	IGLV2-23	IGLV2-23	IG_V_gene	immunoglobulin lambda variable 2-23 [Source:HGNC Symbol;Acc:HGNC:5890]	22	1	22697789	22698407	-0.9296582938626665	2.0315190296164736	-3.8734312508304916	1.177488530802886e-4	0.18264024601283566	-3.8507662288636513	FALSE
ENSG00000270091	NA	AC015726.1	AC015726.1	lncRNA	novel transcript	17	-1	19896590	19897287	0.2525594163670215	1.9615047138783492	3.8429889563775994	1.316988810783933e-4	0.18570739494608712	3.823259807404277	FALSE
ENSG00000180543	85453	TSPYL5	TSPYL5	protein_coding	TSPY like 5 [Source:HGNC Symbol;Acc:HGNC:29367]	8	-1	97273488	97277928	0.5239125099826887	0.6091885300946943	3.805083537450624	1.5444261190634254e-4	0.18782850022841818	3.7838150450960124	FALSE
ENSG00000211664	NA	IGLV2-18	IGLV2-18	IG_V_gene	immunoglobulin lambda variable 2-18 [Source:HGNC Symbol;Acc:HGNC:5889]	22	1	22734607	22735089	-1.1500965453189946	-0.38007644235544014	-3.7973009058777	1.598367921394711e-4	0.18782850022841818	-3.7752663369571375	FALSE
ENSG00000144724	5793	PTPRG	PTPRG	protein_coding	protein tyrosine phosphatase receptor type G [Source:HGNC Symbol;Acc:HGNC:9671]	3	1	61561569	62297609	-0.5815825591857815	0.7072944578557637	-3.78137722292754	1.695312361032722e-4	0.18782850022841818	-3.7605631982987147	FALSE
ENSG00000174705	285590	SH3PXD2B	SH3PXD2B	protein_coding	SH3 and PX domains 2B [Source:HGNC Symbol;Acc:HGNC:29242]	5	-1	172325000	172454525	-0.6220186272813932	1.801732073928128	-3.7433848319474916	1.9887782629114946e-4	0.20148777394725917	-3.7204376652486766	FALSE
ENSG00000211653	NA	IGLV1-40	IGLV1-40	IG_V_gene	immunoglobulin lambda variable 1-40 [Source:HGNC Symbol;Acc:HGNC:5877]	22	1	22409766	22410282	-0.9487383505166744	2.133709297545098	-3.7191498410320705	2.155300251385354e-4	0.20148777394725917	-3.700081750876844	FALSE
ENSG00000122952	11130	ZWINT	ZWINT	protein_coding	ZW10 interacting kinetochore protein [Source:HGNC Symbol;Acc:HGNC:13195]	10	-1	56357227	56361273	-0.6034853229118029	-0.023757920896600143	-3.7120516041565113	2.2082987280661504e-4	0.20148777394725917	-3.6939124358380853	FALSE
ENSG00000145555	4651	MYO10	MYO10	protein_coding	myosin X [Source:HGNC Symbol;Acc:HGNC:7593]	5	-1	16661907	16936288	-0.6274392403541911	1.853818759930917	-3.6956334968057845	2.427854715694634e-4	0.20921363608410815	-3.6697524456727426	FALSE
ENSG00000211965	NA	IGHV3-49	IGHV3-49	IG_V_gene	immunoglobulin heavy variable 3-49 [Source:HGNC Symbol;Acc:HGNC:5607]	14	-1	106556936	106557477	-0.9414537144966756	0.5610984854039522	-3.671475806446842	2.596090838275172e-4	0.21193665785519047	-3.6525894844395674	FALSE
ENSG00000237238	NA	BMS1P10	BMS1P10	transcribed_unprocessed_pseudogene	BMS1 pseudogene 10 [Source:HGNC Symbol;Acc:HGNC:49154]	9	-1	63299453	63385117	-0.8485437611935465	-0.3577231627046085	-3.6605180531866197	2.783674853654563e-4	0.2158879032751796	-3.6346414625814587	FALSE
ENSG00000118985	22936	ELL2	ELL2	protein_coding	elongation factor for RNA polymerase II 2 [Source:HGNC Symbol;Acc:HGNC:17064]	5	-1	95885098	95961851	-0.24137677478536457	5.134644473383645	-3.6401480795955563	2.9379729388510754e-4	0.2161285642499799	-3.6207085758341417	FALSE
ENSG00000211966	NA	IGHV5-51	IGHV5-51	IG_V_gene	immunoglobulin heavy variable 5-51 [Source:HGNC Symbol;Acc:HGNC:5659]	14	-1	106578744	106579236	-0.9398913143644432	1.6578301927332166	-3.620951521589658	3.1429638910157473e-4	0.2161285642499799	-3.603222398580621	FALSE
ENSG00000010327	23166	STAB1	STAB1	protein_coding	stabilin 1 [Source:HGNC Symbol;Acc:HGNC:18628]	3	1	52495338	52524495	-0.2916607935743025	5.458269380295527	-3.604904990553074	3.3861102254989956e-4	0.2161285642499799	-3.5838157227401988	FALSE
ENSG00000211662	NA	IGLV3-21	IGLV3-21	IG_V_gene	immunoglobulin lambda variable 3-21 [Source:HGNC Symbol;Acc:HGNC:5905]	22	1	22711689	22713203	-1.0078712139204256	1.7697654067953181	-3.595031161656608	3.4766946768287343e-4	0.2161285642499799	-3.576917780327919	FALSE
ENSG00000229267	NA	SNHG31	SNHG31	lncRNA	small nucleolar RNA host gene 31 [Source:HGNC Symbol;Acc:HGNC:54196]	2	1	214810181	214963575	-0.783546934629754	-0.28353011537639683	-3.601045664189059	3.483472442943393e-4	0.2161285642499799	-3.5764084416354045	FALSE
ENSG00000211897	NA	IGHG3	IGHG3	IG_C_gene	immunoglobulin heavy constant gamma 3 (G3m marker) [Source:HGNC Symbol;Acc:HGNC:5527]	14	-1	105764503	105771405	-0.8508109090004745	4.077594373442672	-3.583537188501666	3.6336678249913217e-4	0.21677623705169383	-3.5653530007622014	FALSE
ENSG00000170476	51237	MZB1	MZB1	protein_coding	marginal zone B and B1 cell specific protein [Source:HGNC Symbol;Acc:HGNC:30125]	5	-1	139387467	139390081	-0.592375112283821	2.463915865455151	-3.555302499303043	4.037790472882958e-4	0.2185579585421582	-3.53760144198934	FALSE
ENSG00000168876	54851	ANKRD49	ANKRD49	protein_coding	ankyrin repeat domain 49 [Source:HGNC Symbol;Acc:HGNC:25970]	11	1	94493979	94499578	0.13283293708208088	4.62435511760687	3.5429667610128703	4.205133850122613e-4	0.2185579585421582	3.5268635699473188	FALSE
ENSG00000023697	51071	DERA	DERA	protein_coding	deoxyribose-phosphate aldolase [Source:HGNC Symbol;Acc:HGNC:24269]	12	1	15911302	16037381	-0.1411555754178444	4.570727289728801	-3.523872634560766	4.5201010238640575e-4	0.2185579585421582	-3.507693143400139	FALSE
ENSG00000211955	NA	IGHV3-33	IGHV3-33	IG_V_gene	immunoglobulin heavy variable 3-33 [Source:HGNC Symbol;Acc:HGNC:5596]	14	-1	106359793	106360324	-0.8559831253125045	1.7228021322050175	-3.523114901069314	4.571821561448325e-4	0.2185579585421582	-3.5046650067388496	FALSE
ENSG00000259755	NA	AC090907.2	AC090907.2	lncRNA	novel transcript, antisense to LRRK1	15	-1	101050732	101086066	-0.32598304136697864	1.8483246527753154	-3.514874296696122	4.7263226320243403e-4	0.2185579585421582	-3.4958059576902776	FALSE
ENSG00000115112	29842	TFCP2L1	TFCP2L1	protein_coding	transcription factor CP2 like 1 [Source:HGNC Symbol;Acc:HGNC:17925]	2	-1	121216587	121285202	-0.7157650122417103	-0.14462626671393455	-3.506516344275864	4.886928978050281e-4	0.2185579585421582	-3.486878730673432	FALSE
ENSG00000177675	283316	CD163L1	CD163L1	protein_coding	CD163 molecule like 1 [Source:HGNC Symbol;Acc:HGNC:30375]	12	-1	7346685	7479897	-0.5121198981339594	1.5701915214735342	-3.503934214301441	4.894679653973621e-4	0.2185579585421582	-3.4864548682553784	FALSE
ENSG00000177335	286122	C8orf31	C8orf31	lncRNA	chromosome 8 open reading frame 31 [Source:HGNC Symbol;Acc:HGNC:26731]	8	1	143039209	143060684	-0.6235639522250391	1.018121937397412	-3.5014072806710694	5.087757730635208e-4	0.2185579585421582	-3.476093026105755	FALSE
ENSG00000112149	9308	CD83	CD83	protein_coding	CD83 molecule [Source:HGNC Symbol;Acc:HGNC:1703]	6	1	14117256	14136918	0.31593667866979835	2.6173751716388	3.4869476866685654	5.179912102917318e-4	0.2185579585421582	3.4712760443644197	FALSE
ENSG00000065308	9697	TRAM2	TRAM2	protein_coding	translocation associated membrane protein 2 [Source:HGNC Symbol;Acc:HGNC:16855]	6	-1	52497408	52577060	-0.21612152044545363	4.391736509311152	-3.4809556588215087	5.296268803233455e-4	0.2185579585421582	-3.465306815187083	FALSE
ENSG00000136861	55755	CDK5RAP2	CDK5RAP2	protein_coding	CDK5 regulatory subunit associated protein 2 [Source:HGNC Symbol;Acc:HGNC:18672]	9	-1	120388869	120580170	-0.22180475099089225	5.611340905719908	-3.4775870892263923	5.366227628489396e-4	0.2185579585421582	-3.461776410942698	FALSE
ENSG00000127603	23499	MACF1	MACF1	protein_coding	microtubule actin crosslinking factor 1 [Source:HGNC Symbol;Acc:HGNC:13664]	1	1	39081316	39487177	-0.19313697192625234	7.951149435678497	-3.476538459706515	5.400981916931616e-4	0.2185579585421582	-3.4600384844137593	FALSE
ENSG00000211935	NA	IGHV1-3	IGHV1-3	IG_V_gene	immunoglobulin heavy variable 1-3 [Source:HGNC Symbol;Acc:HGNC:5552]	14	-1	106005095	106005574	-1.109335303823511	0.5350224471753119	-3.478423395179515	5.509193927376312e-4	0.2185579585421582	-3.454693174406564	FALSE
ENSG00000211648	NA	IGLV1-47	IGLV1-47	IG_V_gene	immunoglobulin lambda variable 1-47 [Source:HGNC Symbol;Acc:HGNC:5880]	22	1	22357739	22358260	-0.8352755840818702	2.1235733204576315	-3.4646934888055205	5.636205493963206e-4	0.2185579585421582	-3.4485426031717514	FALSE
ENSG00000113391	83989	FAM172A	FAM172A	protein_coding	family with sequence similarity 172 member A [Source:HGNC Symbol;Acc:HGNC:25365]	5	-1	93617725	94111699	-0.19146600608020137	7.035368543594785	-3.4262091117734683	6.500535227195515e-4	0.24592634611958447	-3.409821742199529	FALSE
ENSG00000188706	51114	ZDHHC9	ZDHHC9	protein_coding	zinc finger DHHC-type containing 9 [Source:HGNC Symbol;Acc:HGNC:18475]	X	-1	129803288	129843909	-0.2811001142206795	1.2607286728686466	-3.4010708026380736	7.060875656872716e-4	0.26076486265179216	-3.387204416910684	FALSE
ENSG00000142185	7226	TRPM2	TRPM2	protein_coding	transient receptor potential cation channel subfamily M member 2 [Source:HGNC Symbol;Acc:HGNC:12339]	21	1	44350163	44443081	-0.3143281025790019	4.753411328316535	-3.3810280388730427	7.659358958535971e-4	0.2762891088508173	-3.364820070741542	FALSE
ENSG00000011590	27033	ZBTB32	ZBTB32	protein_coding	zinc finger and BTB domain containing 32 [Source:HGNC Symbol;Acc:HGNC:16763]	19	1	35704558	35717038	-0.6174806365260216	-0.03067125755995616	-3.34068150955784	8.770503592377527e-4	0.30842869049087607	-3.3272583004042913	FALSE
ENSG00000134452	84893	FBH1	FBH1	protein_coding	F-box DNA helicase 1 [Source:HGNC Symbol;Acc:HGNC:13620]	10	1	5890203	5937594	-0.09659278442710573	5.937614739030631	-3.3331688826769925	9.057238868152075e-4	0.30842869049087607	-3.3182838605717313	FALSE
ENSG00000133121	90627	STARD13	STARD13	protein_coding	StAR related lipid transfer domain containing 13 [Source:HGNC Symbol;Acc:HGNC:19164]	13	-1	33103137	33350630	-0.4416559218822763	0.8737800215263164	-3.329935659491166	9.146876257224098e-4	0.30842869049087607	-3.3155323226728064	FALSE
ENSG00000211637	NA	IGLV4-69	IGLV4-69	IG_V_gene	immunoglobulin lambda variable 4-69 [Source:HGNC Symbol;Acc:HGNC:5921]	22	1	22030934	22031472	-0.8870772721384244	-0.06138488025458004	-3.320614184426885	9.441335651196902e-4	0.31158416443769177	-3.306666103482152	FALSE
ENSG00000284946	NA	AC068831.7	AC068831.7	protein_coding	novel protein	15	-1	90966190	91022566	0.4453201364675285	-0.4109850494145945	3.296527532996098	0.0010242540181073672	0.328360990784744	3.2837784635754472	FALSE
ENSG00000183087	2621	GAS6	GAS6	protein_coding	growth arrest specific 6 [Source:HGNC Symbol;Acc:HGNC:4168]	13	-1	113820549	113864076	-0.33121942669371196	2.244853118428155	-3.2941996792053505	0.0010373082682259337	0.328360990784744	-3.2802073290931104	FALSE
ENSG00000048462	608	TNFRSF17	TNFRSF17	protein_coding	TNF receptor superfamily member 17 [Source:HGNC Symbol;Acc:HGNC:11913]	16	1	11965210	11968068	-0.7332021853907766	1.1850251867817456	-3.253895107381643	0.001193491915928674	0.35645618812358987	-3.2404309078456532	FALSE
ENSG00000119686	55640	FLVCR2	FLVCR2	protein_coding	feline leukemia virus subgroup C cellular receptor family member 2 [Source:HGNC Symbol;Acc:HGNC:20105]	14	1	75578620	75663214	-0.2990258628135307	3.198156904135556	-3.2535944920392237	0.0011976489580459084	0.35645618812358987	-3.2394394417781234	FALSE
ENSG00000141568	3607	FOXK2	FOXK2	protein_coding	forkhead box K2 [Source:HGNC Symbol;Acc:HGNC:6036]	17	1	82519713	82644662	-0.0902317518623379	5.75248700874409	-3.248560943532084	0.001215017690792604	0.35645618812358987	-3.235331045978854	FALSE
ENSG00000240040	NA	AC244205.1	AC244205.1	lncRNA	novel transcript	2	-1	88811186	88861563	-0.4512551063691159	3.251988692056183	-3.2461953110426163	0.0012320603938669426	0.35645618812358987	-3.231352163706349	FALSE
ENSG00000211677	NA	IGLC2	IGLC2	IG_C_gene	immunoglobulin lambda constant 2 [Source:HGNC Symbol;Acc:HGNC:5856]	22	1	22900976	22901437	-0.7180083368737944	3.6675698955119973	-3.2384871229864074	0.001261626110208492	0.35645618812358987	-3.224568633547737	FALSE
ENSG00000211668	NA	IGLV2-11	IGLV2-11	IG_V_gene	immunoglobulin lambda variable 2-11 [Source:HGNC Symbol;Acc:HGNC:5887]	22	1	22792491	22793007	-0.7472687958720603	2.6159480827006947	-3.227133860032408	0.0013087560989572195	0.35645618812358987	-3.2140527886439925	FALSE
ENSG00000164087	25886	POC1A	POC1A	protein_coding	POC1 centriolar protein A [Source:HGNC Symbol;Acc:HGNC:24488]	3	-1	52075226	52154690	-0.3232781862940257	0.5771614824733418	-3.224900272119104	0.0013168439612540673	0.35645618812358987	-3.2122834179498714	FALSE
ENSG00000140749	10261	IGSF6	IGSF6	protein_coding	immunoglobulin superfamily member 6 [Source:HGNC Symbol;Acc:HGNC:5953]	16	-1	21639550	21652608	0.1957013071431426	8.593923242573297	3.2228557562300577	0.0013319485789236901	0.35645618812358987	3.2090056862448106	FALSE
ENSG00000253773	NA	C8orf37-AS1	C8orf37-AS1	lncRNA	C8orf37 antisense RNA 1 [Source:HGNC Symbol;Acc:HGNC:50444]	8	1	95204456	95811254	-0.2900401026371453	2.6313816736610334	-3.2237686828766283	0.001332890136752512	0.35645618812358987	-3.2088025037485925	FALSE
ENSG00000185112	131583	FAM43A	FAM43A	protein_coding	family with sequence similarity 43 member A [Source:HGNC Symbol;Acc:HGNC:26888]	3	1	194685883	194689037	0.23265657585770017	3.165302432568563	3.2056806630710093	0.0014130643554208936	0.3632613383904638	3.191969126819357	FALSE
ENSG00000138777	27068	PPA2	PPA2	protein_coding	pyrophosphatase (inorganic) 2 [Source:HGNC Symbol;Acc:HGNC:28883]	4	-1	105369077	105474067	-0.12973911308470853	5.30666062616944	-3.202623590980348	0.0014257044880941205	0.3632613383904638	-3.189395958445668	FALSE
ENSG00000175806	4482	MSRA	MSRA	protein_coding	methionine sulfoxide reductase A [Source:HGNC Symbol;Acc:HGNC:7377]	8	1	10054292	10428891	-0.21823185762272423	6.420707642035085	-3.2037695819360787	0.0014285952963586032	0.3632613383904638	-3.1888104287204944	FALSE
ENSG00000139117	144402	CPNE8	CPNE8	protein_coding	copine 8 [Source:HGNC Symbol;Acc:HGNC:23498]	12	-1	38646822	38907430	-0.18013900849215503	4.727973307621095	-3.1927244439779168	0.0014735699745609587	0.3658777368647551	-3.179838804982024	FALSE
ENSG00000179241	143458	LDLRAD3	LDLRAD3	protein_coding	low density lipoprotein receptor class A domain containing 3 [Source:HGNC Symbol;Acc:HGNC:27046]	11	1	35943981	36232136	-0.24997040390611636	3.755228623673814	-3.190654254768309	0.0014860613385648618	0.3658777368647551	-3.1773917899369026	FALSE
ENSG00000211673	NA	IGLV3-1	IGLV3-1	IG_V_gene	immunoglobulin lambda variable 3-1 [Source:HGNC Symbol;Acc:HGNC:5896]	22	1	22880706	22881396	-0.798911349574225	1.6132418287828014	-3.17377457504297	0.001570760821339092	0.380688610934229	-3.1612824902365944	FALSE
ENSG00000123095	79365	BHLHE41	BHLHE41	protein_coding	basic helix-loop-helix family member e41 [Source:HGNC Symbol;Acc:HGNC:16617]	12	-1	26120030	26125037	-0.6051418661379652	0.1328210197344182	-3.164889437768032	0.0016152151635409554	0.38204346960424457	-3.1531450684234903	FALSE
ENSG00000244437	NA	IGKV3-15	IGKV3-15	IG_V_gene	immunoglobulin kappa variable 3-15 [Source:HGNC Symbol;Acc:HGNC:5816]	2	-1	89085177	89085787	-0.7171303879100379	2.525156934854408	-3.164349851453289	0.0016256120813538872	0.38204346960424457	-3.1512716721552883	FALSE
ENSG00000119929	51076	CUTC	CUTC	protein_coding	cutC copper transporter [Source:HGNC Symbol;Acc:HGNC:24271]	10	1	99702558	99756134	-0.1253265007660307	4.612844877066338	-3.1497441182310273	0.0017013217989464255	0.3938686928874329	-3.1379529569492677	FALSE
ENSG00000187626	387032	ZKSCAN4	ZKSCAN4	protein_coding	zinc finger with KRAB and SCAN domains 4 [Source:HGNC Symbol;Acc:HGNC:13854]	6	-1	28241697	28252269	0.15895778603124677	3.29205926115398	3.1167529317342604	0.001905148327693778	0.4319526217607647	3.1046336520473674	FALSE
ENSG00000156414	122402	TDRD9	TDRD9	protein_coding	tudor domain containing 9 [Source:HGNC Symbol;Acc:HGNC:20122]	14	1	103928456	104052667	-0.579023981306074	3.37169694989952	-3.108475796524869	0.0019839171785986805	0.4319526217607647	-3.092629402389027	FALSE
ENSG00000116985	656	BMP8B	BMP8B	protein_coding	bone morphogenetic protein 8b [Source:HGNC Symbol;Acc:HGNC:1075]	1	-1	39757182	39788865	-0.4041548671633217	1.3113757842862799	-3.1001457546169053	0.002011900548948927	0.4319526217607647	-3.088469927067102	FALSE
ENSG00000165895	143872	ARHGAP42	ARHGAP42	protein_coding	Rho GTPase activating protein 42 [Source:HGNC Symbol;Acc:HGNC:26545]	11	1	100687288	100993941	-0.3498916044021776	1.2722650135244822	-3.0979192595297507	0.0020275402670701477	0.4319526217607647	-3.0861682971019504	FALSE
ENSG00000177575	9332	CD163	CD163	protein_coding	CD163 molecule [Source:HGNC Symbol;Acc:HGNC:1631]	12	-1	7470813	7503893	-0.3644309630325031	5.502609616694702	-3.0963109992955773	0.002044055339712841	0.4319526217607647	-3.0837554621988486	FALSE
ENSG00000067715	6857	SYT1	SYT1	protein_coding	synaptotagmin 1 [Source:HGNC Symbol;Acc:HGNC:11509]	12	1	78863993	79452008	-0.5455669828210812	0.7428851148677852	-3.0976271194918987	0.0020481031627728376	0.4319526217607647	-3.083166809279933	FALSE
ENSG00000211666	NA	IGLV2-14	IGLV2-14	IG_V_gene	immunoglobulin lambda variable 2-14 [Source:HGNC Symbol;Acc:HGNC:5888]	22	1	22758700	22759218	-0.6888449016340852	3.822932899172579	-3.09083189608667	0.0020780725469725656	0.4319526217607647	-3.0788414336582925	FALSE
ENSG00000129757	1028	CDKN1C	CDKN1C	protein_coding	cyclin dependent kinase inhibitor 1C [Source:HGNC Symbol;Acc:HGNC:1786]	11	-1	2883213	2885773	0.5666606290329739	2.8020405563268085	3.087941693569979	0.002098746044167085	0.4319526217607647	3.0758909271403705	FALSE
ENSG00000102974	10664	CTCF	CTCF	protein_coding	CCCTC-binding factor [Source:HGNC Symbol;Acc:HGNC:13723]	16	1	67562467	67639177	0.07127221013638518	6.59411345281007	3.0824830124712066	0.0021333614729324006	0.4319526217607647	3.071009801967622	FALSE
ENSG00000171798	85442	KNDC1	KNDC1	protein_coding	kinase non-catalytic C-lobe domain containing 1 [Source:HGNC Symbol;Acc:HGNC:29374]	10	1	133160219	133226412	0.6624031543220696	0.7571600209334892	3.0847726047393698	0.002144307386730635	0.4319526217607647	3.0694814262690833	FALSE
ENSG00000095397	25861	WHRN	WHRN	protein_coding	whirlin [Source:HGNC Symbol;Acc:HGNC:16361]	9	-1	114402080	114505473	0.4095902224136214	2.255803461391893	3.076169098928141	0.0022033148664422774	0.43551376573167055	3.0613634203768556	FALSE
ENSG00000261474	NA	AC026471.4	AC026471.4	lncRNA	novel transcript	16	-1	31449535	31453493	0.20151226104068654	2.6760096279833614	3.0701080829565113	0.002218141157423891	0.43551376573167055	3.059355025214656	FALSE
ENSG00000243466	NA	IGKV1-5	IGKV1-5	IG_V_gene	immunoglobulin kappa variable 1-5 [Source:HGNC Symbol;Acc:HGNC:5741]	2	-1	88947301	88947957	-0.6706349253169765	3.9561333077843774	-3.0654018664028366	0.0022621717435291656	0.4386068239235111	-3.0534622596067527	FALSE
ENSG00000214595	400954	EML6	EML6	protein_coding	EMAP like 6 [Source:HGNC Symbol;Acc:HGNC:35412]	2	1	54723499	54972025	-0.3840715139142783	1.8487295323285655	-3.052687020727288	0.002364621280125295	0.44952565758771734	-3.040147734028329	FALSE
ENSG00000123989	79586	CHPF	CHPF	protein_coding	chondroitin polymerizing factor [Source:HGNC Symbol;Acc:HGNC:24291]	2	-1	219538948	219543809	-0.4203503108340103	0.783182277951929	-3.0434775838154846	0.0024211163341311924	0.44952565758771734	-3.033029870662046	FALSE
ENSG00000142512	89790	SIGLEC10	SIGLEC10	protein_coding	sialic acid binding Ig like lectin 10 [Source:HGNC Symbol;Acc:HGNC:15620]	19	-1	51410020	51417803	0.2936651067042666	6.556050168915481	3.0446152947090623	0.0024302099720646514	0.44952565758771734	3.031898386687311	FALSE
ENSG00000069020	375449	MAST4	MAST4	protein_coding	microtubule associated serine/threonine kinase family member 4 [Source:HGNC Symbol;Acc:HGNC:19037]	5	1	66596361	67169595	-0.2597145943629684	4.743475878707414	-3.0404608850733235	0.0024587840609554875	0.44952565758771734	-3.028368076110073	FALSE
ENSG00000002586	4267	CD99	CD99	protein_coding	CD99 molecule (Xg blood group) [Source:HGNC Symbol;Acc:HGNC:7082]	X	1	2691187	2741309	-0.18033578925665417	6.781681284493987	-3.038773413827443	0.00248345486248329	0.44952565758771734	-3.0253500852157096	FALSE
ENSG00000085063	966	CD59	CD59	protein_coding	CD59 molecule (CD59 blood group) [Source:HGNC Symbol;Acc:HGNC:1689]	11	-1	33703010	33736491	-0.503530856240008	-0.731392822662176	-3.0322040621580864	0.002519437468511423	0.44952565758771734	-3.0209971314715673	FALSE
ENSG00000136235	10457	GPNMB	GPNMB	protein_coding	glycoprotein nmb [Source:HGNC Symbol;Acc:HGNC:4462]	7	1	23235967	23275108	-0.6108673486847325	-0.5773954094315165	-3.0304221377502834	0.0025399358390911717	0.44952565758771734	-3.0185427257931297	FALSE
ENSG00000250312	255403	ZNF718	ZNF718	protein_coding	zinc finger protein 718 [Source:HGNC Symbol;Acc:HGNC:26889]	4	1	124501	202303	-0.24302045114206283	4.758627891713734	-3.029835966175211	0.002577347865477178	0.44952565758771734	-3.014109474561691	FALSE
ENSG00000285458	NA	AC093827.5	AC093827.5	protein_coding	novel protein	4	-1	86886472	86936178	-0.23455300482417174	1.7813714518613457	-3.024331316799478	0.002579912466181417	0.44952565758771734	-3.013807734069109	FALSE
ENSG00000211934	NA	IGHV1-2	IGHV1-2	IG_V_gene	immunoglobulin heavy variable 1-2 [Source:HGNC Symbol;Acc:HGNC:5550]	14	-1	105986582	105987083	-0.8759104998882459	1.0263437066370578	-3.0219044963428727	0.0026100376470385373	0.44952565758771734	-3.0102837118590084	FALSE
ENSG00000106546	196	AHR	AHR	protein_coding	aryl hydrocarbon receptor [Source:HGNC Symbol;Acc:HGNC:348]	7	1	16916359	17346152	-0.48165200365731714	-0.06631670938534677	-3.0162673899716417	0.0026548277073217804	0.44952565758771734	-3.0051123448322805	FALSE
ENSG00000236915	NA	CLCA4-AS1	CLCA4-AS1	lncRNA	CLCA4 antisense RNA 1 [Source:HGNC Symbol;Acc:HGNC:54055]	1	-1	86571181	86696311	-0.4396111050020153	0.4759158791295498	-3.0117466120445457	0.0027042365872186063	0.44952565758771734	-2.999499397298987	FALSE
ENSG00000109466	11275	KLHL2	KLHL2	protein_coding	kelch like family member 2 [Source:HGNC Symbol;Acc:HGNC:6353]	4	1	165207561	165323156	-0.26340119102684945	6.976977411156227	-3.010252200562116	0.0027136884826325894	0.44952565758771734	-2.998436333494711	FALSE
ENSG00000211663	NA	IGLV3-19	IGLV3-19	IG_V_gene	immunoglobulin lambda variable 3-19 [Source:HGNC Symbol;Acc:HGNC:5903]	22	1	22720623	22721145	-0.7783244563435541	0.8140742240410477	-3.006544763372964	0.0027368191741623696	0.44952565758771734	-2.995849003876034	FALSE
ENSG00000117751	5511	PPP1R8	PPP1R8	protein_coding	protein phosphatase 1 regulatory subunit 8 [Source:HGNC Symbol;Acc:HGNC:9296]	1	1	27830782	27851676	0.09975269098416994	5.081845674543847	3.004417796511255	0.00275320336992026	0.44952565758771734	2.994028376690546	FALSE
ENSG00000258404	NA	LINC02320	LINC02320	lncRNA	long intergenic non-protein coding RNA 2320 [Source:HGNC Symbol;Acc:HGNC:53239]	14	-1	101634454	101731108	-0.38048750514554364	1.6834093242622388	-3.001211047526215	0.0028105004170689576	0.4540638037798872	-2.9877383599864338	FALSE
ENSG00000167077	150365	MEI1	MEI1	protein_coding	meiotic double-stranded break formation protein 1 [Source:HGNC Symbol;Acc:HGNC:28613]	22	1	41699503	41799456	-0.17663584360255813	3.7937482267222262	-2.9954383644522204	0.0028395454172296473	0.4540638037798872	-2.984594428642219	FALSE
ENSG00000081052	1286	COL4A4	COL4A4	protein_coding	collagen type IV alpha 4 chain [Source:HGNC Symbol;Acc:HGNC:2206]	2	-1	227002711	227164453	-0.47412113159641667	1.2831243774236245	-2.9835940855806946	0.0029536741204684042	0.4630363972572793	-2.9725184972211207	FALSE
ENSG00000166123	84706	GPT2	GPT2	protein_coding	glutamic--pyruvic transaminase 2 [Source:HGNC Symbol;Acc:HGNC:18062]	16	1	46884362	46931289	-0.30828768116745686	0.7952006028415369	-2.978205761709127	0.0029937874776540547	0.4630363972572793	-2.968375096258411	FALSE
ENSG00000211597	NA	IGKJ1	IGKJ1	IG_J_gene	immunoglobulin kappa joining 1 [Source:HGNC Symbol;Acc:HGNC:5719]	2	-1	88861886	88861923	-0.5859668592079673	-0.7204427682668124	-2.977100689647884	0.0030034413809586053	0.4630363972572793	-2.9673854871076255	FALSE
ENSG00000178175	167465	ZNF366	ZNF366	protein_coding	zinc finger protein 366 [Source:HGNC Symbol;Acc:HGNC:18316]	5	-1	72439903	72507410	-0.34370505676450014	1.6388005520922126	-2.9776802016752675	0.003015065187478899	0.4630363972572793	-2.9661977888367304	FALSE
ENSG00000164105	8819	SAP30	SAP30	protein_coding	Sin3A associated protein 30 [Source:HGNC Symbol;Acc:HGNC:10532]	4	1	173369969	173377532	-0.37927670889835907	1.9514229789463848	-2.967853421208179	0.0031019614860400392	0.46774912094931703	-2.9574489105183797	FALSE
ENSG00000117399	991	CDC20	CDC20	protein_coding	cell division cycle 20 [Source:HGNC Symbol;Acc:HGNC:1723]	1	1	43358981	43363203	-0.6533339541828606	-0.2721478377872271	-2.960755269832406	0.003167133433630048	0.46774912094931703	-2.9510327404901884	FALSE
ENSG00000211937	NA	IGHV2-5	IGHV2-5	IG_V_gene	immunoglobulin heavy variable 2-5 [Source:HGNC Symbol;Acc:HGNC:5576]	14	-1	106037902	106038365	-0.7679274564374983	1.2635752177645376	-2.9578630267725208	0.003203215554674171	0.46774912094931703	-2.9475320405444387	FALSE
ENSG00000215271	57594	HOMEZ	HOMEZ	protein_coding	homeobox and leucine zipper encoding [Source:HGNC Symbol;Acc:HGNC:20164]	14	-1	23272422	23299447	0.12300671728018653	3.996344235922033	2.956502991968852	0.003207728324143494	0.46774912094931703	2.9470967414406584	FALSE
ENSG00000273486	NA	AC096992.2	AC096992.2	lncRNA	novel transcript, antisense to SLC35G2	3	-1	136837338	136839021	0.2850761615219811	1.1551146310395946	2.9556584973038995	0.0032165385797573724	0.46774912094931703	2.946248515223959	FALSE
ENSG00000176658	4642	MYO1D	MYO1D	protein_coding	myosin ID [Source:HGNC Symbol;Acc:HGNC:7598]	17	-1	32492522	32877177	-0.22678556785326442	4.572703750113542	-2.945931470789699	0.0033418131423649943	0.46774912094931703	-2.934411057453567	FALSE
ENSG00000152117	NA	AC073869.1	AC073869.1	transcribed_processed_pseudogene	novel pseudogene	2	1	131492813	131521573	0.14615554135700792	3.6945083024163594	2.9388805663994764	0.003398821316122784	0.46774912094931703	2.9291575205037024	FALSE
ENSG00000231389	3113	HLA-DPA1	HLA-DPA1	protein_coding	major histocompatibility complex, class II, DP alpha 1 [Source:HGNC Symbol;Acc:HGNC:4938]	6	-1	33064569	33080775	0.2692361941514543	7.44377044036354	2.9397654045097723	0.00340989948020442	0.46774912094931703	2.9281459417805262	FALSE
ENSG00000273136	101060684	NBPF26	NBPF26	protein_coding	NBPF member 26 [Source:HGNC Symbol;Acc:HGNC:49571]	1	1	120723949	120842110	-0.2967737172185805	5.196734021725144	-2.937685247232391	0.0035003244892663193	0.46774912094931703	-2.919999053424992	FALSE
ENSG00000065060	54887	UHRF1BP1	UHRF1BP1	protein_coding	UHRF1 binding protein 1 [Source:HGNC Symbol;Acc:HGNC:21216]	6	1	34792015	34883138	-0.18807334368486517	4.02943050263051	-2.930145392597152	0.0035131538829938987	0.46774912094931703	-2.9188587354782505	FALSE
ENSG00000088812	8455	ATRN	ATRN	protein_coding	attractin [Source:HGNC Symbol;Acc:HGNC:885]	20	1	3471018	3651118	-0.11347066501926761	5.619068080442745	-2.9285606172903327	0.0035162171363603396	0.46774912094931703	-2.918587024071945	FALSE
ENSG00000010810	2534	FYN	FYN	protein_coding	FYN proto-oncogene, Src family tyrosine kinase [Source:HGNC Symbol;Acc:HGNC:4037]	6	-1	111660332	111873452	-0.11831359163280464	7.944238538829233	-2.9245621172789886	0.0035627932460279444	0.46774912094931703	-2.914482025634235	FALSE
ENSG00000008394	4257	MGST1	MGST1	protein_coding	microsomal glutathione S-transferase 1 [Source:HGNC Symbol;Acc:HGNC:7061]	12	1	16347142	16609259	-0.22154788785959045	3.8159172195661446	-2.92515273713542	0.0035640695211421247	0.46774912094931703	-2.9143702295043528	FALSE
ENSG00000260078	643802	AC007342.3	AC007342.3	transcribed_unprocessed_pseudogene	u3 small nucleolar ribonucleoprotein protein MPP10-like [Source:NCBI gene;Acc:643802]	16	-1	53364982	53373083	0.20405752207535865	5.583643763142785	2.924816463650852	0.003565991927197383	0.46774912094931703	2.914201903847235	FALSE
ENSG00000104447	7227	TRPS1	TRPS1	protein_coding	transcriptional repressor GATA binding 1 [Source:HGNC Symbol;Acc:HGNC:12340]	8	-1	115408496	115809673	-0.2167553646371383	6.4426937970231934	-2.9232802613592352	0.003575697645443363	0.46774912094931703	-2.913353330647089	FALSE
ENSG00000147912	26267	FBXO10	FBXO10	protein_coding	F-box protein 10 [Source:HGNC Symbol;Acc:HGNC:13589]	9	-1	37510892	37576380	-0.4132884921205616	-0.11019486716002069	-2.9123917947016578	0.0036914875373237318	0.46774912094931703	-2.9033881933722645	FALSE
ENSG00000138801	9061	PAPSS1	PAPSS1	protein_coding	3'-phosphoadenosine 5'-phosphosulfate synthase 1 [Source:HGNC Symbol;Acc:HGNC:8603]	4	-1	107590276	107720234	-0.26384094187308893	5.333536448919487	-2.915107395146043	0.0037299377966399793	0.46774912094931703	-2.900141885124005	FALSE
ENSG00000152518	678	ZFP36L2	ZFP36L2	protein_coding	ZFP36 ring finger protein like 2 [Source:HGNC Symbol;Acc:HGNC:1108]	2	-1	43222402	43226606	0.1492438555650164	8.649514133008871	2.9098774670251135	0.0037332416941017496	0.46774912094931703	2.8998643622917424	FALSE
ENSG00000211659	NA	IGLV3-25	IGLV3-25	IG_V_gene	immunoglobulin lambda variable 3-25 [Source:HGNC Symbol;Acc:HGNC:5908]	22	1	22686726	22687271	-0.8354605159126363	0.8578387606250437	-2.908669904071143	0.0037409836686144965	0.46774912094931703	-2.899214920606042	FALSE
ENSG00000172456	55277	FGGY	FGGY	protein_coding	FGGY carbohydrate kinase domain containing [Source:HGNC Symbol;Acc:HGNC:25610]	1	1	59296638	59810647	-0.22309653492841086	4.858412828642332	-2.9056141201731722	0.0037998652150764314	0.46774912094931703	-2.8943151895794132	FALSE
ENSG00000171241	79801	SHCBP1	SHCBP1	protein_coding	SHC binding and spindle associated 1 [Source:HGNC Symbol;Acc:HGNC:29547]	16	-1	46578591	46621379	-0.3801658426103167	1.0696724297843276	-2.9002182228489644	0.0038407797646755177	0.46774912094931703	-2.8909510189161316	FALSE
ENSG00000089335	55900	ZNF302	ZNF302	protein_coding	zinc finger protein 302 [Source:HGNC Symbol;Acc:HGNC:13848]	19	1	34677639	34686397	0.13690897532781854	4.790570492030491	2.8989352037087044	0.003864692215571685	0.46774912094931703	2.8889998800459913	FALSE
ENSG00000178026	388886	LRRC75B	LRRC75B	protein_coding	leucine rich repeat containing 75B [Source:HGNC Symbol;Acc:HGNC:33155]	22	-1	24585620	24593208	-0.4904603998873619	-0.7700695706266979	-2.898064840022256	0.003871697830674812	0.46774912094931703	-2.888430333379562	FALSE
ENSG00000103544	57020	VPS35L	VPS35L	protein_coding	VPS35 endosomal protein sorting factor like [Source:HGNC Symbol;Acc:HGNC:24641]	16	1	19555240	19706793	-0.08815336953028918	5.500212467372396	-2.8954825714447727	0.0038973644409860575	0.46774912094931703	-2.8863516409703114	FALSE
ENSG00000144560	9686	VGLL4	VGLL4	protein_coding	vestigial like family member 4 [Source:HGNC Symbol;Acc:HGNC:28966]	3	-1	11556069	11771350	-0.10062798703971687	5.426818218198008	-2.8963438082667627	0.0039058596811699384	0.46774912094931703	-2.885666365282958	FALSE
ENSG00000069869	4734	NEDD4	NEDD4	protein_coding	NEDD4 E3 ubiquitin protein ligase [Source:HGNC Symbol;Acc:HGNC:7727]	15	-1	55826922	55993746	-0.27148279574506473	3.3128504990464847	-2.895717671340726	0.003919161810488836	0.46774912094931703	-2.884596052536726	FALSE
ENSG00000173040	132884	EVC2	EVC2	protein_coding	EvC ciliary complex subunit 2 [Source:HGNC Symbol;Acc:HGNC:19747]	4	-1	5542772	5709548	-0.3857602460730021	0.5608727525848783	-2.8919950781948467	0.0039436371780358455	0.46774912094931703	-2.882635312816953	FALSE
ENSG00000211896	NA	IGHG1	IGHG1	IG_C_gene	immunoglobulin heavy constant gamma 1 (G1m marker) [Source:HGNC Symbol;Acc:HGNC:5525]	14	-1	105736343	105743071	-0.750470208815508	6.125695536165515	-2.8933378296847425	0.003943723345468925	0.46774912094931703	-2.8826284294244577	FALSE
ENSG00000211947	NA	IGHV3-21	IGHV3-21	IG_V_gene	immunoglobulin heavy variable 3-21 [Source:HGNC Symbol;Acc:HGNC:5586]	14	-1	106235064	106235594	-0.6652541972463153	1.7280317851780067	-2.8843883868631033	0.00404246085962887	0.46774912094931703	-2.874829219906808	FALSE
ENSG00000030110	578	BAK1	BAK1	protein_coding	BCL2 antagonist/killer 1 [Source:HGNC Symbol;Acc:HGNC:949]	6	-1	33572547	33580293	0.2075055255352023	4.244053429293283	2.8822525692742555	0.004102077446541738	0.46774912094931703	2.870203469889414	FALSE
ENSG00000168268	64943	NT5DC2	NT5DC2	protein_coding	5'-nucleotidase domain containing 2 [Source:HGNC Symbol;Acc:HGNC:25717]	3	-1	52524385	52535054	-0.3885424293931651	1.028148989049762	-2.878168387079482	0.004124685687974084	0.46774912094931703	-2.8684652015108103	FALSE
ENSG00000226352	NA	PSPC1-AS2	PSPC1-AS2	lncRNA	PSPC1 antisense RNA 2 [Source:HGNC Symbol;Acc:HGNC:52951]	13	1	19674624	19675884	0.375732003715032	-0.21506920768297044	2.875025908205694	0.004150971030212258	0.46774912094931703	2.8664550499983603	FALSE
ENSG00000134317	29841	GRHL1	GRHL1	protein_coding	grainyhead like transcription factor 1 [Source:HGNC Symbol;Acc:HGNC:17923]	2	1	9951693	10002277	0.4286838422685876	1.116989193011143	2.8740003326211734	0.004223660409691369	0.46774912094931703	2.860955718436739	FALSE
ENSG00000182749	164091	PAQR7	PAQR7	protein_coding	progestin and adipoQ receptor family member 7 [Source:HGNC Symbol;Acc:HGNC:23146]	1	-1	25861210	25871253	0.229608584219698	2.5349204342898055	2.8689130267938867	0.004249767841351327	0.46774912094931703	2.859001493318329	FALSE
ENSG00000143641	2590	GALNT2	GALNT2	protein_coding	polypeptide N-acetylgalactosaminyltransferase 2 [Source:HGNC Symbol;Acc:HGNC:4124]	1	1	230057990	230282122	-0.16549230977492257	5.710578015308885	-2.8658409323168015	0.004274853131231405	0.46774912094931703	-2.857134008925443	FALSE
ENSG00000150347	84159	ARID5B	ARID5B	protein_coding	AT-rich interaction domain 5B [Source:HGNC Symbol;Acc:HGNC:17362]	10	1	61901684	62096944	-0.17143493690684863	6.299361010232477	-2.8657474651267263	0.004289609931964183	0.46774912094931703	-2.856040070391887	FALSE
ENSG00000231133	NA	HAR1B	HAR1B	lncRNA	highly accelerated region 1B [Source:HGNC Symbol;Acc:HGNC:33118]	20	-1	63090806	63102631	0.3868085107593856	0.31194161204769266	2.8651105344063224	0.004292662282761106	0.46774912094931703	2.855814222141189	FALSE
ENSG00000211943	NA	IGHV3-15	IGHV3-15	IG_V_gene	immunoglobulin heavy variable 3-15 [Source:HGNC Symbol;Acc:HGNC:5582]	14	-1	106153624	106154163	-0.7239001336365005	2.083933530099669	-2.8634767597731448	0.0043162557735833456	0.46774912094931703	-2.8540733989273037	FALSE
ENSG00000197892	23303	KIF13B	KIF13B	protein_coding	kinesin family member 13B [Source:HGNC Symbol;Acc:HGNC:14405]	8	-1	29067278	29263124	-0.1340945690061508	5.291845428003354	-2.8624747084169786	0.004324866015069708	0.46774912094931703	-2.8534402487737642	FALSE
ENSG00000258583	NA	LINC01500	LINC01500	lncRNA	long intergenic non-protein coding RNA 1500 [Source:HGNC Symbol;Acc:HGNC:51166]	14	1	58646631	59184247	-0.47248457299658575	0.0581246596562886	-2.86378822914099	0.004330892607668508	0.46774912094931703	-2.8529977656071894	FALSE
ENSG00000232063	NA	AL691447.2	AL691447.2	lncRNA	novel transcript	9	1	94332459	94363013	0.4813607187356945	1.0118979587780386	2.8661118022298444	0.004344955794276263	0.46774912094931703	2.8519673886752654	FALSE
ENSG00000105643	27106	ARRDC2	ARRDC2	protein_coding	arrestin domain containing 2 [Source:HGNC Symbol;Acc:HGNC:25225]	19	1	18001132	18014102	0.11021294363919676	5.284261784683057	2.8611179459940637	0.004358548618749014	0.46774912094931703	2.8509743435057584	FALSE
ENSG00000166024	27291	R3HCC1L	R3HCC1L	protein_coding	R3H domain and coiled-coil containing 1 like [Source:HGNC Symbol;Acc:HGNC:23512]	10	1	98134624	98244897	-0.10078172441346833	5.461878026537451	-2.8590628255589534	0.004371873425393055	0.46774912094931703	-2.850003600055808	FALSE
ENSG00000240382	NA	IGKV1-17	IGKV1-17	IG_V_gene	immunoglobulin kappa variable 1-17 [Source:HGNC Symbol;Acc:HGNC:5733]	2	-1	89117342	89117844	-0.7944179426434943	0.5448988681460412	-2.859745965786171	0.004372614437344528	0.46774912094931703	-2.8499496943532265	FALSE
ENSG00000078589	27334	P2RY10	P2RY10	protein_coding	P2Y receptor family member 10 [Source:HGNC Symbol;Acc:HGNC:19906]	X	1	78945332	78963727	0.2753215439583627	4.940137246996445	2.8532854765446136	0.004457024639113595	0.4735130765567874	2.843862721728176	FALSE
ENSG00000270550	NA	IGHV3-30	IGHV3-30	IG_V_gene	immunoglobulin heavy variable 3-30 [Source:HGNC Symbol;Acc:HGNC:5591]	14	-1	106335082	106335613	-0.6773067859181117	2.705073644081779	-2.8497879712276375	0.004524130920413116	0.4742587682339793	-2.8390976534790817	FALSE
ENSG00000285082	NA	AL160272.2	AL160272.2	protein_coding	novel protein	9	1	117704157	118072314	-0.25030758895728233	3.697555320674977	-2.850230890798185	0.004525690662345045	0.4742587682339793	-2.8389876630519284	FALSE
ENSG00000184005	256435	ST6GALNAC3	ST6GALNAC3	protein_coding	ST6 N-acetylgalactosaminide alpha-2,6-sialyltransferase 3 [Source:HGNC Symbol;Acc:HGNC:19343]	1	1	76074746	76634603	-0.30114683356319105	6.26573453717692	-2.8474089451176856	0.004555770515560758	0.4742587682339793	-2.836873170397699	FALSE
ENSG00000178445	2731	GLDC	GLDC	protein_coding	glycine decarboxylase [Source:HGNC Symbol;Acc:HGNC:4313]	9	-1	6532464	6645783	-0.6552560709933217	0.5271745845691918	-2.8397166141069916	0.0046499578473653365	0.47765659101399294	-2.8303330049323767	FALSE
ENSG00000211810	NA	TRAV29DV5	TRAV29DV5	TR_V_gene	T cell receptor alpha variable 29/delta variable 5 (gene/pseudogene) [Source:HGNC Symbol;Acc:HGNC:12127]	14	1	22163238	22163870	0.4460735502313057	0.7158846483729353	2.839140382028519	0.004649999693321703	0.47765659101399294	2.830330125999695	FALSE
ENSG00000285984	NA	AC009301.1	AC009301.1	lncRNA	novel transcript	2	-1	30887626	30897387	-0.6117358164490061	-0.6447576488724388	-2.8311131233319604	0.0048192153042992845	0.4848638169933233	-2.8188758551638324	FALSE
ENSG00000125844	6238	RRBP1	RRBP1	protein_coding	ribosome binding protein 1 [Source:HGNC Symbol;Acc:HGNC:10448]	20	-1	17613678	17682295	-0.13929171573356758	5.749403789795252	-2.8264083974426275	0.004852617425855211	0.4848638169933233	-2.816657958629457	FALSE
ENSG00000112039	2178	FANCE	FANCE	protein_coding	FA complementation group E [Source:HGNC Symbol;Acc:HGNC:3586]	6	1	35452356	35467103	0.21189071807428994	1.6245479505249543	2.824693770668797	0.004853459496036629	0.4848638169933233	2.816602223983141	FALSE
ENSG00000169231	7059	THBS3	THBS3	protein_coding	thrombospondin 3 [Source:HGNC Symbol;Acc:HGNC:11787]	1	-1	155195588	155209051	-0.16112468386155765	4.136423856650961	-2.826655540332769	0.004875815825513477	0.4848638169933233	-2.8151257012020703	FALSE
ENSG00000153066	51061	TXNDC11	TXNDC11	protein_coding	thioredoxin domain containing 11 [Source:HGNC Symbol;Acc:HGNC:28030]	16	-1	11679080	11742878	-0.129161556623675	5.623943434281313	-2.8243212577866674	0.004876458993679223	0.4848638169933233	-2.8150833138935347	FALSE
ENSG00000278196	NA	IGLV2-8	IGLV2-8	IG_V_gene	immunoglobulin lambda variable 2-8 [Source:HGNC Symbol;Acc:HGNC:5895]	22	1	22822658	22823289	-0.6967727945559274	2.5956282226829632	-2.821444952578808	0.004921425273473142	0.4862180090244707	-2.8121323232851214	FALSE
ENSG00000248905	342184	FMN1	FMN1	protein_coding	formin 1 [Source:HGNC Symbol;Acc:HGNC:3768]	15	-1	32765545	33194733	-0.5510494577204081	4.358505142530715	-2.8199954668899103	0.005009333976877095	0.4917707551603837	-2.806432928471279	FALSE
ENSG00000048392	50484	RRM2B	RRM2B	protein_coding	ribonucleotide reductase regulatory TP53 inducible subunit M2B [Source:HGNC Symbol;Acc:HGNC:17296]	8	-1	102204502	102239118	0.14094774765255647	5.915449026836913	2.8125212299026146	0.005061428185790134	0.4937598276087469	2.803098032847421	FALSE
ENSG00000085514	29992	PILRA	PILRA	protein_coding	paired immunoglobin like type 2 receptor alpha [Source:HGNC Symbol;Acc:HGNC:20396]	7	1	100367530	100400096	0.1580657653996873	8.132159526266634	2.80231316449964	0.005226181620704934	0.5045741294009	2.79275154420871	FALSE
ENSG00000135407	10677	AVIL	AVIL	protein_coding	advillin [Source:HGNC Symbol;Acc:HGNC:14188]	12	-1	57797376	57818704	0.2135093954377867	5.715239365691623	2.802081350095674	0.00524424177296899	0.5045741294009	2.791635360083693	FALSE
ENSG00000187860	550631	CCDC157	CCDC157	protein_coding	coiled-coil domain containing 157 [Source:HGNC Symbol;Acc:HGNC:33854]	22	1	30356635	30378658	0.23594877666349162	1.0841629651453584	2.798050053708677	0.005269873571204036	0.5045741294009	2.7900571671148806	FALSE
ENSG00000211679	NA	IGLC3	IGLC3	IG_C_gene	immunoglobulin lambda constant 3 (Kern-Oz+ marker) [Source:HGNC Symbol;Acc:HGNC:5857]	22	1	22906342	22906803	-0.6933758533583507	3.231508526067643	-2.7968573515031627	0.0053311007574115615	0.5073049315841149	-2.7863151885015895	FALSE
ENSG00000166033	5654	HTRA1	HTRA1	protein_coding	HtrA serine peptidase 1 [Source:HGNC Symbol;Acc:HGNC:9476]	10	1	122458551	122514907	-0.5227257198820457	-0.20310947557451392	-2.790173327799357	0.0054190100989379856	0.512526010028214	-2.781009801734112	FALSE
ENSG00000132464	10117	ENAM	ENAM	protein_coding	enamelin [Source:HGNC Symbol;Acc:HGNC:3344]	4	1	70628744	70646824	-0.691776895835203	-0.9671172780825397	-2.786701920145387	0.0054608847122201	0.5133562592196725	-2.7785099122904633	FALSE
ENSG00000211964	NA	IGHV3-48	IGHV3-48	IG_V_gene	immunoglobulin heavy variable 3-48 [Source:HGNC Symbol;Acc:HGNC:5606]	14	-1	106537810	106538344	-0.7490947086234252	0.9523168444309608	-2.7756664490750276	0.005686025869581433	0.5276719981106268	-2.7653585523069353	FALSE
ENSG00000246203	NA	AL353807.3	AL353807.3	unprocessed_pseudogene	novel pseudogene	1	-1	155614726	155660245	0.2232680343718778	4.079843912327466	2.775017605913976	0.0056867973979894465	0.5276719981106268	2.765314298015949	FALSE
ENSG00000211959	NA	IGHV4-39	IGHV4-39	IG_V_gene	immunoglobulin heavy variable 4-39 [Source:HGNC Symbol;Acc:HGNC:5651]	14	-1	106421711	106422218	-0.728319790317228	2.1987592316023163	-2.7731016333843996	0.005724531337329207	0.5276719981106268	-2.7631564889668416	FALSE
ENSG00000248774	NA	AC097534.1	AC097534.1	lncRNA	novel transcript	4	-1	173322206	173329694	-0.27061432729757495	2.7255354905955245	-2.771045470036879	0.0057492468364835235	0.5276719981106268	-2.761750079268789	FALSE
ENSG00000149269	5058	PAK1	PAK1	protein_coding	p21 (RAC1) activated kinase 1 [Source:HGNC Symbol;Acc:HGNC:8590]	11	-1	77321707	77474635	0.12634734422366556	7.985516803338553	2.7652143318257587	0.0058580018538409075	0.5277258056407129	2.75562554466944	FALSE
ENSG00000188681	100233156	TEKT4P2	TEKT4P2	transcribed_unprocessed_pseudogene	tektin 4 pseudogene 2 [Source:HGNC Symbol;Acc:HGNC:40046]	21	-1	9068361	9129752	-0.7178083908620219	0.7705535787067349	-2.770832102526255	0.00587136701121056	0.5277258056407129	-2.7548799730438422	FALSE
ENSG00000204282	NA	TNRC6C-AS1	TNRC6C-AS1	lncRNA	TNRC6C antisense RNA 1 [Source:HGNC Symbol;Acc:HGNC:44360]	17	-1	78107398	78111799	0.12815278274124076	5.171808886401293	2.762621944664319	0.005905135864820743	0.5277258056407129	2.753002980429815	FALSE
ENSG00000196684	84941	HSH2D	HSH2D	protein_coding	hematopoietic SH2 domain containing [Source:HGNC Symbol;Acc:HGNC:24920]	19	1	16134028	16158575	0.25309365187945154	7.780522650322008	2.761385812018374	0.005907360973661232	0.5277258056407129	2.752879641004512	FALSE
ENSG00000120279	80177	MYCT1	MYCT1	protein_coding	MYC target 1 [Source:HGNC Symbol;Acc:HGNC:23172]	6	1	152697895	152724567	0.32576547885752793	1.7770181180197218	2.7627174229003533	0.0059199465012883794	0.5277258056407129	2.7521828030898896	FALSE
ENSG00000239855	NA	IGKV1-6	IGKV1-6	IG_V_gene	immunoglobulin kappa variable 1-6 [Source:HGNC Symbol;Acc:HGNC:5742]	2	-1	88966262	88966767	-0.7409959442077403	0.35351258008910863	-2.7563094909148718	0.005996917358132295	0.5288319442861119	-2.7479498897173276	FALSE
ENSG00000033170	2530	FUT8	FUT8	protein_coding	fucosyltransferase 8 [Source:HGNC Symbol;Acc:HGNC:4019]	14	1	65410592	65744121	-0.1760782238786227	5.328209220051409	-2.7559418320667475	0.006016547002490087	0.5288319442861119	-2.7468782192189396	FALSE
ENSG00000173198	10800	CYSLTR1	CYSLTR1	protein_coding	cysteinyl leukotriene receptor 1 [Source:HGNC Symbol;Acc:HGNC:17451]	X	-1	78271468	78327691	0.17882269253838423	5.621232919824347	2.7505754589726745	0.006111956108940052	0.5288319442861119	2.7417138487753787	FALSE
ENSG00000118557	83449	PMFBP1	PMFBP1	protein_coding	polyamine modulated factor 1 binding protein 1 [Source:HGNC Symbol;Acc:HGNC:17728]	16	-1	72112157	72176878	-0.2937150786728233	0.5635241789308177	-2.7492430693575516	0.006119487671233528	0.5288319442861119	-2.7413092739810754	FALSE
ENSG00000110777	5450	POU2AF1	POU2AF1	protein_coding	POU class 2 homeobox associating factor 1 [Source:HGNC Symbol;Acc:HGNC:9211]	11	-1	111352255	111455630	-0.30546059781267054	4.587032552100824	-2.7505262425279215	0.006127494915086387	0.5288319442861119	-2.7408796384165246	FALSE
ENSG00000183696	7378	UPP1	UPP1	protein_coding	uridine phosphorylase 1 [Source:HGNC Symbol;Acc:HGNC:12576]	7	1	48088628	48108736	-0.2976796056340367	6.006129838572736	-2.7496517835536105	0.006136918958900145	0.5288319442861119	-2.7403746305004297	FALSE
ENSG00000141682	5366	PMAIP1	PMAIP1	protein_coding	phorbol-12-myristate-13-acetate-induced protein 1 [Source:HGNC Symbol;Acc:HGNC:9108]	18	1	59899948	59904306	0.2506229701862499	3.2864760277994693	2.7436139104258666	0.006237867817471877	0.5320366404740501	2.735008431812518	FALSE
ENSG00000107672	54780	NSMCE4A	NSMCE4A	protein_coding	NSE4 homolog A, SMC5-SMC6 complex component [Source:HGNC Symbol;Acc:HGNC:25935]	10	-1	121957091	121975217	0.10872475224307632	4.477602653839634	2.7407694272941883	0.00627379799729695	0.5320366404740501	2.7331173243330933	FALSE
ENSG00000100095	23544	SEZ6L	SEZ6L	protein_coding	seizure related 6 homolog like [Source:HGNC Symbol;Acc:HGNC:10763]	22	1	26169462	26383597	0.40092892374010025	2.0443910670832963	2.7416367349547417	0.006277010199648711	0.5320366404740501	2.732948732112308	FALSE
ENSG00000178974	55030	FBXO34	FBXO34	protein_coding	F-box protein 34 [Source:HGNC Symbol;Acc:HGNC:20201]	14	1	55271421	55361918	-0.12822198042008814	5.545036371009617	-2.737582983941344	0.006345733351103393	0.5349384239617648	-2.729360279039575	FALSE
ENSG00000248727	NA	LINC01948	LINC01948	lncRNA	long intergenic non-protein coding RNA 1948 [Source:HGNC Symbol;Acc:HGNC:52772]	5	-1	56451627	56481946	-0.2877033623357481	2.6898848107303963	-2.7318881143689415	0.006502193522033768	0.5415982412743586	-2.721319237374707	FALSE
ENSG00000204252	3111	HLA-DOA	HLA-DOA	protein_coding	major histocompatibility complex, class II, DO alpha [Source:HGNC Symbol;Acc:HGNC:4936]	6	-1	33004182	33009591	0.2550478919271515	4.424658778008159	2.730340915847841	0.006511381893023097	0.5415982412743586	2.720852445247883	FALSE
ENSG00000241666	NA	AL031733.2	AL031733.2	lncRNA	novel transcript	1	-1	167627385	167630674	0.3540936700541052	0.07517708989346034	2.7274839555256856	0.006529486887905684	0.5415982412743586	2.7199343977111106	FALSE
ENSG00000100024	51733	UPB1	UPB1	protein_coding	beta-ureidopropionase 1 [Source:HGNC Symbol;Acc:HGNC:16297]	22	1	24494107	24528390	-0.3750780987151483	2.227057850538916	-2.7274841702368526	0.0065864270232412385	0.5432211198526995	-2.7170619901468385	FALSE
ENSG00000176714	79635	CCDC121	CCDC121	protein_coding	coiled-coil domain containing 121 [Source:HGNC Symbol;Acc:HGNC:25833]	2	-1	27625639	27629012	0.24499146081410283	0.8846677864194159	2.7229194556864917	0.006619095587142042	0.5432211198526995	2.7154240544856827	FALSE
ENSG00000144647	84892	POMGNT2	POMGNT2	protein_coding	protein O-linked mannose N-acetylglucosaminyltransferase 2 (beta 1,4-) [Source:HGNC Symbol;Acc:HGNC:25902]	3	-1	43079232	43106079	-0.25277064769146507	1.83674344491353	-2.714095479313772	0.006815998294536473	0.5551754410392014	-2.7057029612704113	FALSE
ENSG00000109685	7468	NSD2	NSD2	protein_coding	nuclear receptor binding SET domain protein 2 [Source:HGNC Symbol;Acc:HGNC:12766]	4	1	1871393	1982207	-0.10922946087974417	5.232800418988294	-2.711633297136992	0.006848817154636902	0.5551754410392014	-2.704107289810214	FALSE
ENSG00000038274	27430	MAT2B	MAT2B	protein_coding	methionine adenosyltransferase 2B [Source:HGNC Symbol;Acc:HGNC:6905]	5	1	163503114	163519354	0.12674389389246699	7.496681744575944	2.711401985868237	0.006872134915835644	0.5551754410392014	2.7029777366150545	FALSE
ENSG00000227051	56967	C14orf132	C14orf132	protein_coding	chromosome 14 open reading frame 132 [Source:HGNC Symbol;Acc:HGNC:20346]	14	1	96039324	96093889	0.46111409485223553	0.49043842087106887	2.708729372739071	0.006976129114131072	0.5581468890787367	2.697981625191637	FALSE
ENSG00000175857	202309	GAPT	GAPT	protein_coding	GRB2 binding adaptor protein, transmembrane [Source:HGNC Symbol;Acc:HGNC:26588]	5	1	58491435	58497090	0.18243655934160596	7.011084504296761	2.7056677463298486	0.006994352033695904	0.5581468890787367	2.6971130517916713	FALSE
ENSG00000117335	4179	CD46	CD46	protein_coding	CD46 molecule [Source:HGNC Symbol;Acc:HGNC:6953]	1	1	207752057	207795513	0.20650906940695535	8.493052529348216	2.7043557029637784	0.007016868246428575	0.5581468890787367	2.6960426464100933	FALSE
ENSG00000101412	1869	E2F1	E2F1	protein_coding	E2F transcription factor 1 [Source:HGNC Symbol;Acc:HGNC:3113]	20	-1	33675477	33686385	-0.352455059107174	1.721750204081151	-2.7025552795781023	0.00706226322964889	0.5588916579341017	-2.69389394530182	FALSE
ENSG00000123358	3164	NR4A1	NR4A1	protein_coding	nuclear receptor subfamily 4 group A member 1 [Source:HGNC Symbol;Acc:HGNC:7980]	12	1	52022832	52059507	0.4726899237295237	1.4053140605026306	2.691774064399624	0.0072715850699320355	0.5725358173589634	2.684143670778918	FALSE
ENSG00000133884	5977	DPF2	DPF2	protein_coding	double PHD fingers 2 [Source:HGNC Symbol;Acc:HGNC:9964]	11	1	65333852	65354262	0.09039569569902461	6.076700675745734	2.6870011477668005	0.007396472326164878	0.5788045344607093	2.6784457024417465	FALSE
ENSG00000117318	3399	ID3	ID3	protein_coding	inhibitor of DNA binding 3, HLH protein [Source:HGNC Symbol;Acc:HGNC:5362]	1	-1	23557926	23559501	0.30011234121509234	1.8530864798209925	2.6789169729745264	0.007546974751893145	0.5788045344607093	2.671692606426983	FALSE
ENSG00000100711	79038	ZFYVE21	ZFYVE21	protein_coding	zinc finger FYVE-type containing 21 [Source:HGNC Symbol;Acc:HGNC:20760]	14	1	103715730	103733668	0.10979577004462149	3.694588495019325	2.678759516757953	0.007559253557575216	0.5788045344607093	2.6711469945840096	FALSE
ENSG00000072840	2121	EVC	EVC	protein_coding	EvC ciliary complex subunit 1 [Source:HGNC Symbol;Acc:HGNC:3497]	4	1	5711201	5814305	-0.39413955738195977	0.28369238072399044	-2.6766017109089786	0.007610658783963184	0.5788045344607093	-2.668871382344487	FALSE
ENSG00000160917	10898	CPSF4	CPSF4	protein_coding	cleavage and polyadenylation specific factor 4 [Source:HGNC Symbol;Acc:HGNC:2327]	7	1	99438922	99457373	-0.11355193467172375	3.530452560300421	-2.673970145280755	0.007658317673777269	0.5788045344607093	-2.666773889101988	FALSE
ENSG00000174891	51319	RSRC1	RSRC1	protein_coding	arginine and serine rich coiled-coil 1 [Source:HGNC Symbol;Acc:HGNC:24152]	3	1	158105855	158545730	-0.126609433694731	5.389090825540495	-2.6753094760468503	0.007659881831897062	0.5788045344607093	-2.6667052481687272	FALSE
ENSG00000116133	1718	DHCR24	DHCR24	protein_coding	24-dehydrocholesterol reductase [Source:HGNC Symbol;Acc:HGNC:2859]	1	-1	54849627	54887195	-0.31260261694429947	1.8235677391296754	-2.669100228689304	0.007787189851321057	0.5788045344607093	-2.661160193204695	FALSE
ENSG00000083814	79891	ZNF671	ZNF671	protein_coding	zinc finger protein 671 [Source:HGNC Symbol;Acc:HGNC:26279]	19	-1	57719751	57727624	0.1249687861096831	3.3700712336897105	2.668575661652688	0.0077881191178414575	0.5788045344607093	2.6611200173980176	FALSE
ENSG00000166562	90701	SEC11C	SEC11C	protein_coding	SEC11 homolog C, signal peptidase complex subunit [Source:HGNC Symbol;Acc:HGNC:23400]	18	1	59139866	59158832	-0.18669915067793674	4.4244754399114	-2.6675329424485366	0.007817560817145143	0.5788045344607093	-2.6598493566200543	FALSE
ENSG00000067596	1659	DHX8	DHX8	protein_coding	DEAH-box helicase 8 [Source:HGNC Symbol;Acc:HGNC:2749]	17	1	43483865	43610338	0.07392674764205864	6.271159352803393	2.667441617575155	0.007819129733985306	0.5788045344607093	2.6597817648500195	FALSE
ENSG00000197157	27044	SND1	SND1	protein_coding	staphylococcal nuclease and tudor domain containing 1 [Source:HGNC Symbol;Acc:HGNC:30646]	7	1	127652194	128092609	-0.0904183040116946	6.760363457011355	-2.663434223946117	0.007912180103060606	0.5788045344607093	-2.65579455397926	FALSE
ENSG00000241351	NA	IGKV3-11	IGKV3-11	IG_V_gene	immunoglobulin kappa variable 3-11 [Source:HGNC Symbol;Acc:HGNC:5815]	2	-1	89027171	89027731	-0.5406656132761896	2.9524545032682066	-2.6633934052411763	0.007923586977463808	0.5788045344607093	-2.6553086628149734	FALSE
ENSG00000203705	128387	TATDN3	TATDN3	protein_coding	TatD DNase domain containing 3 [Source:HGNC Symbol;Acc:HGNC:27010]	1	1	212791828	212816830	0.13710232451863824	5.0001477540479256	2.6626106421336613	0.007944474783273946	0.5788045344607093	2.6544205402875676	FALSE
ENSG00000211598	NA	IGKV4-1	IGKV4-1	IG_V_gene	immunoglobulin kappa variable 4-1 [Source:HGNC Symbol;Acc:HGNC:5834]	2	1	88885397	88886153	-0.5833366849338173	3.7315458941285633	-2.661370769611111	0.007971664827985756	0.5788045344607093	-2.653267582311826	FALSE
ENSG00000143344	23179	RGL1	RGL1	protein_coding	ral guanine nucleotide dissociation stimulator like 1 [Source:HGNC Symbol;Acc:HGNC:30281]	1	1	183636085	183928531	-0.1930057837299235	2.9157826703285346	-2.661094086450068	0.007979716705918698	0.5788045344607093	-2.6529268289070767	FALSE
ENSG00000168612	90204	ZSWIM1	ZSWIM1	protein_coding	zinc finger SWIM-type containing 1 [Source:HGNC Symbol;Acc:HGNC:16155]	20	1	45881227	45885266	0.13455638077506116	3.2342856048352595	2.6595044233162928	0.007991996515435043	0.5788045344607093	2.652407742913344	FALSE
ENSG00000165650	118987	PDZD8	PDZD8	protein_coding	PDZ domain containing 8 [Source:HGNC Symbol;Acc:HGNC:26974]	10	-1	117277274	117375440	-0.1798458328094803	6.259765732497973	-2.6608734612068177	0.008032670000455228	0.5788045344607093	-2.6506934990463837	FALSE
ENSG00000164023	166929	SGMS2	SGMS2	protein_coding	sphingomyelin synthase 2 [Source:HGNC Symbol;Acc:HGNC:28395]	4	1	107824563	107915047	-0.2843365312001187	3.904108627737915	-2.658187774941629	0.008052054538399477	0.5788045344607093	-2.649879242206381	FALSE
ENSG00000178093	83983	TSSK6	TSSK6	protein_coding	testis specific serine kinase 6 [Source:HGNC Symbol;Acc:HGNC:30410]	19	-1	19512418	19515548	0.2639683089706214	0.7699592608317979	2.6565740838867242	0.008060201111695777	0.5788045344607093	2.6495375651470443	FALSE
ENSG00000162594	149233	IL23R	IL23R	protein_coding	interleukin 23 receptor [Source:HGNC Symbol;Acc:HGNC:19100]	1	1	67138907	67259979	0.5440248823359759	-0.09795873488821441	2.655681951813893	0.00812699625806974	0.5796628677443535	2.646747697266258	FALSE
ENSG00000145386	890	CCNA2	CCNA2	protein_coding	cyclin A2 [Source:HGNC Symbol;Acc:HGNC:1578]	4	-1	121816444	121823933	-0.3641153225134428	1.3269181209942995	-2.6530216526881434	0.00814689608460248	0.5796628677443535	-2.645920499109175	FALSE
ENSG00000116260	5768	QSOX1	QSOX1	protein_coding	quiescin sulfhydryl oxidase 1 [Source:HGNC Symbol;Acc:HGNC:9756]	1	1	180154869	180204030	-0.18319128472048885	5.819813750594166	-2.6503442018883434	0.008262414487824164	0.5820682940607641	-2.6411540343107074	FALSE
ENSG00000211949	NA	IGHV3-23	IGHV3-23	IG_V_gene	immunoglobulin heavy variable 3-23 [Source:HGNC Symbol;Acc:HGNC:5588]	14	-1	106268606	106269140	-0.5814148447244198	3.822242049052545	-2.6491576348032493	0.008269759288144723	0.5820682940607641	-2.6408529971427788	FALSE
ENSG00000119698	57718	PPP4R4	PPP4R4	protein_coding	protein phosphatase 4 regulatory subunit 4 [Source:HGNC Symbol;Acc:HGNC:23788]	14	1	94146128	94279734	0.5562321884267591	-0.5700151363557338	2.64850903840224	0.008298518739699765	0.5820682940607641	2.6396765473818755	FALSE
ENSG00000005175	79657	RPAP3	RPAP3	protein_coding	RNA polymerase II associated protein 3 [Source:HGNC Symbol;Acc:HGNC:26151]	12	-1	47661249	47706030	0.14572105592100293	5.298354597838902	2.646347705695676	0.008330807896427673	0.5820682940607641	2.6383600484348357	FALSE
ENSG00000131242	84440	RAB11FIP4	RAB11FIP4	protein_coding	RAB11 family interacting protein 4 [Source:HGNC Symbol;Acc:HGNC:30267]	17	1	31391675	31538211	0.14203031106786312	6.436846964433723	2.643966845298794	0.00844700077315537	0.5875400403247217	2.633660075908482	FALSE
ENSG00000101384	182	JAG1	JAG1	protein_coding	jagged canonical Notch ligand 1 [Source:HGNC Symbol;Acc:HGNC:6188]	20	-1	10637684	10673999	-0.2244830240200515	2.354032726128664	-2.638420326482589	0.008533358466258757	0.59077284759256	-2.6302042396924628	FALSE
ENSG00000205482	NA	SPDYE18	SPDYE18	unprocessed_pseudogene	speedy/RINGO cell cycle regulator family member E18 [Source:HGNC Symbol;Acc:HGNC:51514]	7	-1	77052785	77060512	0.3424450320724952	0.11187928053040079	2.635014786885742	0.008591340888989515	0.59077284759256	2.6279014205937594	FALSE
ENSG00000122986	84329	HVCN1	HVCN1	protein_coding	hydrogen voltage gated channel 1 [Source:HGNC Symbol;Acc:HGNC:28240]	12	-1	110627841	110704950	0.17262813699834467	6.779293685470817	2.634989204437063	0.008620196803079202	0.59077284759256	2.6267605578335553	FALSE
ENSG00000091436	51776	MAP3K20	MAP3K20	protein_coding	mitogen-activated protein kinase kinase kinase 20 [Source:HGNC Symbol;Acc:HGNC:17797]	2	1	173075435	173268015	-0.22089724657214127	5.656274431109921	-2.632601547316903	0.008688795055381468	0.59077284759256	-2.6240620644267385	FALSE
ENSG00000064012	841	CASP8	CASP8	protein_coding	caspase 8 [Source:HGNC Symbol;Acc:HGNC:1509]	2	1	201233443	201287711	0.09318857930377611	8.489975882973296	2.629681007458377	0.00874762061318437	0.59077284759256	2.621763128351309	FALSE
ENSG00000231346	NA	LINC01160	LINC01160	lncRNA	long intergenic non-protein coding RNA 1160 [Source:HGNC Symbol;Acc:HGNC:49525]	1	-1	111599655	111608723	0.37023505181575056	-0.4016518988632361	2.6274801398104315	0.008779447760003823	0.59077284759256	2.620525058646113	FALSE
ENSG00000233791	NA	LINC01136	LINC01136	lncRNA	long intergenic non-protein coding RNA 1136 [Source:HGNC Symbol;Acc:HGNC:49452]	1	-1	203298758	203305309	-0.40830229148363606	0.4155356200228182	-2.62550403570449	0.008893475181660974	0.59077284759256	-2.6161220879499547	FALSE
ENSG00000096996	3594	IL12RB1	IL12RB1	protein_coding	interleukin 12 receptor subunit beta 1 [Source:HGNC Symbol;Acc:HGNC:5971]	19	-1	18058995	18098944	0.16192061968042726	5.281913471795317	2.6243277738396786	0.008900749185968363	0.59077284759256	2.615842929228263	FALSE
ENSG00000239951	NA	IGKV3-20	IGKV3-20	IG_V_gene	immunoglobulin kappa variable 3-20 [Source:HGNC Symbol;Acc:HGNC:5817]	2	-1	89142574	89143160	-0.5758181572903971	3.430428091636835	-2.6223186797190134	0.00893095655702714	0.59077284759256	-2.614685819143142	FALSE
ENSG00000185499	4582	MUC1	MUC1	protein_coding	mucin 1, cell surface associated [Source:HGNC Symbol;Acc:HGNC:7508]	1	-1	155185824	155192916	-0.38213732736323514	-0.13382849915548622	-2.6218969463497728	0.008931942988804387	0.59077284759256	-2.614648092299098	FALSE
ENSG00000280739	NA	EIF1B-AS1	EIF1B-AS1	lncRNA	EIF1B antisense RNA 1 [Source:HGNC Symbol;Acc:HGNC:44555]	3	-1	40061110	40309698	-0.19255508242583286	4.558051801836893	-2.62299776549033	0.008936061586412365	0.59077284759256	-2.614490613551032	FALSE
ENSG00000170615	375611	SLC26A5	SLC26A5	protein_coding	solute carrier family 26 member 5 [Source:HGNC Symbol;Acc:HGNC:9359]	7	-1	103352730	103446207	-0.6300524735849805	-0.5204197295896874	-2.6211793050741257	0.0090104540558706165	0.59077284759256	-2.611657244380903	FALSE
ENSG00000165409	7253	TSHR	TSHR	protein_coding	thyroid stimulating hormone receptor [Source:HGNC Symbol;Acc:HGNC:12373]	14	1	80954989	81146302	-0.4175720255511761	0.7388393996025725	-2.615771716672312	0.009090993766200909	0.59077284759256	-2.608613199673822	FALSE
ENSG00000123096	8082	SSPN	SSPN	protein_coding	sarcospan [Source:HGNC Symbol;Acc:HGNC:11322]	12	1	26121991	26299290	-0.2808447530388074	3.103394865656507	-2.616103103305211	0.009116919105391096	0.59077284759256	-2.607638458346525	FALSE
ENSG00000134830	27202	C5AR2	C5AR2	protein_coding	complement component 5a receptor 2 [Source:HGNC Symbol;Acc:HGNC:4527]	19	1	47332175	47347329	0.1419644642647535	6.615207733037413	2.6148726244062095	0.009136114488928308	0.59077284759256	2.60691834302637	FALSE
ENSG00000070501	5423	POLB	POLB	protein_coding	DNA polymerase beta [Source:HGNC Symbol;Acc:HGNC:9174]	8	1	42338454	42371808	0.21452179304572105	5.852500823631466	2.614103649476527	0.009154257691003252	0.59077284759256	2.606238940823089	FALSE
ENSG00000142686	127703	C1orf216	C1orf216	protein_coding	chromosome 1 open reading frame 216 [Source:HGNC Symbol;Acc:HGNC:26800]	1	-1	35713877	35718894	-0.2118418504868662	1.9590855833634313	-2.611670553377419	0.009194165598121997	0.59077284759256	-2.6047487426764864	FALSE
ENSG00000116478	3065	HDAC1	HDAC1	protein_coding	histone deacetylase 1 [Source:HGNC Symbol;Acc:HGNC:4852]	1	1	32292083	32333635	0.0668616629308687	6.503277019578231	2.611284381147071	0.009209708880608874	0.59077284759256	2.6041699038890207	FALSE
ENSG00000225698	NA	IGHV3-72	IGHV3-72	IG_V_gene	immunoglobulin heavy variable 3-72 [Source:HGNC Symbol;Acc:HGNC:5622]	14	-1	106790691	106791233	-0.749453349548252	-0.07738272762612548	-2.611435599063182	0.009217138103113889	0.59077284759256	-2.6038935442230953	FALSE
ENSG00000211890	NA	IGHA2	IGHA2	IG_C_gene	immunoglobulin heavy constant alpha 2 (A2m marker) [Source:HGNC Symbol;Acc:HGNC:5479]	14	-1	105583731	105588395	-0.6547056310921588	5.240111141549793	-2.607805897412065	0.009338902587706994	0.5931343520488117	-2.599392125368211	FALSE
ENSG00000136478	55852	TEX2	TEX2	protein_coding	testis expressed 2 [Source:HGNC Symbol;Acc:HGNC:30884]	17	-1	64147227	64263301	-0.16848675150206915	4.4852248811814155	-2.6037523442987274	0.009413940984838887	0.5931343520488117	-2.596644098193088	FALSE
ENSG00000180229	NA	HERC2P3	HERC2P3	transcribed_unprocessed_pseudogene	hect domain and RLD 2 pseudogene 3 [Source:HGNC Symbol;Acc:HGNC:4871]	15	-1	20379495	20506180	0.3784034082308423	3.2602510740994854	2.606632386074056	0.009431122053970129	0.5931343520488117	2.5960176497933656	FALSE
ENSG00000140262	6938	TCF12	TCF12	protein_coding	transcription factor 12 [Source:HGNC Symbol;Acc:HGNC:11623]	15	1	56918623	57299281	-0.10308387599621494	6.559871574818849	-2.6032206192455773	0.009435846706580124	0.5931343520488117	-2.595845560097084	FALSE
ENSG00000100629	145508	CEP128	CEP128	protein_coding	centrosomal protein 128 [Source:HGNC Symbol;Acc:HGNC:20359]	14	-1	80476983	80959517	-0.15609687154360863	4.260474289024789	-2.6029194096725115	0.009445179869515602	0.5931343520488117	-2.595505836799635	FALSE
ENSG00000146416	51390	AIG1	AIG1	protein_coding	androgen induced 1 [Source:HGNC Symbol;Acc:HGNC:21607]	6	1	143060496	143341058	-0.15976217646690838	4.677509721973272	-2.6007778064287734	0.00951869586665337	0.593753235822293	-2.5928403029235967	FALSE
ENSG00000071243	54556	ING3	ING3	protein_coding	inhibitor of growth family member 3 [Source:HGNC Symbol;Acc:HGNC:14587]	7	1	120950763	120977216	0.09685081903636217	4.82055790908088	2.599463429254087	0.00953159407644581	0.593753235822293	2.5923745354891006	FALSE
ENSG00000064393	28996	HIPK2	HIPK2	protein_coding	homeodomain interacting protein kinase 2 [Source:HGNC Symbol;Acc:HGNC:14402]	7	-1	139561570	139777998	-0.16197015475390764	7.08920740960034	-2.5829492898174324	0.009998602419870651	0.6203532885384546	-2.5758776331464817	FALSE
ENSG00000147324	9258	MFHAS1	MFHAS1	protein_coding	malignant fibrous histiocytoma amplified sequence 1 [Source:HGNC Symbol;Acc:HGNC:16982]	8	-1	8783354	8893630	-0.14972719874216178	5.122026408989309	-2.579020944913039	0.01012212003216417	0.6255147562505914	-2.571629332331413	FALSE
ENSG00000136830	64855	NIBAN2	NIBAN2	protein_coding	niban apoptosis regulator 2 [Source:HGNC Symbol;Acc:HGNC:25282]	9	-1	127505339	127578989	-0.16992938705325766	4.549866971951186	-2.5757795035222473	0.01021822048172723	0.6268054458232678	-2.568355836396667	FALSE
ENSG00000007237	8522	GAS7	GAS7	protein_coding	growth arrest specific 7 [Source:HGNC Symbol;Acc:HGNC:4169]	17	-1	9910609	10198551	-0.18154538006748488	7.816878142828323	-2.5743211311879035	0.01026482304973701	0.6268054458232678	-2.566778257368962	FALSE
ENSG00000250303	283140	LINC02762	LINC02762	lncRNA	long intergenic non-protein coding RNA 2762 [Source:HGNC Symbol;Acc:HGNC:27443]	11	1	112270749	112362534	-0.1833696123278683	3.1204676256587267	-2.5735489784798693	0.010282590089902307	0.6268054458232678	-2.5661784899440945	FALSE
ENSG00000064999	23294	ANKS1A	ANKS1A	protein_coding	ankyrin repeat and sterile alpha motif domain containing 1A [Source:HGNC Symbol;Acc:HGNC:20961]	6	1	34889255	35091406	-0.15238754989769987	6.4859005226608994	-2.5725947805370835	0.010304647584613068	0.6268054458232678	-2.5654351704117064	FALSE
ENSG00000169429	3576	CXCL8	CXCL8	protein_coding	C-X-C motif chemokine ligand 8 [Source:HGNC Symbol;Acc:HGNC:6025]	4	1	73740541	73743716	0.47403889426514834	3.166190883708864	2.571437598895631	0.010351728824949663	0.6272096320460712	2.5638532965359224	FALSE
ENSG00000127993	84060	RBM48	RBM48	protein_coding	RNA binding motif protein 48 [Source:HGNC Symbol;Acc:HGNC:21785]	7	1	92528773	92540481	0.09442831456738521	4.496701519461976	2.5666057810732825	0.010466500797242772	0.629753159830399	2.5600237572994	FALSE
ENSG00000253755	NA	IGHGP	IGHGP	IG_C_pseudogene	immunoglobulin heavy constant gamma P (non-functional) [Source:HGNC Symbol;Acc:HGNC:5529]	14	-1	105664633	105669843	-0.9332355367373419	2.1195985326479327	-2.566214303875049	0.010504733130421386	0.629753159830399	-2.5587563719104547	FALSE
ENSG00000258785	NA	LINC01580	LINC01580	lncRNA	long intergenic non-protein coding RNA 1580 [Source:HGNC Symbol;Acc:HGNC:51414]	15	1	93894431	93984150	-0.6968858079495819	-0.44655429143724107	-2.5670456478748394	0.010540809017432063	0.629753159830399	-2.55756422894488	FALSE
ENSG00000234156	NA	AL359636.2	AL359636.2	lncRNA	novel transcript	9	1	122403407	122639685	-0.8233812377181658	-0.04601003172002949	-2.5691973217676813	0.010556109957830169	0.629753159830399	-2.55705969868171	FALSE
ENSG00000101190	10732	TCFL5	TCFL5	protein_coding	transcription factor like 5 [Source:HGNC Symbol;Acc:HGNC:11646]	20	-1	62841005	62861822	0.12548308060644509	3.8529966181504105	2.562017839295544	0.010641332128817828	0.6298983498500071	2.5542614426758004	FALSE
ENSG00000131355	84658	ADGRE3	ADGRE3	protein_coding	adhesion G protein-coupled receptor E3 [Source:HGNC Symbol;Acc:HGNC:23647]	19	-1	14619117	14690027	0.17823805348158572	7.904143541146621	2.5610944323995377	0.010653643093129106	0.6298983498500071	2.553858862923281	FALSE
ENSG00000187815	339559	ZFP69	ZFP69	protein_coding	ZFP69 zinc finger protein [Source:HGNC Symbol;Acc:HGNC:24708]	1	1	40477290	40496343	0.17871619650720083	2.017077318831782	2.5593013936456397	0.010680373026275022	0.6298983498500071	2.5529861920236026	FALSE
ENSG00000078053	273	AMPH	AMPH	protein_coding	amphiphysin [Source:HGNC Symbol;Acc:HGNC:471]	7	-1	38383704	38631420	-0.6942106147289513	-1.0571219373929266	-2.558382479607361	0.010730247743371488	0.6304426998008906	-2.5513630766810813	FALSE
ENSG00000236814	NA	AC046176.1	AC046176.1	processed_pseudogene	proteasome (prosome, macropain) 26S subunit, ATPase, 6 (PSMC6) pseudogene	8	-1	56050038	56051207	0.3033411772319506	0.2806575312837641	2.5552981012962315	0.010804324808717708	0.6314869266065033	2.5489646604692124	FALSE
ENSG00000163131	1520	CTSS	CTSS	protein_coding	cathepsin S [Source:HGNC Symbol;Acc:HGNC:2545]	1	-1	150730188	150765792	0.14962498915636857	10.708674308577367	2.554197984503944	0.010862415749757812	0.6314869266065033	2.5470940369922888	FALSE
ENSG00000233392	NA	AC104809.2	AC104809.2	lncRNA	novel transcript	2	-1	240954617	240967451	0.6053036745787176	2.8050478714259954	2.553502282072851	0.010870157269288657	0.6314869266065033	2.546845419204941	FALSE
ENSG00000224650	NA	IGHV3-74	IGHV3-74	IG_V_gene	immunoglobulin heavy variable 3-74 [Source:HGNC Symbol;Acc:HGNC:5624]	14	-1	106810442	106811131	-0.6330820465496028	2.1370826883791416	-2.5523144560384954	0.010913930572613511	0.6316640937007767	-2.545442599339461	FALSE
ENSG00000162769	28982	FLVCR1	FLVCR1	protein_coding	feline leukemia virus subgroup C cellular receptor 1 [Source:HGNC Symbol;Acc:HGNC:24682]	1	1	212858275	212899363	0.20685095333780357	4.499683433568604	2.550697645775701	0.011006260181507183	0.6346397831797692	2.542499998105321	FALSE
ENSG00000139514	6541	SLC7A1	SLC7A1	protein_coding	solute carrier family 7 member 1 [Source:HGNC Symbol;Acc:HGNC:11057]	13	-1	29509414	29595688	-0.21173441254049052	4.30702606463601	-2.5421159551089336	0.011228787074903653	0.6428414239744177	-2.535497060813107	FALSE
ENSG00000138442	55759	WDR12	WDR12	protein_coding	WD repeat domain 12 [Source:HGNC Symbol;Acc:HGNC:14098]	2	-1	202874782	203014798	-0.1373771339180756	3.3336652140071186	-2.540275978750203	0.011280917111207538	0.6428414239744177	-2.533874358916134	FALSE
ENSG00000235119	NA	AL138895.1	AL138895.1	lncRNA	novel transcript	9	-1	114396724	114398503	-0.3022946761533177	-0.19977368415351882	-2.5394845320379833	0.01130991725265411	0.6428414239744177	-2.53297452376847	FALSE
ENSG00000285554	NA	AC242988.2	AC242988.2	lncRNA	Novel transcript	1	1	150173049	150181429	0.2703065943905516	3.4328154083305287	2.5405486037556737	0.01131427430501038	0.6428414239744177	2.532839507390826	FALSE
ENSG00000122873	55847	CISD1	CISD1	protein_coding	CDGSH iron sulfur domain 1 [Source:HGNC Symbol;Acc:HGNC:30880]	10	1	58269162	58289586	-0.16890143068833074	2.5589122700003526	-2.538017120319165	0.011379231842036153	0.6441725003716159	-2.530832057591674	FALSE
ENSG00000224373	NA	IGHV4-59	IGHV4-59	IG_V_gene	immunoglobulin heavy variable 4-59 [Source:HGNC Symbol;Acc:HGNC:5654]	14	-1	106627249	106627825	-0.5935935868642406	1.6026219064587244	-2.5345501050772046	0.011475239332111904	0.6453169798009871	-2.527883589253887	FALSE
ENSG00000196782	55534	MAML3	MAML3	protein_coding	mastermind like transcriptional coactivator 3 [Source:HGNC Symbol;Acc:HGNC:16272]	4	-1	139716753	140154184	-0.1809502480786236	8.237368474080093	-2.535681967890031	0.011488884052634069	0.6453169798009871	-2.527466327249359	FALSE
ENSG00000156970	701	BUB1B	BUB1B	protein_coding	BUB1 mitotic checkpoint serine/threonine kinase B [Source:HGNC Symbol;Acc:HGNC:1149]	15	1	40161023	40221136	-0.49277852954866164	-0.4800838476840967	-2.531769544860279	0.011553782987378108	0.6453169798009871	-2.525487687842701	FALSE
ENSG00000144959	57552	NCEH1	NCEH1	protein_coding	neutral cholesterol ester hydrolase 1 [Source:HGNC Symbol;Acc:HGNC:29260]	3	-1	172630249	172711218	-0.11812017742161762	4.321395193655281	-2.5311028384867402	0.01158806788575324	0.6453169798009871	-2.5244463876909173	FALSE
ENSG00000187808	347454	SOWAHD	SOWAHD	protein_coding	sosondowah ankyrin repeat domain family member D [Source:HGNC Symbol;Acc:HGNC:32960]	X	1	119758588	119760202	0.22233640792441722	2.039605244023249	2.5301980039768384	0.011619501611924498	0.6453169798009871	2.5234940826333387	FALSE
ENSG00000171848	6241	RRM2	RRM2	protein_coding	ribonucleotide reductase regulatory subunit M2 [Source:HGNC Symbol;Acc:HGNC:10452]	2	1	10120698	10211725	-0.40597726549458013	3.2149308370836316	-2.5274418767038767	0.011706479708959697	0.6453169798009871	-2.5208708874532197	FALSE
ENSG00000111206	2305	FOXM1	FOXM1	protein_coding	forkhead box M1 [Source:HGNC Symbol;Acc:HGNC:3818]	12	-1	2857681	2877155	-0.4507326341246055	0.44117793739568667	-2.526595995161985	0.011728883768825887	0.6453169798009871	-2.5201979984570726	FALSE
ENSG00000094804	990	CDC6	CDC6	protein_coding	cell division cycle 6 [Source:HGNC Symbol;Acc:HGNC:1744]	17	1	40287879	40304657	-0.37199770985922465	0.5362027670126772	-2.524855423337323	0.011785695611053663	0.6453169798009871	-2.518496795069669	FALSE
ENSG00000180891	404093	CUEDC1	CUEDC1	protein_coding	CUE domain containing 1 [Source:HGNC Symbol;Acc:HGNC:31350]	17	-1	57861243	57955412	0.17215916447578117	5.036523166037407	2.525328166737087	0.011801800338959282	0.6453169798009871	2.5180158699090147	FALSE
ENSG00000158019	9577	BABAM2	BABAM2	protein_coding	BRISC and BRCA1 A complex member 2 [Source:HGNC Symbol;Acc:HGNC:1106]	2	1	27889941	28338901	-0.09815318581980748	7.043624021374887	-2.522490258908774	0.011883823264005675	0.6453169798009871	-2.515575465545212	FALSE
ENSG00000155254	83742	MARVELD1	MARVELD1	protein_coding	MARVEL domain containing 1 [Source:HGNC Symbol;Acc:HGNC:28674]	10	1	97713173	97718150	-0.2112802766070847	3.1717671407017143	-2.522209551019972	0.011893685748473453	0.6453169798009871	-2.515283036632528	FALSE
ENSG00000260101	NA	AC008074.2	AC008074.2	lncRNA	novel transcript	2	-1	64522187	64524093	-0.2746386875757932	0.8348497302912723	-2.5198191697580614	0.01195544169116712	0.6453169798009871	-2.513456806884498	FALSE
ENSG00000132823	51526	OSER1	OSER1	protein_coding	oxidative stress responsive serine rich 1 [Source:HGNC Symbol;Acc:HGNC:16105]	20	-1	44195939	44210771	0.1123000276256354	5.979994486233209	2.5181654907668367	0.012036460649991228	0.6453169798009871	2.511073578095777	FALSE
ENSG00000256862	105369609	AC005842.1	AC005842.1	lncRNA	novel transcript, antisense to PARP11	12	1	3871579	3910382	0.3387406576336418	1.2996799403401322	2.5179673720575666	0.012049624048667948	0.6453169798009871	2.5106877112787456	FALSE
ENSG00000241294	NA	IGKV2-24	IGKV2-24	IG_V_gene	immunoglobulin kappa variable 2-24 [Source:HGNC Symbol;Acc:HGNC:5781]	2	-1	89176328	89177160	-0.7556213655625387	0.3370087164326487	-2.517034117535948	0.01205096534892615	0.6453169798009871	-2.5106484138968588	FALSE
ENSG00000173085	27235	COQ2	COQ2	protein_coding	coenzyme Q2, polyprenyltransferase [Source:HGNC Symbol;Acc:HGNC:25223]	4	-1	83261536	83284914	-0.1295071545273072	4.083209763662162	-2.5163112129772105	0.01210653507954493	0.6453169798009871	-2.5090237309522547	FALSE
ENSG00000172794	326624	RAB37	RAB37	protein_coding	RAB37, member RAS oncogene family [Source:HGNC Symbol;Acc:HGNC:30268]	17	1	74670578	74747335	0.1264476947817892	6.560771480010929	2.5174410772298894	0.012106714017283686	0.6453169798009871	2.5090185100643594	FALSE
ENSG00000204287	3122	HLA-DRA	HLA-DRA	protein_coding	major histocompatibility complex, class II, DR alpha [Source:HGNC Symbol;Acc:HGNC:4947]	6	1	32439878	32445046	0.20091343381124638	9.248805906493333	2.5144143064216466	0.012168338655202667	0.6463804824686594	2.5072245349233784	FALSE
ENSG00000128891	90416	CCDC32	CCDC32	protein_coding	coiled-coil domain containing 32 [Source:HGNC Symbol;Acc:HGNC:28295]	15	-1	40528683	40565057	-0.12981661250381116	4.89538803305659	-2.503148014790085	0.012649526633203737	0.6671632968897204	-2.4934868595740918	FALSE
ENSG00000197483	89887	ZNF628	ZNF628	protein_coding	zinc finger protein 628 [Source:HGNC Symbol;Acc:HGNC:28054]	19	1	55476617	55484487	-0.21065558995054512	1.3853492427863192	-2.497342760420886	0.012730599643342291	0.6671632968897204	-2.4912179591252532	FALSE
ENSG00000155307	64092	SAMSN1	SAMSN1	protein_coding	SAM domain, SH3 domain and nuclear localization signals 1 [Source:HGNC Symbol;Acc:HGNC:10528]	21	-1	14485228	14658821	-0.29698938467837266	6.109621226769106	-2.4954610336716767	0.012814585519429971	0.6671632968897204	-2.4888809856149225	FALSE
ENSG00000047849	4134	MAP4	MAP4	protein_coding	microtubule associated protein 4 [Source:HGNC Symbol;Acc:HGNC:6862]	3	-1	47850690	48089272	-0.09634410412037475	6.4113396353706404	-2.4945996271024784	0.012839361949650768	0.6671632968897204	-2.488194150901246	FALSE
ENSG00000101974	286410	ATP11C	ATP11C	protein_coding	ATPase phospholipid transporting 11C [Source:HGNC Symbol;Acc:HGNC:13554]	X	-1	139726346	139945276	-0.12711810622711184	5.148743825631757	-2.4941417945965667	0.012864833262791447	0.6671632968897204	-2.487489274631761	FALSE
ENSG00000171208	81831	NETO2	NETO2	protein_coding	neuropilin and tolloid like 2 [Source:HGNC Symbol;Acc:HGNC:14644]	16	-1	47077703	47143945	-0.19141314844410218	3.2047498407583137	-2.491485844144647	0.01295407747503897	0.6671632968897204	-2.485029292835711	FALSE
ENSG00000162946	27185	DISC1	DISC1	protein_coding	DISC1 scaffold protein [Source:HGNC Symbol;Acc:HGNC:2888]	1	1	231626815	232041272	-0.2193424936307906	7.1297518834524425	-2.4921404423340654	0.01296380400390117	0.6671632968897204	-2.484762091691309	FALSE
ENSG00000136682	150472	CBWD2	CBWD2	protein_coding	COBW domain containing 2 [Source:HGNC Symbol;Acc:HGNC:17907]	2	1	113437691	113496204	0.15712890209148567	4.511445933714895	2.4913146413234983	0.01296784120738401	0.6671632968897204	2.484651236230486	FALSE
ENSG00000214837	NA	LINC01347	LINC01347	transcribed_unprocessed_pseudogene	long intergenic non-protein coding RNA 1347 [Source:HGNC Symbol;Acc:HGNC:50566]	1	-1	243056307	243101744	-0.20786845875407334	1.4851266905172482	-2.49161214528113	0.012977331436111843	0.6671632968897204	-2.484390769182279	FALSE
ENSG00000003509	55471	NDUFAF7	NDUFAF7	protein_coding	NADH:ubiquinone oxidoreductase complex assembly factor 7 [Source:HGNC Symbol;Acc:HGNC:28816]	2	1	37231631	37253403	-0.12735187141076842	4.260114640486963	-2.489900917949685	0.013014655800260575	0.6671632968897204	-2.4833680033489447	FALSE
ENSG00000166446	124359	CDYL2	CDYL2	protein_coding	chromodomain Y like 2 [Source:HGNC Symbol;Acc:HGNC:23030]	16	-1	80597907	80804598	-0.14486010723392617	4.105448519295138	-2.489230407407341	0.013032717359137727	0.6671632968897204	-2.482874009963261	FALSE
ENSG00000110013	54414	SIAE	SIAE	protein_coding	sialic acid acetylesterase [Source:HGNC Symbol;Acc:HGNC:18187]	11	-1	124633113	124695707	-0.1882437635563261	3.610633019444659	-2.486355941525543	0.01316003061586456	0.6694864119537175	-2.4794089992825796	FALSE
ENSG00000241852	541565	C8orf58	C8orf58	protein_coding	chromosome 8 open reading frame 58 [Source:HGNC Symbol;Acc:HGNC:32233]	8	1	22599599	22604150	0.19812271909227763	1.537572672680814	2.4853551112951364	0.013164422387072647	0.6694864119537175	2.4792900007774343	FALSE
ENSG00000105011	55723	ASF1B	ASF1B	protein_coding	anti-silencing function 1B histone chaperone [Source:HGNC Symbol;Acc:HGNC:20996]	19	-1	14119512	14136613	0.21660161823318624	4.21419334688879	2.4842688267367343	0.013228420463581466	0.6705425810804319	2.4775598932353873	FALSE
ENSG00000144893	116931	MED12L	MED12L	protein_coding	mediator complex subunit 12L [Source:HGNC Symbol;Acc:HGNC:16050]	3	1	151085697	151437072	-0.26984572680155283	3.145108538643696	-2.4838661888025473	0.013274503970249046	0.6706867461971757	-2.476318660598553	FALSE
ENSG00000100410	84844	PHF5A	PHF5A	protein_coding	PHD finger protein 5A [Source:HGNC Symbol;Acc:HGNC:18000]	22	-1	41459717	41468692	0.12602708059417989	4.0604376111625955	2.4799169494335027	0.013366683249086945	0.673151376222687	2.4738472527826647	FALSE
ENSG00000015475	637	BID	BID	protein_coding	BH3 interacting domain death agonist [Source:HGNC Symbol;Acc:HGNC:1050]	22	-1	17734138	17774770	0.11755223177043828	7.248717282512956	2.4783861378192955	0.013441492613835912	0.6747281292336855	2.471852596641611	FALSE
ENSG00000196935	57522	SRGAP1	SRGAP1	protein_coding	SLIT-ROBO Rho GTPase activating protein 1 [Source:HGNC Symbol;Acc:HGNC:17382]	12	1	63844700	64162217	-0.5409558320679615	1.2275044971030158	-2.476694951430846	0.013524459722075628	0.676702886287468	-2.4696518700256864	FALSE
ENSG00000038427	1462	VCAN	VCAN	protein_coding	versican [Source:HGNC Symbol;Acc:HGNC:2464]	5	1	83471618	83582303	-0.2286105132671068	9.572471489678202	-2.4741621935001263	0.013593112043079943	0.6779509996791415	-2.4678398479769745	FALSE
ENSG00000282939	NA	TRBV7-2	TRBV7-2	TR_V_gene	T cell receptor beta variable 7-2 [Source:HGNC Symbol;Acc:HGNC:12236]	7	1	142352819	142353358	0.3848020337194026	1.7432162808580647	2.475051755702124	0.013650531122464083	0.6786326546171166	2.4663305164121754	FALSE
ENSG00000119900	79627	OGFRL1	OGFRL1	protein_coding	opioid growth factor receptor like 1 [Source:HGNC Symbol;Acc:HGNC:21378]	6	1	71288811	71309059	0.19364738564992123	8.484799136885385	2.4702215658318742	0.013772281881774347	0.6824979689079933	2.4631486100928006	FALSE
ENSG00000203739	NA	AL645568.1	AL645568.1	lncRNA	novel transcript	1	-1	173417793	173489407	-0.17478687408540683	5.110645207099875	-2.465883142556289	0.013923456307474541	0.6825856373686351	-2.4592321188818778	FALSE
ENSG00000135678	1368	CPM	CPM	protein_coding	carboxypeptidase M [Source:HGNC Symbol;Acc:HGNC:2311]	12	-1	68842197	68971570	-0.21907610275596534	3.6367934737121246	-2.4650217168679256	0.013940259664486808	0.6825856373686351	-2.458799114043151	FALSE
ENSG00000211938	NA	IGHV3-7	IGHV3-7	IG_V_gene	immunoglobulin heavy variable 3-7 [Source:HGNC Symbol;Acc:HGNC:5620]	14	-1	106062151	106062683	-0.635524378233761	2.475008728023172	-2.464986155446972	0.01394208950367335	0.6825856373686351	-2.45875198883583	FALSE
ENSG00000173588	51134	CEP83	CEP83	protein_coding	centrosomal protein 83 [Source:HGNC Symbol;Acc:HGNC:17966]	12	-1	94306449	94459988	-0.13140515233782102	3.628310110845117	-2.4626626328920516	0.014040019007849317	0.6825856373686351	-2.456237867727863	FALSE
ENSG00000153936	9653	HS2ST1	HS2ST1	protein_coding	heparan sulfate 2-O-sulfotransferase 1 [Source:HGNC Symbol;Acc:HGNC:5193]	1	1	86914635	87109982	-0.18736949485368726	4.786447632463965	-2.46283881573697	0.014042394972533848	0.6825856373686351	-2.456177062702112	FALSE
ENSG00000113924	3081	HGD	HGD	protein_coding	homogentisate 1,2-dioxygenase [Source:HGNC Symbol;Acc:HGNC:4892]	3	-1	120628172	120682269	0.2784306681656956	2.0394255218094157	2.460569836235107	0.014147667530643166	0.6825856373686351	2.453492027966637	FALSE
ENSG00000164142	729830	FAM160A1	FAM160A1	protein_coding	family with sequence similarity 160 member A1 [Source:HGNC Symbol;Acc:HGNC:34237]	4	1	151409176	151670503	0.33989603579091154	2.4738437246295186	2.4608026655963324	0.014173918465731107	0.6825856373686351	2.4528252304007347	FALSE
ENSG00000135916	81618	ITM2C	ITM2C	protein_coding	integral membrane protein 2C [Source:HGNC Symbol;Acc:HGNC:6175]	2	1	230864639	230879248	-0.29431585351963463	4.24260544962638	-2.4585072699443336	0.014195384435631474	0.6825856373686351	-2.4522807846511667	FALSE
ENSG00000196510	51434	ANAPC7	ANAPC7	protein_coding	anaphase promoting complex subunit 7 [Source:HGNC Symbol;Acc:HGNC:17380]	12	-1	110372900	110403730	0.08407108981143185	4.493191258757907	2.4577884845715308	0.014204433949667708	0.6825856373686351	2.4520514776395745	FALSE
ENSG00000179562	79571	GCC1	GCC1	protein_coding	GRIP and coiled-coil domain containing 1 [Source:HGNC Symbol;Acc:HGNC:19095]	7	-1	127580628	127593611	0.10134369814947153	4.627898100109308	2.4573186891346492	0.01424751948980745	0.6825856373686351	2.45096149115967	FALSE
ENSG00000105676	93436	ARMC6	ARMC6	protein_coding	armadillo repeat containing 6 [Source:HGNC Symbol;Acc:HGNC:25049]	19	1	19033575	19060311	-0.11988389593990201	3.386555503339926	-2.453862808900076	0.014361870768454953	0.6825856373686351	-2.448082647709754	FALSE
ENSG00000008226	9940	DLEC1	DLEC1	protein_coding	DLEC1 cilia and flagella associated protein [Source:HGNC Symbol;Acc:HGNC:2899]	3	1	38039205	38124025	-0.19361937727286271	2.358611679163628	-2.4536131467467737	0.014381684959018507	0.6825856373686351	-2.4475858733289173	FALSE
ENSG00000102967	1723	DHODH	DHODH	protein_coding	dihydroorotate dehydrogenase (quinone) [Source:HGNC Symbol;Acc:HGNC:2867]	16	1	72008588	72027664	0.16507539393254	2.019282116422663	2.4530583430465827	0.01438887616297596	0.6825856373686351	2.4474057272990954	FALSE
ENSG00000185215	7127	TNFAIP2	TNFAIP2	protein_coding	TNF alpha induced protein 2 [Source:HGNC Symbol;Acc:HGNC:11895]	14	1	103123442	103137439	0.15909483438702487	9.07412587310901	2.4540562178095686	0.014390142699989924	0.6825856373686351	2.44737400764951	FALSE
ENSG00000140525	55215	FANCI	FANCI	protein_coding	FA complementation group I [Source:HGNC Symbol;Acc:HGNC:25568]	15	1	89243949	89317261	-0.1690763007337588	3.281365042180764	-2.450154823360556	0.01451987633913244	0.6849942416850259	-2.4441378769636546	FALSE
ENSG00000100473	1690	COCH	COCH	protein_coding	cochlin [Source:HGNC Symbol;Acc:HGNC:2180]	14	1	30874514	30895065	-0.4290938093390295	0.5847618635398071	-2.45091340284731	0.014548046428273766	0.6849942416850259	-2.4434385611643825	FALSE
ENSG00000169507	151258	SLC38A11	SLC38A11	protein_coding	solute carrier family 38 member 11 [Source:HGNC Symbol;Acc:HGNC:26836]	2	-1	164896186	164955525	0.4412947116663297	1.9902645669401282	2.4536349159379114	0.014573405954229809	0.6849942416850259	2.4428100373749073	FALSE
ENSG00000154978	81552	VOPP1	VOPP1	protein_coding	VOPP1 WW domain binding protein [Source:HGNC Symbol;Acc:HGNC:34518]	7	-1	55436056	55572988	-0.1039339643964503	7.293855676529575	-2.448284535120879	0.01462913081142069	0.6855360967249134	-2.4414323036741896	FALSE
ENSG00000142945	11004	KIF2C	KIF2C	protein_coding	kinesin family member 2C [Source:HGNC Symbol;Acc:HGNC:6393]	1	1	44739818	44767767	-0.391441359184498	0.22415275787305847	-2.445288515084027	0.014707590789381247	0.68559864514983615	-2.4395002918845585	FALSE
ENSG00000221909	221786	FAM200A	FAM200A	protein_coding	family with sequence similarity 200 member A [Source:HGNC Symbol;Acc:HGNC:25401]	7	-1	99546300	99558536	0.13195116563644227	2.7830331564448576	2.444733163621822	0.014718867180381371	0.68559864514983615	2.439223367177769	FALSE
ENSG00000267780	NA	AC021594.2	AC021594.2	lncRNA	novel transcript	18	1	79792726	79816529	-0.5553243164079755	-0.3854367188192453	-2.443743226072523	0.01482238129159728	0.6883531623172617	-2.436689975318395	FALSE
ENSG00000223722	NA	AC023157.1	AC023157.1	processed_pseudogene	interferon induced transmembrane protein 3 (1-8U) (IFITM3) pseudogene	12	1	31754720	31755121	0.36866238166341025	0.6573286180757117	2.4395048009542224	0.014989194937562178	0.6923926347356922	2.432640016051304	FALSE
ENSG00000254709	100423062	IGLL5	IGLL5	protein_coding	immunoglobulin lambda like polypeptide 5 [Source:HGNC Symbol;Acc:HGNC:38476]	22	1	22887780	22896111	-0.408165703922847	2.615899799070707	-2.4388257966977185	0.015008282872758908	0.6923926347356922	-2.432179127646301	FALSE
ENSG00000137962	9411	ARHGAP29	ARHGAP29	protein_coding	Rho GTPase activating protein 29 [Source:HGNC Symbol;Acc:HGNC:30207]	1	-1	94148988	94275068	-0.428058877741006	-0.0345132073068519	-2.437427507505779	0.015048021856706303	0.6923926347356922	-2.43122126273797	FALSE
ENSG00000119953	10285	SMNDC1	SMNDC1	protein_coding	survival motor neuron domain containing 1 [Source:HGNC Symbol;Acc:HGNC:16900]	10	-1	110290730	110304938	0.1031949832881578	5.059751062218613	2.4362003407345028	0.015087918931123975	0.6923926347356922	2.4302618259909	FALSE
ENSG00000151779	51594	NBAS	NBAS	protein_coding	neuroblastoma amplified sequence [Source:HGNC Symbol;Acc:HGNC:15625]	2	-1	15166914	15561334	-0.10698087389974287	5.283926720454189	-2.4330676245473453	0.015210380700495102	0.6934741433539534	-2.4273307811611593	FALSE
ENSG00000143322	27	ABL2	ABL2	protein_coding	ABL proto-oncogene 2, non-receptor tyrosine kinase [Source:HGNC Symbol;Acc:HGNC:77]	1	-1	179099330	179229684	-0.11211319747040793	5.230858880289082	-2.4325663244282842	0.015263812373056126	0.6934741433539534	-2.426058434712347	FALSE
ENSG00000086544	80271	ITPKC	ITPKC	protein_coding	inositol-trisphosphate 3-kinase C [Source:HGNC Symbol;Acc:HGNC:14897]	19	1	40717112	40740860	-0.21612339390604696	3.350676660337457	-2.431482998784918	0.015281978755550011	0.6934741433539534	-2.4256267393267668	FALSE
ENSG00000140280	256586	LYSMD2	LYSMD2	protein_coding	LysM domain containing 2 [Source:HGNC Symbol;Acc:HGNC:28571]	15	-1	51723011	51751585	0.18869544461963805	4.855631331337445	2.4307346218371384	0.015322449603136596	0.6934741433539534	2.4246666356307607	FALSE
ENSG00000196511	27010	TPK1	TPK1	protein_coding	thiamin pyrophosphokinase 1 [Source:HGNC Symbol;Acc:HGNC:17358]	7	-1	144451941	144836395	-0.16143036813076872	6.381482678162357	-2.430728241768831	0.01534166987167272	0.6934741433539534	-2.424211448313826	FALSE
ENSG00000175727	22877	MLXIP	MLXIP	protein_coding	MLX interacting protein [Source:HGNC Symbol;Acc:HGNC:17055]	12	1	122078756	122147344	-0.10763736767434384	7.018443639106903	-2.4291016064205593	0.015379737303446583	0.6934741433539534	-2.4233113895956615	FALSE
ENSG00000148773	4288	MKI67	MKI67	protein_coding	marker of proliferation Ki-67 [Source:HGNC Symbol;Acc:HGNC:7107]	10	-1	128096659	128126423	-0.405669104070705	2.9814833164358223	-2.42753094324209	0.01545473073198284	0.6944609539249919	-2.4215439819313116	FALSE
ENSG00000104660	23484	LEPROTL1	LEPROTL1	protein_coding	leptin receptor overlapping transcript like 1 [Source:HGNC Symbol;Acc:HGNC:6555]	8	1	30095408	30177208	0.10033633941344178	7.33203658037968	2.4273843269192885	0.015491166917545431	0.6944609539249919	2.4206879951711424	FALSE
ENSG00000079215	6507	SLC1A3	SLC1A3	protein_coding	solute carrier family 1 member 3 [Source:HGNC Symbol;Acc:HGNC:10941]	5	1	36606355	36688334	-0.5666416557722471	0.6253274257787332	-2.4213891387934203	0.01575596461584489	0.6954119500397467	-2.41451984561424	FALSE
ENSG00000232973	NA	CYP1B1-AS1	CYP1B1-AS1	lncRNA	CYP1B1 antisense RNA 1 [Source:HGNC Symbol;Acc:HGNC:28543]	2	1	38073447	38231651	-0.2436691455527118	3.7979384201153463	-2.4215932642412796	0.01577487666139911	0.6954119500397467	-2.4140828095081495	FALSE
ENSG00000143179	7371	UCK2	UCK2	protein_coding	uridine-cytidine kinase 2 [Source:HGNC Symbol;Acc:HGNC:12562]	1	1	165827614	165911618	-0.1611055708424871	2.623476425054254	-2.4193591061129482	0.01578486754251075	0.6954119500397467	-2.413852117485086	FALSE
ENSG00000162599	4774	NFIA	NFIA	protein_coding	nuclear factor I A [Source:HGNC Symbol;Acc:HGNC:7784]	1	1	60865259	61462788	-0.16985264919917142	4.905338219489102	-2.420222550005177	0.015790676090636772	0.6954119500397467	-2.4137180556407367	FALSE
ENSG00000187510	338809	C12orf74	C12orf74	protein_coding	chromosome 12 open reading frame 74 [Source:HGNC Symbol;Acc:HGNC:27887]	12	1	92702843	92772455	-0.4466595755595368	0.05752708115976352	-2.4179112408929706	0.01586006917843729	0.6954119500397467	-2.4121198017711385	FALSE
ENSG00000171320	157570	ESCO2	ESCO2	protein_coding	establishment of sister chromatid cohesion N-acetyltransferase 2 [Source:HGNC Symbol;Acc:HGNC:27230]	8	1	27771949	27812640	-0.3978556492699246	-0.23203799799890726	-2.416287881770241	0.015920255000453208	0.6954119500397467	-2.410738580795301	FALSE
ENSG00000115977	22848	AAK1	AAK1	protein_coding	AP2 associated kinase 1 [Source:HGNC Symbol;Acc:HGNC:19679]	2	-1	69457997	69674349	-0.08131433752159634	7.705656249149396	-2.415364434922657	0.015989061109663773	0.6954119500397467	-2.4091651442569	FALSE
ENSG00000096060	2289	FKBP5	FKBP5	protein_coding	FKBP prolyl isomerase 5 [Source:HGNC Symbol;Acc:HGNC:3721]	6	-1	35573585	35728583	-0.39173338490733123	8.427269520714317	-2.4152263722199074	0.015992302963273943	0.6954119500397467	-2.4090911575201988	FALSE
ENSG00000134030	9811	CTIF	CTIF	protein_coding	cap binding complex dependent translation initiation factor [Source:HGNC Symbol;Acc:HGNC:23925]	18	1	48539031	48863217	-0.13586127442236373	4.146694174716571	-2.4147893432986063	0.016007848705789654	0.6954119500397467	-2.408736550173023	FALSE
ENSG00000183137	285753	CEP57L1	CEP57L1	protein_coding	centrosomal protein 57 like 1 [Source:HGNC Symbol;Acc:HGNC:21561]	6	1	109095110	109163932	-0.16454767664650838	2.252791560868725	-2.414351874862122	0.016014526917162177	0.6954119500397467	-2.4085843092822676	FALSE
ENSG00000083099	57226	LYRM2	LYRM2	protein_coding	LYR motif containing 2 [Source:HGNC Symbol;Acc:HGNC:25229]	6	-1	89568144	89638749	0.11400598638009862	4.1638304063649825	2.414002577299903	0.016021577504625337	0.6954119500397467	2.408423640018964	FALSE
ENSG00000173692	5707	PSMD1	PSMD1	protein_coding	proteasome 26S subunit, non-ATPase 1 [Source:HGNC Symbol;Acc:HGNC:9554]	2	1	231056864	231172827	-0.06954127198414106	5.892616195048224	-2.413337180303858	0.016050382187752517	0.6954119500397467	-2.407767882000722	FALSE
ENSG00000137714	2230	FDX1	FDX1	protein_coding	ferredoxin 1 [Source:HGNC Symbol;Acc:HGNC:3638]	11	1	110429948	110464884	-0.12117230271821589	3.7276841323636476	-2.4109835424704187	0.016154305004155236	0.6979649719204788	-2.405410576341928	FALSE
ENSG00000006327	51330	TNFRSF12A	TNFRSF12A	protein_coding	TNF receptor superfamily member 12A [Source:HGNC Symbol;Acc:HGNC:18152]	16	1	3018445	3022383	0.26002379719019064	0.5506867421338014	2.406021791670985	0.0163764728587501	0.7055985292002022	2.4004154645116	FALSE
ENSG00000212743	NA	LINC02656	LINC02656	lncRNA	long intergenic non-protein coding RNA 2656 [Source:HGNC Symbol;Acc:HGNC:54142]	10	1	6350316	6352762	-0.24895707799871403	3.0476432985986257	-2.405328142959385	0.016483566779148754	0.7082454413057516	-2.398028852866232	FALSE
ENSG00000112299	8876	VNN1	VNN1	protein_coding	vanin 1 [Source:HGNC Symbol;Acc:HGNC:12705]	6	-1	132680849	132714055	-0.39361021778431216	5.6061539546172945	-2.40284420188113	0.01661381145750282	0.7118186779094753	-2.395144607685511	FALSE
ENSG00000272604	NA	AC073073.2	AC073073.2	lncRNA	novel transcript, antisense to EFCAB10	7	1	105571083	105573660	0.26627061030053595	0.4781321271781497	2.3992977505530813	0.016665643470920234	0.7118186779094753	2.394002317903453	FALSE
ENSG00000026652	56895	AGPAT4	AGPAT4	protein_coding	1-acylglycerol-3-phosphate O-acyltransferase 4 [Source:HGNC Symbol;Acc:HGNC:20885]	6	-1	161129967	161274061	-0.166396358344989	4.826743592071101	-2.399031519073918	0.016725277183208338	0.7118186779094753	-2.392691944631121	FALSE
ENSG00000178209	5339	PLEC	PLEC	protein_coding	plectin [Source:HGNC Symbol;Acc:HGNC:9069]	8	-1	143915147	143976734	-0.14824223094856492	7.286782113816841	-2.3983753474191842	0.016750294464377438	0.7118186779094753	-2.392143443502313	FALSE
ENSG00000189134	222698	NKAPL	NKAPL	protein_coding	NFKB activating protein like [Source:HGNC Symbol;Acc:HGNC:21584]	6	1	28259297	28260958	0.3427358384559809	0.21557271954324583	2.3935882874518053	0.016941644557945685	0.7176062464834365	2.387971737769864	FALSE
ENSG00000253641	NA	AC104964.1	AC104964.1	lncRNA	novel transcript	8	1	10474565	10482388	-0.23366407103596032	1.2743504046529435	-2.393129708945282	0.017002376368857416	0.7176062464834365	-2.3866563420789424	FALSE
ENSG00000136315	NA	AL355922.1	AL355922.1	lncRNA	novel transcript	14	1	20919361	20920299	-0.38550802128179523	0.05554813332470378	-2.3916025731261477	0.01707419103380473	0.7176062464834365	-2.3851062117044983	FALSE
ENSG00000261359	NA	PYCARD-AS1	PYCARD-AS1	lncRNA	PYCARD antisense RNA 1 [Source:HGNC Symbol;Acc:HGNC:45036]	16	1	31201885	31203452	0.30240654120041005	0.032317094778706305	2.390183865921092	0.017079396667712535	0.7176062464834365	2.3849940698172385	FALSE
ENSG00000104312	8767	RIPK2	RIPK2	protein_coding	receptor interacting serine/threonine kinase 2 [Source:HGNC Symbol;Acc:HGNC:10020]	8	1	89757806	89791064	0.13470248678708696	4.705095185802571	2.3890019919713743	0.017164400184259545	0.7176062464834365	2.383167119305741	FALSE
ENSG00000029153	56938	ARNTL2	ARNTL2	protein_coding	aryl hydrocarbon receptor nuclear translocator like 2 [Source:HGNC Symbol;Acc:HGNC:18984]	12	1	27332854	27425289	-0.2845558791742034	0.6993299120598977	-2.3872433139190496	0.017235080132398	0.7176062464834365	-2.3816540539304163	FALSE
ENSG00000156675	80223	RAB11FIP1	RAB11FIP1	protein_coding	RAB11 family interacting protein 1 [Source:HGNC Symbol;Acc:HGNC:30265]	8	-1	37858618	37899497	0.115572295213898	8.942732982433126	2.387488946357507	0.017253994420914055	0.7176062464834365	2.3812500737050755	FALSE
ENSG00000123685	55509	BATF3	BATF3	protein_coding	basic leucine zipper ATF-like transcription factor 3 [Source:HGNC Symbol;Acc:HGNC:28915]	1	-1	212686417	212699840	0.2820005891569737	1.2412039021716241	2.3869826672994194	0.017256600473104365	0.7176062464834365	2.3811944428731158	FALSE
ENSG00000116991	57568	SIPA1L2	SIPA1L2	protein_coding	signal induced proliferation associated 1 like 2 [Source:HGNC Symbol;Acc:HGNC:23800]	1	-1	232397965	232561558	-0.2771155252928139	5.623226116881711	-2.3860145106157513	0.017338806797793465	0.7177030673069318	-2.3794433733252363	FALSE
ENSG00000215244	NA	LINC02649	LINC02649	lncRNA	long intergenic non-protein coding RNA 2649 [Source:HGNC Symbol;Acc:HGNC:54134]	10	1	6271169	6353827	-0.24492149495479953	4.93645757688227	-2.3855011639004027	0.01735146994004896	0.7177030673069318	-2.379174284325371	FALSE
ENSG00000166428	122618	PLD4	PLD4	protein_coding	phospholipase D family member 4 [Source:HGNC Symbol;Acc:HGNC:23792]	14	1	104924713	104937790	0.33010935476036596	2.84630351991463	2.3832069016465485	0.017411501818919522	0.7182707572161189	2.377900958671301	FALSE
ENSG00000186187	84937	ZNRF1	ZNRF1	protein_coding	zinc and ring finger 1 [Source:HGNC Symbol;Acc:HGNC:18452]	16	1	74999024	75110994	-0.15381863979804544	3.7257486193575895	-2.3828988495670456	0.017490567491985166	0.719618547395708	-2.3762297715595424	FALSE
ENSG00000253616	NA	AC107959.3	AC107959.3	lncRNA	novel transcript	8	-1	23071377	23074488	0.24046846663154486	2.323018388019631	2.381288358413179	0.01756413338898046	0.7207335264457035	2.374680769265102	FALSE
ENSG00000145088	55840	EAF2	EAF2	protein_coding	ELL associated factor 2 [Source:HGNC Symbol;Acc:HGNC:23115]	3	1	121835183	121886526	-0.13943315939634893	4.191009219775893	-2.378805873785459	0.0176707029591653	0.722002708952923	-2.3724468987002405	FALSE
ENSG00000007350	8277	TKTL1	TKTL1	protein_coding	transketolase like 1 [Source:HGNC Symbol;Acc:HGNC:11835]	X	1	154295795	154330350	0.3230201281684666	1.671837787012327	2.3784289819832423	0.017688158687519228	0.722002708952923	2.372082124456967	FALSE
ENSG00000101188	4923	NTSR1	NTSR1	protein_coding	neurotensin receptor 1 [Source:HGNC Symbol;Acc:HGNC:8039]	20	1	62708836	62762771	-0.48227752943280455	1.2230034003730887	-2.3752385123355864	0.017939535815167704	0.7289515689958178	-2.3668637489444997	FALSE
ENSG00000186074	146722	CD300LF	CD300LF	protein_coding	CD300 molecule like family member f [Source:HGNC Symbol;Acc:HGNC:29883]	17	-1	74694311	74712978	0.12071271426847119	6.16210693393554	2.3724456161950798	0.017975500729028267	0.7289515689958178	2.36612239377323	FALSE
ENSG00000261427	NA	AC099518.3	AC099518.3	lncRNA	novel transcript	16	1	19114002	19173578	-0.365704852548128	-0.3670008345360166	-2.3709833211440596	0.018006821815678118	0.7289515689958178	-2.3654778208824747	FALSE
ENSG00000230266	NA	XXYLT1-AS2	XXYLT1-AS2	lncRNA	XXYLT1 antisense RNA 2 [Source:HGNC Symbol;Acc:HGNC:41154]	3	1	195147871	195152790	0.41585725887958525	-0.03437253797538994	2.368797379653498	0.018110404975009552	0.7289515689958178	2.363353100503256	FALSE
ENSG00000111186	81029	WNT5B	WNT5B	protein_coding	Wnt family member 5B [Source:HGNC Symbol;Acc:HGNC:16265]	12	1	1529891	1647212	-0.269644166439019	0.8970402935006456	-2.3669392551976074	0.018207856297227768	0.7289515689958178	-2.36136385166912	FALSE
ENSG00000130164	3949	LDLR	LDLR	protein_coding	low density lipoprotein receptor [Source:HGNC Symbol;Acc:HGNC:6547]	19	1	11089362	11133816	-0.21450830858857328	3.6662730685637213	-2.3650898267755713	0.018304986447061897	0.7289515689958178	-2.3593904135377026	FALSE
ENSG00000248242	NA	AC004053.1	AC004053.1	lncRNA	novel transcript	4	-1	104653874	104966793	-0.2418255427899174	2.0706350578994313	-2.3629293133613656	0.01842903211856627	0.7289515689958178	-2.356883406718804	FALSE
ENSG00000162913	NA	OBSCN-AS1	OBSCN-AS1	lncRNA	OBSCN antisense RNA 1 [Source:HGNC Symbol;Acc:HGNC:32047]	1	-1	228203503	228213664	0.3144271354413868	0.16209623232670725	2.3607075404360507	0.018491977989284734	0.7289515689958178	2.35561689262889	FALSE
ENSG00000196151	151525	WDSUB1	WDSUB1	protein_coding	WD repeat, sterile alpha motif and U-box domain containing 1 [Source:HGNC Symbol;Acc:HGNC:26697]	2	-1	159235793	159286799	-0.14128331093137714	4.161631760795927	-2.360401884998554	0.018569532822721158	0.7289515689958178	-2.3540616138877914	FALSE
ENSG00000259772	283710	AC012236.1	AC012236.1	lncRNA	uncharacterized LOC283710 [Source:NCBI gene;Acc:283710]	15	-1	31221999	31230838	-0.360546838518768	0.42586902037762125	-2.3580845088485356	0.018644619320009055	0.7289515689958178	-2.3525612409065837	FALSE
ENSG00000102003	6855	SYP	SYP	protein_coding	synaptophysin [Source:HGNC Symbol;Acc:HGNC:11506]	X	-1	49187804	49200259	0.29508994560021273	0.5455079700811005	2.3588680796408075	0.018646032011078686	0.7289515689958178	2.3525330633202968	FALSE
ENSG00000147231	55086	RADX	RADX	protein_coding	RPA1 related single stranded DNA binding protein, X-linked [Source:HGNC Symbol;Acc:HGNC:25486]	X	1	106611930	106679439	0.22758691322319335	1.8326839511162403	2.356300994502442	0.01872620652442175	0.7289515689958178	2.3509369523260504	FALSE
ENSG00000188994	23036	ZNF292	ZNF292	protein_coding	zinc finger protein 292 [Source:HGNC Symbol;Acc:HGNC:18410]	6	1	87152833	87265943	-0.09728543050907579	7.095213245259611	-2.3538282576292717	0.018864872459540626	0.7289515689958178	-2.3481904529537623	FALSE
ENSG00000285210	NA	LINC02795	LINC02795	lncRNA	long intergenic non-protein coding RNA 2795 [Source:HGNC Symbol;Acc:HGNC:54319]	1	-1	86288704	86320711	-0.30280483822408555	0.7736757533879722	-2.354289631638125	0.01887075657054755	0.7289515689958178	-2.348074299772625	FALSE
ENSG00000128438	NA	TBC1D27P	TBC1D27P	transcribed_unprocessed_pseudogene	TBC1 domain family member 27, pseudogene [Source:HGNC Symbol;Acc:HGNC:28104]	17	-1	16922915	16934839	-0.4150938180777628	0.5299380796479075	-2.3529870336363614	0.018895657546343828	0.7289515689958178	-2.347583101381113	FALSE
ENSG00000086200	51194	IPO11	IPO11	protein_coding	importin 11 [Source:HGNC Symbol;Acc:HGNC:20628]	5	1	62403972	62628582	-0.12772141924879543	3.373826817696626	-2.3518655428783983	0.018944846395788407	0.7289515689958178	-2.346614459972542	FALSE
ENSG00000074054	23332	CLASP1	CLASP1	protein_coding	cytoplasmic linker associated protein 1 [Source:HGNC Symbol;Acc:HGNC:17088]	2	-1	121337776	121649587	-0.10518417336451336	6.996678385430563	-2.351904283541256	0.01896308608613619	0.7289515689958178	-2.3462558374772637	FALSE
ENSG00000214407	NA	LINC02085	LINC02085	lncRNA	long intergenic non-protein coding RNA 2085 [Source:HGNC Symbol;Acc:HGNC:27190]	3	1	101940859	101997926	0.49888420547904744	-0.7489431224555595	2.35114557103476	0.018987575603099962	0.7289515689958178	2.3457748071096733	FALSE
ENSG00000119333	89891	WDR34	WDR34	protein_coding	WD repeat domain 34 [Source:HGNC Symbol;Acc:HGNC:28296]	9	-1	128633661	128656787	-0.253134901956124	0.9563197558690161	-2.350408810989678	0.01900665220773039	0.7289515689958178	-2.345400474507618	FALSE
ENSG00000167281	146713	RBFOX3	RBFOX3	protein_coding	RNA binding fox-1 homolog 3 [Source:HGNC Symbol;Acc:HGNC:27097]	17	-1	79089345	79516148	-0.5455382844063914	-0.8725257730787744	-2.350205653615726	0.019067015959592894	0.7289515689958178	-2.344218141103833	FALSE
ENSG00000141556	6904	TBCD	TBCD	protein_coding	tubulin folding cofactor D [Source:HGNC Symbol;Acc:HGNC:11581]	17	1	82752065	82945914	-0.10220955171610235	5.519780760715516	-2.349557556577278	0.019090220978475864	0.7289515689958178	-2.3437644994601214	FALSE
ENSG00000284879	NA	AC133644.3	AC133644.3	lncRNA	novel transcript	2	1	87455476	87767359	-0.19730081545634093	2.960138710009406	-2.3500560316699417	0.019114684825240293	0.7289515689958178	-2.3432867703311464	FALSE
ENSG00000196214	90321	ZNF766	ZNF766	protein_coding	zinc finger protein 766 [Source:HGNC Symbol;Acc:HGNC:28063]	19	1	52269587	52296046	0.08882974401822441	4.877762692879143	2.347523367465421	0.01916724212659095	0.7289515689958178	2.3422622381549782	FALSE
ENSG00000163082	130367	SGPP2	SGPP2	protein_coding	sphingosine-1-phosphate phosphatase 2 [Source:HGNC Symbol;Acc:HGNC:19953]	2	1	222424543	222562621	-0.2156009546048807	2.2171965560182416	-2.3479555533861514	0.01917839422883293	0.7289515689958178	-2.342045159155559	FALSE
ENSG00000137474	4647	MYO7A	MYO7A	protein_coding	myosin VIIA [Source:HGNC Symbol;Acc:HGNC:7606]	11	1	77128246	77215241	-0.2910313108234801	1.1168732100230108	-2.3469205308107273	0.019223402823577106	0.7289515689958178	-2.3411701731377703	FALSE
ENSG00000143476	51514	DTL	DTL	protein_coding	denticleless E3 ubiquitin protein ligase homolog [Source:HGNC Symbol;Acc:HGNC:30288]	1	1	212035553	212107400	-0.31000898311608727	1.5055421192798797	-2.345624870377901	0.01926471358915635	0.7289515689958178	-2.34036864900234	FALSE
ENSG00000090924	64857	PLEKHG2	PLEKHG2	protein_coding	pleckstrin homology and RhoGEF domain containing G2 [Source:HGNC Symbol;Acc:HGNC:29515]	19	1	39412669	39428415	-0.1475762244407477	4.267689801175114	-2.345284666770008	0.019302122048380166	0.7289515689958178	-2.339644133563142	FALSE
ENSG00000176014	84617	TUBB6	TUBB6	protein_coding	tubulin beta 6 class V [Source:HGNC Symbol;Acc:HGNC:20776]	18	1	12307669	12344320	-0.2372258380651331	2.7293935272460663	-2.34672595931758	0.01930649100360398	0.7289515689958178	-2.339559597037535	FALSE
ENSG00000135862	3915	LAMC1	LAMC1	protein_coding	laminin subunit gamma 1 [Source:HGNC Symbol;Acc:HGNC:6492]	1	1	183023420	183145592	-0.27674107179989305	2.267410608318946	-2.345097973192747	0.019362726000001135	0.7289515689958178	-2.338472975124255	FALSE
ENSG00000132170	5468	PPARG	PPARG	protein_coding	peroxisome proliferator activated receptor gamma [Source:HGNC Symbol;Acc:HGNC:9236]	3	1	12287368	12434356	-0.39776834914599657	0.3521767502934846	-2.344156476341316	0.019387475404772866	0.7289515689958178	-2.33799561911486	FALSE
ENSG00000123908	27161	AGO2	AGO2	protein_coding	argonaute RISC catalytic component 2 [Source:HGNC Symbol;Acc:HGNC:3263]	8	-1	140520156	140635633	-0.12890943352735906	7.196363022542614	-2.3410397406027874	0.01952575364346997	0.7289515689958178	-2.335338323534104	FALSE
ENSG00000140577	64784	CRTC3	CRTC3	protein_coding	CREB regulated transcription coactivator 3 [Source:HGNC Symbol;Acc:HGNC:26148]	15	1	90529923	90645345	-0.10232570921825612	6.09451897608903	-2.340090832288396	0.019563602535557497	0.7289515689958178	-2.3346138468184274	FALSE
ENSG00000120913	64236	PDLIM2	PDLIM2	protein_coding	PDZ and LIM domain 2 [Source:HGNC Symbol;Acc:HGNC:13992]	8	1	22578279	22598025	0.09926466857430061	4.489940378795352	2.3394190364639273	0.01959208157416268	0.7289515689958178	2.33406952797543	FALSE
ENSG00000091490	23231	SEL1L3	SEL1L3	protein_coding	SEL1L family member 3 [Source:HGNC Symbol;Acc:HGNC:29108]	4	-1	25747433	25863760	-0.15549633699393084	6.289555988308604	-2.339239573024732	0.01963999419691638	0.7289515689958178	-2.3331553331747057	FALSE
ENSG00000176390	51379	CRLF3	CRLF3	protein_coding	cytokine receptor like factor 3 [Source:HGNC Symbol;Acc:HGNC:17177]	17	-1	30769388	30824692	0.072606221510787	7.957228824639335	2.338863418976689	0.019644766703422734	0.7289515689958178	2.333064378273687	FALSE
ENSG00000136866	7539	ZFP37	ZFP37	protein_coding	ZFP37 zinc finger protein [Source:HGNC Symbol;Acc:HGNC:12863]	9	-1	113038380	113056759	0.3841214319914452	-0.6766375834146335	2.3374925871719765	0.019677766226717765	0.7289515689958178	2.332435997622687	FALSE
ENSG00000130413	65975	STK33	STK33	protein_coding	serine/threonine kinase 33 [Source:HGNC Symbol;Acc:HGNC:14568]	11	-1	8391868	8594289	-0.31997610762234807	0.7721673816206135	-2.338684994021768	0.019680407357424417	0.7289515689958178	-2.3323857446998293	FALSE
ENSG00000093009	8318	CDC45	CDC45	protein_coding	cell division cycle 45 [Source:HGNC Symbol;Acc:HGNC:1739]	22	1	19479457	19520612	-0.46886737396718514	-0.5600684374060202	-2.3360256190925606	0.019748638015951194	0.7289515689958178	-2.331089553655646	FALSE
ENSG00000158669	137964	GPAT4	GPAT4	protein_coding	glycerol-3-phosphate acyltransferase 4 [Source:HGNC Symbol;Acc:HGNC:20880]	8	1	41577187	41625001	-0.10438467029020249	5.313439632664322	-2.332810854897371	0.019940717817488438	0.7289515689958178	-2.3274614621247705	FALSE
ENSG00000211956	NA	IGHV4-34	IGHV4-34	IG_V_gene	immunoglobulin heavy variable 4-34 [Source:HGNC Symbol;Acc:HGNC:5650]	14	-1	106373663	106374145	-0.5164778065377811	2.1555768223172884	-2.332920094257608	0.019941190759940018	0.7289515689958178	-2.327452566692963	FALSE
ENSG00000196268	284443	ZNF493	ZNF493	protein_coding	zinc finger protein 493 [Source:HGNC Symbol;Acc:HGNC:23708]	19	1	21397119	21427573	-0.21963104458838068	2.4631832365074073	-2.3322395978445654	0.019986377296525384	0.7289515689958178	-2.326603514932614	FALSE
ENSG00000204789	NA	ZNF204P	ZNF204P	processed_pseudogene	zinc finger protein 204, pseudogene [Source:HGNC Symbol;Acc:HGNC:12995]	6	-1	27357825	27360221	0.30332312540765316	0.6452445120357003	2.3313960290676397	0.02000793546243996	0.7289515689958178	2.3261990288073444	FALSE
ENSG00000135900	65080	MRPL44	MRPL44	protein_coding	mitochondrial ribosomal protein L44 [Source:HGNC Symbol;Acc:HGNC:16650]	2	1	223957463	223967714	0.11982819896036911	4.796115729971116	2.331637630344659	0.020009782013905828	0.7289515689958178	2.3261644004866553	FALSE
ENSG00000132669	54453	RIN2	RIN2	protein_coding	Ras and Rab interactor 2 [Source:HGNC Symbol;Acc:HGNC:18750]	20	1	19757606	20002459	-0.16416098476933172	5.297325657909074	-2.331753393949002	0.020038335002767815	0.7289515689958178	-2.3256293019018743	FALSE
ENSG00000131462	7283	TUBG1	TUBG1	protein_coding	tubulin gamma 1 [Source:HGNC Symbol;Acc:HGNC:12417]	17	1	42609683	42615238	-0.20432205451368923	1.8351304904160686	-2.3301882865738204	0.020060888552506474	0.7289515689958178	-2.3252071063069195	FALSE
ENSG00000128218	29802	VPREB3	VPREB3	protein_coding	V-set pre-B cell surrogate light chain 3 [Source:HGNC Symbol;Acc:HGNC:12710]	22	-1	23752743	23754425	0.4040529702629676	1.0661796404684745	2.3316984030081462	0.02006092269914632	0.7289515689958178	2.325206467406349	FALSE
ENSG00000198502	3127	HLA-DRB5	HLA-DRB5	protein_coding	major histocompatibility complex, class II, DR beta 5 [Source:HGNC Symbol;Acc:HGNC:4953]	6	-1	32517353	32530287	0.4341107563139319	5.689063858624722	2.3327346447722697	0.02021505223145444	0.7289515689958178	2.3223322513967157	FALSE
ENSG00000115137	51277	DNAJC27	DNAJC27	protein_coding	DnaJ heat shock protein family (Hsp40) member C27 [Source:HGNC Symbol;Acc:HGNC:30290]	2	-1	24943636	24972094	-0.1361500359502661	2.7888573855609984	-2.326690418091169	0.020246690218051238	0.7289515689958178	-2.3217446310580234	FALSE
ENSG00000127951	10875	FGL2	FGL2	protein_coding	fibrinogen like 2 [Source:HGNC Symbol;Acc:HGNC:3696]	7	-1	77193369	77199848	0.252291982696665	9.020079517029952	2.327306016425884	0.020256057460289554	0.7289515689958178	2.321570804612621	FALSE
ENSG00000169435	166824	RASSF6	RASSF6	protein_coding	Ras association domain family member 6 [Source:HGNC Symbol;Acc:HGNC:20796]	4	-1	73571550	73620631	-0.47129588940860234	-0.63778227523774	-2.325314286810398	0.02036928114819072	0.7289515689958178	-2.3194752583983513	FALSE
ENSG00000144635	51143	DYNC1LI1	DYNC1LI1	protein_coding	dynein cytoplasmic 1 light intermediate chain 1 [Source:HGNC Symbol;Acc:HGNC:18745]	3	-1	32525974	32570858	0.10036340450426628	6.40143818748428	2.325812168518058	0.020389479444243803	0.7289515689958178	2.3191024964443816	FALSE
ENSG00000184838	51334	PRR16	PRR16	protein_coding	proline rich 16 [Source:HGNC Symbol;Acc:HGNC:29654]	5	1	120464300	120687332	-0.36805940981901675	0.6796284675552594	-2.32448246532061	0.020402460270765498	0.7289515689958178	-2.3188631037343783	FALSE
ENSG00000111181	6539	SLC6A12	SLC6A12	protein_coding	solute carrier family 6 member 12 [Source:HGNC Symbol;Acc:HGNC:11045]	12	-1	190077	214570	0.23782616738876206	2.0561841376822896	2.3247366953613393	0.02041619566932904	0.7289515689958178	2.3186099398086024	FALSE
ENSG00000221968	3995	FADS3	FADS3	protein_coding	fatty acid desaturase 3 [Source:HGNC Symbol;Acc:HGNC:3576]	11	-1	61873519	61892051	0.1742927262867502	2.656735199494292	2.3242259658172664	0.020425289267922836	0.7289515689958178	2.3184424129182966	FALSE
ENSG00000243836	NA	WDR86-AS1	WDR86-AS1	lncRNA	WDR86 antisense RNA 1 [Source:HGNC Symbol;Acc:HGNC:41186]	7	1	151409161	151413354	0.3264444459318909	1.2481144984543036	2.324161504482844	0.02044316501277679	0.7289515689958178	2.3181132864151546	FALSE
ENSG00000131669	4814	NINJ1	NINJ1	protein_coding	ninjurin 1 [Source:HGNC Symbol;Acc:HGNC:7824]	9	-1	93121496	93134251	0.16258514004957902	7.139125167346369	2.3211993348321167	0.02058026522604388	0.7321570961494647	2.3155973217020662	FALSE
ENSG00000134297	51054	PLEKHA8P1	PLEKHA8P1	transcribed_processed_pseudogene	pleckstrin homology domain containing A8 pseudogene 1 [Source:HGNC Symbol;Acc:HGNC:30222]	12	-1	45173064	45216041	-0.1176417859613994	2.7636703434404253	-2.3171060648757376	0.020770873155144528	0.7354560065995959	-2.312123596415648	FALSE
ENSG00000198453	374900	ZNF568	ZNF568	protein_coding	zinc finger protein 568 [Source:HGNC Symbol;Acc:HGNC:25392]	19	1	36916329	36998700	0.143240101635437	2.9710803021261225	2.316419493217827	0.020814975193241485	0.7354560065995959	2.3113238213767553	FALSE
ENSG00000232613	NA	LINC02576	LINC02576	lncRNA	long intergenic non-protein coding RNA 2576 [Source:HGNC Symbol;Acc:HGNC:53748]	2	1	65030727	65053017	-0.40407866743194715	0.007613451536283415	-2.3155483155810592	0.020860439643747623	0.7354560065995959	-2.3105008841745116	FALSE
ENSG00000226321	728763	CROCC2	CROCC2	protein_coding	ciliary rootlet coiled-coil, rootletin family member 2 [Source:HGNC Symbol;Acc:HGNC:51677]	2	1	240906330	240993311	0.5161729499275904	-0.11340788573405708	2.3149925286629154	0.02088625610524338	0.7354560065995959	2.310034284435717	FALSE
ENSG00000101187	28231	SLCO4A1	SLCO4A1	protein_coding	solute carrier organic anion transporter family member 4A1 [Source:HGNC Symbol;Acc:HGNC:10953]	20	1	62642503	62685785	-0.41360884769393086	-0.3062446422708826	-2.313446868935985	0.020967350908906203	0.7354560065995959	-2.3085718610479775	FALSE
ENSG00000136935	2800	GOLGA1	GOLGA1	protein_coding	golgin A1 [Source:HGNC Symbol;Acc:HGNC:4424]	9	-1	124878275	124948492	-0.09747032849357673	5.112424198347745	-2.3132211390898445	0.02099275611388189	0.7354560065995959	-2.3081147301524023	FALSE
ENSG00000049249	3604	TNFRSF9	TNFRSF9	protein_coding	TNF receptor superfamily member 9 [Source:HGNC Symbol;Acc:HGNC:11924]	1	-1	7915894	7943165	0.23437000550913378	3.741204074376167	2.313711952725815	0.02101533994249004	0.7354560065995959	2.3077087705113297	FALSE
ENSG00000182197	2131	EXT1	EXT1	protein_coding	exostosin glycosyltransferase 1 [Source:HGNC Symbol;Acc:HGNC:3512]	8	-1	117794490	118111853	-0.18523664031745568	6.786059232215568	-2.313017258472614	0.02105231557799114	0.7354560065995959	-2.3070449283372096	FALSE
ENSG00000110911	4891	SLC11A2	SLC11A2	protein_coding	solute carrier family 11 member 2 [Source:HGNC Symbol;Acc:HGNC:10908]	12	-1	50979401	51028566	-0.09515125242247091	4.824697027081304	-2.309987570962014	0.021165635184706457	0.7377531850561391	-2.305016752763503	FALSE
ENSG00000090376	11213	IRAK3	IRAK3	protein_coding	interleukin 1 receptor associated kinase 3 [Source:HGNC Symbol;Acc:HGNC:17020]	12	1	66189195	66254622	-0.25746095085986376	8.07254286407362	-2.3092752279909434	0.021244754418350806	0.7388506407691466	-2.303606290478971	FALSE
ENSG00000135476	9700	ESPL1	ESPL1	protein_coding	extra spindle pole bodies like 1, separase [Source:HGNC Symbol;Acc:HGNC:16856]	12	1	53268299	53293643	-0.3683030735842949	-0.4075959705947357	-2.3051859368283476	0.021428549851618475	0.7423388179880607	-2.3003473368864933	FALSE
ENSG00000231969	NA	AC007364.1	AC007364.1	lncRNA	novel protein (LOC642340)	2	1	149587196	150047447	-0.2853273234272239	-0.04924909401999066	-2.304984260207035	0.021440770450560972	0.7423388179880607	-2.3001315125077446	FALSE
ENSG00000143878	388	RHOB	RHOB	protein_coding	ras homolog family member B [Source:HGNC Symbol;Acc:HGNC:668]	2	1	20447074	20449440	0.17636928378102912	6.6740320253754915	2.3038896546424117	0.021550508425617038	0.7444764725829529	2.298198247170668	FALSE
ENSG00000074842	56005	MYDGF	MYDGF	protein_coding	myeloid derived growth factor [Source:HGNC Symbol;Acc:HGNC:16948]	19	-1	4641374	4670370	-0.155203053952349	3.6722303492686184	-2.3020079956897948	0.02162716475503687	0.7454643389230599	-2.2968528627775497	FALSE
ENSG00000132613	92154	MTSS2	MTSS2	protein_coding	MTSS I-BAR domain containing 2 [Source:HGNC Symbol;Acc:HGNC:25094]	16	-1	70661204	70686053	-0.27586531101832246	0.764970687141687	-2.301248031877161	0.02167897303091892	0.7455932387640429	-2.2959459319293822	FALSE
ENSG00000240864	NA	IGKV1-16	IGKV1-16	IG_V_gene	immunoglobulin kappa variable 1-16 [Source:HGNC Symbol;Acc:HGNC:5732]	2	-1	89099859	89100361	-0.5459878061739949	1.573299660605159	-2.2980876550071216	0.021853945418226207	0.7478724213567328	-2.2928968292852177	FALSE
ENSG00000256262	NA	USP30-AS1	USP30-AS1	lncRNA	USP30 antisense RNA 1 [Source:HGNC Symbol;Acc:HGNC:40909]	12	-1	109052350	109053952	0.23972683362943215	0.8986877182634758	2.296640425911372	0.02192404873349933	0.7478724213567328	2.291681153276489	FALSE
ENSG00000134717	91408	BTF3L4	BTF3L4	protein_coding	basic transcription factor 3 like 4 [Source:HGNC Symbol;Acc:HGNC:30547]	1	1	52056199	52090716	0.07282519760196937	5.43056133816256	2.2958007157245226	0.021976352514495638	0.7478724213567328	2.290776343744624	FALSE
ENSG00000131067	2686	GGT7	GGT7	protein_coding	gamma-glutamyltransferase 7 [Source:HGNC Symbol;Acc:HGNC:4259]	20	-1	34844720	34872856	0.14917623722026274	3.8698534380812655	2.29570380423033	0.02200023927549941	0.7478724213567328	2.2903637467728624	FALSE
ENSG00000184786	6991	TCTE3	TCTE3	protein_coding	t-complex-associated-testis-expressed 3 [Source:HGNC Symbol;Acc:HGNC:11695]	6	-1	169740109	169751587	0.24130217964236034	0.6034124552317252	2.2942769518887953	0.022043267268554236	0.7478724213567328	2.28962150481893	FALSE
ENSG00000134986	9315	NREP	NREP	protein_coding	neuronal regeneration related protein [Source:HGNC Symbol;Acc:HGNC:16834]	5	-1	111662621	111997464	-0.14243841195989893	3.867829158557922	-2.2943622805417117	0.022068184155343725	0.7478724213567328	-2.2891922593199956	FALSE
ENSG00000068305	4205	MEF2A	MEF2A	protein_coding	myocyte enhancer factor 2A [Source:HGNC Symbol;Acc:HGNC:6993]	15	1	99565417	99716466	-0.1843028044558288	7.50556207991928	-2.294323774121842	0.02208449014806711	0.7478724213567328	-2.2889115826463677	FALSE
ENSG00000241288	NA	LINC02614	LINC02614	lncRNA	long intergenic non-protein coding RNA 2614 [Source:HGNC Symbol;Acc:HGNC:54072]	3	-1	125827238	125916384	-0.23860551286139775	1.050876825576796	-2.292926100493276	0.022130967790776893	0.7478724213567328	-2.2881125463518743	FALSE
ENSG00000260910	NA	LINC00565	LINC00565	lncRNA	long intergenic non-protein coding RNA 565 [Source:HGNC Symbol;Acc:HGNC:43709]	13	-1	113926514	113928844	0.35932098813691177	0.3567940927296877	2.2893382092786028	0.0223763789004826	0.75305704198879575	2.283917517818968	FALSE
ENSG00000159202	65264	UBE2Z	UBE2Z	protein_coding	ubiquitin conjugating enzyme E2 Z [Source:HGNC Symbol;Acc:HGNC:25847]	17	1	48908407	48929056	0.06726353235472082	6.150404395265905	2.2894570869574364	0.022381490320213707	0.75305704198879575	2.2838305699375514	FALSE
ENSG00000251369	162972	ZNF550	ZNF550	protein_coding	zinc finger protein 550 [Source:HGNC Symbol;Acc:HGNC:28643]	19	-1	57535257	57559863	0.18922263395812688	3.049387667952035	2.286695392248859	0.022518517759841962	0.7541262155081672	2.2815060729791945	FALSE
ENSG00000147679	84294	UTP23	UTP23	protein_coding	UTP23 small subunit processome component [Source:HGNC Symbol;Acc:HGNC:28224]	8	1	116766505	116849463	0.11065435431268345	4.183372157599118	2.2861725566266786	0.022534156774574616	0.7541262155081672	2.281241559206331	FALSE
ENSG00000163605	151987	PPP4R2	PPP4R2	protein_coding	protein phosphatase 4 regulatory subunit 2 [Source:HGNC Symbol;Acc:HGNC:18296]	3	1	72996803	73069198	-0.1583799372245842	6.726720624757579	-2.284880325757274	0.022645788315944788	0.7541262155081672	-2.2793580762089247	FALSE
ENSG00000211941	NA	IGHV3-11	IGHV3-11	IG_V_gene	immunoglobulin heavy variable 3-11 (gene/pseudogene) [Source:HGNC Symbol;Acc:HGNC:5580]	14	-1	106116635	106117204	-0.578536042805946	0.6432186534656802	-2.2837383168944876	0.022684007773306418	0.7541262155081672	-2.2787150793219983	FALSE
ENSG00000177576	497661	C18orf32	C18orf32	protein_coding	chromosome 18 open reading frame 32 [Source:HGNC Symbol;Acc:HGNC:31690]	18	-1	49477250	49487252	0.09916756838033525	3.2291231183483777	2.2835415573581974	0.022687080779165893	0.7541262155081672	2.2786634205564864	FALSE
ENSG00000148120	84909	AOPEP	AOPEP	protein_coding	aminopeptidase O (putative) [Source:HGNC Symbol;Acc:HGNC:1361]	9	1	94726701	95087218	-0.12423998236765055	5.0903800414770215	-2.282203899392756	0.02281067838617743	0.7541262155081672	-2.2765907062073585	FALSE
ENSG00000206560	23243	ANKRD28	ANKRD28	protein_coding	ankyrin repeat domain 28 [Source:HGNC Symbol;Acc:HGNC:29024]	3	-1	15667236	15859771	-0.15716749330056068	5.337003542252304	-2.2793471626271264	0.022985773342920235	0.7541262155081672	-2.273671028433539	FALSE
ENSG00000101181	26164	MTG2	MTG2	protein_coding	mitochondrial ribosome associated GTPase 2 [Source:HGNC Symbol;Acc:HGNC:16239]	20	1	62183029	62203568	0.09352091404033747	5.190706027790783	2.2782915651184514	0.023024627909893368	0.7541262155081672	2.273025755513021	FALSE
ENSG00000165175	58526	MID1IP1	MID1IP1	protein_coding	MID1 interacting protein 1 [Source:HGNC Symbol;Acc:HGNC:20715]	X	1	38801432	38806537	0.13277902846569134	6.574139418362986	2.278312852089309	0.02302777680158012	0.7541262155081672	2.272973502082014	FALSE
ENSG00000211776	NA	TRAV2	TRAV2	TR_V_gene	T cell receptor alpha variable 2 [Source:HGNC Symbol;Acc:HGNC:12116]	14	1	21712321	21712843	0.4205765269060655	-0.9074159951408556	2.2773409864042153	0.023053017473294114	0.7541262155081672	2.272554876675208	FALSE
ENSG00000171621	80176	SPSB1	SPSB1	protein_coding	splA/ryanodine receptor domain and SOCS box containing 1 [Source:HGNC Symbol;Acc:HGNC:30628]	1	1	9292894	9369532	-0.19913488179483219	2.297175925136912	-2.2775609707417033	0.02306224777387559	0.7541262155081672	-2.272401888296597	FALSE
ENSG00000100116	23464	GCAT	GCAT	protein_coding	glycine C-acetyltransferase [Source:HGNC Symbol;Acc:HGNC:4188]	22	1	37807905	37817176	0.4769449318336182	-0.14556893559089323	2.277477992067453	0.023127040506587742	0.7541262155081672	2.2713294700371978	FALSE
ENSG00000063978	6047	RNF4	RNF4	protein_coding	ring finger protein 4 [Source:HGNC Symbol;Acc:HGNC:10067]	4	1	2462220	2625320	0.06275430906253643	6.582302011213215	2.27528447933711	0.023181290610778473	0.7541262155081672	2.270433553241646	FALSE
ENSG00000240505	23495	TNFRSF13B	TNFRSF13B	protein_coding	TNF receptor superfamily member 13B [Source:HGNC Symbol;Acc:HGNC:18153]	17	-1	16929816	16972118	-0.3678862047919065	1.3312870136506865	-2.2743381098429643	0.02324990536516982	0.7541262155081672	-2.2693030143033543	FALSE
ENSG00000163683	201895	SMIM14	SMIM14	protein_coding	small integral membrane protein 14 [Source:HGNC Symbol;Acc:HGNC:27321]	4	-1	39546336	39638902	0.07835272042875996	6.129158467309039	2.2742836608231443	0.023250896689861664	0.7541262155081672	2.269286701867197	FALSE
ENSG00000118217	22926	ATF6	ATF6	protein_coding	activating transcription factor 6 [Source:HGNC Symbol;Acc:HGNC:791]	1	1	161766320	161964070	-0.13038010411847267	7.586887199356555	-2.2734194689013307	0.023347000710285993	0.7541262155081672	-2.267708151271839	FALSE
ENSG00000249526	NA	AC008667.1	AC008667.1	lncRNA	novel transcript	5	1	139684645	139745010	-0.3354863635490235	-0.09706936827079259	-2.270058779023145	0.023489137562271573	0.7541262155081672	-2.265383800382961	FALSE
ENSG00000138764	901	CCNG2	CCNG2	protein_coding	cyclin G2 [Source:HGNC Symbol;Acc:HGNC:1593]	4	1	77157207	77433388	0.13175296684447702	6.676768302123114	2.270569840382283	0.0234905651320166	0.7541262155081672	2.2653605174551217	FALSE
ENSG00000101003	9837	GINS1	GINS1	protein_coding	GINS complex subunit 1 [Source:HGNC Symbol;Acc:HGNC:28980]	20	1	25407673	25452628	-0.28655551021243836	0.45253450630662095	-2.269650224895469	0.023510262873793653	0.7541262155081672	-2.265039382729711	FALSE
ENSG00000162129	81570	CLPB	CLPB	protein_coding	ClpB homolog, mitochondrial AAA ATPase chaperonin [Source:HGNC Symbol;Acc:HGNC:30664]	11	-1	72285495	72434680	-0.10003880176283397	4.396060626508265	-2.2695473014898444	0.023529009339062393	0.7541262155081672	-2.2647339735700505	FALSE
ENSG00000184277	80213	TM2D3	TM2D3	protein_coding	TM2 domain containing 3 [Source:HGNC Symbol;Acc:HGNC:24128]	15	-1	101621444	101652391	0.07470289373577188	5.0516729992177725	2.269349650969556	0.023553660531213185	0.7541262155081672	2.264332688452492	FALSE
ENSG00000183323	202243	CCDC125	CCDC125	protein_coding	coiled-coil domain containing 125 [Source:HGNC Symbol;Acc:HGNC:28924]	5	-1	69280175	69332809	0.13506968735628977	5.959034537845737	2.270178651082857	0.023578179745560472	0.7541262155081672	2.2639339131141885	FALSE
ENSG00000079277	8569	MKNK1	MKNK1	protein_coding	MAPK interacting serine/threonine kinase 1 [Source:HGNC Symbol;Acc:HGNC:7110]	1	-1	46557408	46616843	-0.17695454302576863	6.961160946749023	-2.2696212465851318	0.023596020176175344	0.7541262155081672	-2.2636439862186126	FALSE
ENSG00000155659	11326	VSIG4	VSIG4	protein_coding	V-set and immunoglobulin domain containing 4 [Source:HGNC Symbol;Acc:HGNC:17032]	X	-1	66021738	66040125	-0.46357804278007086	1.0957119758650857	-2.2686816323596	0.023634887552822535	0.7541262155081672	-2.263013006022521	FALSE
ENSG00000148459	23590	PDSS1	PDSS1	protein_coding	decaprenyl diphosphate synthase subunit 1 [Source:HGNC Symbol;Acc:HGNC:17759]	10	1	26697701	26746798	-0.1777055187297636	3.381905614598971	-2.2665311647300515	0.023729913161712735	0.7541262155081672	-2.2614741257355733	FALSE
ENSG00000165304	9833	MELK	MELK	protein_coding	maternal embryonic leucine zipper kinase [Source:HGNC Symbol;Acc:HGNC:16870]	9	1	36572862	36677683	-0.34637936363182176	0.27328084521658874	-2.2654368404125163	0.02376847210728276	0.7541262155081672	-2.2608512122023936	FALSE
ENSG00000132670	5786	PTPRA	PTPRA	protein_coding	protein tyrosine phosphatase receptor type A [Source:HGNC Symbol;Acc:HGNC:9664]	20	1	2864184	3039076	-0.06002694182307078	6.836150081687576	-2.26575000972152	0.023783624831144077	0.7541262155081672	-2.260606662317841	FALSE
ENSG00000171530	6902	TBCA	TBCA	protein_coding	tubulin folding cofactor A [Source:HGNC Symbol;Acc:HGNC:11579]	5	-1	77691166	77868780	-0.08965935658252455	5.752521543707465	-2.265329545694001	0.0238070699867904	0.7541262155081672	-2.2602285470489654	FALSE
ENSG00000105371	3386	ICAM4	ICAM4	protein_coding	intercellular adhesion molecule 4 (Landsteiner-Wiener blood group) [Source:HGNC Symbol;Acc:HGNC:5347]	19	1	10286955	10288522	0.3084028139160116	1.107130519806738	2.2644776042992723	0.023887996422060655	0.7541262155081672	2.258925870671257	FALSE
ENSG00000173867	NA	AC013489.1	AC013489.1	protein_coding	novel transcript	15	-1	88459501	88546585	0.25684445362327657	0.573753311811483	2.2633816991389732	0.023889751821482206	0.7541262155081672	2.258897656370968	FALSE
ENSG00000184497	348013	TMEM255B	TMEM255B	protein_coding	transmembrane protein 255B [Source:HGNC Symbol;Acc:HGNC:28297]	13	1	113759226	113816995	-0.2731265972316121	0.3474840652697291	-2.263386568948456	0.023920449876218053	0.7541262155081672	-2.258404541084787	FALSE
ENSG00000255847	NA	AP003717.1	AP003717.1	lncRNA	novel transcript	11	-1	73963657	73970287	0.24739656475541322	1.0193433257732671	2.2593262491059565	0.024152197819122864	0.7591550064319884	2.2546994881039675	FALSE
ENSG00000272657	NA	AP000317.2	AP000317.2	lncRNA	novel transcript	21	1	34073592	34360033	0.21740552539210212	1.9831442009918243	2.2590005830276674	0.024195515051726412	0.7591550064319884	2.254010378805224	FALSE
ENSG00000124226	55905	RNF114	RNF114	protein_coding	ring finger protein 114 [Source:HGNC Symbol;Acc:HGNC:13094]	20	1	49936336	49953885	0.08870838523302194	6.0600677275799635	2.2586830393410477	0.02422678925819317	0.7591550064319884	2.2535135197196214	FALSE
ENSG00000131480	314	AOC2	AOC2	protein_coding	amine oxidase copper containing 2 [Source:HGNC Symbol;Acc:HGNC:549]	17	1	42844580	42850707	0.20011373689233292	3.422351903320238	2.257855954496399	0.024309114588239984	0.7601989443108678	2.2522082552084135	FALSE
ENSG00000267040	100505549	AC027097.1	AC027097.1	lncRNA	uncharacterized LOC100505549 [Source:NCBI gene;Acc:100505549]	18	1	57630302	57669296	0.23064418334552889	0.90270475877168	2.255092680205168	0.02441303657531285	0.761080631425227	2.2505660365794022	FALSE
ENSG00000155660	9601	PDIA4	PDIA4	protein_coding	protein disulfide isomerase family A member 4 [Source:HGNC Symbol;Acc:HGNC:30167]	7	-1	149003062	149028662	-0.18261008885885577	5.394041473959596	-2.2551997293775825	0.02443544287600819	0.761080631425227	-2.2502127570009343	FALSE
ENSG00000160221	8209	GATD3A	GATD3A	protein_coding	glutamine amidotransferase like class 1 domain containing 3A [Source:HGNC Symbol;Acc:HGNC:1273]	21	1	44133610	44210114	-0.5168177631406272	0.5822069679467463	-2.2569767127359044	0.024530561739200454	0.7614422575184091	-2.2487161386254506	FALSE
ENSG00000181523	6448	SGSH	SGSH	protein_coding	N-sulfoglucosamine sulfohydrolase [Source:HGNC Symbol;Acc:HGNC:10818]	17	-1	80206716	80220923	-0.14325090001728213	4.55650095818535	-2.2527848723209196	0.02458612636422223	0.7614422575184091	-2.247844199299265	FALSE
ENSG00000176903	9240	PNMA1	PNMA1	protein_coding	PNMA family member 1 [Source:HGNC Symbol;Acc:HGNC:9158]	14	-1	73711783	73714384	-0.16278254130635972	4.400900451459669	-2.25287509231285	0.02460444993260612	0.7614422575184091	-2.247557033860703	FALSE
ENSG00000168246	92181	UBTD2	UBTD2	protein_coding	ubiquitin domain containing 2 [Source:HGNC Symbol;Acc:HGNC:24463]	5	-1	172209646	172283764	-0.10244169184224328	3.952645391380079	-2.2509020993048847	0.024686288169337052	0.7614422575184091	-2.246276729144126	FALSE
ENSG00000224032	NA	EPB41L4A-AS1	EPB41L4A-AS1	lncRNA	EPB41L4A antisense RNA 1 [Source:HGNC Symbol;Acc:HGNC:30749]	5	1	112160526	112164818	0.1360513095194542	2.52062083814955	2.2504122672031834	0.024711230816462842	0.7614422575184091	2.2458872491299817	FALSE
ENSG00000124164	9217	VAPB	VAPB	protein_coding	VAMP associated protein B and C [Source:HGNC Symbol;Acc:HGNC:12649]	20	1	58389122	58451101	-0.0706312042375492	5.557755512689556	-2.2500607316874692	0.024755201137033948	0.7614422575184091	-2.2452014800904334	FALSE
ENSG00000118960	64342	HS1BP3	HS1BP3	protein_coding	HCLS1 binding protein 3 [Source:HGNC Symbol;Acc:HGNC:24979]	2	-1	20560448	20651130	0.09504322994117054	4.892991951821341	2.248452386131856	0.024860319999859704	0.7614422575184091	2.2435662935719654	FALSE
ENSG00000196562	55959	SULF2	SULF2	protein_coding	sulfatase 2 [Source:HGNC Symbol;Acc:HGNC:20392]	20	-1	47656348	47786616	0.16932192071006646	8.132080031824868	2.2488494732546735	0.024892694406531874	0.7614422575184091	2.2430638964878864	FALSE
ENSG00000227045	NA	AL589765.1	AL589765.1	lncRNA	novel transcript	1	1	151701026	151708386	-0.32343561747927996	-0.311850588608509	-2.2464462778633587	0.02497327497113754	0.7614422575184091	-2.24181587234336	FALSE
ENSG00000254682	NA	AP002387.2	AP002387.2	lncRNA	novel transcript	11	1	71448674	71452157	-0.18302603488117453	1.4790115993314772	-2.246436388037512	0.024974085067408332	0.7614422575184091	-2.241803343363798	FALSE
ENSG00000163958	131540	ZDHHC19	ZDHHC19	protein_coding	zinc finger DHHC-type containing 19 [Source:HGNC Symbol;Acc:HGNC:20713]	3	-1	196197452	196211437	-0.5630361527525576	2.40843440257728	-2.2481410639129527	0.02499124416763718	0.7614422575184091	-2.2415380427042164	FALSE
ENSG00000151575	374618	TEX9	TEX9	protein_coding	testis expressed 9 [Source:HGNC Symbol;Acc:HGNC:29585]	15	1	56244009	56445997	-0.18195272158347775	2.2929595371558684	-2.24567272350583	0.025036138955218144	0.7614422575184091	-2.240844659849137	FALSE
ENSG00000167562	55762	ZNF701	ZNF701	protein_coding	zinc finger protein 701 [Source:HGNC Symbol;Acc:HGNC:25597]	19	1	52555457	52587174	0.09121885684872577	4.850862874403354	2.2423546733677115	0.025259829130705225	0.765428468727633	2.237405810394652	FALSE
ENSG00000123485	55355	HJURP	HJURP	protein_coding	Holliday junction recognition protein [Source:HGNC Symbol;Acc:HGNC:25444]	2	-1	233833416	233854566	-0.39357097044780814	0.1355837715515607	-2.239739022234531	0.025425253962369172	0.765428468727633	-2.2348796032769114	FALSE
ENSG00000125388	2868	GRK4	GRK4	protein_coding	G protein-coupled receptor kinase 4 [Source:HGNC Symbol;Acc:HGNC:4543]	4	1	2963571	3040760	-0.1813072915271221	1.535542854601464	-2.2394964507025827	0.025431140524171152	0.765428468727633	-2.2347899717870576	FALSE
ENSG00000102978	5432	POLR2C	POLR2C	protein_coding	RNA polymerase II subunit C [Source:HGNC Symbol;Acc:HGNC:9189]	16	1	57462660	57472009	0.10465073017919302	5.043788942944037	2.2396787438011847	0.025455000935132845	0.765428468727633	2.234426845983088	FALSE
ENSG00000093167	9209	LRRFIP2	LRRFIP2	protein_coding	LRR binding FLII interacting protein 2 [Source:HGNC Symbol;Acc:HGNC:6703]	3	-1	37052626	37183689	-0.1123834213855659	6.469209662235382	-2.2399747444201266	0.025459845406536553	0.765428468727633	-2.234353155119272	FALSE
ENSG00000164219	5229	PGGT1B	PGGT1B	protein_coding	protein geranylgeranyltransferase type I subunit beta [Source:HGNC Symbol;Acc:HGNC:8895]	5	-1	115204012	115262877	0.06798557553925644	5.876345297789324	2.2392812983781396	0.02546328991447738	0.765428468727633	2.234300766944268	FALSE
ENSG00000008256	9265	CYTH3	CYTH3	protein_coding	cytohesin 3 [Source:HGNC Symbol;Acc:HGNC:9504]	7	-1	6161776	6272644	0.12883042894155983	4.2857009007134	2.2387199324923626	0.02556153860858531	0.7664459433201722	2.2328090594426024	FALSE
ENSG00000161647	4356	MPP3	MPP3	protein_coding	membrane palmitoylated protein 3 [Source:HGNC Symbol;Acc:HGNC:7221]	17	-1	43800799	43833170	-0.3610813147619587	-0.7412372069345837	-2.2367747603557206	0.025595964066781586	0.7664459433201722	-2.2322875519557863	FALSE
ENSG00000179456	10472	ZBTB18	ZBTB18	protein_coding	zinc finger and BTB domain containing 18 [Source:HGNC Symbol;Acc:HGNC:13030]	1	1	244048939	244057476	0.09143206712788299	7.340513618293704	2.233784744497615	0.025833542303730642	0.7703303306891519	2.228704955856108	FALSE
ENSG00000240770	NA	C21orf91-OT1	C21orf91-OT1	lncRNA	C21orf91 overlapping transcript 1 [Source:HGNC Symbol;Acc:HGNC:16729]	21	-1	17763315	17792523	0.1857923841705058	2.717898216253164	2.2336718834804428	0.025865910896166515	0.7703303306891519	2.228219056579036	FALSE
ENSG00000104626	90459	ERI1	ERI1	protein_coding	exoribonuclease 1 [Source:HGNC Symbol;Acc:HGNC:23994]	8	1	9002147	9116746	-0.18650483023434195	5.040405029223143	-2.233542604628196	0.025880355462049115	0.7703303306891519	-2.2280023924578907	FALSE
ENSG00000095739	25805	BAMBI	BAMBI	protein_coding	BMP and activin membrane bound inhibitor [Source:HGNC Symbol;Acc:HGNC:30251]	10	1	28677510	28682932	-0.4583685844539985	-0.6507497943290456	-2.232285753472929	0.02592433966989474	0.7703303306891519	-2.2273432859927036	FALSE
ENSG00000230074	NA	AL162231.2	AL162231.2	lncRNA	novel transcript	9	1	34665607	34774466	0.1680921453955837	1.9203347090670368	2.2300696183842272	0.026046643118320667	0.7704281801130363	2.2255156289788323	FALSE
ENSG00000145736	2966	GTF2H2	GTF2H2	protein_coding	general transcription factor IIH subunit 2 [Source:HGNC Symbol;Acc:HGNC:4656]	5	-1	71032670	71067689	0.3096266884084251	3.0296279412105527	2.233693672503931	0.02606497859447358	0.7704281801130363	2.2252422702805523	FALSE
ENSG00000081181	384	ARG2	ARG2	protein_coding	arginase 2 [Source:HGNC Symbol;Acc:HGNC:664]	14	1	67619920	67651708	-0.3709392606382298	1.2703918609821432	-2.2301705214637977	0.026076642032063956	0.7704281801130363	-2.2250684697067182	FALSE
ENSG00000158966	57685	CACHD1	CACHD1	protein_coding	cache domain containing 1 [Source:HGNC Symbol;Acc:HGNC:29314]	1	1	64470129	64693058	-0.29967164860994355	1.8340083325457768	-2.2297351898510422	0.0262177197435212	0.7713511158619248	-2.222971530596619	FALSE
ENSG00000128731	8924	HERC2	HERC2	protein_coding	HECT and RLD domain containing E3 ubiquitin protein ligase 2 [Source:HGNC Symbol;Acc:HGNC:4868]	15	-1	28111040	28322172	-0.15952951639703983	4.732539630558286	-2.227913104572192	0.02624292708796742	0.7713511158619248	-2.2225978831657334	FALSE
ENSG00000244575	NA	IGKV1-27	IGKV1-27	IG_V_gene	immunoglobulin kappa variable 1-27 [Source:HGNC Symbol;Acc:HGNC:5735]	2	-1	89213423	89213928	-0.5328695273932015	0.7432707680157211	-2.227122561990645	0.026257068478827694	0.7713511158619248	-2.2223884017037103	FALSE
ENSG00000090863	2734	GLG1	GLG1	protein_coding	golgi glycoprotein 1 [Source:HGNC Symbol;Acc:HGNC:4316]	16	-1	74447427	74607144	-0.057833770800765905	7.701222632098624	-2.2254846621951674	0.026363346217961263	0.7720276178074355	-2.220817183882077	FALSE
ENSG00000235724	NA	AC009299.3	AC009299.3	lncRNA	novel transcript, antisense to TANK	2	-1	161222785	161308389	0.28112072374088437	-0.21252478154354978	2.224555722554572	0.026405086963353742	0.7720276178074355	2.2202015822764283	FALSE
ENSG00000137265	3662	IRF4	IRF4	protein_coding	interferon regulatory factor 4 [Source:HGNC Symbol;Acc:HGNC:6119]	6	1	391752	411443	-0.22422497141129227	4.9141286086418665	-2.2247157225808962	0.02642941557963692	0.7720276178074355	-2.219843166290002	FALSE
ENSG00000169814	686	BTD	BTD	protein_coding	biotinidase [Source:HGNC Symbol;Acc:HGNC:1122]	3	1	15601341	15722311	0.09013779415379952	3.72099451950211	2.219716890698621	0.026745222643743394	0.7743149718945811	2.2152162848241486	FALSE
ENSG00000266389	NA	AC002091.2	AC002091.2	lncRNA	novel transcript	17	1	8965896	8967070	0.27142469987900775	0.449322691392016	2.2199801637844714	0.02674647526007309	0.7743149718945811	2.2151980269371316	FALSE
ENSG00000060069	9150	CTDP1	CTDP1	protein_coding	CTD phosphatase subunit 1 [Source:HGNC Symbol;Acc:HGNC:2498]	18	1	79679801	79756623	-0.12481930178944012	5.725164399720883	-2.219855892022487	0.02677942029164084	0.7743149718945811	-2.214718091600307	FALSE
ENSG00000183779	80139	ZNF703	ZNF703	protein_coding	zinc finger protein 703 [Source:HGNC Symbol;Acc:HGNC:25883]	8	1	37695782	37700019	0.30140785312011287	2.6665988812426002	2.2185541012626517	0.02682881127983828	0.7743149718945811	2.2139995297945756	FALSE
ENSG00000197122	6714	SRC	SRC	protein_coding	SRC proto-oncogene, non-receptor tyrosine kinase [Source:HGNC Symbol;Acc:HGNC:11283]	20	1	37344685	37406050	0.15347919737511706	5.0419625843093785	2.2182958185079005	0.026911479089919425	0.7743149718945811	2.212799393993869	FALSE
ENSG00000158286	388591	RNF207	RNF207	protein_coding	ring finger protein 207 [Source:HGNC Symbol;Acc:HGNC:32947]	1	1	6205475	6221299	0.3240116947220397	0.6037582293165398	2.217783296070905	0.026920795492838046	0.7743149718945811	2.212664342099018	FALSE
ENSG00000213362	NA	FTH1P12	FTH1P12	processed_pseudogene	ferritin heavy chain 1 pseudogene 12 [Source:HGNC Symbol;Acc:HGNC:3982]	9	-1	15527133	15527683	-0.26280340054013696	1.4122958263479533	-2.21731501622711	0.026927585428305763	0.7743149718945811	-2.212565939652238	FALSE
ENSG00000131873	22856	CHSY1	CHSY1	protein_coding	chondroitin sulfate synthase 1 [Source:HGNC Symbol;Acc:HGNC:17198]	15	-1	101175727	101252048	-0.17956703211420777	6.875599341099077	-2.2173101788574705	0.026954178755166428	0.7743149718945811	-2.2121807447115533	FALSE
ENSG00000096746	3189	HNRNPH3	HNRNPH3	protein_coding	heterogeneous nuclear ribonucleoprotein H3 [Source:HGNC Symbol;Acc:HGNC:5043]	10	1	68331174	68343191	0.07000912657552583	7.708441961788187	2.21735891558608	0.0269570037278753	0.7743149718945811	2.212139845260483	FALSE
ENSG00000124788	6310	ATXN1	ATXN1	protein_coding	ataxin 1 [Source:HGNC Symbol;Acc:HGNC:10548]	6	-1	16299112	16761491	-0.11703407823084255	8.661794299353579	-2.2128755199506607	0.027278468666370414	0.7761705234972666	-2.207509720231533	FALSE
ENSG00000224152	NA	AC009506.1	AC009506.1	lncRNA	novel transcript, antisense to BAZ2B	2	1	159615296	159617082	0.18845084379742882	3.774746104846888	2.2120457859929328	0.027369062966206135	0.7761705234972666	2.2062133787561296	FALSE
ENSG00000177943	158056	MAMDC4	MAMDC4	protein_coding	MAM domain containing 4 [Source:HGNC Symbol;Acc:HGNC:24083]	9	1	136850943	136860799	-0.24461614940572868	0.5349042419755905	-2.210233221922923	0.0273840337088102	0.7761705234972666	-2.2059995143975955	FALSE
ENSG00000196460	731220	RFX8	RFX8	protein_coding	RFX family member 8, lacking RFX DNA binding domain [Source:HGNC Symbol;Acc:HGNC:37253]	2	-1	101397359	101475112	-0.33334582958228104	-0.12253243918277865	-2.2099760015945487	0.027407182880184972	0.7761705234972666	-2.2056690156983296	FALSE
ENSG00000102781	84056	KATNAL1	KATNAL1	protein_coding	katanin catalytic subunit A1 like 1 [Source:HGNC Symbol;Acc:HGNC:28361]	13	-1	30202630	30307551	-0.16051542122875428	2.9433082938605155	-2.210167274736978	0.027421631081623377	0.7761705234972666	-2.20546286203277	FALSE
ENSG00000118515	6446	SGK1	SGK1	protein_coding	serum/glucocorticoid regulated kinase 1 [Source:HGNC Symbol;Acc:HGNC:10810]	6	-1	134169246	134318112	0.24808561015496267	7.587682252131635	2.210006815793141	0.02745177581339102	0.7761705234972666	2.205033044505071	FALSE
ENSG00000134222	84722	PSRC1	PSRC1	protein_coding	proline and serine rich coiled-coil 1 [Source:HGNC Symbol;Acc:HGNC:24472]	1	-1	109279556	109283186	0.17854793465416474	2.2322993277137275	2.209311402811903	0.027514903081930314	0.7761705234972666	2.2041342642324664	FALSE
ENSG00000243290	NA	IGKV1-12	IGKV1-12	IG_V_gene	immunoglobulin kappa variable 1-12 [Source:HGNC Symbol;Acc:HGNC:5730]	2	-1	89040224	89040745	-0.551086281800899	-0.21123691798679098	-2.2086529965643695	0.02751944909573391	0.7761705234972666	-2.204069608628252	FALSE
ENSG00000132205	84034	EMILIN2	EMILIN2	protein_coding	elastin microfibril interfacer 2 [Source:HGNC Symbol;Acc:HGNC:19881]	18	1	2847006	2916003	-0.16067541988729062	6.6699594953997465	-2.2086515228071937	0.027534205672152957	0.7761705234972666	-2.2038597969425893	FALSE
ENSG00000245958	NA	AC093752.1	AC093752.1	transcribed_unprocessed_pseudogene	septin 4 (sept4) pseudogene	4	1	119454791	119552025	-0.18525351677613955	5.6704385614678685	-2.20898417151052	0.02754019949697568	0.7761705234972666	-2.2037746033505385	FALSE
ENSG00000196465	140465	MYL6B	MYL6B	protein_coding	myosin light chain 6B [Source:HGNC Symbol;Acc:HGNC:29823]	12	1	56152256	56159647	-0.28008426581722967	0.3609017039489875	-2.207586957661704	0.027572042966088187	0.7761705234972666	-2.2033222622794946	FALSE
ENSG00000124574	89845	ABCC10	ABCC10	protein_coding	ATP binding cassette subfamily C member 10 [Source:HGNC Symbol;Acc:HGNC:52]	6	1	43427366	43450427	-0.10843513146481953	4.013236822231126	-2.206837336236544	0.02762315654081796	0.7762006904069336	-2.2025971278269383	FALSE
ENSG00000066855	9650	MTFR1	MTFR1	protein_coding	mitochondrial fission regulator 1 [Source:HGNC Symbol;Acc:HGNC:29510]	8	1	65644734	65771261	-0.11072783545410525	3.367643141747988	-2.2052859454176117	0.02775359792827716	0.7773009809966359	-2.2007518224814815	FALSE
ENSG00000179344	3119	HLA-DQB1	HLA-DQB1	protein_coding	major histocompatibility complex, class II, DQ beta 1 [Source:HGNC Symbol;Acc:HGNC:4944]	6	-1	32659467	32668383	0.28113591508908176	5.8162650244017415	2.207155777944543	0.027832128754703502	0.7773009809966359	2.199644479903879	FALSE
ENSG00000158089	79623	GALNT14	GALNT14	protein_coding	polypeptide N-acetylgalactosaminyltransferase 14 [Source:HGNC Symbol;Acc:HGNC:22946]	2	-1	30910467	31155202	-0.38182756500503334	4.674435995711179	-2.2037669885598157	0.027975372782874947	0.7773009809966359	-2.197631553356162	FALSE
ENSG00000118308	4033	LRMP	LRMP	protein_coding	lymphoid restricted membrane protein [Source:HGNC Symbol;Acc:HGNC:6690]	12	1	25004342	25108334	0.09436052366003089	7.835304804209403	2.2013442564421464	0.028066591699210525	0.7773009809966359	2.1963543317482577	FALSE
ENSG00000166863	6866	TAC3	TAC3	protein_coding	tachykinin 3 [Source:HGNC Symbol;Acc:HGNC:11521]	12	-1	57010000	57028883	0.45106106848489613	-0.8701146386209956	2.1993900489919036	0.028166212794201683	0.7773009809966359	2.194963546112532	FALSE
ENSG00000120519	84068	SLC10A7	SLC10A7	protein_coding	solute carrier family 10 member 7 [Source:HGNC Symbol;Acc:HGNC:23088]	4	-1	146253975	146521964	-0.10418866914561864	4.2263224046359396	-2.1983716035762213	0.028242005439076217	0.7773009809966359	-2.1939082603260474	FALSE
ENSG00000221923	400713	ZNF880	ZNF880	protein_coding	zinc finger protein 880 [Source:HGNC Symbol;Acc:HGNC:37249]	19	1	52369917	52385795	0.1816676433690787	2.1176103560682207	2.198414566089106	0.028249031822512764	0.7773009809966359	2.1938105533434857	FALSE
ENSG00000250602	NA	AC093535.1	AC093535.1	lncRNA	novel transcript, antisense to GRAMD3	5	-1	126372477	126509021	-0.3033391446354765	0.636648483044924	-2.198459271633043	0.02825189160220215	0.7773009809966359	-2.1937707920187175	FALSE
ENSG00000168172	84376	HOOK3	HOOK3	protein_coding	hook microtubule tethering protein 3 [Source:HGNC Symbol;Acc:HGNC:23576]	8	1	42896946	43030535	-0.09350545256090115	5.6277668428274525	-2.1982735313915307	0.02826571015386449	0.7773009809966359	-2.1935787128125255	FALSE
ENSG00000268193	NA	AC002985.1	AC002985.1	protein_coding	novel transcript	19	-1	18907013	18934397	0.32465333645736405	-0.4524000752179457	2.197434131835292	0.028287981558852864	0.7773009809966359	2.193269308353261	FALSE
ENSG00000166352	119710	C11orf74	C11orf74	protein_coding	chromosome 11 open reading frame 74 [Source:HGNC Symbol;Acc:HGNC:25142]	11	1	36594493	36659290	-0.27545400271740184	-0.07803163511574294	-2.197323484904164	0.028295325151364126	0.7773009809966359	-2.1931673338495066	FALSE
ENSG00000162066	51005	AMDHD2	AMDHD2	protein_coding	amidohydrolase domain containing 2 [Source:HGNC Symbol;Acc:HGNC:24262]	16	1	2520357	2531422	0.14878109707791776	2.910870517806162	2.1970464228681035	0.02833798390735578	0.7773009809966359	2.1925754169318945	FALSE
ENSG00000203497	NA	PDCD4-AS1	PDCD4-AS1	lncRNA	PDCD4 antisense RNA 1 [Source:HGNC Symbol;Acc:HGNC:27425]	10	-1	110869868	110872233	0.14585691140629198	3.729562645140545	2.1974134950720043	0.02833908238581316	0.7773009809966359	2.1925601849980447	FALSE
ENSG00000266094	83593	RASSF5	RASSF5	protein_coding	Ras association domain family member 5 [Source:HGNC Symbol;Acc:HGNC:17609]	1	1	206507531	206589448	0.08220196665345014	7.918186713769794	2.197144505800009	0.02836389370408716	0.7773009809966359	2.1922162769420335	FALSE
ENSG00000109805	64151	NCAPG	NCAPG	protein_coding	non-SMC condensin I complex subunit G [Source:HGNC Symbol;Acc:HGNC:24304]	4	1	17810979	17844865	-0.38391657746806984	0.5846839625925068	-2.1943886316615147	0.028524695428297112	0.7793944667106726	-2.1899936765009946	FALSE
ENSG00000164100	9348	NDST3	NDST3	protein_coding	N-deacetylase and N-sulfotransferase 3 [Source:HGNC Symbol;Acc:HGNC:7682]	4	1	118033618	118258634	-0.4850389771800159	-1.0477038573918032	-2.194781287591249	0.02854825846709004	0.7793944667106726	-2.1896688954721033	FALSE
ENSG00000100592	23002	DAAM1	DAAM1	protein_coding	dishevelled associated activator of morphogenesis 1 [Source:HGNC Symbol;Acc:HGNC:18142]	14	1	59188646	59371405	-0.10702590613730845	4.311069398881784	-2.192595131916643	0.028687591518957636	0.7793944667106726	-2.1877531045747958	FALSE
ENSG00000108352	51195	RAPGEFL1	RAPGEFL1	protein_coding	Rap guanine nucleotide exchange factor like 1 [Source:HGNC Symbol;Acc:HGNC:17428]	17	1	40177010	40195656	-0.18378615231659623	3.4890858653653827	-2.193402306486889	0.0287517012921637	0.7793944667106726	-2.1868743034054567	FALSE
ENSG00000222009	149478	BTBD19	BTBD19	protein_coding	BTB domain containing 19 [Source:HGNC Symbol;Acc:HGNC:27145]	1	1	44808482	44815585	-0.19011327033805347	2.244721027954019	-2.191492343897325	0.028778818253159602	0.7793944667106726	-2.186503098406667	FALSE
ENSG00000077238	3566	IL4R	IL4R	protein_coding	interleukin 4 receptor [Source:HGNC Symbol;Acc:HGNC:6015]	16	1	27313668	27364778	-0.2131933787907503	8.031784490526276	-2.190609598629192	0.02884676735732801	0.7793944667106726	-2.1855742619052094	FALSE
ENSG00000162825	100288142	NBPF20	NBPF20	protein_coding	NBPF member 20 [Source:HGNC Symbol;Acc:HGNC:32000]	1	-1	145289900	145405778	-0.18925468348290297	1.0773537471694874	-2.1896648873096733	0.02885175190618573	0.7793944667106726	-2.185506199343925	FALSE
ENSG00000143079	55917	CTTNBP2NL	CTTNBP2NL	protein_coding	CTTNBP2 N-terminal like [Source:HGNC Symbol;Acc:HGNC:25330]	1	1	112396214	112463456	-0.18314421660358104	2.100376371129381	-2.1897546991270884	0.028863477042470376	0.7793944667106726	-2.185346135933256	FALSE
ENSG00000144455	285362	SUMF1	SUMF1	protein_coding	sulfatase modifying factor 1 [Source:HGNC Symbol;Acc:HGNC:20376]	3	-1	3700814	4467273	-0.12242571610589348	6.3964577534582965	-2.1902716744767905	0.028918719413566236	0.7793944667106726	-2.1845927578107953	FALSE
ENSG00000185222	51186	TCEAL9	TCEAL9	protein_coding	transcription elongation factor A like 9 [Source:HGNC Symbol;Acc:HGNC:30084]	X	1	103356489	103358462	-0.35281984406907807	-0.5700889234187283	-2.1886221185114816	0.028942764027164426	0.7793944667106726	-2.1842652318383338	FALSE
ENSG00000064655	2139	EYA2	EYA2	protein_coding	EYA transcriptional coactivator and phosphatase 2 [Source:HGNC Symbol;Acc:HGNC:3520]	20	1	46894624	47188844	-0.45094076515990256	-0.9080909489997826	-2.1871079998808347	0.029048891902969002	0.7796238234271028	-2.18282239344464	FALSE
ENSG00000196150	58500	ZNF250	ZNF250	protein_coding	zinc finger protein 250 [Source:HGNC Symbol;Acc:HGNC:13044]	8	-1	144876497	144902168	-0.13763094706405488	2.934817659486096	-2.1866250537550354	0.02910156026145202	0.7796238234271028	-2.182108036081024	FALSE
ENSG00000099958	91319	DERL3	DERL3	protein_coding	derlin 3 [Source:HGNC Symbol;Acc:HGNC:14236]	22	-1	23834503	23839128	-0.3227870066517431	1.6142966939477184	-2.186431195084739	0.029116433784799518	0.7796238234271028	-2.181906503333975	FALSE
ENSG00000197558	23145	SSPO	SSPO	protein_coding	SCO-spondin [Source:HGNC Symbol;Acc:HGNC:21998]	7	1	149776042	149833979	-0.21980338460013815	1.1415164111114353	-2.185297801828525	0.029200790452339743	0.7796238234271028	-2.1807651636533336	FALSE
ENSG00000091106	58484	NLRC4	NLRC4	protein_coding	NLR family CARD domain containing 4 [Source:HGNC Symbol;Acc:HGNC:16412]	2	-1	32224453	32265732	-0.20475642569569974	6.3389010330702265	-2.1855074192672674	0.029227069633247962	0.7796238234271028	-2.1804101878370568	FALSE
ENSG00000133055	4608	MYBPH	MYBPH	protein_coding	myosin binding protein H [Source:HGNC Symbol;Acc:HGNC:7552]	1	-1	203167811	203175826	0.4743474021286034	0.22613530473036314	2.1859878893886404	0.0292528570198294	0.7796238234271028	2.180062121996288	FALSE
ENSG00000121690	91614	DEPDC7	DEPDC7	protein_coding	DEP domain containing 7 [Source:HGNC Symbol;Acc:HGNC:29899]	11	1	33015876	33033582	0.348358048458965	-0.6000444740748281	2.181972883694322	0.029417530613347242	0.7826677827506502	2.177845641425768	FALSE
ENSG00000267659	NA	LINC01482	LINC01482	lncRNA	long intergenic non-protein coding RNA 1482 [Source:HGNC Symbol;Acc:HGNC:51128]	17	1	68591796	68763882	-0.49118099750202426	-1.1225580076585202	-2.181670533423145	0.02948443659973025	0.7831046166068766	-2.1769481457620046	FALSE
ENSG00000133661	6441	SFTPD	SFTPD	protein_coding	surfactant protein D [Source:HGNC Symbol;Acc:HGNC:10803]	10	-1	79937740	79982614	0.46483084698258637	-1.047341170440307	2.179187088942411	0.029633114755585912	0.7855143835304679	2.174959990006057	FALSE
ENSG00000196628	6925	TCF4	TCF4	protein_coding	transcription factor 4 [Source:HGNC Symbol;Acc:HGNC:11634]	18	-1	55222185	55664787	-0.14214068950582703	5.220534436508183	-2.17898221373614	0.02967645082514694	0.7855143835304679	-2.174382105699223	FALSE
ENSG00000144199	151313	FAHD2B	FAHD2B	protein_coding	fumarylacetoacetate hydrolase domain containing 2B [Source:HGNC Symbol;Acc:HGNC:25318]	2	-1	97083583	97094882	-0.24984649034204098	0.41231963868677235	-2.1762985027115715	0.029838299764542688	0.7866121701139706	-2.1722302541472374	FALSE
ENSG00000116954	64121	RRAGC	RRAGC	protein_coding	Ras related GTP binding C [Source:HGNC Symbol;Acc:HGNC:19902]	1	-1	38838198	38859772	0.1015720506549096	4.447240862009519	2.1747220247628296	0.02998065827221015	0.7866121701139706	2.1703458155183455	FALSE
ENSG00000139192	55080	TAPBPL	TAPBPL	protein_coding	TAP binding protein like [Source:HGNC Symbol;Acc:HGNC:30683]	12	1	6451690	6466517	0.1023421606944277	5.2628034643384645	2.1752888614057433	0.029992295017823644	0.7866121701139706	2.1701921170233427	FALSE
ENSG00000159904	NA	ZNF890P	ZNF890P	transcribed_unprocessed_pseudogene	zinc finger protein 890, pseudogene [Source:HGNC Symbol;Acc:HGNC:38691]	7	-1	5121239	5144546	0.6283393899482881	0.0058464414498030385	2.1773673662952056	0.030042418701851217	0.7866121701139706	2.1695306671873307	FALSE
ENSG00000211745	NA	TRBV4-2	TRBV4-2	TR_V_gene	T cell receptor beta variable 4-2 [Source:HGNC Symbol;Acc:HGNC:12216]	7	1	142345421	142345985	0.39158124930043803	1.9037830494614099	2.175867342508608	0.03004908926027737	0.7866121701139706	2.1694427116721164	FALSE
ENSG00000181031	9501	RPH3AL	RPH3AL	protein_coding	rabphilin 3A like (without C2 domains) [Source:HGNC Symbol;Acc:HGNC:10296]	17	-1	212389	386254	-0.18242017844799063	3.526199939837376	-2.174001736235544	0.030092939124271474	0.7866121701139706	-2.1688649409708054	FALSE
ENSG00000114302	5576	PRKAR2A	PRKAR2A	protein_coding	protein kinase cAMP-dependent type II regulatory subunit alpha [Source:HGNC Symbol;Acc:HGNC:9391]	3	-1	48744597	48847874	-0.09230213799722442	6.240038054365867	-2.172112397551539	0.030185070030556444	0.7866121701139706	-2.1676533671570835	FALSE
ENSG00000131876	6627	SNRPA1	SNRPA1	protein_coding	small nuclear ribonucleoprotein polypeptide A' [Source:HGNC Symbol;Acc:HGNC:11152]	15	-1	101281510	101295282	0.09872331189322248	4.561546052608684	2.17125768438584	0.030234878531658484	0.7866121701139706	2.1669996798647073	FALSE
ENSG00000260401	NA	AP002761.4	AP002761.4	lncRNA	novel transcript, overlapping to P2RY2	11	1	73238975	73242335	0.2517604324600231	2.669371021159717	2.1715202293229185	0.03024444614468375	0.7866121701139706	2.166874220367531	FALSE
ENSG00000186222	55330	BLOC1S4	BLOC1S4	protein_coding	biogenesis of lysosomal organelles complex 1 subunit 4 [Source:HGNC Symbol;Acc:HGNC:24206]	4	1	6716174	6717664	0.14142546436027592	2.823862058839489	2.170306486851067	0.030307828210703092	0.7866121701139706	2.1660439555662943	FALSE
ENSG00000148655	83938	LRMDA	LRMDA	protein_coding	leucine rich melanocyte differentiation associated [Source:HGNC Symbol;Acc:HGNC:23405]	10	1	75431624	76560168	-0.18963203849340715	6.904526520624678	-2.1709798993072322	0.030332927303005987	0.7866121701139706	-2.1657155857017982	FALSE
ENSG00000129055	25847	ANAPC13	ANAPC13	protein_coding	anaphase promoting complex subunit 13 [Source:HGNC Symbol;Acc:HGNC:24540]	3	-1	134477706	134486716	0.1254970497953689	4.980692056649886	2.170147736439096	0.030343591491422003	0.7866121701139706	2.165576137446921	FALSE
ENSG00000091592	22861	NLRP1	NLRP1	protein_coding	NLR family pyrin domain containing 1 [Source:HGNC Symbol;Acc:HGNC:14374]	17	-1	5499427	5619424	0.11923237605222248	8.942207665265018	2.170044429224576	0.030377196176795074	0.7866121701139706	2.165136987312263	FALSE
ENSG00000197747	6281	S100A10	S100A10	protein_coding	S100 calcium binding protein A10 [Source:HGNC Symbol;Acc:HGNC:10487]	1	-1	151982915	151993859	-0.14925575078540998	6.588056004198594	-2.1690352419752505	0.03046573222159331	0.786944190219343	-2.16398198250555	FALSE
ENSG00000258643	100529063	BCL2L2-PABPN1	BCL2L2-PABPN1	protein_coding	BCL2L2-PABPN1 readthrough [Source:HGNC Symbol;Acc:HGNC:42959]	14	1	23306835	23325369	-0.19502309521752031	1.0653674987057342	-2.1679602574064942	0.030491487223378577	0.786944190219343	-2.1636465347374205	FALSE
ENSG00000173517	79834	PEAK1	PEAK1	protein_coding	pseudopodium enriched atypical kinase 1 [Source:HGNC Symbol;Acc:HGNC:29431]	15	-1	77100656	77420144	-0.11399535153611495	5.3780753730800095	-2.167128175482974	0.03057267791218433	0.7877289154416797	-2.1625906516172075	FALSE
ENSG00000092531	8773	SNAP23	SNAP23	protein_coding	synaptosome associated protein 23 [Source:HGNC Symbol;Acc:HGNC:11131]	15	1	42491233	42545356	0.11171493917548858	7.885609659842968	2.1654818361839507	0.03071279156345564	0.7888860300265801	2.1607741275288532	FALSE
ENSG00000104695	5516	PPP2CB	PPP2CB	protein_coding	protein phosphatase 2 catalytic subunit beta [Source:HGNC Symbol;Acc:HGNC:9300]	8	-1	30774457	30814314	0.09393811200082514	4.994314751902275	2.165534162917288	0.03075735618494789	0.7888860300265801	2.160197854553027	FALSE
ENSG00000171502	255631	COL24A1	COL24A1	protein_coding	collagen type XXIV alpha 1 chain [Source:HGNC Symbol;Acc:HGNC:20821]	1	-1	85729233	86156943	-0.2554687303656362	1.2223956676671253	-2.164266385946124	0.030794725420188875	0.7888860300265801	-2.15971517876943	FALSE
ENSG00000068024	9759	HDAC4	HDAC4	protein_coding	histone deacetylase 4 [Source:HGNC Symbol;Acc:HGNC:14063]	2	-1	239048168	239401654	-0.160534478574613	7.2121716179094335	-2.163740534052827	0.0308210259942046	0.7888860300265801	-2.159375771615954	FALSE
ENSG00000149743	83707	TRPT1	TRPT1	protein_coding	tRNA phosphotransferase 1 [Source:HGNC Symbol;Acc:HGNC:20316]	11	-1	64223799	64226254	0.13539519330773597	2.32622731311031	2.1624805228897594	0.03089826671649434	0.7895601565725597	2.1583804207268584	FALSE
ENSG00000077044	8527	DGKD	DGKD	protein_coding	diacylglycerol kinase delta [Source:HGNC Symbol;Acc:HGNC:2851]	2	1	233354507	233472104	-0.12055022935581938	7.112594576696122	-2.159274417723386	0.0311910855662812	0.7933460651713401	-2.154626347252234	FALSE
ENSG00000108840	10014	HDAC5	HDAC5	protein_coding	histone deacetylase 5 [Source:HGNC Symbol;Acc:HGNC:14068]	17	-1	44076746	44123702	0.09109032504002901	6.3674866545411275	2.158766801643908	0.031230768803837	0.7933460651713401	2.154119919342569	FALSE
ENSG00000280734	NA	LINC01232	LINC01232	lncRNA	long intergenic non-protein coding RNA 1232 [Source:HGNC Symbol;Acc:HGNC:49755]	13	-1	99486962	99499306	0.200939195512428	2.75933985358755	2.158297010421814	0.03127319330703859	0.7933460651713401	2.153579118391006	FALSE
ENSG00000172638	30008	EFEMP2	EFEMP2	protein_coding	EGF containing fibulin extracellular matrix protein 2 [Source:HGNC Symbol;Acc:HGNC:3219]	11	-1	65866441	65873592	-0.18762426872730797	1.8267514049943883	-2.15811927045274	0.03128336683538458	0.7933460651713401	-2.1534495262158977	FALSE
ENSG00000023902	51177	PLEKHO1	PLEKHO1	protein_coding	pleckstrin homology domain containing O1 [Source:HGNC Symbol;Acc:HGNC:24310]	1	1	150149183	150164720	0.12983851763725873	7.284740242787817	2.1580488911818807	0.03130215923440527	0.7933460651713401	2.15321024042441	FALSE
ENSG00000189136	NA	UBE2Q2P1	UBE2Q2P1	transcribed_unprocessed_pseudogene	ubiquitin conjugating enzyme E2 Q2 pseudogene 1 [Source:HGNC Symbol;Acc:HGNC:37439]	15	-1	84526781	84571216	-0.20680113811225365	1.8955836755022428	-2.15480248575378	0.03156921414605832	0.7977488646230412	-2.149823050740386	FALSE
ENSG00000129353	57153	SLC44A2	SLC44A2	protein_coding	solute carrier family 44 member 2 [Source:HGNC Symbol;Acc:HGNC:17292]	19	1	10602457	10644557	0.08991473038668651	8.9816907978976	2.1539129361071754	0.03162531298435959	0.7977488646230412	2.1491146467438895	FALSE
ENSG00000235587	NA	GAPDHP65	GAPDHP65	processed_pseudogene	glyceraldehyde 3 phosphate dehydrogenase pseudogene 65 [Source:HGNC Symbol;Acc:HGNC:4143]	X	-1	46439709	46440714	-0.29480542694141454	0.18391154789971106	-2.1532657336939898	0.031630169024767604	0.7977488646230412	-2.14905337641029	FALSE
ENSG00000085871	4258	MGST2	MGST2	protein_coding	microsomal glutathione S-transferase 2 [Source:HGNC Symbol;Acc:HGNC:7063]	4	1	139665768	139740745	-0.14163706332672898	4.4671922712426095	-2.1537275236476514	0.03172742966063685	0.7989028595229517	-2.147827901097338	FALSE
ENSG00000171954	126410	CYP4F22	CYP4F22	protein_coding	cytochrome P450 family 4 subfamily F member 22 [Source:HGNC Symbol;Acc:HGNC:26820]	19	1	15508525	15552317	0.40263842242931736	0.3233816396323678	2.150438038058615	0.03187593210568884	0.8013413012825602	2.1459629832665206	FALSE
ENSG00000231043	NA	AC007238.1	AC007238.1	processed_pseudogene	IK cytokine, down-regulator of HLA II (IK) pseudogene	2	-1	58460292	58462032	-0.21719158466604527	0.9164706486447103	-2.1450774973585975	0.032264382607248974	0.8071013468440466	-2.141119747205017	FALSE
ENSG00000214944	64283	ARHGEF28	ARHGEF28	protein_coding	Rho guanine nucleotide exchange factor 28 [Source:HGNC Symbol;Acc:HGNC:30322]	5	1	73626158	73941993	-0.4347031990083484	-0.7197107625146204	-2.1454929265407814	0.0322805110389974	0.8071013468440466	-2.140919739122438	FALSE
ENSG00000134057	891	CCNB1	CCNB1	protein_coding	cyclin B1 [Source:HGNC Symbol;Acc:HGNC:1579]	5	1	69167135	69178245	-0.2937996357074584	1.0283169561383168	-2.1446509223860413	0.0322995658648687	0.8071013468440466	-2.140683551244234	FALSE
ENSG00000261451	NA	AC104964.3	AC104964.3	lncRNA	novel transcript, overlapping to MSRA	8	1	10433672	10438312	-0.3226490967709329	-0.17106291112308225	-2.1446094374064506	0.032333482892504734	0.8071013468440466	-2.1402634390114867	FALSE
ENSG00000182185	5890	RAD51B	RAD51B	protein_coding	RAD51 paralog B [Source:HGNC Symbol;Acc:HGNC:9822]	14	1	67819779	68730218	-0.127918727520691	6.650147104620119	-2.143715650022771	0.03243535773111324	0.8071013468440466	-2.139003835654356	FALSE
ENSG00000255949	NA	RPS6KB2-AS1	RPS6KB2-AS1	lncRNA	RPS6KB2 antisense RNA 1 [Source:HGNC Symbol;Acc:HGNC:53744]	11	-1	67431367	67435399	-0.2357297008103582	0.6460802392124764	-2.1420691688320073	0.03251367054155242	0.8071013468440466	-2.1380378604946433	FALSE
ENSG00000111912	135112	NCOA7	NCOA7	protein_coding	nuclear receptor coactivator 7 [Source:HGNC Symbol;Acc:HGNC:21081]	6	1	125781161	125932034	-0.11697572357818586	5.6025534532562125	-2.1421227199330994	0.03253270347720759	0.8071013468440466	-2.1378033935581455	FALSE
ENSG00000255946	NA	AC069234.1	AC069234.1	lncRNA	novel transcript	12	-1	120740470	120761592	0.2757607051459111	-0.15282224469283157	2.1414015400998525	0.032565445460937904	0.8071013468440466	2.1374003194897853	FALSE
ENSG00000267082	NA	AC011472.1	AC011472.1	lncRNA	novel transcript, antisense to DOCK6	19	1	11203628	11216168	0.37475084010498116	1.0415291957964161	2.1419735954966255	0.032573363620938246	0.8071013468440466	2.1373028941681596	FALSE
ENSG00000165046	137994	LETM2	LETM2	protein_coding	leucine zipper and EF-hand containing transmembrane protein 2 [Source:HGNC Symbol;Acc:HGNC:14648]	8	1	38386207	38409527	0.17086042001671053	3.3317723353244775	2.139404364574404	0.03279879460928529	0.8102210804608111	2.134537656123526	FALSE
ENSG00000166710	567	B2M	B2M	protein_coding	beta-2-microglobulin [Source:HGNC Symbol;Acc:HGNC:914]	15	1	44711487	44718877	0.1172183510737046	12.025359328120144	2.1375137910245936	0.032902607251039426	0.8102210804608111	2.133269712928806	FALSE
ENSG00000128918	8854	ALDH1A2	ALDH1A2	protein_coding	aldehyde dehydrogenase 1 family member A2 [Source:HGNC Symbol;Acc:HGNC:15472]	15	-1	57953424	58497866	-0.2502635988875417	6.23064091980191	-2.1381495193988025	0.03295184275768126	0.8102210804608111	-2.132669559056409	FALSE
ENSG00000197841	339318	ZNF181	ZNF181	protein_coding	zinc finger protein 181 [Source:HGNC Symbol;Acc:HGNC:12971]	19	1	34734155	34745378	0.17804377310656694	2.290666041947487	2.1362061534935886	0.03299124088896254	0.8102210804608111	2.1321898700703517	FALSE
ENSG00000139899	643866	CBLN3	CBLN3	protein_coding	cerebellin 3 precursor [Source:HGNC Symbol;Acc:HGNC:20146]	14	-1	24426545	24430954	0.3109592860140915	0.8034283505269241	2.1373817190126276	0.03299538523212941	0.8102210804608111	2.132139439440692	FALSE
ENSG00000121933	57413	TMIGD3	TMIGD3	protein_coding	transmembrane and immunoglobulin domain containing 3 [Source:HGNC Symbol;Acc:HGNC:51375]	1	-1	111483348	111563962	-0.3529682184025047	1.243255428834308	-2.135328089931859	0.033123808825926006	0.8102210804608111	-2.1305793918612483	FALSE
ENSG00000105404	10567	RABAC1	RABAC1	protein_coding	Rab acceptor 1 [Source:HGNC Symbol;Acc:HGNC:9794]	19	-1	41956681	41959321	-0.3301253426065367	-0.5808285826288828	-2.1344589022706937	0.03313137307862021	0.8102210804608111	-2.1304876653480367	FALSE
ENSG00000248489	NA	LINC02062	LINC02062	lncRNA	long intergenic non-protein coding RNA 2062 [Source:HGNC Symbol;Acc:HGNC:52907]	5	1	98929171	98995013	-0.13601169481271214	4.294784514775686	-2.13470765156225	0.033145212558777115	0.8102210804608111	-2.1303198898331672	FALSE
ENSG00000158517	653361	NCF1	NCF1	protein_coding	neutrophil cytosolic factor 1 [Source:HGNC Symbol;Acc:HGNC:7660]	7	1	74773962	74789376	0.17164750086049985	7.930945389823581	2.1335474461728476	0.03329416485588255	0.8102210804608111	2.128517931304522	FALSE
ENSG00000132326	8864	PER2	PER2	protein_coding	period circadian regulator 2 [Source:HGNC Symbol;Acc:HGNC:8846]	2	-1	238244044	238290102	-0.11932323865432082	3.7207422761273583	-2.1310905141875245	0.03343464614297952	0.8102210804608111	-2.1268247611157216	FALSE
ENSG00000176890	7298	TYMS	TYMS	protein_coding	thymidylate synthetase [Source:HGNC Symbol;Acc:HGNC:12441]	18	1	657653	673578	-0.3843756666087442	1.2711221115915765	-2.1306756166460272	0.03346156958339994	0.8102210804608111	-2.1265009578604674	FALSE
ENSG00000197265	2961	GTF2E2	GTF2E2	protein_coding	general transcription factor IIE subunit 2 [Source:HGNC Symbol;Acc:HGNC:4651]	8	-1	30578318	30658236	-0.07820155405642915	4.514745924596949	-2.1298296420312677	0.03351554238965509	0.8102210804608111	-2.125852507554148	FALSE
ENSG00000121966	7852	CXCR4	CXCR4	protein_coding	C-X-C motif chemokine receptor 4 [Source:HGNC Symbol;Acc:HGNC:2561]	2	-1	136114349	136118165	0.11943992668848935	8.105500489835327	2.130024516248477	0.03351771110355225	0.8102210804608111	2.1258264704543364	FALSE
ENSG00000230099	NA	TRBV5-4	TRBV5-4	TR_V_gene	T cell receptor beta variable 5-4 [Source:HGNC Symbol;Acc:HGNC:12221]	7	1	142462916	142463581	0.3286720623297583	-0.03730753437945383	2.1296379568574033	0.0335451595489488	0.8102210804608111	2.1254970549668806	FALSE
ENSG00000131471	8639	AOC3	AOC3	protein_coding	amine oxidase copper containing 3 [Source:HGNC Symbol;Acc:HGNC:550]	17	1	42851184	42858130	0.21965780550991187	3.173722767920944	2.129699045396162	0.03358950205902315	0.8102210804608111	2.1249653764667276	FALSE
ENSG00000203747	2214	FCGR3A	FCGR3A	protein_coding	Fc fragment of IgG receptor IIIa [Source:HGNC Symbol;Acc:HGNC:3619]	1	-1	161541759	161550737	0.20516077598794702	7.936089713768448	2.1298960010269186	0.03360940088607509	0.8102210804608111	2.1247269793663905	FALSE
ENSG00000114383	11334	TUSC2	TUSC2	protein_coding	tumor suppressor 2, mitochondrial calcium regulator [Source:HGNC Symbol;Acc:HGNC:17034]	3	-1	50320027	50328251	0.10595603183618651	3.699945733812625	2.128492893509707	0.03364627914297818	0.8102210804608111	2.124285479897297	FALSE
ENSG00000185905	283897	C16orf54	C16orf54	protein_coding	chromosome 16 open reading frame 54 [Source:HGNC Symbol;Acc:HGNC:26649]	16	-1	29742463	29745990	0.10017032247436752	7.452302433313925	2.128952875693697	0.03365471031488519	0.8102210804608111	2.12418460164328	FALSE
ENSG00000123080	1031	CDKN2C	CDKN2C	protein_coding	cyclin dependent kinase inhibitor 2C [Source:HGNC Symbol;Acc:HGNC:1789]	1	1	50960745	50974634	-0.2162179648943412	1.8832767854983703	-2.1274991221818866	0.033723809848464605	0.8102210804608111	-2.1233586450779676	FALSE
ENSG00000149573	10205	MPZL2	MPZL2	protein_coding	myelin protein zero like 2 [Source:HGNC Symbol;Acc:HGNC:3496]	11	-1	118253416	118264536	0.20653659038157945	3.3711197662808967	2.128184002476816	0.03374397640240371	0.8102210804608111	2.123117864230364	FALSE
ENSG00000073464	1183	CLCN4	CLCN4	protein_coding	chloride voltage-gated channel 4 [Source:HGNC Symbol;Acc:HGNC:2022]	X	1	10156945	10237660	0.26063735134621435	3.46307909296314	2.126807362356148	0.03400547241844936	0.8152378403130882	2.1200067931448108	FALSE
ENSG00000254777	NA	AC022182.1	AC022182.1	lncRNA	novel transcript	8	1	60910053	60966557	-0.15705640603461646	3.594508404625902	-2.123097098725536	0.03412053546380978	0.8163559994888316	-2.1186443405809143	FALSE
ENSG00000173621	78999	LRFN4	LRFN4	protein_coding	leucine rich repeat and fibronectin type III domain containing 4 [Source:HGNC Symbol;Acc:HGNC:28456]	11	1	66856647	66860475	-0.22221834633281956	1.0117541506196421	-2.1219103254803637	0.03417508331741841	0.8163559994888316	-2.1179998154144735	FALSE
ENSG00000106686	55064	SPATA6L	SPATA6L	protein_coding	spermatogenesis associated 6 like [Source:HGNC Symbol;Acc:HGNC:25472]	9	-1	4553386	4666674	-0.2771849859294301	0.7142654995974408	-2.122171081098218	0.03421000578091293	0.8163559994888316	-2.1175876409402545	FALSE
ENSG00000172965	NA	MIR4435-2HG	MIR4435-2HG	lncRNA	MIR4435-2 host gene [Source:HGNC Symbol;Acc:HGNC:35163]	2	-1	111036776	111523376	-0.16532938070128278	6.362374161760364	-2.1219958137641486	0.03429920009309123	0.8172271776404578	-2.116536549444968	FALSE
ENSG00000008513	6482	ST3GAL1	ST3GAL1	protein_coding	ST3 beta-galactoside alpha-2,3-sialyltransferase 1 [Source:HGNC Symbol;Acc:HGNC:10862]	8	-1	133454848	133571940	-0.08243504876086849	7.587208322767812	-2.120106409203379	0.03438100317577696	0.8179198470237369	-2.115574609756228	FALSE
ENSG00000179104	160335	TMTC2	TMTC2	protein_coding	transmembrane O-mannosyltransferase targeting cadherins 2 [Source:HGNC Symbol;Acc:HGNC:25440]	12	1	82686880	83134870	-0.14108611272801674	6.315862102647994	-2.1195259875242574	0.034449172590189994	0.8182865483100107	-2.1147744839788145	FALSE
ENSG00000227097	NA	RPS28P7	RPS28P7	processed_pseudogene	ribosomal protein S28 pseudogene 7 [Source:HGNC Symbol;Acc:HGNC:35787]	11	1	82689559	82689768	0.49309157063799436	5.272455745258713	2.121506020605669	0.034549291768679734	0.8188842368800542	2.1136018026172496	FALSE
ENSG00000170522	79071	ELOVL6	ELOVL6	protein_coding	ELOVL fatty acid elongase 6 [Source:HGNC Symbol;Acc:HGNC:15829]	4	-1	110045846	110199199	-0.18799376527926315	3.16615376305001	-2.117799623178901	0.03457992232328254	0.8188842368800542	-2.11324361134258	FALSE
ENSG00000268001	NA	CARD8-AS1	CARD8-AS1	lncRNA	CARD8 antisense RNA 1 [Source:HGNC Symbol;Acc:HGNC:51408]	19	1	48255675	48258199	0.11926961425010774	4.595938368024335	2.1149813268906197	0.03479767371376549	0.8199147064973322	2.110705026169372	FALSE
ENSG00000170881	11236	RNF139	RNF139	protein_coding	ring finger protein 139 [Source:HGNC Symbol;Acc:HGNC:17023]	8	1	124474738	124487914	0.0991202184427058	5.107980607457505	2.114300785166356	0.03485290890228572	0.8199147064973322	2.110063241967253	FALSE
ENSG00000125149	80262	C16orf70	C16orf70	protein_coding	chromosome 16 open reading frame 70 [Source:HGNC Symbol;Acc:HGNC:29564]	16	1	67109941	67148544	-0.08412779328136111	4.862448811418092	-2.1127708799175795	0.03497052947980288	0.8199147064973322	-2.108699483220597	FALSE
ENSG00000183785	51807	TUBA8	TUBA8	protein_coding	tubulin alpha 8 [Source:HGNC Symbol;Acc:HGNC:12410]	22	1	18110331	18146554	0.27000304245481016	-0.1887078855365405	2.111869762808514	0.03501844602568681	0.8199147064973322	2.108145034463547	FALSE
ENSG00000225940	NA	C5orf67	C5orf67	protein_coding	chromosome 5 open reading frame 67 [Source:HGNC Symbol;Acc:HGNC:51252]	5	-1	56511567	56606232	-0.2593032727904445	2.1281779430595873	-2.113367615962111	0.03505504339206016	0.8199147064973322	-2.107721997541366	FALSE
ENSG00000109189	64854	USP46	USP46	protein_coding	ubiquitin specific peptidase 46 [Source:HGNC Symbol;Acc:HGNC:20075]	4	-1	52590960	52659301	-0.16602610113626382	2.849146592751121	-2.111527632652182	0.03507253336959775	0.8199147064973322	-2.107519960218534	FALSE
ENSG00000187801	65243	ZFP69B	ZFP69B	protein_coding	ZFP69 zinc finger protein B [Source:HGNC Symbol;Acc:HGNC:28053]	1	1	40450102	40463718	-0.2038227699863493	0.8437840835336229	-2.1110402300207936	0.03512041616319117	0.8199147064973322	-2.106967276794532	FALSE
ENSG00000112293	2822	GPLD1	GPLD1	protein_coding	glycosylphosphatidylinositol specific phospholipase D1 [Source:HGNC Symbol;Acc:HGNC:4459]	6	-1	24424565	24495205	-0.24502410944265096	0.6499346874420975	-2.1106503365333937	0.035145293525305155	0.8199147064973322	-2.1066803856356078	FALSE
ENSG00000127914	10142	AKAP9	AKAP9	protein_coding	A-kinase anchoring protein 9 [Source:HGNC Symbol;Acc:HGNC:379]	7	1	91940867	92110673	0.07286987379132182	7.566399960608811	2.110373318260123	0.0352064475382363	0.8199147064973322	2.105975880326128	FALSE
ENSG00000151287	93081	TEX30	TEX30	protein_coding	testis expressed 30 [Source:HGNC Symbol;Acc:HGNC:25188]	13	-1	102765888	102773811	0.14467282005423687	2.250141063179021	2.10963586227227	0.0352212968250617	0.8199147064973322	2.105804971466416	FALSE
ENSG00000107864	22849	CPEB3	CPEB3	protein_coding	cytoplasmic polyadenylation element binding protein 3 [Source:HGNC Symbol;Acc:HGNC:21746]	10	-1	92046692	92291078	-0.12456208728194529	5.961841362091107	-2.109356712578839	0.03529374508117408	0.8199147064973322	-2.104972004325971	FALSE
ENSG00000172986	727936	GXYLT2	GXYLT2	protein_coding	glucoside xylosyltransferase 2 [Source:HGNC Symbol;Acc:HGNC:33383]	3	1	72888046	72998138	-0.3792844535567584	-0.6852881338621466	-2.1087743479274583	0.03530174105928243	0.8199147064973322	-2.10488016074376	FALSE
ENSG00000104946	79735	TBC1D17	TBC1D17	protein_coding	TBC1 domain family member 17 [Source:HGNC Symbol;Acc:HGNC:25699]	19	1	49877425	49888750	0.09853675510098903	4.994900357345211	2.109048671378512	0.03531061981433937	0.8199147064973322	2.1047781981886207	FALSE
ENSG00000053108	23105	FSTL4	FSTL4	protein_coding	follistatin like 4 [Source:HGNC Symbol;Acc:HGNC:21389]	5	-1	133196455	133612541	-0.5279666525173061	1.5036745408797545	-2.109706809443286	0.035370746412274064	0.8200831802702286	-2.104088286759602	FALSE
ENSG00000115942	4999	ORC2	ORC2	protein_coding	origin recognition complex subunit 2 [Source:HGNC Symbol;Acc:HGNC:8488]	2	-1	200908977	200963680	-0.0875958097051539	5.796646392014735	-2.1071018309539653	0.03545601166089107	0.8208331296598229	-2.103111640430664	FALSE
ENSG00000138744	27163	NAAA	NAAA	protein_coding	N-acylethanolamine acid amidase [Source:HGNC Symbol;Acc:HGNC:736]	4	-1	75913660	75941013	0.16574413047653547	6.4082274500163985	2.107622442979479	0.035556148452962906	0.8210793644981498	2.1019672077099276	FALSE
ENSG00000187775	8632	DNAH17	DNAH17	protein_coding	dynein axonemal heavy chain 17 [Source:HGNC Symbol;Acc:HGNC:2946]	17	-1	78423697	78577394	-0.2873633186701481	1.235333672064844	-2.1060108480768913	0.03561343977049252	0.8210793644981498	-2.1013136788762683	FALSE
ENSG00000090530	55214	P3H2	P3H2	protein_coding	prolyl 3-hydroxylase 2 [Source:HGNC Symbol;Acc:HGNC:19317]	3	-1	189956728	190122437	0.39327084183399874	-0.12125726303194748	2.1048743679263477	0.03562545369784378	0.8210793644981498	2.101176748353619	FALSE
ENSG00000140939	8996	NOL3	NOL3	protein_coding	nucleolar protein 3 [Source:HGNC Symbol;Acc:HGNC:7869]	16	1	67170154	67175735	-0.21314584218055987	1.5443656673043906	-2.1031901032177522	0.035836438809441	0.8243258068755942	-2.098778410962022	FALSE
ENSG00000184588	5142	PDE4B	PDE4B	protein_coding	phosphodiesterase 4B [Source:HGNC Symbol;Acc:HGNC:8781]	1	1	65792514	66374579	0.1560403774467476	6.906131043975329	2.1026257473987515	0.035872601356522864	0.8243258068755942	2.0983685489174495	FALSE
ENSG00000163219	9938	ARHGAP25	ARHGAP25	protein_coding	Rho GTPase activating protein 25 [Source:HGNC Symbol;Acc:HGNC:28951]	2	1	68679601	68826833	0.07711139983748083	9.124659509663951	2.1020576006780254	0.03594740576980347	0.8248227971825765	2.09752184153775	FALSE
ENSG00000183230	29119	CTNNA3	CTNNA3	protein_coding	catenin alpha 3 [Source:HGNC Symbol;Acc:HGNC:2511]	10	-1	65912523	67696195	-0.3295952138741016	0.5763002340870669	-2.0970082847998204	0.036391400518438026	0.8290522489927914	-2.0925269838018634	FALSE
ENSG00000071539	9319	TRIP13	TRIP13	protein_coding	thyroid hormone receptor interactor 13 [Source:HGNC Symbol;Acc:HGNC:12307]	5	1	892884	919357	-0.39994172145955054	-0.3894848335556582	-2.0959048764041275	0.03641909985815243	0.8290522489927914	-2.0922170960033464	FALSE
ENSG00000008130	65220	NADK	NADK	protein_coding	NAD kinase [Source:HGNC Symbol;Acc:HGNC:29831]	1	-1	1751232	1780457	0.09886972093448776	8.51788565520272	2.096106620098727	0.03644726345306126	0.8290522489927914	2.0919022201866246	FALSE
ENSG00000162654	115361	GBP4	GBP4	protein_coding	guanylate binding protein 4 [Source:HGNC Symbol;Acc:HGNC:20480]	1	-1	89181144	89198942	0.3126919161916142	6.498278320961339	2.096025190587469	0.03646566240055701	0.8290522489927914	2.091696627446331	FALSE
ENSG00000136634	3586	IL10	IL10	protein_coding	interleukin 10 [Source:HGNC Symbol;Acc:HGNC:5962]	1	-1	206767602	206774541	-0.40334053537883735	-0.8023376614629003	-2.0958418747558207	0.03647184882786565	0.8290522489927914	-2.0916275191894735	FALSE
ENSG00000168487	649	BMP1	BMP1	protein_coding	bone morphogenetic protein 1 [Source:HGNC Symbol;Acc:HGNC:1067]	8	1	22165140	22212326	0.16689260562293196	1.7739426785395689	2.0955078929005517	0.03647990326794342	0.8290522489927914	2.091537558426199	FALSE
ENSG00000107959	10531	PITRM1	PITRM1	protein_coding	pitrilysin metallopeptidase 1 [Source:HGNC Symbol;Acc:HGNC:17663]	10	-1	3137728	3172841	-0.12232643760115103	5.008099527489125	-2.0931078931681406	0.03672498681400947	0.8290522489927914	-2.08880825730406	FALSE
ENSG00000151327	283635	FAM177A1	FAM177A1	protein_coding	family with sequence similarity 177 member A1 [Source:HGNC Symbol;Acc:HGNC:19829]	14	1	35044907	35113130	-0.1055360535885308	5.23058046482289	-2.0937831247414094	0.03672708125172255	0.8290522489927914	-2.08878500016472	FALSE
ENSG00000167861	283987	HID1	HID1	protein_coding	HID1 domain containing [Source:HGNC Symbol;Acc:HGNC:15736]	17	-1	74950742	74973166	-0.28578431266301474	0.3047794196779199	-2.092443426776645	0.03673046839999756	0.8290522489927914	-2.0887473908477014	FALSE
ENSG00000110042	23220	DTX4	DTX4	protein_coding	deltex E3 ubiquitin ligase 4 [Source:HGNC Symbol;Acc:HGNC:29151]	11	1	59171430	59208588	0.2029448260625415	3.10838373983244	2.092887778088611	0.03673311201103783	0.8290522489927914	2.0887180394745357	FALSE
ENSG00000002919	29916	SNX11	SNX11	protein_coding	sorting nexin 11 [Source:HGNC Symbol;Acc:HGNC:14975]	17	1	48103357	48123074	0.09797355686775955	4.611315118821576	2.09243601205514	0.03678302407850141	0.8290522489927914	2.0881642152858673	FALSE
ENSG00000186812	84307	ZNF397	ZNF397	protein_coding	zinc finger protein 397 [Source:HGNC Symbol;Acc:HGNC:18818]	18	1	35241030	35267133	0.08660288467897281	5.709082288093248	2.0916278680581684	0.036831217915068264	0.8290522489927914	2.087630063689995	FALSE
ENSG00000188186	389541	LAMTOR4	LAMTOR4	protein_coding	late endosomal/lysosomal adaptor, MAPK and MTOR activator 4 [Source:HGNC Symbol;Acc:HGNC:33772]	7	1	100148907	100155944	0.15608820776752008	5.927849028034797	2.091857611195862	0.036833192884861664	0.8290522489927914	2.0876081870092666	FALSE
ENSG00000188827	84464	SLX4	SLX4	protein_coding	SLX4 structure-specific endonuclease subunit [Source:HGNC Symbol;Acc:HGNC:23845]	16	-1	3581181	3611606	-0.09221018970712747	3.6786361854652743	-2.090396130622653	0.03693795207508629	0.8290522489927914	-2.0864492020793985	FALSE
ENSG00000123505	262	AMD1	AMD1	protein_coding	adenosylmethionine decarboxylase 1 [Source:HGNC Symbol;Acc:HGNC:457]	6	1	110874770	110898879	0.11212799945294627	7.046199317062299	2.0908578950127534	0.03693878385246492	0.8290522489927914	2.086440011063695	FALSE
ENSG00000101935	9949	AMMECR1	AMMECR1	protein_coding	Alport syndrome, mental retardation, midface hypoplasia and elliptocytosis chromosomal region gene 1 [Source:HGNC Symbol;Acc:HGNC:467]	X	-1	110194186	110440233	-0.08153239676697766	4.387262167919893	-2.0898402140462626	0.03698692259061386	0.8290522489927914	-2.085908385227979	FALSE
ENSG00000132465	3512	JCHAIN	JCHAIN	protein_coding	joining chain of multimeric IgA and IgM [Source:HGNC Symbol;Acc:HGNC:5713]	4	-1	70655541	70681817	-0.4612108310676639	6.137261652790726	-2.0898009843387406	0.037048515922258246	0.8290794915721544	-2.085229030568032	FALSE
ENSG00000145431	56034	PDGFC	PDGFC	protein_coding	platelet derived growth factor C [Source:HGNC Symbol;Acc:HGNC:8801]	4	-1	156760454	156971799	-0.22606221022599726	3.2106830726266375	-2.0887421499735583	0.037095040110313664	0.8290794915721544	-2.0847165209875484	FALSE
ENSG00000124357	55577	NAGK	NAGK	protein_coding	N-acetylglucosamine kinase [Source:HGNC Symbol;Acc:HGNC:17174]	2	1	71064344	71079808	0.12328640600504137	7.065465379761266	2.088590847769101	0.03721744403851993	0.8306183805488959	2.083370730987	FALSE
ENSG00000137841	5330	PLCB2	PLCB2	protein_coding	phospholipase C beta 2 [Source:HGNC Symbol;Acc:HGNC:9055]	15	-1	40278176	40307935	0.08873204296084225	8.103144913654052	2.0858539396491707	0.03739994563592407	0.8321225678148927	2.0813711676424074	FALSE
ENSG00000177406	NA	AC021054.1	AC021054.1	lncRNA	novel transcript	12	1	630858	664196	0.13884696000962204	4.662003301587048	2.0870642782673037	0.03740876984145932	0.8321225678148927	2.081274696637134	FALSE
ENSG00000272463	NA	AL357054.4	AL357054.4	lncRNA	novel transcript	6	-1	708592	711405	0.344618756359788	-0.399125919057664	2.0845185256351724	0.03747601884143992	0.8321225678148927	2.0805401296026194	FALSE
ENSG00000196876	6334	SCN8A	SCN8A	protein_coding	sodium voltage-gated channel alpha subunit 8 [Source:HGNC Symbol;Acc:HGNC:10596]	12	1	51590266	51812864	-0.3467045834854618	-8.758840195998791e-4	-2.084316094281553	0.03749943104265424	0.8321225678148927	-2.0802846592120154	FALSE
ENSG00000270792	NA	AL050403.2	AL050403.2	lncRNA	novel transcript, antisense to JAG1	20	1	10672695	10994924	-0.22877726233293916	0.9381360125564446	-2.0834469317631314	0.037592907863010394	0.8322203247588958	-2.0792660052190883	FALSE
ENSG00000136888	9550	ATP6V1G1	ATP6V1G1	protein_coding	ATPase H+ transporting V1 subunit G1 [Source:HGNC Symbol;Acc:HGNC:864]	9	1	114587769	114598879	0.10176198855742502	5.351665820791109	2.083089301811637	0.03761114355334833	0.8322203247588958	2.079067534960619	FALSE
ENSG00000183283	9802	DAZAP2	DAZAP2	protein_coding	DAZ associated protein 2 [Source:HGNC Symbol;Acc:HGNC:2684]	12	1	51238724	51271362	0.09096866793828973	9.65132929289999	2.082039072754285	0.037725932510133724	0.8335711384112311	2.077820092422755	FALSE
ENSG00000082805	23085	ERC1	ERC1	protein_coding	ELKS/RAB6-interacting/CAST family member 1 [Source:HGNC Symbol;Acc:HGNC:17072]	12	1	990509	1495933	-0.09486790080649055	6.441377036083821	-2.081414337456915	0.03780265037188173	0.8337783106262436	-2.0769881778266153	FALSE
ENSG00000181852	10193	RNF41	RNF41	protein_coding	ring finger protein 41 [Source:HGNC Symbol;Acc:HGNC:18401]	12	-1	56202179	56221933	0.059055032662125306	5.594656603518788	2.079912844406022	0.03789468098447023	0.8337783106262436	2.075992107226254	FALSE
ENSG00000258526	NA	AL049828.1	AL049828.1	lncRNA	novel transcript	14	1	39432599	40390547	-0.13379645169052434	3.7573105871513217	-2.080065013247837	0.03790755267287897	0.8337783106262436	-2.0758529577487694	FALSE
ENSG00000184110	8663	EIF3C	EIF3C	protein_coding	eukaryotic translation initiation factor 3 subunit C [Source:HGNC Symbol;Acc:HGNC:3279]	16	1	28688558	28735730	-0.2340859009278365	0.6993285328453361	-2.0789255111688436	0.037984968810474556	0.8337783106262436	-2.075016896746315	FALSE
ENSG00000183431	10946	SF3A3	SF3A3	protein_coding	splicing factor 3a subunit 3 [Source:HGNC Symbol;Acc:HGNC:10767]	1	-1	37956975	37990075	0.10478001205545517	5.551897021686275	2.0784120521957123	0.0380952171022763	0.8337783106262436	2.073828760457452	FALSE
ENSG00000115841	151393	RMDN2	RMDN2	protein_coding	regulator of microtubule dynamics 2 [Source:HGNC Symbol;Acc:HGNC:26567]	2	1	37923187	38067142	0.1363046583373686	3.420748636367968	2.077988103157011	0.03810906311737816	0.8337783106262436	2.073679749897144	FALSE
ENSG00000104221	55290	BRF2	BRF2	protein_coding	BRF2 RNA polymerase III transcription initiation factor subunit [Source:HGNC Symbol;Acc:HGNC:17298]	8	-1	37843268	37849861	0.11766287581053181	2.414335815501709	2.076336602311732	0.038203621610979316	0.8337783106262436	2.072663342058965	FALSE
ENSG00000181908	100996455	LINC02724	LINC02724	lncRNA	long intergenic non-protein coding RNA 2724 [Source:HGNC Symbol;Acc:HGNC:54241]	11	1	64449074	64451657	0.25265435090695604	0.22956632598251056	2.0761821674566745	0.03821569104552704	0.8337783106262436	2.07253376186921	FALSE
ENSG00000139154	121536	AEBP2	AEBP2	protein_coding	AE binding protein 2 [Source:HGNC Symbol;Acc:HGNC:24051]	12	1	19404045	19720801	-0.07566713767342392	6.112630334543786	-2.0766436046892838	0.03821909476212103	0.8337783106262436	-2.072497225085051	FALSE
ENSG00000107954	9148	NEURL1	NEURL1	protein_coding	neuralized E3 ubiquitin protein ligase 1 [Source:HGNC Symbol;Acc:HGNC:7761]	10	1	103493979	103592552	0.2724684195902445	2.189666501565609	2.073668196867373	0.03846893624644258	0.8355187466966133	2.0698228554462306	FALSE
ENSG00000226891	NA	LINC01359	LINC01359	lncRNA	long intergenic non-protein coding RNA 1359 [Source:HGNC Symbol;Acc:HGNC:50591]	1	-1	64972225	65002489	0.170759513506475	5.045931817762168	2.0742917919599804	0.038478979290759704	0.8355187466966133	2.069715661043987	FALSE
ENSG00000047230	56474	CTPS2	CTPS2	protein_coding	CTP synthase 2 [Source:HGNC Symbol;Acc:HGNC:2520]	X	-1	16587999	16712936	-0.1141712025694197	3.389234162365325	-2.0733293246047424	0.03849856772218051	0.8355187466966133	-2.06950665238639	FALSE
ENSG00000116786	23207	PLEKHM2	PLEKHM2	protein_coding	pleckstrin homology and RUN domain containing M2 [Source:HGNC Symbol;Acc:HGNC:29131]	1	1	15684320	15734769	0.06620954936908152	6.076048233935375	2.073501952817234	0.03851433846225765	0.8355187466966133	2.069338444182703	FALSE
ENSG00000005882	5164	PDK2	PDK2	protein_coding	pyruvate dehydrogenase kinase 2 [Source:HGNC Symbol;Acc:HGNC:8810]	17	1	50094737	50112152	0.14609232710247122	4.029152064070483	2.0726313725976904	0.03862379501493176	0.8367230230120203	2.0681726083381187	FALSE
ENSG00000029993	3149	HMGB3	HMGB3	protein_coding	high mobility group box 3 [Source:HGNC Symbol;Acc:HGNC:5004]	X	1	150980509	150990771	-0.2649571057601203	1.0010107749438835	-2.071015401561393	0.03871246908450922	0.8368306573203599	-2.067230186228398	FALSE
ENSG00000105707	3249	HPN	HPN	protein_coding	hepsin [Source:HGNC Symbol;Acc:HGNC:5155]	19	1	35040506	35066571	-0.3417666806091173	0.011923905454313821	-2.0714393198479986	0.03874648856779426	0.8368306573203599	-2.066869116221856	FALSE
ENSG00000064225	10402	ST3GAL6	ST3GAL6	protein_coding	ST3 beta-galactoside alpha-2,3-sialyltransferase 6 [Source:HGNC Symbol;Acc:HGNC:18080]	3	1	98732236	98821201	0.12150623074112321	5.8070443891904215	2.0705208938062816	0.038807371063180066	0.8368306573203599	2.0662236041403887	FALSE
ENSG00000231563	NA	AL139288.1	AL139288.1	lncRNA	novel transcript	1	1	228407365	228410870	0.28739430226837037	-0.06414573490722003	2.069335154822567	0.03884456664758295	0.8368306573203599	2.065829657918641	FALSE
ENSG00000216937	79741	CCDC7	CCDC7	protein_coding	coiled-coil domain containing 7 [Source:HGNC Symbol;Acc:HGNC:26533]	10	1	32446140	32882874	-0.1447796671875503	4.8209220721825945	-2.0690318818821973	0.038974135233472026	0.8379585683628847	-2.0644598676688575	FALSE
ENSG00000231770	NA	TMEM44-AS1	TMEM44-AS1	lncRNA	TMEM44 antisense RNA 1 [Source:HGNC Symbol;Acc:HGNC:44272]	3	1	194584004	194590260	-0.17325709043077975	2.157482180025055	-2.06837132113624	0.039004969786474296	0.8379585683628847	-2.064134456786532	FALSE
ENSG00000237649	3833	KIFC1	KIFC1	protein_coding	kinesin family member C1 [Source:HGNC Symbol;Acc:HGNC:6389]	6	1	33391823	33409896	-0.3373574349136007	0.6978298939665745	-2.063961342645014	0.03937462374189412	0.8406125822658088	-2.0602502453462117	FALSE
ENSG00000165804	51222	ZNF219	ZNF219	protein_coding	zinc finger protein 219 [Source:HGNC Symbol;Acc:HGNC:13011]	14	-1	21090077	21104722	-0.19765656212291705	0.871162577316111	-2.0638743275896996	0.03937813871599626	0.8406125822658088	-2.060213459941581	FALSE
ENSG00000123106	55297	CCDC91	CCDC91	protein_coding	coiled-coil domain containing 91 [Source:HGNC Symbol;Acc:HGNC:24855]	12	1	28133249	28581511	-0.08721523686007693	6.116301229962588	-2.063582048579044	0.039429310422108524	0.8406125822658088	-2.0596782460112033	FALSE
ENSG00000160326	11182	SLC2A6	SLC2A6	protein_coding	solute carrier family 2 member 6 [Source:HGNC Symbol;Acc:HGNC:11011]	9	-1	133471094	133479127	0.1465443985031587	3.233736845700078	2.0635090073111066	0.039438398368104324	0.8406125822658088	2.059583255245335	FALSE
ENSG00000186352	353322	ANKRD37	ANKRD37	protein_coding	ankyrin repeat domain 37 [Source:HGNC Symbol;Acc:HGNC:29593]	4	1	185396021	185400628	-0.22679919330918932	0.42889439767488163	-2.0615854697789064	0.03958990035173063	0.8406125822658088	-2.0580024277571316	FALSE
ENSG00000100599	79890	RIN3	RIN3	protein_coding	Ras and Rab interactor 3 [Source:HGNC Symbol;Acc:HGNC:18751]	14	1	92513781	92688994	-0.09292491897774191	8.130917702357918	-2.0619667553129304	0.03962937770563533	0.8406125822658088	-2.057591349938473	FALSE
ENSG00000130758	4294	MAP3K10	MAP3K10	protein_coding	mitogen-activated protein kinase kinase kinase 10 [Source:HGNC Symbol;Acc:HGNC:6849]	19	1	40191426	40215575	-0.106957445442311	3.2151036581048102	-2.060687979959348	0.03968209301943723	0.8406125822658088	-2.0570429667700942	FALSE
ENSG00000145284	79966	SCD5	SCD5	protein_coding	stearoyl-CoA desaturase 5 [Source:HGNC Symbol;Acc:HGNC:21088]	4	-1	82629539	82798796	-0.2787743288479272	1.604336756983833	-2.062218145076116	0.03968494975418769	0.8406125822658088	-2.0570132665942675	FALSE
ENSG00000100461	55147	RBM23	RBM23	protein_coding	RNA binding motif protein 23 [Source:HGNC Symbol;Acc:HGNC:20155]	14	-1	22893204	22919182	0.06523613359922376	7.085562654747944	2.060183501391498	0.03978540118476428	0.8406125822658088	2.055970070413208	FALSE
ENSG00000159556	64843	ISL2	ISL2	protein_coding	ISL LIM homeobox 2 [Source:HGNC Symbol;Acc:HGNC:18524]	15	1	76336773	76342475	0.29458190599030987	1.8802857226229692	2.0607753218209104	0.03980124923130661	0.8406125822658088	2.0558056913561114	FALSE
ENSG00000197549	NA	PRAMENP	PRAMENP	transcribed_unprocessed_pseudogene	PRAME N-terminal like, pseudogene [Source:HGNC Symbol;Acc:HGNC:34302]	22	-1	21991099	22043934	-0.4173272251675604	-0.5699154829663885	-2.0587620197040435	0.039882274146951696	0.8406125822658088	-2.054966151787315	FALSE
ENSG00000276644	1602	DACH1	DACH1	protein_coding	dachshund family transcription factor 1 [Source:HGNC Symbol;Acc:HGNC:2663]	13	-1	71437966	71867204	-0.2424611215284127	4.795849902760151	-2.0593996021948278	0.03989166647472809	0.8406125822658088	-2.0548689268184264	FALSE
ENSG00000109906	7704	ZBTB16	ZBTB16	protein_coding	zinc finger and BTB domain containing 16 [Source:HGNC Symbol;Acc:HGNC:12930]	11	1	114059711	114256765	-0.4319340469919881	4.385021976598807	-2.0586350619272378	0.03989242259928563	0.8406125822658088	-2.0548611006166424	FALSE
ENSG00000152377	6695	SPOCK1	SPOCK1	protein_coding	SPARC (osteonectin), cwcv and kazal like domains proteoglycan 1 [Source:HGNC Symbol;Acc:HGNC:11251]	5	-1	136975298	137598379	-0.17496045899236723	2.594310449905526	-2.0587350610320074	0.039913468533662996	0.8406125822658088	-2.0546433169824305	FALSE
ENSG00000151023	219670	ENKUR	ENKUR	protein_coding	enkurin, TRPC channel interacting protein [Source:HGNC Symbol;Acc:HGNC:28388]	10	-1	24981979	25062279	0.23891726941182245	3.840180933485565	2.0595008485407633	0.039941426931203734	0.8406125822658088	2.0543541537139713	FALSE
ENSG00000148840	23082	PPRC1	PPRC1	protein_coding	PPARG related coactivator 1 [Source:HGNC Symbol;Acc:HGNC:30025]	10	1	102132994	102150333	-0.10205742297771225	4.283860509042568	-2.056163252221273	0.040122547967205706	0.842268676835896	-2.0524850348286865	FALSE
ENSG00000146826	55262	MAP11	MAP11	protein_coding	microtubule associated protein 11 [Source:HGNC Symbol;Acc:HGNC:25604]	7	-1	100154420	100158723	0.1108996447930517	5.505860367678714	2.0565635720974926	0.04012871846958463	0.842268676835896	2.0524214831253924	FALSE
ENSG00000254528	NA	AP000757.1	AP000757.1	lncRNA	novel transcript, antisense to FXYD6	11	1	117833719	117838942	0.3649228223778072	-0.02574296596843282	2.0543354392294426	0.040334663645322004	0.8443664994718099	2.0503051367674443	FALSE
ENSG00000104375	6788	STK3	STK3	protein_coding	serine/threonine kinase 3 [Source:HGNC Symbol;Acc:HGNC:11406]	8	-1	98371228	98942827	-0.15013910240378792	5.9920482973148	-2.0536522626364855	0.040411919915151195	0.8443664994718099	-2.0495135942876948	FALSE
ENSG00000075914	23016	EXOSC7	EXOSC7	protein_coding	exosome component 7 [Source:HGNC Symbol;Acc:HGNC:28112]	3	1	44975241	45036066	-0.13080278637336717	2.288384887130757	-2.05287330902885	0.04043039778820914	0.8443664994718099	-2.0493244662007988	FALSE
ENSG00000196812	80345	ZSCAN16	ZSCAN16	protein_coding	zinc finger and SCAN domain containing 16 [Source:HGNC Symbol;Acc:HGNC:20813]	6	1	28124609	28130082	0.10848656949884239	3.548094130370894	2.05223023752182	0.0405081151632103	0.8443664994718099	2.0485298006650208	FALSE
ENSG00000140563	55784	MCTP2	MCTP2	protein_coding	multiple C2 and transmembrane domain containing 2 [Source:HGNC Symbol;Acc:HGNC:25636]	15	1	94231538	94483952	-0.17991686810498742	8.701323895038099	-2.052206591522172	0.040554606526688707	0.8443664994718099	-2.0480550409528617	FALSE
ENSG00000139734	81624	DIAPH3	DIAPH3	protein_coding	diaphanous related formin 3 [Source:HGNC Symbol;Acc:HGNC:15480]	13	-1	59665583	60163928	-0.2877656517624062	0.5435429565158142	-2.0516529245546864	0.04055528606192369	0.8443664994718099	-2.0480481051086175	FALSE
ENSG00000249988	NA	AC092546.1	AC092546.1	lncRNA	novel transcript	4	1	14164455	14242813	0.35002986342034137	2.9389490216159544	2.0516271042855756	0.040735608000325246	0.8456025419240775	2.046211076818791	FALSE
ENSG00000179299	79730	NSUN7	NSUN7	protein_coding	NOP2/Sun RNA methyltransferase family member 7 [Source:HGNC Symbol;Acc:HGNC:25857]	4	1	40749925	40811184	-0.22360551392723327	4.817586331862393	-2.0501924309553354	0.04081529951453171	0.8456025419240775	-2.0454014155507947	FALSE
ENSG00000169116	25849	PARM1	PARM1	protein_coding	prostate androgen-regulated mucin-like protein 1 [Source:HGNC Symbol;Acc:HGNC:24536]	4	1	74933095	75050115	-0.2836750532911547	1.52160656520244	-2.048440268710073	0.04089885283074816	0.8456025419240775	-2.0445539560336146	FALSE
ENSG00000198929	9722	NOS1AP	NOS1AP	protein_coding	nitric oxide synthase 1 adaptor protein [Source:HGNC Symbol;Acc:HGNC:16859]	1	1	162069691	162370475	-0.3834109954273178	0.11224707367215646	-2.0490415558905544	0.04092933405103432	0.8456025419240775	-2.0442451581760435	FALSE
ENSG00000058668	493	ATP2B4	ATP2B4	protein_coding	ATPase plasma membrane Ca2+ transporting 4 [Source:HGNC Symbol;Acc:HGNC:817]	1	1	203626561	203744081	-0.1155965583869687	7.697259356957294	-2.0465956569924653	0.04107286573574401	0.8456025419240775	-2.0427936873274355	FALSE
ENSG00000258875	NA	AL135818.1	AL135818.1	lncRNA	novel transcript, antisense to GPR68	14	1	91242759	91252211	0.17265834184553208	2.566524857236974	2.046610311913637	0.04108295531223151	0.8456025419240775	2.0426918177657596	FALSE
ENSG00000141027	9611	NCOR1	NCOR1	protein_coding	nuclear receptor corepressor 1 [Source:HGNC Symbol;Acc:HGNC:7672]	17	-1	16029157	16218185	-0.04825135866237851	8.089582268971208	-2.0461809761230603	0.04115171157527638	0.8456025419240775	-2.0419981829149205	FALSE
ENSG00000234284	345462	ZNF879	ZNF879	protein_coding	zinc finger protein 879 [Source:HGNC Symbol;Acc:HGNC:37273]	5	1	179023804	179035064	0.15689531568068138	1.6391003425700759	2.04549553220904	0.041155428029389374	0.8456025419240775	2.0419607181305284	FALSE
ENSG00000143393	5298	PI4KB	PI4KB	protein_coding	phosphatidylinositol 4-kinase beta [Source:HGNC Symbol;Acc:HGNC:8984]	1	-1	151291797	151327715	0.04809535788414543	6.481248749788348	2.045626665480491	0.04117800397168602	0.8456025419240775	2.041733196415748	FALSE
ENSG00000165338	143279	HECTD2	HECTD2	protein_coding	HECT domain E3 ubiquitin protein ligase 2 [Source:HGNC Symbol;Acc:HGNC:26736]	10	1	91409280	91514829	-0.20643012677607342	0.9515969297323402	-2.0452389606113814	0.041203093527419965	0.8456025419240775	-2.0414804662895705	FALSE
ENSG00000120254	25902	MTHFD1L	MTHFD1L	protein_coding	methylenetetrahydrofolate dehydrogenase (NADP+ dependent) 1 like [Source:HGNC Symbol;Acc:HGNC:21055]	6	1	150865549	151101887	-0.15878437776260856	3.239165479491891	-2.0444040715534175	0.041315156622188307	0.8456025419240775	-2.0403532301352305	FALSE
ENSG00000196735	3117	HLA-DQA1	HLA-DQA1	protein_coding	major histocompatibility complex, class II, DQ alpha 1 [Source:HGNC Symbol;Acc:HGNC:4942]	6	1	32628179	32647062	0.20861334839302437	5.685021419712063	2.044736875006564	0.04137426475918972	0.8456025419240775	2.039759707648767	FALSE
ENSG00000188559	57186	RALGAPA2	RALGAPA2	protein_coding	Ral GTPase activating protein catalytic alpha subunit 2 [Source:HGNC Symbol;Acc:HGNC:16207]	20	-1	20389530	20712644	-0.13513412098729383	7.750567472979501	-2.0435249222934937	0.04139261262855189	0.8456025419240775	-2.039575617257933	FALSE
ENSG00000134490	85019	TMEM241	TMEM241	protein_coding	transmembrane protein 241 [Source:HGNC Symbol;Acc:HGNC:31723]	18	-1	23197144	23437961	-0.13329961521387412	3.225306918953631	-2.04280654004119	0.041459723504707474	0.8456025419240775	-2.0389028592128358	FALSE
ENSG00000090776	1947	EFNB1	EFNB1	protein_coding	ephrin B1 [Source:HGNC Symbol;Acc:HGNC:3226]	X	1	68829021	68842160	0.15931197615545445	2.54221634662128	2.0424662994052665	0.04147178966762519	0.8456025419240775	2.038781998873561	FALSE
ENSG00000142733	9064	MAP3K6	MAP3K6	protein_coding	mitogen-activated protein kinase kinase kinase 6 [Source:HGNC Symbol;Acc:HGNC:6858]	1	-1	27354067	27366961	-0.16449292994316478	2.2688888502349798	-2.042623939379066	0.04148795067869954	0.8456025419240775	-2.0386201692586563	FALSE
ENSG00000163041	3020	H3F3A	H3F3A	protein_coding	H3 histone family member 3A [Source:HGNC Symbol;Acc:HGNC:4764]	1	1	226061851	226072007	0.11773181736723792	8.040645019079916	2.042365489110518	0.04155716062235263	0.8456025419240775	2.037927733001594	FALSE
ENSG00000211967	NA	IGHV3-53	IGHV3-53	IG_V_gene	immunoglobulin heavy variable 3-53 [Source:HGNC Symbol;Acc:HGNC:5610]	14	-1	106592676	106593347	-0.5283989852530369	0.843439937209991	-2.0413742131235737	0.04159594735916905	0.8456025419240775	-2.0375401037105383	FALSE
ENSG00000136999	4856	CCN3	CCN3	protein_coding	cellular communication network factor 3 [Source:HGNC Symbol;Acc:HGNC:7885]	8	1	119416446	119424434	0.2864687750687933	3.829232594943938	2.0398359860242334	0.04179490292969527	0.8471526034295862	2.0355565666315214	FALSE
ENSG00000121297	57616	TSHZ3	TSHZ3	protein_coding	teashirt zinc finger homeobox 3 [Source:HGNC Symbol;Acc:HGNC:30700]	19	-1	31149979	31349436	-0.16341283869195156	6.013709836535434	-2.0405115216604393	0.041830066585066765	0.8471526034295862	-2.0352068253476716	FALSE
ENSG00000267114	NA	AC011481.1	AC011481.1	lncRNA	novel transcript	19	-1	44950044	44954007	0.2562753371288536	0.02873855011929964	2.038508787954103	0.041836045014961194	0.8471526034295862	2.0351473880311133	FALSE
ENSG00000175746	NA	C15orf54	C15orf54	lncRNA	chromosome 15 open reading frame 54 (putative) [Source:HGNC Symbol;Acc:HGNC:33797]	15	1	39250684	39254845	0.41477459048010346	0.9347435458771232	2.037411862769472	0.042105557926060314	0.8486261307933772	2.032475338565314	FALSE
ENSG00000105289	27134	TJP3	TJP3	protein_coding	tight junction protein 3 [Source:HGNC Symbol;Acc:HGNC:11829]	19	1	3708362	3750813	0.22663235655271308	1.0860311525529982	2.035770803937919	0.042138521473895504	0.8486261307933772	2.03214952003079	FALSE
ENSG00000259940	NA	AC109449.1	AC109449.1	lncRNA	novel transcript, antisense to JMJD5	16	-1	27213308	27214993	-0.2989791027495944	-0.4328416493694939	-2.0345820627475644	0.04224082545334166	0.8486261307933772	-2.031139697684023	FALSE
ENSG00000159596	51249	TMEM69	TMEM69	protein_coding	transmembrane protein 69 [Source:HGNC Symbol;Acc:HGNC:28035]	1	1	45688181	45694436	0.07962870714494086	4.006451938762575	2.034411287283286	0.042266727218062544	0.8486261307933772	2.030884354777871	FALSE
ENSG00000166963	4130	MAP1A	MAP1A	protein_coding	microtubule associated protein 1A [Source:HGNC Symbol;Acc:HGNC:6835]	15	1	43510958	43531620	-0.2647058997163687	2.6490389996854997	-2.0351891646973743	0.04229323157361936	0.8486261307933772	-2.0306232084522833	FALSE
ENSG00000172954	253558	LCLAT1	LCLAT1	protein_coding	lysocardiolipin acyltransferase 1 [Source:HGNC Symbol;Acc:HGNC:26756]	2	1	30447226	30644225	-0.13079975484390527	5.126873873237156	-2.035040628265707	0.04237825646243069	0.8486261307933772	-2.029786395096849	FALSE
ENSG00000118242	55686	MREG	MREG	protein_coding	melanoregulin [Source:HGNC Symbol;Acc:HGNC:25478]	2	-1	215942584	216034096	-0.18872761702709973	2.070234802408969	-2.033019558313554	0.04241331883985402	0.8486261307933772	-2.029441725371292	FALSE
ENSG00000257923	1523	CUX1	CUX1	protein_coding	cut like homeobox 1 [Source:HGNC Symbol;Acc:HGNC:2557]	7	1	101815904	102283958	-0.1132335316156663	8.712359248439535	-2.033410157300227	0.042423771296400146	0.8486261307933772	-2.0293390224025907	FALSE
ENSG00000279349	NA	AC092692.1	AC092692.1	TEC	TEC	3	-1	112525548	112528142	-0.33026162599490416	-0.7208434807613813	-2.0326035539294067	0.04245146242956665	0.8486261307933772	-2.0290670403519115	FALSE
ENSG00000178607	2081	ERN1	ERN1	protein_coding	endoplasmic reticulum to nucleus signaling 1 [Source:HGNC Symbol;Acc:HGNC:3449]	17	-1	64039142	64130819	-0.13426980952543666	7.196588349608463	-2.0327971220832093	0.04248201020556296	0.8486261307933772	-2.0287671744025215	FALSE
ENSG00000164741	10395	DLC1	DLC1	protein_coding	DLC1 Rho GTPase activating protein [Source:HGNC Symbol;Acc:HGNC:2897]	8	-1	13083361	13604610	-0.3042040422387817	0.17774270363818553	-2.032302825843117	0.042510637845816136	0.8486261307933772	-2.0284863225603376	FALSE
ENSG00000141564	57521	RPTOR	RPTOR	protein_coding	regulatory associated protein of MTOR complex 1 [Source:HGNC Symbol;Acc:HGNC:30287]	17	1	80544819	80966371	-0.11518407515154916	5.7537068386586245	-2.030282618367977	0.04270052580670095	0.8494464979216959	-2.026627462701108	FALSE
ENSG00000093134	55350	VNN3	VNN3	protein_coding	vanin 3 [Source:HGNC Symbol;Acc:HGNC:16431]	6	-1	132722787	132734765	0.16789223123427544	5.961115432983918	2.031110968135517	0.042735918160268865	0.8494464979216959	2.026281771362998	FALSE
ENSG00000100219	7494	XBP1	XBP1	protein_coding	X-box binding protein 1 [Source:HGNC Symbol;Acc:HGNC:12801]	22	-1	28794555	28800597	-0.1373702503339027	6.203801738229476	-2.030208446965113	0.042738440203647664	0.8494464979216959	-2.0262571467923687	FALSE
ENSG00000109762	83891	SNX25	SNX25	protein_coding	sorting nexin 25 [Source:HGNC Symbol;Acc:HGNC:21883]	4	1	185204237	185370185	-0.14871597776030132	3.8580726464276793	-2.029736696237231	0.042783786623948224	0.8494464979216959	-2.0258146057320756	FALSE
ENSG00000166922	6447	SCG5	SCG5	protein_coding	secretogranin V [Source:HGNC Symbol;Acc:HGNC:10816]	15	1	32641676	32697098	-0.30225816096151603	-0.15128603643770297	-2.0286539153926957	0.042855521944577375	0.8494464979216959	-2.025115341481089	FALSE
ENSG00000138669	5593	PRKG2	PRKG2	protein_coding	protein kinase cGMP-dependent 2 [Source:HGNC Symbol;Acc:HGNC:9416]	4	-1	81087370	81215117	-0.3299913111376956	0.15003169735749997	-2.029173267616867	0.04288031770180439	0.8494464979216959	-2.0248738665947714	FALSE
ENSG00000152359	134359	POC5	POC5	protein_coding	POC5 centriolar protein [Source:HGNC Symbol;Acc:HGNC:26658]	5	-1	75674124	75717448	0.09294063775115813	4.268114021287227	2.0276576873370304	0.04302832180402889	0.8506918795365611	2.023434970307606	FALSE
ENSG00000197375	6584	SLC22A5	SLC22A5	protein_coding	solute carrier family 22 member 5 [Source:HGNC Symbol;Acc:HGNC:10969]	5	1	132369752	132395614	-0.18161799527986	1.9375704136902745	-2.026989950338424	0.04310061334608062	0.8506918795365611	-2.0227336718805495	FALSE
ENSG00000115520	80219	COQ10B	COQ10B	protein_coding	coenzyme Q10B [Source:HGNC Symbol;Acc:HGNC:25819]	2	1	197453423	197475308	0.06420297630100524	5.531409907216715	2.0261412755471886	0.043122434112385116	0.8506918795365611	2.0225221845034445	FALSE
ENSG00000104885	84444	DOT1L	DOT1L	protein_coding	DOT1 like histone lysine methyltransferase [Source:HGNC Symbol;Acc:HGNC:24948]	19	1	2163933	2232578	-0.08032334094170945	4.89540036515516	-2.025622899269559	0.04316256264555951	0.8506918795365611	-2.0221334938042994	FALSE
ENSG00000118276	9331	B4GALT6	B4GALT6	protein_coding	beta-1,4-galactosyltransferase 6 [Source:HGNC Symbol;Acc:HGNC:929]	18	-1	31622247	31685836	0.2056233151161173	1.3709987323637143	2.024069420463986	0.04335174149865628	0.8512879508124077	2.0203051832767334	FALSE
ENSG00000141655	8792	TNFRSF11A	TNFRSF11A	protein_coding	TNF receptor superfamily member 11a [Source:HGNC Symbol;Acc:HGNC:11908]	18	1	62325287	62391288	-0.3359054620993249	0.21514085419812157	-2.024212902452116	0.04335438423191764	0.8512879508124077	-2.020279690482691	FALSE
ENSG00000178913	6879	TAF7	TAF7	protein_coding	TATA-box binding protein associated factor 7 [Source:HGNC Symbol;Acc:HGNC:11541]	5	-1	141260225	141320784	0.08657903060375016	6.581767305989814	2.0241875957663584	0.04335745478317337	0.8512879508124077	2.020250072445042	FALSE
ENSG00000166851	5347	PLK1	PLK1	protein_coding	polo like kinase 1 [Source:HGNC Symbol;Acc:HGNC:9077]	16	1	23677656	23690367	-0.21829827068497054	1.4901644001351473	-2.023067591225531	0.043421402030849356	0.8514656977250371	-2.0196336500999488	FALSE
ENSG00000205220	5699	PSMB10	PSMB10	protein_coding	proteasome subunit beta 10 [Source:HGNC Symbol;Acc:HGNC:9538]	16	-1	67934506	67936864	0.1435155943255415	4.848599841768388	2.0227712110251534	0.04351349635950918	0.8521942449903369	2.0187472489166907	FALSE
ENSG00000123728	57826	RAP2C	RAP2C	protein_coding	RAP2C, member of RAS oncogene family [Source:HGNC Symbol;Acc:HGNC:21165]	X	-1	132203024	132219480	0.11817099887425453	6.1996679542684525	2.020467742639898	0.043726997245391676	0.8525553718245722	2.016698397781067	FALSE
ENSG00000111199	59341	TRPV4	TRPV4	protein_coding	transient receptor potential cation channel subfamily V member 4 [Source:HGNC Symbol;Acc:HGNC:18083]	12	-1	109783085	109833401	-0.30108860524130676	0.31477218529078405	-2.0200944361579234	0.04378822171934394	0.8525553718245722	-2.0161124189262707	FALSE
ENSG00000251221	NA	LINC01337	LINC01337	lncRNA	long intergenic non-protein coding RNA 1337 [Source:HGNC Symbol;Acc:HGNC:50546]	5	-1	80608623	80622524	-0.23054557462976483	0.08230296585307922	-2.01903574742797	0.04384557755460767	0.8525553718245722	-2.0155640941114306	FALSE
ENSG00000160199	5316	PKNOX1	PKNOX1	protein_coding	PBX/knotted 1 homeobox 1 [Source:HGNC Symbol;Acc:HGNC:9022]	21	1	42974510	43033931	-0.12447351703826737	5.407363376499927	-2.0197720935830037	0.0438858941062808	0.8525553718245722	-2.015179028132079	FALSE
ENSG00000233672	NA	RNASEH2B-AS1	RNASEH2B-AS1	lncRNA	RNASEH2B antisense RNA 1 [Source:HGNC Symbol;Acc:HGNC:39967]	13	-1	50862172	50910764	0.2827972897899198	0.989517116103541	2.01865033836996	0.04399699655875314	0.8525553718245722	2.0141194249786607	FALSE
ENSG00000229989	NA	MIR181A1HG	MIR181A1HG	lncRNA	MIR181A1 host gene [Source:HGNC Symbol;Acc:HGNC:48659]	1	-1	198777861	198937471	-0.2063627506430441	3.5368158867798525	-2.017366373629155	0.04404710951217823	0.8525553718245722	-2.0136422282468027	FALSE
ENSG00000284690	100130520	CD300H	CD300H	polymorphic_pseudogene	CD300H molecule (gene/pseudogene) [Source:HGNC Symbol;Acc:HGNC:52292]	17	-1	74560701	74567343	0.40071048661434305	2.3491453952613255	2.018955882939799	0.04414659851566922	0.8525553718245722	2.0126962084364375	FALSE
ENSG00000174776	151790	WDR49	WDR49	protein_coding	WD repeat domain 49 [Source:HGNC Symbol;Acc:HGNC:26587]	3	-1	167478684	167653983	-0.24570190026341454	2.1983504337578945	-2.01638443555954	0.044167441752019906	0.8525553718245722	-2.0124982425661244	FALSE
ENSG00000164237	134147	CMBL	CMBL	protein_coding	carboxymethylenebutenolidase homolog [Source:HGNC Symbol;Acc:HGNC:25090]	5	-1	10275875	10307902	-0.5090096640191247	0.19473851642330578	-2.0176879258367624	0.04416878559638623	0.8525553718245722	-2.01248548164407	FALSE
ENSG00000140995	54849	DEF8	DEF8	protein_coding	differentially expressed in FDCP 8 homolog [Source:HGNC Symbol;Acc:HGNC:25969]	16	1	89947925	89968060	0.09667078174730648	6.447398111913338	2.0164555798840245	0.04417198171122136	0.8525553718245722	2.012455133186955	FALSE
ENSG00000265967	NA	AC100830.3	AC100830.3	lncRNA	novel transcript, antisense to ornithine decarboxylase antizyme 2 OAZ2	15	1	64695041	64695594	0.25215727478861794	-0.15702628002656838	2.015164622527825	0.04423416443526575	0.8525553718245722	2.0118650505210898	FALSE
ENSG00000102384	2491	CENPI	CENPI	protein_coding	centromere protein I [Source:HGNC Symbol;Acc:HGNC:3968]	X	1	101098218	101163681	-0.2939687270812411	-0.05822329976734379	-2.015151940305	0.044242036983325475	0.8525553718245722	-2.0117903939517	FALSE
ENSG00000138031	109	ADCY3	ADCY3	protein_coding	adenylate cyclase 3 [Source:HGNC Symbol;Acc:HGNC:234]	2	-1	24819169	24919839	-0.23926158415063625	3.803629823083522	-2.0154336432602524	0.04424647503828126	0.8525553718245722	-2.011748312144058	FALSE
ENSG00000142208	207	AKT1	AKT1	protein_coding	AKT serine/threonine kinase 1 [Source:HGNC Symbol;Acc:HGNC:391]	14	-1	104769349	104795751	0.08912619096576258	6.26234674012317	2.0140730883007745	0.04442157490960416	0.8536722701735546	2.0100908443627494	FALSE
ENSG00000206190	57194	ATP10A	ATP10A	protein_coding	ATPase phospholipid transporting 10A (putative) [Source:HGNC Symbol;Acc:HGNC:13542]	15	-1	25677273	25865172	-0.1513616605291368	5.599694605860878	-2.0138811512619457	0.044458011177023755	0.8536722701735546	-2.0097466375603315	FALSE
ENSG00000160201	7307	U2AF1	U2AF1	protein_coding	U2 small nuclear RNA auxiliary factor 1 [Source:HGNC Symbol;Acc:HGNC:12453]	21	-1	43092956	43107587	-0.47815067624589247	1.193215758365357	-2.017308109156448	0.04446955027401406	0.8536722701735546	-2.0096376794341753	FALSE
ENSG00000100519	5706	PSMC6	PSMC6	protein_coding	proteasome 26S subunit, ATPase 6 [Source:HGNC Symbol;Acc:HGNC:9553]	14	1	52707178	52728590	0.07706369370194555	5.817139600655724	2.0126589845876053	0.044528691430195	0.853750967581897	2.009079612191833	FALSE
ENSG00000188385	282973	JAKMIP3	JAKMIP3	protein_coding	Janus kinase and microtubule interacting protein 3 [Source:HGNC Symbol;Acc:HGNC:23523]	10	1	132036336	132184858	0.33196188790450165	-0.562437821044671	2.0118759721916404	0.04459098282268634	0.8538897957564048	2.0084924945174816	FALSE
ENSG00000224614	NA	TNK2-AS1	TNK2-AS1	lncRNA	TNK2 antisense RNA 1 [Source:HGNC Symbol;Acc:HGNC:49093]	3	1	195908076	195913986	0.2387210519845417	0.8271939991074381	2.0114801504958884	0.044672002268757983	0.8543864700255304	2.00772989290404	FALSE
ENSG00000168209	54541	DDIT4	DDIT4	protein_coding	DNA damage inducible transcript 4 [Source:HGNC Symbol;Acc:HGNC:24944]	10	1	72273924	72276036	-0.28731678158356555	3.9325193569229207	-2.0095726928491353	0.04486336764857671	0.856860244022838	-2.00593327356822	FALSE
ENSG00000088325	22974	TPX2	TPX2	protein_coding	TPX2 microtubule nucleation factor [Source:HGNC Symbol;Acc:HGNC:1249]	20	1	31739271	31801805	-0.3260388057285565	1.414382877281504	-2.0072584291102635	0.04508640703405515	0.856860244022838	-2.003847423344496	FALSE
ENSG00000039523	79567	RIPOR1	RIPOR1	protein_coding	RHO family interacting cell polarization regulator 1 [Source:HGNC Symbol;Acc:HGNC:25836]	16	1	67518418	67546788	0.09136307261078347	6.23586526040391	2.0060343764655753	0.0452590512605799	0.856860244022838	2.002238830774957	FALSE
ENSG00000104499	2765	GML	GML	protein_coding	glycosylphosphatidylinositol anchored molecule like [Source:HGNC Symbol;Acc:HGNC:4375]	8	1	142834247	142916506	-0.32651121368093544	-0.019544254819442736	-2.0058180281969675	0.04526330972748123	0.856860244022838	-2.0021992184194692	FALSE
ENSG00000165782	90809	PIP4P1	PIP4P1	protein_coding	phosphatidylinositol-4,5-bisphosphate 4-phosphatase 1 [Source:HGNC Symbol;Acc:HGNC:19299]	14	-1	20457719	20461612	0.06764807587983324	4.522098298448122	2.005599154612334	0.045265521475470215	0.856860244022838	2.002178645929173	FALSE
ENSG00000103248	64779	MTHFSD	MTHFSD	protein_coding	methenyltetrahydrofolate synthetase domain containing [Source:HGNC Symbol;Acc:HGNC:25778]	16	-1	86530178	86555235	-0.09640831527560811	3.5418628213820322	-2.0054048449385675	0.04529445024113296	0.856860244022838	-2.0019096441013104	FALSE
ENSG00000035499	55789	DEPDC1B	DEPDC1B	protein_coding	DEP domain containing 1B [Source:HGNC Symbol;Acc:HGNC:24902]	5	-1	60596912	60700190	-0.2940479645421575	0.05355587181494409	-2.0044356025623773	0.045374646409675944	0.856860244022838	-2.0011646751631416	FALSE
ENSG00000126246	79713	IGFLR1	IGFLR1	protein_coding	IGF like family receptor 1 [Source:HGNC Symbol;Acc:HGNC:23620]	19	-1	35738801	35742453	0.2707424210440479	2.547331181351971	2.0060809104026927	0.045385012638990724	0.856860244022838	2.001068460819181	FALSE
ENSG00000155508	9337	CNOT8	CNOT8	protein_coding	CCR4-NOT transcription complex subunit 8 [Source:HGNC Symbol;Acc:HGNC:9207]	5	1	154857553	154876793	0.06567942428399132	6.898707157697008	2.004290631343062	0.045419487608919576	0.856860244022838	2.0007486139399924	FALSE
ENSG00000120370	92344	GORAB	GORAB	protein_coding	golgin, RAB6 interacting [Source:HGNC Symbol;Acc:HGNC:25676]	1	1	170532129	170553446	0.11483295154964068	3.0592875243122575	2.0041249449408496	0.04542139978088865	0.856860244022838	2.000730879458131	FALSE
ENSG00000181218	92815	HIST3H2A	HIST3H2A	protein_coding	histone cluster 3 H2A [Source:HGNC Symbol;Acc:HGNC:20507]	1	-1	228456979	228457873	0.3715780904157651	0.9640409063613983	2.004589105345649	0.04542282624557395	0.856860244022838	2.0007176500891677	FALSE
ENSG00000274712	NA	AC005332.4	AC005332.4	lncRNA	novel transcript	17	1	68205489	68207493	0.1531379098403436	2.776079896771204	2.0037373941736756	0.04549766545851938	0.856860244022838	2.0000240642142284	FALSE
ENSG00000081791	9812	DELE1	DELE1	protein_coding	DAP3 binding cell death enhancer 1 [Source:HGNC Symbol;Acc:HGNC:28969]	5	1	141923855	141942047	0.06752759897444083	5.35420746921603	2.003482822624963	0.045526529337552864	0.856860244022838	1.9997568199234526	FALSE
ENSG00000188352	54914	FOCAD	FOCAD	protein_coding	focadhesin [Source:HGNC Symbol;Acc:HGNC:23377]	9	1	20658309	20995955	-0.12023123282068848	4.9135576596203405	-2.004339199417512	0.045574734144725765	0.856860244022838	-1.9993108204253154	FALSE
ENSG00000237883	NA	DGUOK-AS1	DGUOK-AS1	lncRNA	DGUOK antisense RNA 1 [Source:HGNC Symbol;Acc:HGNC:43441]	2	-1	73947322	73981441	-0.21261966093268547	0.8152174390878226	-2.0017612092590595	0.045676306535796886	0.8577302550565926	-1.9983723542209417	FALSE
ENSG00000275832	57636	ARHGAP23	ARHGAP23	protein_coding	Rho GTPase activating protein 23 [Source:HGNC Symbol;Acc:HGNC:29293]	17	1	38419280	38512385	-0.26215675107334424	-0.009407606481347216	-1.998199927963833	0.046056294732548124	0.8638200575532695	-1.9948770171591799	FALSE
ENSG00000087589	57091	CASS4	CASS4	protein_coding	Cas scaffold protein family member 4 [Source:HGNC Symbol;Acc:HGNC:15878]	20	1	56412112	56460387	0.1582918084943623	6.698239877325628	1.997246379280163	0.046212772988416875	0.8657081181441233	1.9934447026882516	FALSE
ENSG00000249087	NA	ZNF436-AS1	ZNF436-AS1	lncRNA	ZNF436 antisense RNA 1 [Source:HGNC Symbol;Acc:HGNC:25122]	1	1	23368997	23371839	0.28421979754199256	-0.43184625302075563	1.9959880024968466	0.04628458551102542	0.8659331195648784	1.992788737776046	FALSE
ENSG00000170430	4255	MGMT	MGMT	protein_coding	O-6-methylguanine-DNA methyltransferase [Source:HGNC Symbol;Acc:HGNC:7059]	10	1	129467190	129770983	-0.14761039323833458	4.569768396714808	-1.9950504737065518	0.046471157228468306	0.8659331195648784	-1.9910885118026558	FALSE
ENSG00000228696	51326	ARL17B	ARL17B	protein_coding	ADP ribosylation factor like GTPase 17B [Source:HGNC Symbol;Acc:HGNC:32387]	17	-1	46274784	46361797	0.6913610828344297	4.531864258984976	1.9986407887262563	0.046566574110508935	0.8659331195648784	1.990221198600727	FALSE
ENSG00000115425	55825	PECR	PECR	protein_coding	peroxisomal trans-2-enoyl-CoA reductase [Source:HGNC Symbol;Acc:HGNC:18281]	2	-1	215996329	216082955	-0.1860537824927615	3.2254797240110626	-1.9922329232952614	0.04674485513373209	0.8659331195648784	-1.9886046736480432	FALSE
ENSG00000136270	9238	TBRG4	TBRG4	protein_coding	transforming growth factor beta regulator 4 [Source:HGNC Symbol;Acc:HGNC:17443]	7	-1	45100100	45112047	-0.09362071079256395	3.8327669238214956	-1.9919102670832676	0.0467758408017395	0.8659331195648784	-1.9883242471719296	FALSE
ENSG00000149428	10525	HYOU1	HYOU1	protein_coding	hypoxia up-regulated 1 [Source:HGNC Symbol;Acc:HGNC:16931]	11	-1	119044188	119057227	-0.13333086014520745	5.124986813857929	-1.9912561347881688	0.0468395131058773	0.8659331195648784	-1.9877484904027385	FALSE
ENSG00000169570	285605	DTWD2	DTWD2	protein_coding	DTW domain containing 2 [Source:HGNC Symbol;Acc:HGNC:19334]	5	-1	118836074	118988547	-0.1399500525212809	2.8011301577531778	-1.990501184641163	0.046922927030225416	0.8659331195648784	-1.9869952156956714	FALSE
ENSG00000175701	205251	MTLN	MTLN	protein_coding	mitoregulin [Source:HGNC Symbol;Acc:HGNC:27339]	2	-1	110211529	110245420	0.2382284824170306	0.7105743124205908	1.9899738322900564	0.04695436846204697	0.8659331195648784	1.986711574212579	FALSE
ENSG00000261367	NA	AC012645.2	AC012645.2	lncRNA	novel transcript, antisense to GDPD3	16	1	30107675	30110541	0.312888697744657	0.8674533379791223	1.9902322306575595	0.047002081456247284	0.8659331195648784	1.9862814477347668	FALSE
ENSG00000139132	121512	FGD4	FGD4	protein_coding	FYVE, RhoGEF and PH domain containing 4 [Source:HGNC Symbol;Acc:HGNC:19125]	12	1	32399529	32646050	-0.14552861418966856	7.175446326146623	-1.9900029504247265	0.04702323705113109	0.8659331195648784	-1.9860908503135144	FALSE
ENSG00000273507	NA	AL354809.1	AL354809.1	lncRNA	novel transcript	13	1	39053019	39223238	-0.20265055610540783	0.6697006189296661	-1.989221795636192	0.04703276832729413	0.8659331195648784	-1.9860050036129004	FALSE
ENSG00000239665	NA	AL157392.3	AL157392.3	lncRNA	novel transcript	10	1	13631143	13668445	0.16353426319620423	1.461873418225949	1.9889238427750895	0.047109354843848275	0.8659331195648784	1.9853157316740992	FALSE
ENSG00000189046	121642	ALKBH2	ALKBH2	protein_coding	alkB homolog 2, alpha-ketoglutarate dependent dioxygenase [Source:HGNC Symbol;Acc:HGNC:32487]	12	-1	109088188	109093631	0.16080631647450172	1.7166083515082684	1.9883351794076576	0.047129143041662325	0.8659331195648784	1.9851377928711418	FALSE
ENSG00000197774	197342	EME2	EME2	protein_coding	essential meiotic structure-specific endonuclease subunit 2 [Source:HGNC Symbol;Acc:HGNC:27289]	16	1	1772810	1781708	-0.11984491512970763	3.02703028167658	-1.988103305484926	0.04720342948359518	0.8659331195648784	-1.9844703569657938	FALSE
ENSG00000101189	55257	MRGBP	MRGBP	protein_coding	MRG domain binding protein [Source:HGNC Symbol;Acc:HGNC:15866]	20	1	62796473	62801729	0.10102560349974787	3.1531289327669247	1.9877224617396771	0.04721304693348338	0.8659331195648784	1.9843840123782215	FALSE
ENSG00000256683	59348	ZNF350	ZNF350	protein_coding	zinc finger protein 350 [Source:HGNC Symbol;Acc:HGNC:16656]	19	-1	51964340	51986856	0.08055985333525584	4.4296223187330614	1.9876885103646647	0.047226333738378035	0.8659331195648784	1.984264748988724	FALSE
ENSG00000176024	79898	ZNF613	ZNF613	protein_coding	zinc finger protein 613 [Source:HGNC Symbol;Acc:HGNC:25827]	19	1	51927147	51948759	0.13574482263483034	2.521230359103342	1.9874593605762996	0.04725389655967885	0.8659331195648784	1.9840174329346332	FALSE
ENSG00000173744	3267	AGFG1	AGFG1	protein_coding	ArfGAP with FG repeats 1 [Source:HGNC Symbol;Acc:HGNC:5175]	2	1	227472152	227561214	-0.17456925723950256	7.095668437027047	-1.9873485764755094	0.04729832326877814	0.8659331195648784	-1.983619055616673	FALSE
ENSG00000168961	3965	LGALS9	LGALS9	protein_coding	galectin 9 [Source:HGNC Symbol;Acc:HGNC:6570]	17	1	27629798	27649560	0.1850777931944032	6.68678658549015	1.9873942669946931	0.04737194589261584	0.8659331195648784	1.9829595688441768	FALSE
ENSG00000064199	53340	SPA17	SPA17	protein_coding	sperm autoantigenic protein 17 [Source:HGNC Symbol;Acc:HGNC:11210]	11	1	124673798	124697518	-0.2656320182967479	-0.260496214537867	-1.9859308355537875	0.047403047922123756	0.8659331195648784	-1.9826812262293885	FALSE
ENSG00000140443	3480	IGF1R	IGF1R	protein_coding	insulin like growth factor 1 receptor [Source:HGNC Symbol;Acc:HGNC:5465]	15	1	98648539	98964530	-0.1288960756448354	8.20988756431452	-1.986429357189099	0.04741855373152774	0.8659331195648784	-1.9825425168399806	FALSE
ENSG00000236682	100506922	MAP3K2-DT	MAP3K2-DT	lncRNA	MAP3K2 divergent transcript [Source:HGNC Symbol;Acc:HGNC:54088]	2	1	127388184	127400580	0.3197054173222371	0.8718022841021865	1.9874286306832702	0.04747382802121165	0.8659331195648784	1.9820483630401031	FALSE
ENSG00000170425	136	ADORA2B	ADORA2B	protein_coding	adenosine A2b receptor [Source:HGNC Symbol;Acc:HGNC:264]	17	1	15944917	15975746	-0.22580116690468352	0.64492821793365	-1.9853595059780786	0.047508805670150964	0.8659331195648784	-1.9817359116771358	FALSE
ENSG00000142675	10256	CNKSR1	CNKSR1	protein_coding	connector enhancer of kinase suppressor of Ras 1 [Source:HGNC Symbol;Acc:HGNC:19700]	1	1	26177484	26189884	-0.25947430472142785	0.3959527446649462	-1.9842234405286403	0.047600653620880916	0.866588894734136	-1.9809163641403928	FALSE
ENSG00000172765	23023	TMCC1	TMCC1	protein_coding	transmembrane and coiled-coil domain family 1 [Source:HGNC Symbol;Acc:HGNC:29116]	3	-1	129647792	129893606	0.1513021435335169	8.339945133344965	1.9846690414929786	0.0476599275686809	0.8666508048274436	1.9803881758099358	FALSE
ENSG00000175544	57010	CABP4	CABP4	protein_coding	calcium binding protein 4 [Source:HGNC Symbol;Acc:HGNC:1386]	11	1	67452406	67460313	0.30676287853488904	0.15406102999605736	1.9830675754604372	0.047716701405935806	0.8666671610157731	1.9798827833942663	FALSE
ENSG00000196072	282991	BLOC1S2	BLOC1S2	protein_coding	biogenesis of lysosomal organelles complex 1 subunit 2 [Source:HGNC Symbol;Acc:HGNC:20984]	10	-1	100273280	100286680	0.08006629730845738	5.294146460268611	1.982649634518266	0.047813369564357944	0.8674072225880188	1.9790234193611829	FALSE
ENSG00000272888	NA	LINC01578	LINC01578	lncRNA	long intergenic non-protein coding RNA 1578 [Source:HGNC Symbol;Acc:HGNC:48626]	15	1	92819540	92899701	0.19719974634374815	1.048255988142947	1.9818133179458397	0.04790116698529781	0.8677965788688116	1.9782441792248304	FALSE
ENSG00000255856	NA	AC069503.1	AC069503.1	lncRNA	novel transcript	12	-1	122007434	122020063	0.371162078693279	-0.9079801992546139	1.9809807496979346	0.04794672607121214	0.8677965788688116	1.9778402955292405	FALSE
ENSG00000186185	146909	KIF18B	KIF18B	protein_coding	kinesin family member 18B [Source:HGNC Symbol;Acc:HGNC:27102]	17	-1	44924709	44947773	-0.3676242678197342	0.21367571829370557	-1.9804590072096797	0.048037324613738296	0.8684230094215556	-1.9770380920558202	FALSE
ENSG00000278376	NA	AP004609.3	AP004609.3	lncRNA	novel transcript	11	1	118791254	118793137	0.19442183259081447	0.9268545042031853	1.9792300293231853	0.04816007423778419	0.8695804370029224	1.9759532328797642	FALSE
ENSG00000063587	10838	ZNF275	ZNF275	protein_coding	zinc finger protein 275 [Source:HGNC Symbol;Acc:HGNC:13069]	X	1	153334147	153360110	-0.1369880221295232	3.89747060612629	-1.9788721976327683	0.04822690399385669	0.8695804370029224	-1.975363568928406	FALSE
ENSG00000139718	23067	SETD1B	SETD1B	protein_coding	SET domain containing 1B, histone lysine methyltransferase [Source:HGNC Symbol;Acc:HGNC:29187]	12	1	121804180	121832584	0.08591359311409441	6.98286139493419	1.9785566353804778	0.048269534927439635	0.8695804370029224	1.974987778755421	FALSE
ENSG00000196396	5770	PTPN1	PTPN1	protein_coding	protein tyrosine phosphatase non-receptor type 1 [Source:HGNC Symbol;Acc:HGNC:9642]	20	1	50510321	50585241	-0.09762206113813843	6.702480453234056	-1.9767327970026123	0.04846239939626844	0.870553507527451	-1.973291160925504	FALSE
ENSG00000088854	25943	C20orf194	C20orf194	protein_coding	chromosome 20 open reading frame 194 [Source:HGNC Symbol;Acc:HGNC:17721]	20	-1	3249305	3407625	-0.11330890478620859	5.436193830417629	-1.9766084772458994	0.04850438911073555	0.870553507527451	-1.9729225316946755	FALSE
ENSG00000149346	128710	SLX4IP	SLX4IP	protein_coding	SLX4 interacting protein [Source:HGNC Symbol;Acc:HGNC:16225]	20	1	10435305	10636829	-0.09342369383699545	5.147366249586747	-1.976328769689139	0.048557281101795	0.870553507527451	-1.9724585721949988	FALSE
ENSG00000177359	NA	AC024940.2	AC024940.2	transcribed_unprocessed_pseudogene	ovostatin 2	12	-1	31111652	31201235	0.6713101024092789	0.17190685034213204	1.9779116865143391	0.04865398776314468	0.870553507527451	1.9716113741211163	FALSE
ENSG00000136720	9394	HS6ST1	HS6ST1	protein_coding	heparan sulfate 6-O-sulfotransferase 1 [Source:HGNC Symbol;Acc:HGNC:5201]	2	-1	128236716	128318868	-0.10968074799193506	3.4234982183364813	-1.9751450008399731	0.04865593040522287	0.870553507527451	-1.9715943701104501	FALSE
ENSG00000198363	444	ASPH	ASPH	protein_coding	aspartate beta-hydroxylase [Source:HGNC Symbol;Acc:HGNC:757]	8	-1	61500556	61714640	-0.23819564568385676	6.125091748445321	-1.9755944309272626	0.048660298564006194	0.870553507527451	-1.9715561375533583	FALSE
ENSG00000284697	NA	AC006511.5	AC006511.5	lncRNA	novel transcript	12	1	8082269	8138548	-0.14043177249383065	2.8151808237859037	-1.9735346450401348	0.04884750365908964	0.8709145135876305	-1.9699203160733305	FALSE
ENSG00000168137	55209	SETD5	SETD5	protein_coding	SET domain containing 5 [Source:HGNC Symbol;Acc:HGNC:25566]	3	1	9397615	9479240	-0.05637107687807852	7.3236384786662745	-1.9728404140153537	0.04890598600954192	0.8709145135876305	-1.9694103689150166	FALSE
ENSG00000182487	NA	NCF1B	NCF1B	transcribed_unprocessed_pseudogene	neutrophil cytosolic factor 1B pseudogene [Source:HGNC Symbol;Acc:HGNC:32522]	7	1	73220624	73235945	0.17336004492042	7.391369873265408	1.9739872162118008	0.04891323844242452	0.8709145135876305	1.9693471657297703	FALSE
ENSG00000271949	NA	AC093423.3	AC093423.3	protein_coding	novel transcript, LRRC8C-LRRC8D readthrough	1	1	89633140	89933250	-0.29413579053540767	1.0317359962576391	-1.9739038376851228	0.04893034867406976	0.8709145135876305	-1.9691980853960298	FALSE
ENSG00000121964	79712	GTDC1	GTDC1	protein_coding	glycosyltransferase like domain containing 1 [Source:HGNC Symbol;Acc:HGNC:20887]	2	-1	143938068	144332568	-0.11661365745452823	6.339775624878503	-1.971782366507348	0.04904795253918882	0.8709145135876305	-1.9681745928935734	FALSE
ENSG00000163092	129446	XIRP2	XIRP2	protein_coding	xin actin binding repeat containing 2 [Source:HGNC Symbol;Acc:HGNC:14303]	2	1	166888487	167259753	-0.3560971467113677	-0.7413310256900325	-1.9713540818818942	0.04906857716633104	0.8709145135876305	-1.9679953115376778	FALSE
ENSG00000231889	NA	TRAF3IP2-AS1	TRAF3IP2-AS1	lncRNA	TRAF3IP2 antisense RNA 1 [Source:HGNC Symbol;Acc:HGNC:40005]	6	1	111483511	111598302	-0.10900443641954194	5.020217469404989	-1.9707231506267975	0.049157335477784246	0.8709145135876305	-1.9672244932054321	FALSE
ENSG00000187601	28986	MAGEH1	MAGEH1	protein_coding	MAGE family member H1 [Source:HGNC Symbol;Acc:HGNC:24092]	X	1	55452127	55453566	0.1502651708668017	2.353846140756567	1.9695947917194607	0.04925092548055832	0.8709145135876305	1.9664129782522712	FALSE
ENSG00000224043	NA	CCNT2-AS1	CCNT2-AS1	lncRNA	CCNT2 antisense RNA 1 [Source:HGNC Symbol;Acc:HGNC:40130]	2	-1	134735464	134918710	0.10919806336126525	2.967588674877171	1.9690567627827276	0.0493621285220629	0.8709145135876305	1.9654504218157898	FALSE
ENSG00000163563	4332	MNDA	MNDA	protein_coding	myeloid cell nuclear differentiation antigen [Source:HGNC Symbol;Acc:HGNC:7183]	1	1	158831351	158849506	0.12912442531874113	11.008812568189304	1.9689034855193674	0.049382058250193886	0.8709145135876305	1.9652781054391237	FALSE
ENSG00000115183	85461	TANC1	TANC1	protein_coding	tetratricopeptide repeat, ankyrin repeat and coiled-coil containing 1 [Source:HGNC Symbol;Acc:HGNC:29364]	2	1	158968640	159232659	-0.2971525474635887	-0.438871190431056	-1.968305589704086	0.04940872903815592	0.8709145135876305	-1.9650475957852989	FALSE
ENSG00000143847	8497	PPFIA4	PPFIA4	protein_coding	PTPRF interacting protein alpha 4 [Source:HGNC Symbol;Acc:HGNC:9248]	1	1	203026498	203078740	0.3030899164876142	0.7114115127309689	1.9688890207074379	0.0494859993414547	0.8709145135876305	1.9643803546459018	FALSE
ENSG00000240225	NA	ZNF542P	ZNF542P	transcribed_unprocessed_pseudogene	zinc finger protein 542, pseudogene [Source:HGNC Symbol;Acc:HGNC:25393]	19	1	56368099	56379828	0.18008691114699982	3.1949244998382382	1.9683313663473667	0.049537880155413515	0.8709145135876305	1.9639328459576402	FALSE
ENSG00000123643	206358	SLC36A1	SLC36A1	protein_coding	solute carrier family 36 member 1 [Source:HGNC Symbol;Acc:HGNC:18761]	5	1	151437046	151492379	-0.15608622848834042	5.362069651687983	-1.9678863163324438	0.04953926445544601	0.8709145135876305	-1.9639209107773627	FALSE
ENSG00000211895	NA	IGHA1	IGHA1	IG_C_gene	immunoglobulin heavy constant alpha 1 [Source:HGNC Symbol;Acc:HGNC:5478]	14	-1	105703995	105708665	-0.48064960254169087	8.167918344356279	-1.967874609640093	0.04958432593906794	0.8709145135876305	-1.9635325516365851	FALSE
ENSG00000211793	NA	TRAV9-2	TRAV9-2	TR_V_gene	T cell receptor alpha variable 9-2 [Source:HGNC Symbol;Acc:HGNC:12154]	14	1	21941128	21941657	0.26995572487709757	1.0513370691056507	1.9664786957025653	0.04961976739386819	0.8709145135876305	1.9632273099455448	FALSE
ENSG00000158769	50848	F11R	F11R	protein_coding	F11 receptor [Source:HGNC Symbol;Acc:HGNC:14685]	1	-1	160995211	161021343	0.10636673508763028	5.652441931927619	1.9668841695174346	0.049634996454868505	0.8709145135876305	1.9630962048963765	FALSE
ENSG00000130300	83483	PLVAP	PLVAP	protein_coding	plasmalemma vesicle associated protein [Source:HGNC Symbol;Acc:HGNC:13635]	19	-1	17351450	17377342	0.36444865242925184	3.698267868134854	1.9653457010139421	0.049887410857470914	0.8736561039032916	1.9609280998181853	FALSE
ENSG00000167566	57701	NCKAP5L	NCKAP5L	protein_coding	NCK associated protein 5 like [Source:HGNC Symbol;Acc:HGNC:29321]	12	-1	49791146	49828750	-0.09911949370014916	4.416974581851206	-1.963589802450322	0.04998248877371092	0.8736561039032916	-1.9601138158067992	FALSE
ENSG00000162461	284723	SLC25A34	SLC25A34	protein_coding	solute carrier family 25 member 34 [Source:HGNC Symbol;Acc:HGNC:27653]	1	1	15736258	15741392	0.1942626167274355	1.2648872787554166	1.9633767821558534	0.05001567306196212	0.8736561039032916	1.9598299184589638	FALSE
ENSG00000124659	6903	TBCC	TBCC	protein_coding	tubulin folding cofactor C [Source:HGNC Symbol;Acc:HGNC:11580]	6	-1	42744498	42746103	0.08320505743660611	4.8214011598753554	1.9630967566005353	0.05003548943152579	0.8736561039032916	1.9596604612745434	FALSE
ENSG00000233184	NA	AC093157.1	AC093157.1	lncRNA	novel transcript	1	1	101025844	101090513	-0.16951839463971208	4.0458565423999335	-1.96256799215511	0.05009134565422336	0.8736561039032916	-1.95918311644807	FALSE
ENSG00000158805	92822	ZNF276	ZNF276	protein_coding	zinc finger protein 276 [Source:HGNC Symbol;Acc:HGNC:23330]	16	1	89720400	89740925	-0.07244667111806358	6.430776957685791	-1.962216099273685	0.05014523704902727	0.8736561039032916	-1.958722985706543	FALSE
ENSG00000158481	911	CD1C	CD1C	protein_coding	CD1c molecule [Source:HGNC Symbol;Acc:HGNC:1636]	1	1	158289923	158294774	0.19686133744882595	3.2715729976600323	1.9615188961527954	0.05020368030768141	0.8736561039032916	1.958224458916244	FALSE
ENSG00000169385	6036	RNASE2	RNASE2	protein_coding	ribonuclease A family member 2 [Source:HGNC Symbol;Acc:HGNC:10045]	14	1	20955487	20956436	-0.30452079811809396	4.481821012412595	-1.9624995326242396	0.0502486017659121	0.8736561039032916	-1.9578416049586884	FALSE
ENSG00000106399	6119	RPA3	RPA3	protein_coding	replication protein A3 [Source:HGNC Symbol;Acc:HGNC:10291]	7	-1	7636518	7718607	0.13612441818028964	2.583720698073135	1.9602682051922171	0.05034393743120347	0.8736561039032916	1.957030033248226	FALSE
ENSG00000036565	6570	SLC18A1	SLC18A1	protein_coding	solute carrier family 18 member A1 [Source:HGNC Symbol;Acc:HGNC:10934]	8	-1	20144855	20183206	0.43654295962558787	-1.0183616130905875	1.9606072106676256	0.050354494029369014	0.8736561039032916	1.9569402464587957	FALSE
ENSG00000270872	NA	SRGAP2D	SRGAP2D	unprocessed_pseudogene	SLIT-ROBO Rho GTPase activating protein 2D (pseudogene) [Source:HGNC Symbol;Acc:HGNC:43932]	1	1	143975087	144068350	-0.2554450200812134	0.553366715990405	-1.9589798481539444	0.05054759861171948	0.8744135196943755	-1.9553006154091084	FALSE
ENSG00000273356	NA	LINC02019	LINC02019	lncRNA	long intergenic non-protein coding RNA 2019 [Source:HGNC Symbol;Acc:HGNC:52854]	3	1	50669989	50672048	0.17084384807213215	1.4744127539568688	1.9586952898168353	0.050552060686594555	0.8744135196943755	1.955262790475748	FALSE
ENSG00000100526	1033	CDKN3	CDKN3	protein_coding	cyclin dependent kinase inhibitor 3 [Source:HGNC Symbol;Acc:HGNC:1791]	14	1	54396849	54420218	-0.336932466699942	-0.5351672585338071	-1.9577928247448995	0.05063036331011211	0.8744135196943755	-1.9545994752860423	FALSE
ENSG00000264187	NA	AC055811.2	AC055811.2	protein_coding	novel protein	17	-1	17202649	17237185	0.18113002659241273	1.3811151381913915	1.9579877879302223	0.050643423707417284	0.8744135196943755	1.9544889220246509	FALSE
ENSG00000135643	27345	KCNMB4	KCNMB4	protein_coding	potassium calcium-activated channel subfamily M regulatory beta subunit 4 [Source:HGNC Symbol;Acc:HGNC:6289]	12	1	70366290	70434292	-0.1928931834651224	1.9876228756546175	-1.9580121450451629	0.05068001767811512	0.8744135196943755	-1.954179289641868	FALSE
ENSG00000084092	84273	NOA1	NOA1	protein_coding	nitric oxide associated 1 [Source:HGNC Symbol;Acc:HGNC:28473]	4	-1	56963350	56977606	0.0892743770501685	4.306240988744864	1.9561968586132206	0.05082299392420693	0.8756232105902396	1.9529713179788541	FALSE
ENSG00000181038	124512	METTL23	METTL23	protein_coding	methyltransferase like 23 [Source:HGNC Symbol;Acc:HGNC:26988]	17	1	76726830	76733936	0.11797429803910031	2.6372072508131454	1.9557619013447032	0.05086303350794957	0.8756232105902396	1.952633543461537	FALSE
ENSG00000112592	6908	TBP	TBP	protein_coding	TATA-box binding protein [Source:HGNC Symbol;Acc:HGNC:11588]	6	1	170554302	170572870	0.06940566941090243	4.352934608348394	1.9548306274439278	0.05098247517563918	0.8761165998889842	1.9516272531432997	FALSE
ENSG00000105737	2901	GRIK5	GRIK5	protein_coding	glutamate ionotropic receptor kainate type subunit 5 [Source:HGNC Symbol;Acc:HGNC:4583]	19	-1	41998321	42069498	0.2831164354852316	-0.3802597692672598	1.9536952896046367	0.051100972475522484	0.8761165998889842	1.9506308681556241	FALSE
ENSG00000104974	11024	LILRA1	LILRA1	protein_coding	leukocyte immunoglobulin like receptor A1 [Source:HGNC Symbol;Acc:HGNC:6602]	19	1	54593582	54602381	0.1182184014990888	6.262228946226452	1.9545667784239962	0.05110604668502379	0.8761165998889842	1.9505882448611311	FALSE
ENSG00000162139	10825	NEU3	NEU3	protein_coding	neuraminidase 3 [Source:HGNC Symbol;Acc:HGNC:7760]	11	1	74988279	75018893	-0.11542560523879297	3.9028032046803767	-1.9537914889106995	0.0511176276771021	0.8761165998889842	-1.9504909779481725	FALSE
ENSG00000183172	91689	SMDT1	SMDT1	protein_coding	single-pass membrane protein with aspartate rich tail 1 [Source:HGNC Symbol;Acc:HGNC:25055]	22	1	42079691	42084284	0.13166877005755673	4.252278535213268	1.953109357991294	0.05134042671899712	0.8765466019411675	1.9486233065751613	FALSE
ENSG00000244026	NA	FAM86DP	FAM86DP	transcribed_unprocessed_pseudogene	family with sequence similarity 86 member D, pseudogene [Source:HGNC Symbol;Acc:HGNC:32659]	3	-1	75421552	75435110	0.21588778148013943	1.4871054310313643	1.9530554753843192	0.051378478179215335	0.8765466019411675	1.948305008881746	FALSE
ENSG00000234424	NA	AL353743.4	AL353743.4	unprocessed_pseudogene	kinesin family member 27 (KIF27) pseudogene	9	1	85753306	85786575	-0.2360921550777213	0.45555020019260944	-1.9510798307881878	0.051455985407203315	0.8765466019411675	-1.947657276405241	FALSE
ENSG00000144867	58477	SRPRB	SRPRB	protein_coding	SRP receptor subunit beta [Source:HGNC Symbol;Acc:HGNC:24085]	3	1	133784023	133825772	-0.11755018815573992	3.816217338279028	-1.9494522584499705	0.05161665036687202	0.8765466019411675	-1.9463171864996773	FALSE
ENSG00000198648	27347	STK39	STK39	protein_coding	serine/threonine kinase 39 [Source:HGNC Symbol;Acc:HGNC:17717]	2	-1	167954020	168247595	-0.11326859052233473	5.382050540144212	-1.9489805755381595	0.05171102430201861	0.8765466019411675	-1.9455316498409445	FALSE
ENSG00000117650	4751	NEK2	NEK2	protein_coding	NIMA related kinase 2 [Source:HGNC Symbol;Acc:HGNC:7745]	1	-1	211658657	211675630	-0.4085281464018543	-0.7820888765979055	-1.948562678944344	0.05172006986426709	0.8765466019411675	-1.945456420663717	FALSE
ENSG00000286215	NA	AL356534.1	AL356534.1	transcribed_processed_pseudogene	vimentin 2, pseudogene	6	-1	126304223	127213609	-0.3669498584732756	-0.711001943731603	-1.9473019566789005	0.051896993694718174	0.8765466019411675	-1.9439872080878096	FALSE
ENSG00000245888	400512	NSMCE1-DT	NSMCE1-DT	lncRNA	NSMCE1 divergent transcript [Source:HGNC Symbol;Acc:HGNC:51368]	16	1	27268205	27290492	-0.20814751356246974	2.353563701741079	-1.9478701728199193	0.051898363754296115	0.8765466019411675	-1.9439758471874293	FALSE
ENSG00000211945	NA	IGHV1-18	IGHV1-18	IG_V_gene	immunoglobulin heavy variable 1-18 [Source:HGNC Symbol;Acc:HGNC:5549]	14	-1	106184901	106185394	-0.45165551943845195	1.9257570102445116	-1.947068926886651	0.05191762848624161	0.8765466019411675	-1.9438161254410071	FALSE
ENSG00000184371	1435	CSF1	CSF1	protein_coding	colony stimulating factor 1 [Source:HGNC Symbol;Acc:HGNC:2432]	1	1	109910242	109930992	0.1760011108770314	3.525317571849956	1.947200426294167	0.051975108469807046	0.8765466019411675	1.9433398597807316	FALSE
ENSG00000108984	5608	MAP2K6	MAP2K6	protein_coding	mitogen-activated protein kinase kinase 6 [Source:HGNC Symbol;Acc:HGNC:6846]	17	1	69414697	69553865	-0.17584951932146886	5.861823928507354	-1.9460591895057124	0.05207135668731798	0.8765466019411675	-1.942543355281524	FALSE
ENSG00000034053	321	APBA2	APBA2	protein_coding	amyloid beta precursor protein binding family A member 2 [Source:HGNC Symbol;Acc:HGNC:579]	15	1	28884483	29118315	-0.1807357277838122	5.4988469910297	-1.9477919068403744	0.052127277413459155	0.8765466019411675	-1.9420811473528172	FALSE
ENSG00000206199	389161	ANKUB1	ANKUB1	protein_coding	ankyrin repeat and ubiquitin domain containing 1 [Source:HGNC Symbol;Acc:HGNC:29642]	3	-1	149761100	149968385	0.1849083092773971	2.3758763888617835	1.9454601385636496	0.052149312494945435	0.8765466019411675	1.9418991321898469	FALSE
ENSG00000112511	5252	PHF1	PHF1	protein_coding	PHD finger protein 1 [Source:HGNC Symbol;Acc:HGNC:8919]	6	1	33410399	33416453	0.0980430956669629	5.305091870222655	1.9438835369854144	0.05230267941848976	0.8765466019411675	1.9406340625985559	FALSE
ENSG00000146373	154214	RNF217	RNF217	protein_coding	ring finger protein 217 [Source:HGNC Symbol;Acc:HGNC:21487]	6	1	124962545	125092633	-0.14299774832258594	3.21882627352178	-1.9440882503552266	0.05231334899798421	0.8765466019411675	-1.9405461684700993	FALSE
ENSG00000183723	146223	CMTM4	CMTM4	protein_coding	CKLF like MARVEL transmembrane domain containing 4 [Source:HGNC Symbol;Acc:HGNC:19175]	16	-1	66614750	66696707	-0.13373972954810398	2.7643398408233484	-1.942703531798426	0.052446760062895684	0.8765466019411675	-1.939448415038689	FALSE
ENSG00000133216	2048	EPHB2	EPHB2	protein_coding	EPH receptor B2 [Source:HGNC Symbol;Acc:HGNC:3393]	1	1	22710839	22921500	-0.23420868359254188	2.3823671902289356	-1.9426070449450634	0.05253179870339469	0.8765466019411675	-1.9387499048117736	FALSE
ENSG00000164683	23462	HEY1	HEY1	protein_coding	hes related family bHLH transcription factor with YRPW motif 1 [Source:HGNC Symbol;Acc:HGNC:4880]	8	-1	79764010	79767857	0.4211740638390278	0.3149067115802723	1.9426771424691494	0.05253557551406569	0.8765466019411675	1.9387189038938808	FALSE
ENSG00000132466	26057	ANKRD17	ANKRD17	protein_coding	ankyrin repeat domain 17 [Source:HGNC Symbol;Acc:HGNC:23575]	4	-1	73073376	73258798	-0.06525451013661154	7.229044993763805	-1.9417442424743283	0.05257755685945459	0.8765466019411675	-1.9383744368928468	FALSE
ENSG00000085377	5550	PREP	PREP	protein_coding	prolyl endopeptidase [Source:HGNC Symbol;Acc:HGNC:9358]	6	-1	105273220	105454062	-0.06788415041789442	5.270749773768295	-1.9407594213537995	0.05266490140885778	0.8765466019411675	-1.937658490112326	FALSE
ENSG00000211652	NA	IGLV7-43	IGLV7-43	IG_V_gene	immunoglobulin lambda variable 7-43 [Source:HGNC Symbol;Acc:HGNC:5929]	22	1	22395018	22395489	-0.5808107797579499	0.22156144986581439	-1.9407981683752502	0.05267139647333139	0.8765466019411675	-1.9376052909526502	FALSE
ENSG00000258388	NA	PPT2-EGFL8	PPT2-EGFL8	protein_coding	PPT2-EGFL8 readthrough (NMD candidate) [Source:HGNC Symbol;Acc:HGNC:48343]	6	1	32153845	32171978	0.29335929495613566	-0.4004287595428735	1.9405432841083283	0.052685330689651165	0.8765466019411675	1.9374911783899815	FALSE
ENSG00000084112	54434	SSH1	SSH1	protein_coding	slingshot protein phosphatase 1 [Source:HGNC Symbol;Acc:HGNC:30579]	12	-1	108778191	108857590	-0.12361930427087486	6.2732710366586835	-1.9405158044975674	0.05272781927445874	0.8765466019411675	-1.9371433789801686	FALSE
ENSG00000140451	80119	PIF1	PIF1	protein_coding	PIF1 5'-to-3' DNA helicase [Source:HGNC Symbol;Acc:HGNC:26220]	15	-1	64815632	64825668	-0.3209828728774507	-0.572274980091155	-1.9400826564081204	0.052746065625625074	0.8765466019411675	-1.9369940914593398	FALSE
ENSG00000133639	694	BTG1	BTG1	protein_coding	BTG anti-proliferation factor 1 [Source:HGNC Symbol;Acc:HGNC:1130]	12	-1	92140278	92145846	0.0870655495011281	9.075372719392728	1.9404860504141945	0.05275372066089974	0.8765466019411675	1.9369314725437279	FALSE
ENSG00000075420	64778	FNDC3B	FNDC3B	protein_coding	fibronectin type III domain containing 3B [Source:HGNC Symbol;Acc:HGNC:24670]	3	1	172039578	172401669	-0.12126502228997538	8.674349759974376	-1.9400935207030596	0.05278675271547718	0.8765466019411675	-1.9366613542579316	FALSE
ENSG00000146834	56257	MEPCE	MEPCE	protein_coding	methylphosphate capping enzyme [Source:HGNC Symbol;Acc:HGNC:20247]	7	1	100428790	100434118	0.08253713973804722	5.573783233807468	1.9402629232084627	0.05281477353389062	0.8765466019411675	1.9364323258776601	FALSE
ENSG00000023608	6617	SNAPC1	SNAPC1	protein_coding	small nuclear RNA activating complex polypeptide 1 [Source:HGNC Symbol;Acc:HGNC:11134]	14	1	61762420	61796428	-0.14845493415752764	1.8144299964599415	-1.9398319104843988	0.05281618550269283	0.8765466019411675	-1.9364207878272857	FALSE
ENSG00000113369	57561	ARRDC3	ARRDC3	protein_coding	arrestin domain containing 3 [Source:HGNC Symbol;Acc:HGNC:29263]	5	-1	91368631	91383317	0.21147061577009652	7.4954065447551645	1.938460978975873	0.05299115612464478	0.8765466019411675	1.9349929882474706	FALSE
ENSG00000130338	56995	TULP4	TULP4	protein_coding	TUB like protein 4 [Source:HGNC Symbol;Acc:HGNC:15530]	6	1	158232236	158511828	-0.0987636061415289	4.928439290495273	-1.9381328892797887	0.05300579408900423	0.8765466019411675	-1.9348737178284554	FALSE
ENSG00000075213	10371	SEMA3A	SEMA3A	protein_coding	semaphorin 3A [Source:HGNC Symbol;Acc:HGNC:10723]	7	-1	83955777	84492724	0.3328402247984583	-0.34603544890846794	1.938055910295028	0.05302965122306363	0.8765466019411675	1.9346793884010896	FALSE
ENSG00000100162	79019	CENPM	CENPM	protein_coding	centromere protein M [Source:HGNC Symbol;Acc:HGNC:18352]	22	-1	41938737	41947152	-0.38380812014182	-0.7416573780374434	-1.9373731290434533	0.05306356334740649	0.8765466019411675	-1.934403281246212	FALSE
ENSG00000013374	51667	NUB1	NUB1	protein_coding	negative regulator of ubiquitin like proteins 1 [Source:HGNC Symbol;Acc:HGNC:17623]	7	1	151341699	151378449	0.13507206246504655	6.809294643424548	1.9376163338944705	0.05306831892363805	0.8765466019411675	1.9343645738841893	FALSE
ENSG00000012822	57658	CALCOCO1	CALCOCO1	protein_coding	calcium binding and coiled-coil domain 1 [Source:HGNC Symbol;Acc:HGNC:29306]	12	-1	53708517	53727745	0.06365714367245712	7.108220465100079	1.9365915849463298	0.05322465594888636	0.8765466019411675	1.9330937007484135	FALSE
ENSG00000180448	23526	ARHGAP45	ARHGAP45	protein_coding	Rho GTPase activating protein 45 [Source:HGNC Symbol;Acc:HGNC:17102]	19	1	1065923	1086628	0.06636631255704373	8.749058265308216	1.9365209635089393	0.05323820291410028	0.8765466019411675	1.9329837235304006	FALSE
ENSG00000176715	197322	ACSF3	ACSF3	protein_coding	acyl-CoA synthetase family member 3 [Source:HGNC Symbol;Acc:HGNC:27288]	16	1	89088375	89164121	-0.07295608969272216	5.044006675144809	-1.9354222561334746	0.053333678923607006	0.8765466019411675	-1.9322092907070891	FALSE
ENSG00000267748	NA	AC011479.1	AC011479.1	protein_coding	novel protein	19	1	38289151	38304910	0.2759832380355989	-0.11137613775952272	1.935178988958298	0.05333825069985168	0.8765466019411675	1.9321722368025955	FALSE
ENSG00000189419	NA	SPATA41	SPATA41	lncRNA	spermatogenesis associated 41 [Source:HGNC Symbol;Acc:HGNC:48613]	15	-1	100344047	100350725	0.2703172721053943	-0.4587458746528516	1.9349647598891742	0.05336608060432615	0.8765466019411675	1.9319467347146286	FALSE
ENSG00000111728	6489	ST8SIA1	ST8SIA1	protein_coding	ST8 alpha-N-acetyl-neuraminide alpha-2,8-sialyltransferase 1 [Source:HGNC Symbol;Acc:HGNC:10869]	12	-1	22063773	22437041	0.22649716075902981	3.3727756471639903	1.9355972210343606	0.053393229931333774	0.8765466019411675	1.9317268418841247	FALSE
ENSG00000105072	84167	C19orf44	C19orf44	protein_coding	chromosome 19 open reading frame 44 [Source:HGNC Symbol;Acc:HGNC:26141]	19	1	16496394	16521352	0.1401174641504217	1.5955259862266744	1.9335542787695925	0.05353912060822075	0.8765466019411675	1.930546813854554	FALSE
ENSG00000049541	5982	RFC2	RFC2	protein_coding	replication factor C subunit 2 [Source:HGNC Symbol;Acc:HGNC:9970]	7	-1	74231499	74254458	0.09066396763330165	3.7991266720952144	1.9330261365799088	0.05364291794271376	0.8765466019411675	1.9297088890825578	FALSE
ENSG00000261373	100128881	VPS9D1-AS1	VPS9D1-AS1	lncRNA	VPS9D1 antisense RNA 1 [Source:HGNC Symbol;Acc:HGNC:48915]	16	1	89711856	89718165	-0.19629199061879976	0.6904826218511142	-1.9323576548518684	0.05369164507691085	0.8765466019411675	-1.9293159963954565	FALSE
ENSG00000168101	84309	NUDT16L1	NUDT16L1	protein_coding	nudix hydrolase 16 like 1 [Source:HGNC Symbol;Acc:HGNC:28154]	16	1	4693694	4695859	0.11896509140899081	2.810027088336572	1.932182882720911	0.05372364825097646	0.8765466019411675	1.92905811293519	FALSE
ENSG00000153250	5937	RBMS1	RBMS1	protein_coding	RNA binding motif single stranded interacting protein 1 [Source:HGNC Symbol;Acc:HGNC:9907]	2	-1	160272151	160493807	-0.08273848014388463	7.816069723187795	-1.9320559268933584	0.053759415538344936	0.8765466019411675	-1.9287700497569804	FALSE
ENSG00000134851	55858	TMEM165	TMEM165	protein_coding	transmembrane protein 165 [Source:HGNC Symbol;Acc:HGNC:30760]	4	1	55395957	55453397	-0.10748831806077774	6.782196805588779	-1.931679426384762	0.05383375524983134	0.8765466019411675	-1.9281718428506396	FALSE
ENSG00000083168	7994	KAT6A	KAT6A	protein_coding	lysine acetyltransferase 6A [Source:HGNC Symbol;Acc:HGNC:13013]	8	-1	41929479	42051994	-0.0786156741451105	8.675471576978884	-1.9315952228524098	0.053847602161897004	0.8765466019411675	-1.928060493831732	FALSE
ENSG00000150967	23457	ABCB9	ABCB9	protein_coding	ATP binding cassette subfamily B member 9 [Source:HGNC Symbol;Acc:HGNC:50]	12	-1	122920951	122981649	-0.172344372112897	2.1201186747227236	-1.9311159950715922	0.053861054249200443	0.8765466019411675	-1.927952342657523	FALSE
ENSG00000117632	3925	STMN1	STMN1	protein_coding	stathmin 1 [Source:HGNC Symbol;Acc:HGNC:6510]	1	-1	25884181	25906991	-0.19060937065002737	4.003631031767312	-1.9307630041282655	0.05390208399368025	0.8765466019411675	-1.927622613725214	FALSE
ENSG00000104763	427	ASAH1	ASAH1	protein_coding	N-acylsphingosine amidohydrolase 1 [Source:HGNC Symbol;Acc:HGNC:735]	8	-1	18055992	18084998	0.12375468112792554	8.542380870798908	1.9315214313207048	0.05391176959911506	0.8765466019411675	1.9275448074847028	FALSE
ENSG00000246089	NA	AC016065.1	AC016065.1	lncRNA	novel transcript	8	-1	6403551	6407142	-0.24960410648202025	-0.10424302156100825	-1.9289635478753067	0.05412034467693637	0.8772104822564463	-1.9258721100362952	FALSE
ENSG00000259071	NA	AL359397.2	AL359397.2	lncRNA	novel transcript	14	-1	50326526	50327909	-0.17915399319120368	1.0352438514017768	-1.9282629118932957	0.05419451731752024	0.8772104822564463	-1.9252785686978597	FALSE
ENSG00000120725	64374	SIL1	SIL1	protein_coding	SIL1 nucleotide exchange factor [Source:HGNC Symbol;Acc:HGNC:24624]	5	-1	138946724	139293557	-0.11401295388873667	5.039146288779248	-1.928442719930494	0.05421500570819407	0.8772104822564463	-1.9251147368076102	FALSE
ENSG00000137496	10068	IL18BP	IL18BP	protein_coding	interleukin 18 binding protein [Source:HGNC Symbol;Acc:HGNC:5987]	11	1	71998613	72005715	0.11049588415251188	3.832895455518479	1.9278820798233323	0.05425924067745683	0.8772104822564463	1.924761195595538	FALSE
ENSG00000111252	10019	SH2B3	SH2B3	protein_coding	SH2B adaptor protein 3 [Source:HGNC Symbol;Acc:HGNC:29605]	12	1	111405948	111451623	0.09675806596997116	7.112483726167349	1.9278616366587715	0.054292065962569955	0.8772104822564463	1.9244989999516395	FALSE
ENSG00000249173	NA	LINC01093	LINC01093	lncRNA	long intergenic non-protein coding RNA 1093 [Source:HGNC Symbol;Acc:HGNC:49218]	4	-1	184892858	184899553	-0.3971095738314785	-0.6795638179162812	-1.9279260623306067	0.05433163020580525	0.8772104822564463	-1.9241831518549395	FALSE
ENSG00000101160	1522	CTSZ	CTSZ	protein_coding	cathepsin Z [Source:HGNC Symbol;Acc:HGNC:2547]	20	-1	58995185	59007254	0.09108268965414545	8.315862785722551	1.9277496411268444	0.0543484800108597	0.8772104822564463	1.9240486952534441	FALSE
ENSG00000245532	283131	NEAT1	NEAT1	lncRNA	nuclear paraspeckle assembly transcript 1 [Source:HGNC Symbol;Acc:HGNC:30815]	11	1	65422774	65445540	-0.1501385329252809	11.839259073808893	-1.9266042754946702	0.05447110953946649	0.8775930661309196	-1.9230711930732063	FALSE
ENSG00000273749	23191	CYFIP1	CYFIP1	protein_coding	cytoplasmic FMR1 interacting protein 1 [Source:HGNC Symbol;Acc:HGNC:13759]	15	-1	22867052	22981063	-0.11580258407831945	5.160953725514809	-1.9262176538973326	0.054485340898979794	0.8775930661309196	-1.9229578712523927	FALSE
ENSG00000260238	100527963	PMF1-BGLAP	PMF1-BGLAP	protein_coding	PMF1-BGLAP readthrough [Source:HGNC Symbol;Acc:HGNC:42953]	1	1	156212982	156243332	0.20892447557280835	0.7093853877600228	1.9249546791860688	0.05461893630863461	0.877926316328413	1.9218952764810093	FALSE
ENSG00000135930	9470	EIF4E2	EIF4E2	protein_coding	eukaryotic translation initiation factor 4E family member 2 [Source:HGNC Symbol;Acc:HGNC:3293]	2	1	232550674	232583644	0.05341231027118365	6.134765036804821	1.9251842527059861	0.054619231207331476	0.877926316328413	1.9218929333069503	FALSE
ENSG00000254420	NA	AP003086.1	AP003086.1	lncRNA	novel transcript	11	1	78324758	78444049	-0.44071871263711504	3.156051429438477	-1.9252876801667458	0.05474119532726377	0.8782469051111318	-1.9209247474053264	FALSE
ENSG00000234336	NA	JAZF1-AS1	JAZF1-AS1	lncRNA	JAZF1 antisense RNA 1 [Source:HGNC Symbol;Acc:HGNC:41218]	7	1	28180322	28243917	-0.20975948224476848	1.0281841364060387	-1.9236421086799225	0.05481802109562786	0.8782469051111318	-1.9203158056983336	FALSE
ENSG00000176371	54993	ZSCAN2	ZSCAN2	protein_coding	zinc finger and SCAN domain containing 2 [Source:HGNC Symbol;Acc:HGNC:20994]	15	1	84600986	84627796	0.10655048801628464	2.4834428624438725	1.9226068882405694	0.054900437245901115	0.8782469051111318	1.919663343825687	FALSE
ENSG00000038382	7204	TRIO	TRIO	protein_coding	trio Rho guanine nucleotide exchange factor [Source:HGNC Symbol;Acc:HGNC:12303]	5	1	14143342	14532128	-0.108344101360208	5.685722465762978	-1.9227466886644795	0.054911276028281004	0.8782469051111318	-1.9195775974867406	FALSE
ENSG00000168386	11259	FILIP1L	FILIP1L	protein_coding	filamin A interacting protein 1 like [Source:HGNC Symbol;Acc:HGNC:24589]	3	-1	99830141	100114513	-0.2607076814138268	0.06396095093804997	-1.9218288041139986	0.055001827703206246	0.8782469051111318	-1.918861787971617	FALSE
ENSG00000112685	55770	EXOC2	EXOC2	protein_coding	exocyst complex component 2 [Source:HGNC Symbol;Acc:HGNC:24968]	6	-1	485154	693139	-0.07879737145213817	5.8093491873098895	-1.9219082420991587	0.05505892574116746	0.8782469051111318	-1.918410933852038	FALSE
ENSG00000162413	9903	KLHL21	KLHL21	protein_coding	kelch like family member 21 [Source:HGNC Symbol;Acc:HGNC:29041]	1	-1	6590724	6614607	0.08159220162799308	5.6335332946092445	1.9210075958203923	0.0551648819204472	0.8782469051111318	1.917575320759052	FALSE
ENSG00000269982	NA	AC018809.2	AC018809.2	lncRNA	novel transcript, antisense to TMEM111	3	1	9958717	9962539	0.31851337973939586	-0.5549074233084326	1.9204137744613399	0.05518821585719537	0.8782469051111318	1.9173914797215377	FALSE
ENSG00000221946	53822	FXYD7	FXYD7	protein_coding	FXYD domain containing ion transport regulator 7 [Source:HGNC Symbol;Acc:HGNC:4034]	19	1	35143250	35154301	-0.333032294036097	-0.21989860836425495	-1.9203795679409958	0.055197607199148735	0.8782469051111318	-1.917317506461714	FALSE
ENSG00000179094	5187	PER1	PER1	protein_coding	period circadian regulator 1 [Source:HGNC Symbol;Acc:HGNC:8845]	17	-1	8140472	8156506	-0.302652084547292	4.107481269048247	-1.9202352167291972	0.05521870310098152	0.8782469051111318	-1.9171513775442715	FALSE
ENSG00000249835	NA	VCAN-AS1	VCAN-AS1	lncRNA	VCAN antisense RNA 1 [Source:HGNC Symbol;Acc:HGNC:40163]	5	-1	83531352	83581320	-0.2769894601375298	1.4907812906236966	-1.9204117446979359	0.05526200627867092	0.8782469051111318	-1.9168105333885166	FALSE
ENSG00000106070	2887	GRB10	GRB10	protein_coding	growth factor receptor bound protein 10 [Source:HGNC Symbol;Acc:HGNC:4564]	7	-1	50590063	50793462	-0.33503955181738654	4.653399249507291	-1.9198284033944775	0.05535699885563444	0.8788560995391462	-1.9160636152652153	FALSE
ENSG00000163687	1776	DNASE1L3	DNASE1L3	protein_coding	deoxyribonuclease 1 like 3 [Source:HGNC Symbol;Acc:HGNC:2959]	3	-1	58192257	58214697	0.3890112521210052	0.04217347142371191	1.9183252527550163	0.05544896123557036	0.8792254058572004	1.9153415402320684	FALSE
ENSG00000108666	64149	C17orf75	C17orf75	protein_coding	chromosome 17 open reading frame 75 [Source:HGNC Symbol;Acc:HGNC:30173]	17	-1	32324565	32350023	-0.11334143523170281	2.742854012996257	-1.9176934267462522	0.055522818223727295	0.8792254058572004	-1.9147623482946117	FALSE
ENSG00000165671	64324	NSD1	NSD1	protein_coding	nuclear receptor binding SET domain protein 1 [Source:HGNC Symbol;Acc:HGNC:14234]	5	1	177133025	177300215	-0.06655699553372596	7.204846224861272	-1.9175251442627543	0.055570831404900926	0.8792254058572004	-1.9143861696254532	FALSE
ENSG00000117791	54996	MARC2	MARC2	protein_coding	mitochondrial amidoxime reducing component 2 [Source:HGNC Symbol;Acc:HGNC:26064]	1	1	220748225	220784815	-0.2852702838483001	-0.28484417029589987	-1.917324679341506	0.055623334266059164	0.8792254058572004	-1.9139751245935623	FALSE
ENSG00000272750	NA	AL592148.3	AL592148.3	lncRNA	novel transcript, antisense to MIA3	1	-1	222658867	222661512	0.2444272413694282	-0.00954969732556345	1.916694242378251	0.0556636805203901	0.8792254058572004	1.91365947326008	FALSE
ENSG00000270207	NA	AC077690.1	AC077690.1	lncRNA	novel transcript, antisense to GRM7	3	-1	7606890	7790482	-0.2510007946652393	0.46721933115671493	-1.9159059093094322	0.05578227527097049	0.8795935814092168	-1.9127327424315685	FALSE
ENSG00000177707	25945	NECTIN3	NECTIN3	protein_coding	nectin cell adhesion molecule 3 [Source:HGNC Symbol;Acc:HGNC:17664]	3	1	111070071	111275563	0.2328280640487294	1.1966882080179229	1.915744565080002	0.05580040513871893	0.8795935814092168	1.9125912155034874	FALSE
ENSG00000233621	NA	LINC01137	LINC01137	lncRNA	long intergenic non-protein coding RNA 1137 [Source:HGNC Symbol;Acc:HGNC:49453]	1	-1	37350934	37474411	-0.13249587798391627	1.9906540721323878	-1.9152191658549371	0.055864798250416486	0.8797146047332083	-1.9120888538954892	FALSE
ENSG00000074800	2023	ENO1	ENO1	protein_coding	enolase 1 [Source:HGNC Symbol;Acc:HGNC:3350]	1	-1	8861000	8879190	-0.12243146468390798	7.811957950853727	-1.9146065352887758	0.05598312904342461	0.8804069164035748	-1.9111669546734766	FALSE
ENSG00000110075	55291	PPP6R3	PPP6R3	protein_coding	protein phosphatase 6 regulatory subunit 3 [Source:HGNC Symbol;Acc:HGNC:1173]	11	1	68460731	68615334	-0.058841521057736657	7.817727879636435	-1.91434615445045	0.05602228266973943	0.8804069164035748	-1.9108622713930248	FALSE
ENSG00000261644	NA	AC007728.2	AC007728.2	lncRNA	novel transcript, antisense to CYLD and NOD2	16	-1	50727417	50742815	0.10958677468552214	4.218712224343203	1.9129765755850134	0.0561663406200386	0.8809580492602769	1.9097427744223523	FALSE
ENSG00000159714	29800	ZDHHC1	ZDHHC1	protein_coding	zinc finger DHHC-type containing 1 [Source:HGNC Symbol;Acc:HGNC:17916]	16	-1	67394152	67416833	0.29844772426188637	0.3958263732172756	1.9126578938153886	0.056170943892619035	0.8809580492602769	1.9097070411074122	FALSE
ENSG00000213988	7643	ZNF90	ZNF90	protein_coding	zinc finger protein 90 [Source:HGNC Symbol;Acc:HGNC:13165]	19	1	20077994	20127076	-0.21268734940764045	1.8456876224404006	-1.9117441391921084	0.05635352889271115	0.8825820109490394	-1.9082916711621638	FALSE
ENSG00000131467	10197	PSME3	PSME3	protein_coding	proteasome activator subunit 3 [Source:HGNC Symbol;Acc:HGNC:9570]	17	1	42824385	42843760	0.06889438568163353	6.551402861718304	1.9111643780198246	0.056438279508830964	0.8825820109490394	1.9076359948009383	FALSE
ENSG00000167173	56905	C15orf39	C15orf39	protein_coding	chromosome 15 open reading frame 39 [Source:HGNC Symbol;Acc:HGNC:24497]	15	1	75195643	75212169	0.11491276703381814	6.858508828962736	1.9098510474262127	0.056591300910789746	0.8825820109490394	1.9064542119048928	FALSE
ENSG00000164120	3248	HPGD	HPGD	protein_coding	15-hydroxyprostaglandin dehydrogenase [Source:HGNC Symbol;Acc:HGNC:5154]	4	-1	174490175	174523154	-0.30604344510136805	3.0624319485256604	-1.9096783079096753	0.05664780444720777	0.8825820109490394	-1.9060185079154859	FALSE
ENSG00000177138	171483	FAM9B	FAM9B	protein_coding	family with sequence similarity 9 member B [Source:HGNC Symbol;Acc:HGNC:18404]	X	-1	9024232	9295682	0.28527952274578716	0.9367851318559729	1.9097973023982886	0.056687029334570475	0.8825820109490394	1.9057162538299712	FALSE
ENSG00000131558	60412	EXOC4	EXOC4	protein_coding	exocyst complex component 4 [Source:HGNC Symbol;Acc:HGNC:30389]	7	1	133253073	134066589	-0.07622189039543681	7.060862668767291	-1.9091071429839148	0.056687174671077846	0.8825820109490394	-1.9057151342383212	FALSE
ENSG00000154856	147495	APCDD1	APCDD1	protein_coding	APC down-regulated 1 [Source:HGNC Symbol;Acc:HGNC:15718]	18	1	10454635	10489949	-0.2995224643841562	0.4332894559061545	-1.9092112378268251	0.05669603458826686	0.8825820109490394	-1.9056468868731962	FALSE
ENSG00000126003	5326	PLAGL2	PLAGL2	protein_coding	PLAG1 like zinc finger 2 [Source:HGNC Symbol;Acc:HGNC:9047]	20	-1	32192504	32207743	0.11568377700506272	5.58489743084631	1.9085781093903451	0.056729692793255904	0.8825820109490394	1.9053877007869462	FALSE
ENSG00000118369	57558	USP35	USP35	protein_coding	ubiquitin specific peptidase 35 [Source:HGNC Symbol;Acc:HGNC:20061]	11	1	78188812	78215232	-0.12196991123714085	2.191451554465545	-1.907142417114342	0.056899416010819055	0.8843355127693531	-1.9040826878610246	FALSE
ENSG00000137710	5962	RDX	RDX	protein_coding	radixin [Source:HGNC Symbol;Acc:HGNC:9944]	11	-1	109864295	110296712	-0.07686139653498003	4.718393095828613	-1.9066883905997654	0.05696399420744855	0.8844529671188532	-1.9035869924163116	FALSE
ENSG00000172375	9854	C2CD2L	C2CD2L	protein_coding	C2CD2 like [Source:HGNC Symbol;Acc:HGNC:29000]	11	1	119102198	119118544	0.09161498194012552	5.148229317180986	1.9068897028117633	0.05708112261081413	0.8853852928163379	1.9026891188248611	FALSE
ENSG00000180776	253832	ZDHHC20	ZDHHC20	protein_coding	zinc finger DHHC-type containing 20 [Source:HGNC Symbol;Acc:HGNC:20749]	13	-1	21372573	21459370	-0.16111040152660916	7.68416302692217	-1.9055028760462318	0.05714646671555242	0.8855133318930405	-1.9021888750050227	FALSE
ENSG00000171456	171023	ASXL1	ASXL1	protein_coding	ASXL transcriptional regulator 1 [Source:HGNC Symbol;Acc:HGNC:18318]	20	1	32358330	32439319	-0.07510276633179558	5.926074252125316	-1.9031767909679072	0.0574177367181394	0.8874492804588855	-1.9001172326155373	FALSE
ENSG00000087586	6790	AURKA	AURKA	protein_coding	aurora kinase A [Source:HGNC Symbol;Acc:HGNC:11393]	20	-1	56369389	56392337	-0.19717415393462723	1.3583881467016214	-1.9031451314054806	0.05742679274875576	0.8874492804588855	-1.9000482137809858	FALSE
ENSG00000232528	NA	AL109809.1	AL109809.1	transcribed_unitary_pseudogene	pseudogene similar to F830045P16Rik	20	-1	1767957	1779995	-0.15825655539849492	3.234251537021909	-1.9038478411268285	0.05744304542458391	0.8874492804588855	-1.8999243697614254	FALSE
ENSG00000101558	9218	VAPA	VAPA	protein_coding	VAMP associated protein A [Source:HGNC Symbol;Acc:HGNC:12648]	18	1	9914002	9960021	-0.11611400658684978	7.431885590203674	-1.9028165105030679	0.057551862412551676	0.8882457093344169	-1.8990959432294197	FALSE
ENSG00000132561	4147	MATN2	MATN2	protein_coding	matrilin 2 [Source:HGNC Symbol;Acc:HGNC:6908]	8	1	97868840	98036724	-0.35356147909055524	-0.5844164911848951	-1.9018796206901052	0.05762307805447031	0.8884607989094324	-1.8985544814947442	FALSE
ENSG00000225062	NA	CATIP-AS1	CATIP-AS1	lncRNA	CATIP antisense RNA 1 [Source:HGNC Symbol;Acc:HGNC:41080]	2	-1	218366665	218367835	-0.25249038747518326	0.11361667769087813	-1.9005049420593219	0.057803918704446476	0.8898721236350057	-1.8971820224185594	FALSE
ENSG00000271605	284021	MILR1	MILR1	protein_coding	mast cell immunoglobulin like receptor 1 [Source:HGNC Symbol;Acc:HGNC:27570]	17	1	64449037	64468643	-0.18255944948400415	4.433111687854923	-1.9012615885741082	0.05782935340236514	0.8898721236350057	-1.8969892765397967	FALSE
ENSG00000183091	4703	NEB	NEB	protein_coding	nebulin [Source:HGNC Symbol;Acc:HGNC:7720]	2	-1	151485336	151734487	-0.24652896906519073	0.8174714285961756	-1.8991833136274765	0.05798474859132876	0.8913790241824583	-1.8958132090474593	FALSE
ENSG00000158270	81035	COLEC12	COLEC12	protein_coding	collectin subfamily member 12 [Source:HGNC Symbol;Acc:HGNC:16016]	18	-1	316737	500722	-0.43940873353702936	-0.8898549890890626	-1.8984075264476805	0.05809361864948168	0.8914274872327188	-1.8949908141284832	FALSE
ENSG00000102977	65057	ACD	ACD	protein_coding	ACD shelterin complex subunit and telomerase recruitment factor [Source:HGNC Symbol;Acc:HGNC:25070]	16	-1	67657512	67660815	0.11759063843149908	3.969287776663198	1.8979845925438383	0.05810284247258582	0.8914274872327188	1.8949211970381006	FALSE
ENSG00000261167	NA	AC107027.3	AC107027.3	lncRNA	novel transcript, overlapping to MRPL3	3	-1	131455126	131458598	0.26014778944424927	0.12449402324719028	1.8969530503342162	0.058216748381615356	0.8916770107401284	1.8940622446773712	FALSE
ENSG00000124214	6780	STAU1	STAU1	protein_coding	staufen double-stranded RNA binding protein 1 [Source:HGNC Symbol;Acc:HGNC:11370]	20	-1	49113339	49188367	-0.06881569725530934	6.408695015039166	-1.8964208897639332	0.05832710547457879	0.8916770107401284	-1.8932313842570396	FALSE
ENSG00000133048	1116	CHI3L1	CHI3L1	protein_coding	chitinase 3 like 1 [Source:HGNC Symbol;Acc:HGNC:1932]	1	-1	203178931	203186704	0.34916469723410337	7.2392889614585645	1.8968048937609248	0.05847608276999689	0.8916770107401284	1.8921118276085798	FALSE
ENSG00000233559	NA	LINC00513	LINC00513	lncRNA	long intergenic non-protein coding RNA 513 [Source:HGNC Symbol;Acc:HGNC:43566]	7	1	130853720	130930682	-0.3269699564766251	1.7047304476875156	-1.8956239509613533	0.05848127974690591	0.8916770107401284	-1.8920728153811088	FALSE
ENSG00000136436	10241	CALCOCO2	CALCOCO2	protein_coding	calcium binding and coiled-coil domain 2 [Source:HGNC Symbol;Acc:HGNC:29912]	17	1	48830988	48866522	0.0765228290526494	7.401982865014414	1.895135747907103	0.05851116556109765	0.8916770107401284	1.891848526949667	FALSE
ENSG00000260955	NA	AC100821.2	AC100821.2	lncRNA	novel transcript, overlapping to LYPLA1	8	-1	54042989	54045629	-0.23592796406036115	-0.2847275138288864	-1.8945991489705778	0.058514868842685315	0.8916770107401284	-1.8918207410180439	FALSE
ENSG00000105991	3198	HOXA1	HOXA1	protein_coding	homeobox A1 [Source:HGNC Symbol;Acc:HGNC:5099]	7	-1	27093313	27095996	0.3209431983752191	-0.1544263226100083	1.894913976774098	0.058521513566723665	0.8916770107401284	1.8917708889382163	FALSE
ENSG00000230590	NA	FTX	FTX	lncRNA	FTX transcript, XIST regulator [Source:HGNC Symbol;Acc:HGNC:37190]	X	-1	73940435	74293574	-0.09677613498210391	8.514654032827655	-1.893999595952096	0.0586884258716204	0.8933426630958824	-1.8905201679635963	FALSE
ENSG00000158352	57477	SHROOM4	SHROOM4	protein_coding	shroom family member 4 [Source:HGNC Symbol;Acc:HGNC:29215]	X	-1	50591647	50814302	-0.28562570612569793	1.5580995714750636	-1.8935167433642763	0.05883334404554193	0.8946705877356871	-1.8894366486087582	FALSE
ENSG00000166619	10904	BLCAP	BLCAP	protein_coding	BLCAP apoptosis inducing factor [Source:HGNC Symbol;Acc:HGNC:1055]	20	-1	37492472	37527931	0.05640692255380131	5.860512747866085	1.8904834324647268	0.05913256003426491	0.8979061308736366	1.8872064728827909	FALSE
ENSG00000254986	10072	DPP3	DPP3	protein_coding	dipeptidyl peptidase 3 [Source:HGNC Symbol;Acc:HGNC:3008]	11	1	66480013	66509657	-0.11425397046713859	2.4428614462311002	-1.8899660331242736	0.05916188935290159	0.8979061308736366	-1.8869883742635392	FALSE
ENSG00000169499	59339	PLEKHA2	PLEKHA2	protein_coding	pleckstrin homology domain containing A2 [Source:HGNC Symbol;Acc:HGNC:14336]	8	1	38901235	38973912	0.059524672477789586	7.455161732691299	1.8892661023346091	0.059310447021201126	0.8981878376855673	1.8858850464514596	FALSE
ENSG00000141378	51651	PTRH2	PTRH2	protein_coding	peptidyl-tRNA hydrolase 2 [Source:HGNC Symbol;Acc:HGNC:24265]	17	-1	59674636	59707626	-0.08022622797599954	4.384224579249752	-1.888898072183782	0.059317703680361496	0.8981878376855673	-1.8858312105076365	FALSE
ENSG00000260188	NA	AC002464.1	AC002464.1	lncRNA	novel transcript, antisense to SLC22A16	6	1	110477907	110479436	-0.3186061916468954	-0.24321669007851635	-1.888740024753773	0.05935417017779037	0.8981878376855673	-1.885560754358605	FALSE
ENSG00000236990	NA	AC025822.2	AC025822.2	lncRNA	novel transcript (FLJ31241)	10	1	4051726	4089013	0.2930034531613781	-0.3266035024920299	1.887770071526686	0.0594424287672236	0.8986466984487381	1.8849067490437146	FALSE
ENSG00000234171	NA	RNASEH1-AS1	RNASEH1-AS1	lncRNA	RNASEH1 antisense RNA 1 [Source:HGNC Symbol;Acc:HGNC:49289]	2	1	3558474	3564842	0.1717800959338348	1.086524407452216	1.8869939386495906	0.05955566296494682	0.8992299652210308	1.88406885082792	FALSE
ENSG00000163746	57047	PLSCR2	PLSCR2	protein_coding	phospholipid scramblase 2 [Source:HGNC Symbol;Acc:HGNC:16494]	3	-1	146391421	146495991	-0.25310578414483187	1.169993122542326	-1.886549684798937	0.059693117847291026	0.8992299652210308	-1.883053501162688	FALSE
ENSG00000205981	131118	DNAJC19	DNAJC19	protein_coding	DnaJ heat shock protein family (Hsp40) member C19 [Source:HGNC Symbol;Acc:HGNC:30528]	3	-1	180983709	180989774	0.09657249360707665	2.874514766481231	1.8856215890084178	0.05972101774464684	0.8992299652210308	1.8828476474486284	FALSE
ENSG00000004399	23129	PLXND1	PLXND1	protein_coding	plexin D1 [Source:HGNC Symbol;Acc:HGNC:9107]	3	-1	129555175	129606818	-0.13255376297464938	5.283842989478921	-1.8858042113898632	0.05976936210580475	0.8992299652210308	-1.8824911372136013	FALSE
ENSG00000260280	NA	SLX1B-SULT1A4	SLX1B-SULT1A4	lncRNA	SLX1B-SULT1A4 readthrough (NMD candidate) [Source:HGNC Symbol;Acc:HGNC:48353]	16	1	29455105	29464963	0.2561802855826983	-0.14552103112305245	1.885298803216619	0.05977087835361245	0.8992299652210308	1.8824799596780684	FALSE
ENSG00000286001	NA	AC021087.5	AC021087.5	protein_coding	novel protein	5	1	218298	314955	-0.21989800581225127	1.5270909512218813	-1.8856246852126215	0.05984808791578337	0.8993081498140919	-1.8819110938345087	FALSE
ENSG00000126822	26030	PLEKHG3	PLEKHG3	protein_coding	pleckstrin homology and RhoGEF domain containing G3 [Source:HGNC Symbol;Acc:HGNC:20364]	14	1	64704102	64750249	0.13344087597387233	6.378501974885991	1.8848982925574376	0.05989203267087595	0.8993081498140919	1.8815875887237237	FALSE
ENSG00000135314	80759	KHDC1	KHDC1	protein_coding	KH domain containing 1 [Source:HGNC Symbol;Acc:HGNC:21366]	6	-1	73241314	73310365	-0.23543978682996156	0.20770682151690215	-1.8824101720604869	0.060160203430751465	0.9024612334761953	-1.8796176691255864	FALSE
ENSG00000263004	NA	AC007114.1	AC007114.1	lncRNA	novel transcript	17	-1	57071814	57085024	0.28693659824512563	-0.38600197198062947	1.8803634726576983	0.060432129877143935	0.9044403125874823	1.877627581337537	FALSE
ENSG00000147202	1730	DIAPH2	DIAPH2	protein_coding	diaphanous related formin 2 [Source:HGNC Symbol;Acc:HGNC:2877]	X	1	96684663	97604997	-0.09136875781047582	7.084142022659195	-1.8807153556846992	0.06044145756013884	0.9044403125874823	-1.8775594486766032	FALSE
ENSG00000223865	3115	HLA-DPB1	HLA-DPB1	protein_coding	major histocompatibility complex, class II, DP beta 1 [Source:HGNC Symbol;Acc:HGNC:4940]	6	1	33075990	33089696	0.1766170348272853	7.101831761870213	1.880862504934878	0.06046848172889539	0.9044403125874823	1.8773621038797839	FALSE
ENSG00000206530	55779	CFAP44	CFAP44	protein_coding	cilia and flagella associated protein 44 [Source:HGNC Symbol;Acc:HGNC:25631]	3	-1	113286930	113441610	0.12979178282209958	2.5357093067346197	1.8796961984031682	0.06058085487312606	0.9044403125874823	1.8765422787797734	FALSE
ENSG00000118518	81847	RNF146	RNF146	protein_coding	ring finger protein 146 [Source:HGNC Symbol;Acc:HGNC:21336]	6	1	127266610	127288567	-0.10480570434556924	5.933874731404835	-1.8792170486091078	0.06064749359395125	0.9044403125874823	-1.876056707048608	FALSE
ENSG00000088305	1789	DNMT3B	DNMT3B	protein_coding	DNA methyltransferase 3 beta [Source:HGNC Symbol;Acc:HGNC:2979]	20	1	32762385	32809356	-0.24345447892887248	-0.06242215649799611	-1.878388773497491	0.060713972318886526	0.9044403125874823	-1.8755727414927268	FALSE
ENSG00000168564	55602	CDKN2AIP	CDKN2AIP	protein_coding	CDKN2A interacting protein [Source:HGNC Symbol;Acc:HGNC:24325]	4	1	183444635	183449064	0.1053667372149274	4.38639580459345	1.8783949396936663	0.06073396435029535	0.9044403125874823	1.875427285255673	FALSE
ENSG00000166012	79101	TAF1D	TAF1D	protein_coding	TATA-box binding protein associated factor, RNA polymerase I subunit D [Source:HGNC Symbol;Acc:HGNC:28759]	11	-1	93729948	93784391	0.052325228113081046	6.024386508278533	1.878265792508276	0.060758610387219164	0.9044403125874823	1.8752480224134882	FALSE
ENSG00000114770	10057	ABCC5	ABCC5	protein_coding	ATP binding cassette subfamily C member 5 [Source:HGNC Symbol;Acc:HGNC:56]	3	-1	183919934	184017939	-0.14781678225329298	5.38586999271165	-1.877495657269445	0.06096058540294856	0.9058765230573492	-1.8737812235396734	FALSE
ENSG00000171448	57684	ZBTB26	ZBTB26	protein_coding	zinc finger and BTB domain containing 26 [Source:HGNC Symbol;Acc:HGNC:23383]	9	-1	122915566	122931512	0.09431088604579418	3.626031991521157	1.8766564599250015	0.06097189672309153	0.9058765230573492	1.8736991966967613	FALSE
ENSG00000138399	79675	FASTKD1	FASTKD1	protein_coding	FAST kinase domains 1 [Source:HGNC Symbol;Acc:HGNC:26150]	2	-1	169528508	169573875	-0.09056973768952936	4.430240472853055	-1.8756179961977553	0.061138715814846936	0.9069075911389338	-1.8724909281039905	FALSE
ENSG00000249572	NA	AC034231.1	AC034231.1	lncRNA	novel transcript	5	-1	33424025	33440619	0.3301740790352402	0.19787727961090207	1.8762709816074115	0.06117949301743899	0.9069075911389338	1.8721959947159612	FALSE
ENSG00000223561	646588	AC005165.1	AC005165.1	lncRNA	novel transcript	7	-1	25593304	25751032	-0.3782302982954186	-0.7062411801911522	-1.8748436632627323	0.06124652005213764	0.9069075911389338	-1.8717115550782493	FALSE
ENSG00000132470	3691	ITGB4	ITGB4	protein_coding	integrin subunit beta 4 [Source:HGNC Symbol;Acc:HGNC:6158]	17	1	75721328	75757818	-0.32413415744394625	1.7921580648294322	-1.8758326647375325	0.06127516959020067	0.9069075911389338	-1.8715046237298698	FALSE
ENSG00000170006	201799	TMEM154	TMEM154	protein_coding	transmembrane protein 154 [Source:HGNC Symbol;Acc:HGNC:26489]	4	-1	152618628	152680012	0.11284853271484785	8.924265024255892	1.8731709111254038	0.06147551383749569	0.9079817928585462	1.8700598018845895	FALSE
ENSG00000285596	NA	AC017116.2	AC017116.2	lncRNA	novel transcript	7	-1	44011882	44038978	0.2214880087718798	0.5347416691615743	1.8721553645562616	0.06158769960429144	0.9079817928585462	1.869252454182728	FALSE
ENSG00000141562	26502	NARF	NARF	protein_coding	nuclear prelamin A recognition factor [Source:HGNC Symbol;Acc:HGNC:29916]	17	1	82458180	82490537	-0.10698424019229424	6.40861418998049	-1.8725026719544131	0.06159529796530446	0.9079817928585462	-1.869197816422477	FALSE
ENSG00000054793	10079	ATP9A	ATP9A	protein_coding	ATPase phospholipid transporting 9A (putative) [Source:HGNC Symbol;Acc:HGNC:13540]	20	-1	51596514	51768390	-0.3041399424004796	3.746707924289614	-1.8726563219511898	0.06162301323974035	0.9079817928585462	-1.868998570657632	FALSE
ENSG00000183742	346389	MACC1	MACC1	protein_coding	MET transcriptional regulator MACC1 [Source:HGNC Symbol;Acc:HGNC:30215]	7	-1	20134655	20217404	-0.29501913120450207	-0.3425690106149654	-1.871614509873781	0.06164043761717808	0.9079817928585462	-1.8688733443720258	FALSE
ENSG00000148057	414328	IDNK	IDNK	protein_coding	IDNK gluconokinase [Source:HGNC Symbol;Acc:HGNC:31367]	9	1	83623049	83644130	-0.13843032963889979	3.4579897785661866	-1.8701164409494768	0.061871525174238544	0.9099891304573449	-1.8672153191402472	FALSE
ENSG00000259790	NA	ANP32BP1	ANP32BP1	transcribed_processed_pseudogene	acidic nuclear phosphoprotein 32 family member B pseudogene 1 [Source:HGNC Symbol;Acc:HGNC:24267]	15	-1	75321397	75322693	-0.30340386341228054	0.031243699144656797	-1.8698082470323658	0.06189404504109979	0.9099891304573449	-1.867054016044949	FALSE
ENSG00000105429	1954	MEGF8	MEGF8	protein_coding	multiple EGF like domains 8 [Source:HGNC Symbol;Acc:HGNC:3233]	19	1	42325609	42378769	-0.10514856561706987	2.9551519910552244	-1.8694457628209418	0.06195802775788909	0.9100672050687667	-1.8665959917972543	FALSE
ENSG00000121152	23397	NCAPH	NCAPH	protein_coding	non-SMC condensin I complex subunit H [Source:HGNC Symbol;Acc:HGNC:1112]	2	1	96335766	96377091	-0.2828527075897984	0.635364688380422	-1.8683710387482888	0.062110930356669494	0.9109161332585624	-1.8655030123210012	FALSE
ENSG00000115590	7850	IL1R2	IL1R2	protein_coding	interleukin 1 receptor type 2 [Source:HGNC Symbol;Acc:HGNC:5994]	2	1	101991960	102028544	-0.2846247702507281	7.325010645659875	-1.8674315048503314	0.06227385804544421	0.9109161332585624	-1.8643408186849164	FALSE
ENSG00000162885	148789	B3GALNT2	B3GALNT2	protein_coding	beta-1,3-N-acetylgalactosaminyltransferase 2 [Source:HGNC Symbol;Acc:HGNC:28596]	1	-1	235447190	235504452	-0.15532726509586503	3.9683112440260406	-1.868712468790442	0.062302042377104544	0.9109161332585624	-1.8641400298593134	FALSE
ENSG00000187098	4286	MITF	MITF	protein_coding	melanocyte inducing transcription factor [Source:HGNC Symbol;Acc:HGNC:7105]	3	1	69739435	69968337	-0.13536304639057994	2.488628784334104	-1.8670904782122362	0.06231115337696125	0.9109161332585624	-1.864075137988845	FALSE
ENSG00000170571	133418	EMB	EMB	protein_coding	embigin [Source:HGNC Symbol;Acc:HGNC:30465]	5	-1	50396192	50443248	-0.15568638455426598	7.660019701604264	-1.866994681658918	0.0623525966572967	0.9109161332585624	-1.8637800628160441	FALSE
ENSG00000111737	11021	RAB35	RAB35	protein_coding	RAB35, member RAS oncogene family [Source:HGNC Symbol;Acc:HGNC:9774]	12	-1	120095099	120117502	0.06501294880098651	5.998808343753271	1.8668664881757506	0.062368186030597204	0.9109161332585624	1.8636691088382649	FALSE
ENSG00000246225	NA	AC006299.1	AC006299.1	lncRNA	novel transcript, antisense to SVIP	11	1	22829380	22945393	0.14137668804375036	1.9734103768776592	1.8660262991289025	0.06242877668485296	0.9109433256432307	1.863238085753709	FALSE
ENSG00000235016	NA	SEMA3F-AS1	SEMA3F-AS1	lncRNA	SEMA3F antisense RNA 1 [Source:HGNC Symbol;Acc:HGNC:40518]	3	-1	50116022	50156085	-0.2530595251329955	-0.08404316984355095	-1.8653291596190855	0.06253663589140154	0.9114648154112694	-1.8624716643387802	FALSE
ENSG00000278535	79154	DHRS11	DHRS11	protein_coding	dehydrogenase/reductase 11 [Source:HGNC Symbol;Acc:HGNC:28639]	17	1	36591879	36600804	0.2066254494969107	0.42453808980157975	1.8648163867233156	0.06258204038508168	0.9114648154112694	1.862149357940102	FALSE
ENSG00000108826	51264	MRPL27	MRPL27	protein_coding	mitochondrial ribosomal protein L27 [Source:HGNC Symbol;Acc:HGNC:14483]	17	-1	50367857	50373207	-0.11083437630446014	2.812451984564209	-1.8628645735919103	0.0628808647891546	0.9135065642233924	-1.8600329466302443	FALSE
ENSG00000105856	26959	HBP1	HBP1	protein_coding	HMG-box transcription factor 1 [Source:HGNC Symbol;Acc:HGNC:23200]	7	1	107168961	107202522	0.10026593031197617	7.079624112111929	1.8620037668974654	0.06304733213147558	0.9135065642233924	1.858857552644557	FALSE
ENSG00000274979	NA	AC020656.2	AC020656.2	lncRNA	novel transcript	12	-1	69326574	69331882	0.24154637405341484	0.9507881524452946	1.8622137578105449	0.06305629613275768	0.9135065642233924	1.8587943323735525	FALSE
ENSG00000167461	4218	RAB8A	RAB8A	protein_coding	RAB8A, member RAS oncogene family [Source:HGNC Symbol;Acc:HGNC:7007]	19	1	16111889	16134234	0.08249600441477334	6.8347078921041495	1.8618091369964267	0.06308834052766113	0.9135065642233924	1.8585683941003575	FALSE
ENSG00000127616	6597	SMARCA4	SMARCA4	protein_coding	SWI/SNF related, matrix associated, actin dependent regulator of chromatin, subfamily a, member 4 [Source:HGNC Symbol;Acc:HGNC:11100]	19	1	10960825	11079426	-0.06471560972193924	5.975100241975012	-1.8609599802745895	0.06317605203103947	0.9135065642233924	-1.8579504435704226	FALSE
ENSG00000171044	286046	XKR6	XKR6	protein_coding	XK related 6 [Source:HGNC Symbol;Acc:HGNC:27806]	8	-1	10896045	11201833	-0.12748186739882428	5.426920257627245	-1.861018437686836	0.06324146016278165	0.9135065642233924	-1.8574900875199687	FALSE
ENSG00000249738	NA	AC008691.1	AC008691.1	lncRNA	novel transcript	5	1	159310745	159805536	-0.21944548289518173	1.7648337685321551	-1.860345680302277	0.06325207175248605	0.9135065642233924	-1.857415438043768	FALSE
ENSG00000204611	90317	ZNF616	ZNF616	protein_coding	zinc finger protein 616 [Source:HGNC Symbol;Acc:HGNC:28062]	19	-1	52113091	52139938	0.11867339807647737	3.0439858821619525	1.8600999374288074	0.06327074932475518	0.9135065642233924	1.8572840718406123	FALSE
ENSG00000136379	58489	ABHD17C	ABHD17C	protein_coding	abhydrolase domain containing 17C [Source:HGNC Symbol;Acc:HGNC:26925]	15	1	80679684	80755621	-0.20276107656063358	1.7624067030426822	-1.860402813723445	0.06330359333487848	0.9135065642233924	-1.8570531455997557	FALSE
ENSG00000272009	102724889	AL121944.1	AL121944.1	lncRNA	novel transcript, antisense to ZNF165	6	-1	28078792	28081130	0.2839218039285689	-0.1716102018478431	1.859549181606641	0.06333860758834761	0.9135065642233924	1.856807069391136	FALSE
ENSG00000164048	51385	ZNF589	ZNF589	protein_coding	zinc finger protein 589 [Source:HGNC Symbol;Acc:HGNC:16747]	3	1	48241100	48299253	0.1124538088144762	4.685766745872723	1.8593244223721985	0.0634825559989317	0.9135065642233924	1.8557965957304035	FALSE
ENSG00000183735	29110	TBK1	TBK1	protein_coding	TANK binding kinase 1 [Source:HGNC Symbol;Acc:HGNC:11584]	12	1	64452092	64502114	0.08691738916355352	6.093323976605372	1.858183926301062	0.06356243190490415	0.9135065642233924	1.855236707823047	FALSE
ENSG00000165434	283209	PGM2L1	PGM2L1	protein_coding	phosphoglucomutase 2 like 1 [Source:HGNC Symbol;Acc:HGNC:20898]	11	-1	74330316	74398433	-0.11379095117559235	4.431359436322508	-1.8581086708853576	0.06358138079177832	0.9135065642233924	-1.8551039714458284	FALSE
ENSG00000272666	105373098	U62317.1	U62317.1	lncRNA	uncharacterized LOC105373098 [Source:NCBI gene;Acc:105373098]	22	-1	50542305	50542906	0.33738348541673385	-0.34583264547516107	1.8577366930287302	0.06361563448642829	0.9135065642233924	1.8548641082669588	FALSE
ENSG00000171714	203859	ANO5	ANO5	protein_coding	anoctamin 5 [Source:HGNC Symbol;Acc:HGNC:27337]	11	1	21799934	22283357	-0.2448674742563075	1.3484784775167031	-1.858300150549796	0.0636620722488285	0.9135065642233924	-1.8545390958682961	FALSE
ENSG00000231731	NA	AC010976.1	AC010976.1	lncRNA	novel transcript, antisense to IWS1	2	1	127455394	127514623	-0.2281681330541156	0.17324750541504919	-1.8573263369676067	0.06366453458355278	0.9135065642233924	-1.8545218677474555	FALSE
ENSG00000205683	8110	DPF3	DPF3	protein_coding	double PHD fingers 3 [Source:HGNC Symbol;Acc:HGNC:17427]	14	-1	72619296	72894116	-0.17363340687360518	2.0534697874891776	-1.8570713165757589	0.0637342061853396	0.9136610648251411	-1.8540346271515566	FALSE
ENSG00000267179	NA	AC008770.2	AC008770.2	protein_coding	novel protein	19	1	11925075	11979290	-0.14157974071237955	1.727061576593722	-1.8556781677180505	0.06389315557267429	0.9149791799048962	-1.8529246769045704	FALSE
ENSG00000011426	54443	ANLN	ANLN	protein_coding	anillin actin binding protein [Source:HGNC Symbol;Acc:HGNC:14082]	7	1	36389821	36453791	-0.3440314529903215	-0.1598311920285937	-1.8555203085117713	0.063944131971949425	0.9149791799048962	-1.8525691895401737	FALSE
ENSG00000226833	112267877	AC092164.1	AC092164.1	lncRNA	novel transcript	2	-1	28707511	28751722	-0.17595888969372764	1.5264812641491912	-1.8548973782165465	0.06410376769159826	0.9164180098289222	-1.8514574709432052	FALSE
ENSG00000080603	10847	SRCAP	SRCAP	protein_coding	Snf2 related CREBBP activator protein [Source:HGNC Symbol;Acc:HGNC:16974]	16	1	30698209	30741409	-0.20706031067343744	1.3528646189367286	-1.8529869178562968	0.06427638661745796	0.9177865173598168	-1.850257905400659	FALSE
ENSG00000198948	9848	MFAP3L	MFAP3L	protein_coding	microfibril associated protein 3 like [Source:HGNC Symbol;Acc:HGNC:29083]	4	-1	169986597	170033031	0.20240117416639603	5.039747539198945	1.853294656233902	0.06436393691710268	0.9177865173598168	1.8496505160088492	FALSE
ENSG00000228262	NA	LINC01320	LINC01320	lncRNA	long intergenic non-protein coding RNA 1320 [Source:HGNC Symbol;Acc:HGNC:50526]	2	1	33706886	34738231	-0.3984463592954878	-0.2793210145481968	-1.8527485272674888	0.06442740733476389	0.9177865173598168	-1.8492106096118428	FALSE
ENSG00000175538	10008	KCNE3	KCNE3	protein_coding	potassium voltage-gated channel subfamily E regulatory subunit 3 [Source:HGNC Symbol;Acc:HGNC:6243]	11	-1	74454841	74467729	0.09752892624299747	6.757130304091828	1.8521277486888499	0.06443617544999294	0.9177865173598168	1.8491498669063282	FALSE
ENSG00000112378	64065	PERP	PERP	protein_coding	p53 apoptosis effector related to PMP22 [Source:HGNC Symbol;Acc:HGNC:17637]	6	-1	138088505	138107419	-0.23912387648027056	0.9954614804786557	-1.8504772345493867	0.06466429200741813	0.9188317919328001	-1.8475719405485016	FALSE
ENSG00000147996	220869	CBWD5	CBWD5	protein_coding	COBW domain containing 5 [Source:HGNC Symbol;Acc:HGNC:24584]	9	1	65668805	65734041	0.12136923537828359	3.826282619316572	1.8508140914675817	0.06466985681405434	0.9188317919328001	1.8475335051403483	FALSE
ENSG00000127948	5447	POR	POR	protein_coding	cytochrome p450 oxidoreductase [Source:HGNC Symbol;Acc:HGNC:9208]	7	1	75899200	75986855	-0.13265149367804874	5.462693085974339	-1.849811323016641	0.06478655297913956	0.9188317919328001	-1.8467281276566574	FALSE
ENSG00000230124	84320	ACBD6	ACBD6	protein_coding	acyl-CoA binding domain containing 6 [Source:HGNC Symbol;Acc:HGNC:23339]	1	-1	180269653	180502954	-0.1270479889422127	5.729162341308249	-1.850081014017414	0.06481029574906354	0.9188317919328001	-1.8465644137170123	FALSE
ENSG00000074966	7294	TXK	TXK	protein_coding	TXK tyrosine kinase [Source:HGNC Symbol;Acc:HGNC:12434]	4	-1	48066393	48134250	-0.13892463908604658	6.490875802169965	-1.849654756780278	0.0648903209515456	0.9188317919328001	-1.846012978749125	FALSE
ENSG00000197837	121504	HIST4H4	HIST4H4	protein_coding	histone cluster 4 H4 [Source:HGNC Symbol;Acc:HGNC:20510]	12	-1	14767999	14771131	-0.21577362929511823	0.7612865973055177	-1.8480984352493497	0.06498935676866552	0.9188317919328001	-1.8453313223457641	FALSE
ENSG00000075945	22920	KIFAP3	KIFAP3	protein_coding	kinesin associated protein 3 [Source:HGNC Symbol;Acc:HGNC:17060]	1	-1	169921326	170085208	-0.08513676495839562	4.416355833918615	-1.848000387437735	0.06502334231866977	0.9188317919328001	-1.8450975997356802	FALSE
ENSG00000231475	NA	IGHV4-31	IGHV4-31	IG_V_gene	immunoglobulin heavy variable 4-31 [Source:HGNC Symbol;Acc:HGNC:5649]	14	-1	106349283	106349792	-0.4833043779311987	0.15681026063686931	-1.8476700523192993	0.06512922012459348	0.9188317919328001	-1.8443701110452548	FALSE
ENSG00000246582	NA	AC100861.1	AC100861.1	lncRNA	novel transcript, antisense to TNFRSF10A	8	1	23224471	23230926	0.16070866462379718	1.465891972952163	1.8469726739649304	0.06516552832927082	0.9188317919328001	1.844120861198786	FALSE
ENSG00000215196	NA	BASP1-AS1	BASP1-AS1	lncRNA	BASP1 antisense RNA 1 [Source:HGNC Symbol;Acc:HGNC:26609]	5	-1	17089296	17217047	-0.24168724000700514	4.437042061834781	-1.8475391937110577	0.06519421966709378	0.9188317919328001	-1.843923980894303	FALSE
ENSG00000126787	9787	DLGAP5	DLGAP5	protein_coding	DLG associated protein 5 [Source:HGNC Symbol;Acc:HGNC:16864]	14	-1	55148112	55191608	-0.31136673025913986	0.4157915300623727	-1.8457510090501514	0.06532818595646189	0.9188317919328001	-1.8430056472925667	FALSE
ENSG00000124721	1769	DNAH8	DNAH8	protein_coding	dynein axonemal heavy chain 8 [Source:HGNC Symbol;Acc:HGNC:2952]	6	1	38715311	39030792	-0.26529045110678917	0.40245681591679783	-1.8457196382730028	0.06533860614962275	0.9188317919328001	-1.8429342823983028	FALSE
ENSG00000123395	60673	ATG101	ATG101	protein_coding	autophagy related 101 [Source:HGNC Symbol;Acc:HGNC:25679]	12	1	52069246	52077494	-0.15013013346778958	2.154634192522362	-1.8452765729370781	0.06539961688104066	0.9188317919328001	-1.8425166257587966	FALSE
ENSG00000138621	60490	PPCDC	PPCDC	protein_coding	phosphopantothenoylcysteine decarboxylase [Source:HGNC Symbol;Acc:HGNC:28107]	15	1	75023586	75117462	0.16886630898599364	7.503244490685423	1.8457336483584195	0.06539996719872201	0.9188317919328001	1.842514228542885	FALSE
ENSG00000186298	5501	PPP1CC	PPP1CC	protein_coding	protein phosphatase 1 catalytic subunit gamma [Source:HGNC Symbol;Acc:HGNC:9283]	12	-1	110719680	110742939	0.08819822455451831	7.3043029302488724	1.8450903787808661	0.06545924471516955	0.9188317919328001	1.842108746240222	FALSE
ENSG00000215039	NA	CD27-AS1	CD27-AS1	lncRNA	CD27 antisense RNA 1 [Source:HGNC Symbol;Acc:HGNC:43896]	12	-1	6439001	6451567	0.11064290694643875	3.3825553545380243	1.8452489034811208	0.0654781139370148	0.9188317919328001	1.841979736621471	FALSE
ENSG00000173578	2829	XCR1	XCR1	protein_coding	X-C motif chemokine receptor 1 [Source:HGNC Symbol;Acc:HGNC:1625]	3	-1	46017024	46027742	-0.3994837923341412	-0.8918993797106526	-1.8445385902282063	0.06551659866402404	0.9188317919328001	-1.841716710000853	FALSE
ENSG00000178988	114932	MRFAP1L1	MRFAP1L1	protein_coding	Morf4 family associated protein 1 like 1 [Source:HGNC Symbol;Acc:HGNC:28796]	4	-1	6707701	6709865	0.068228532512411455	6.179464264075767	1.84408808575476	0.06558460393403331	0.9189546446438941	1.841252234383737	FALSE
ENSG00000126821	81537	SGPP1	SGPP1	protein_coding	sphingosine-1-phosphate phosphatase 1 [Source:HGNC Symbol;Acc:HGNC:17720]	14	-1	63684216	63728065	0.08240476979589939	5.233451442041752	1.8436438736875014	0.06569546641854478	0.9196772379224261	1.8404958947611665	FALSE
ENSG00000164125	51313	GASK1B	GASK1B	protein_coding	golgi associated kinase 1B [Source:HGNC Symbol;Acc:HGNC:25312]	4	-1	158124474	158173318	-0.2074978920007453	5.064894832390505	-1.8425290635127265	0.06584299427323335	0.9205991293725718	-1.8394910420662998	FALSE
ENSG00000165025	6850	SYK	SYK	protein_coding	spleen associated tyrosine kinase [Source:HGNC Symbol;Acc:HGNC:11491]	9	1	90801787	90898549	0.06821627048043055	8.95195514277595	1.8427677846654043	0.06588002279695408	0.9205991293725718	1.839239122003554	FALSE
ENSG00000158411	129531	MITD1	MITD1	protein_coding	microtubule interacting and trafficking domain containing 1 [Source:HGNC Symbol;Acc:HGNC:25207]	2	-1	99161427	99181058	0.08386260337612761	5.319601216813465	1.8413920473189405	0.06598215833459328	0.9211964517802668	1.8385448568794038	FALSE
ENSG00000119922	3433	IFIT2	IFIT2	protein_coding	interferon induced protein with tetratricopeptide repeats 2 [Source:HGNC Symbol;Acc:HGNC:5409]	10	1	89283694	89309271	0.29699778697910695	7.5567163278152645	1.8406322131053559	0.06610193150702383	0.9220387226667686	1.8377318274609893	FALSE
ENSG00000166770	NA	ZNF667-AS1	ZNF667-AS1	lncRNA	ZNF667 antisense RNA 1 (head to head) [Source:HGNC Symbol;Acc:HGNC:44321]	19	1	56477250	56504362	0.2181145132354112	1.1179911228659205	1.8397574094461389	0.06631695600549267	0.9227671116331901	1.8362752654867374	FALSE
ENSG00000075218	51512	GTSE1	GTSE1	protein_coding	G2 and S-phase expressed 1 [Source:HGNC Symbol;Acc:HGNC:13698]	22	1	46296870	46330810	-0.2683831128110666	0.47315028320199776	-1.8377216771683296	0.06650514284374244	0.9227671116331901	-1.835003689139425	FALSE
ENSG00000250616	NA	AC012645.1	AC012645.1	lncRNA	novel transcript, antisense to YPEL3	16	1	30096430	30104116	0.2651131115680414	4.686173635693634	1.8376010344842517	0.06662625745388599	0.9227671116331901	1.8341868856738328	FALSE
ENSG00000115902	6509	SLC1A4	SLC1A4	protein_coding	solute carrier family 1 member 4 [Source:HGNC Symbol;Acc:HGNC:10942]	2	1	64988477	65023865	-0.17585303261740037	3.1233002055494636	-1.8367762950271578	0.06668180273223752	0.9227671116331901	-1.8338126942600843	FALSE
ENSG00000254473	NA	AL354920.1	AL354920.1	lncRNA	novel transcript, antisense to UBQLN1	9	1	83707594	83713378	0.32596034716568095	-0.018286137241961337	1.836027852913251	0.06683551768606835	0.9227671116331901	1.832778500362708	FALSE
ENSG00000234456	NA	MAGI2-AS3	MAGI2-AS3	lncRNA	MAGI2 antisense RNA 3 [Source:HGNC Symbol;Acc:HGNC:40862]	7	1	79452877	79471208	-0.40966508023451254	0.6685918116073309	-1.8376969841486226	0.06683676014663793	0.9227671116331901	-1.8327701490731998	FALSE
ENSG00000110619	833	CARS	CARS	protein_coding	cysteinyl-tRNA synthetase [Source:HGNC Symbol;Acc:HGNC:1493]	11	-1	3000922	3057613	-0.05895503428505844	6.055601974780283	-1.8351377228154422	0.06689903062216253	0.9227671116331901	-1.8323517571685357	FALSE
ENSG00000157227	4323	MMP14	MMP14	protein_coding	matrix metallopeptidase 14 [Source:HGNC Symbol;Acc:HGNC:7160]	14	1	22836560	22849027	-0.21604646218307788	0.6223813405195935	-1.8348149609878315	0.06696677168154665	0.9227671116331901	-1.8318969726765089	FALSE
ENSG00000137563	8836	GGH	GGH	protein_coding	gamma-glutamyl hydrolase [Source:HGNC Symbol;Acc:HGNC:4248]	8	-1	63015079	63038806	-0.22874101544192338	0.9541395885303384	-1.8347974981921498	0.06697309129549993	0.9227671116331901	-1.8318545648093396	FALSE
ENSG00000160124	131076	CCDC58	CCDC58	protein_coding	coiled-coil domain containing 58 [Source:HGNC Symbol;Acc:HGNC:31136]	3	-1	122359591	122383231	0.12169935606265225	2.2865520929233036	1.8345241912448857	0.06697465263408092	0.9227671116331901	1.8318440879301428	FALSE
ENSG00000122557	64224	HERPUD2	HERPUD2	protein_coding	HERPUD family member 2 [Source:HGNC Symbol;Acc:HGNC:21915]	7	-1	35632659	35695571	0.07607971806627933	6.6559517926597636	1.8345380663833888	0.06701219029757653	0.9227671116331901	1.8315922635669815	FALSE
ENSG00000172046	10869	USP19	USP19	protein_coding	ubiquitin specific peptidase 19 [Source:HGNC Symbol;Acc:HGNC:12617]	3	-1	49108046	49120938	0.06554150685341664	5.520785376365592	1.8336752042976197	0.06711495521307935	0.9227671116331901	1.830903450675283	FALSE
ENSG00000138160	3832	KIF11	KIF11	protein_coding	kinesin family member 11 [Source:HGNC Symbol;Acc:HGNC:6388]	10	1	92593130	92655395	-0.24904185845784466	1.7765287654615878	-1.8324357412031462	0.06728681352744707	0.9227671116331901	-1.8297534558400865	FALSE
ENSG00000204767	100131897	INSYN2B	INSYN2B	protein_coding	inhibitory synaptic factor family member 2B [Source:HGNC Symbol;Acc:HGNC:37271]	5	-1	169861303	169980495	-0.23569280881321042	0.9488151352051167	-1.8318944523696494	0.06739419510825763	0.9227671116331901	-1.829036135421941	FALSE
ENSG00000228232	NA	GAPDHP1	GAPDHP1	processed_pseudogene	glyceraldehyde-3-phosphate dehydrogenase pseudogene 1 [Source:HGNC Symbol;Acc:HGNC:4159]	X	-1	39787132	39788136	-0.2214819222284643	1.3981016892934726	-1.8318428513892253	0.06740129215456925	0.9227671116331901	-1.8289887595388348	FALSE
ENSG00000073282	8626	TP63	TP63	protein_coding	tumor protein p63 [Source:HGNC Symbol;Acc:HGNC:15979]	3	1	189631389	189897276	-0.2776054431306638	0.9987003901577919	-1.8318236453159427	0.06741149053194266	0.9227671116331901	-1.8289206881037523	FALSE
ENSG00000230587	NA	LINC02580	LINC02580	lncRNA	long intergenic non-protein coding RNA 2580 [Source:HGNC Symbol;Acc:HGNC:53751]	2	-1	43092530	43132482	-0.287980256098495	-0.39988494106640426	-1.8313824502928486	0.06746180547175232	0.9227671116331901	-1.8285849733518604	FALSE
ENSG00000182551	55256	ADI1	ADI1	protein_coding	acireductone dioxygenase 1 [Source:HGNC Symbol;Acc:HGNC:30576]	2	-1	3497366	3519531	-0.08849450939289838	4.702020959810174	-1.831038917750301	0.06752285914432626	0.9227671116331901	-1.828177883463936	FALSE
ENSG00000117479	10560	SLC19A2	SLC19A2	protein_coding	solute carrier family 19 member 2 [Source:HGNC Symbol;Acc:HGNC:10938]	1	-1	169463909	169485944	-0.11092314434867312	2.4827696411715667	-1.8303525309956727	0.06761757923105659	0.9227671116331901	-1.8275469137435314	FALSE
ENSG00000169679	699	BUB1	BUB1	protein_coding	BUB1 mitotic checkpoint serine/threonine kinase [Source:HGNC Symbol;Acc:HGNC:1148]	2	-1	110637528	110678063	-0.2985736924373372	1.4527351368498735	-1.8297023060413249	0.0677066568827894	0.9227671116331901	-1.8269541937553255	FALSE
ENSG00000106771	23731	TMEM245	TMEM245	protein_coding	transmembrane protein 245 [Source:HGNC Symbol;Acc:HGNC:1363]	9	-1	109015135	109119947	-0.08143969069645518	6.1636027548981165	-1.8296865114201408	0.06773827507847824	0.9227671116331901	-1.8267439615010397	FALSE
ENSG00000169740	7580	ZNF32	ZNF32	protein_coding	zinc finger protein 32 [Source:HGNC Symbol;Acc:HGNC:13095]	10	-1	43643860	43648881	0.11737668476200858	2.833205692651709	1.82908558215186	0.06778464816182568	0.9227671116331901	1.826435768626934	FALSE
ENSG00000213722	23564	DDAH2	DDAH2	protein_coding	dimethylarginine dimethylaminohydrolase 2 [Source:HGNC Symbol;Acc:HGNC:2716]	6	-1	31727038	31730617	-0.1598139989957792	4.052988893998199	-1.8288684111217985	0.067898696570673	0.9227671116331901	-1.8256785464814358	FALSE
ENSG00000286122	NA	AC016074.2	AC016074.2	lncRNA	novel transcript	8	1	125648327	126008930	-0.1500565437719943	2.7919901394557565	-1.8282643632954096	0.06794150427684839	0.9227671116331901	-1.8253945955722914	FALSE
ENSG00000079931	26002	MOXD1	MOXD1	protein_coding	monooxygenase DBH like 1 [Source:HGNC Symbol;Acc:HGNC:21063]	6	-1	132296055	132401475	-0.3161873688000089	-0.38727796662912917	-1.828076007296086	0.06794965601299685	0.9227671116331901	-1.8253405403769556	FALSE
ENSG00000161082	60680	CELF5	CELF5	protein_coding	CUGBP Elav-like family member 5 [Source:HGNC Symbol;Acc:HGNC:14058]	19	1	3224661	3297076	-0.28694701148903645	-0.5890864298527475	-1.8273023446893282	0.06805596132914389	0.9227671116331901	-1.8246361041621637	FALSE
ENSG00000120889	8795	TNFRSF10B	TNFRSF10B	protein_coding	TNF receptor superfamily member 10b [Source:HGNC Symbol;Acc:HGNC:11905]	8	-1	23020133	23069031	0.10753625043517001	6.216249256796811	1.8278288622419718	0.0680736304077144	0.9227671116331901	1.8245191070550242	FALSE
ENSG00000211786	NA	TRAV8-2	TRAV8-2	TR_V_gene	T cell receptor alpha variable 8-2 [Source:HGNC Symbol;Acc:HGNC:12147]	14	1	21846537	21847221	0.305415935405025	-0.30586496216478276	1.8263764780792193	0.06818774786667262	0.9227671116331901	1.8237640707567766	FALSE
ENSG00000137831	55075	UACA	UACA	protein_coding	uveal autoantigen with coiled-coil domains and ankyrin repeats [Source:HGNC Symbol;Acc:HGNC:15947]	15	-1	70654554	70763558	-0.1855102073765056	1.841852532159909	-1.8261104056995727	0.06831876683944968	0.9227671116331901	-1.8228984889401623	FALSE
ENSG00000109534	54433	GAR1	GAR1	protein_coding	GAR1 ribonucleoprotein [Source:HGNC Symbol;Acc:HGNC:14264]	4	1	109815510	109824740	-0.10672792310773405	3.100630472854044	-1.825432988016535	0.06833555532239478	0.9227671116331901	-1.8227876738549145	FALSE
ENSG00000012211	4007	PRICKLE3	PRICKLE3	protein_coding	prickle planar cell polarity protein 3 [Source:HGNC Symbol;Acc:HGNC:6645]	X	-1	49174802	49186528	0.0993240631009602	3.108093041623934	1.8254066968135239	0.06837980498905837	0.9227671116331901	1.8224957040042151	FALSE
ENSG00000198586	9874	TLK1	TLK1	protein_coding	tousled like kinase 1 [Source:HGNC Symbol;Acc:HGNC:11841]	2	-1	170990823	171231314	-0.08271723513558982	7.051858825411126	-1.8254214045128372	0.06839151492503899	0.9227671116331901	-1.8224184650455957	FALSE
ENSG00000230673	NA	PABPC1P3	PABPC1P3	processed_pseudogene	poly(A) binding protein cytoplasmic 1 pseudogene 3 [Source:HGNC Symbol;Acc:HGNC:8560]	X	-1	74583088	74583546	-0.14270597508275218	2.5578093270329996	-1.8250350382431297	0.06840511850637686	0.9227671116331901	-1.822328749216049	FALSE
ENSG00000071205	79658	ARHGAP10	ARHGAP10	protein_coding	Rho GTPase activating protein 10 [Source:HGNC Symbol;Acc:HGNC:26099]	4	1	147732063	148072776	-0.15439141077995444	4.014159434850166	-1.825078408042825	0.068444299910071435	0.9227671116331901	-1.822070429182501	FALSE
ENSG00000145337	100996939	PYURF	PYURF	protein_coding	PIGY upstream reading frame [Source:HGNC Symbol;Acc:HGNC:44317]	4	-1	88520998	88523776	0.0994311622857067	4.189276031559199	1.823977595495738	0.0685808231729692	0.9227671116331901	1.8211712902379582	FALSE
ENSG00000236469	NA	AC007881.2	AC007881.2	lncRNA	novel transcript, antisense to NAGK	2	-1	71002531	71064743	0.3208334085662053	1.1760425423134064	1.825463433421476	0.06859434615450193	0.9227671116331901	1.8210823083061918	FALSE
ENSG00000134532	6660	SOX5	SOX5	protein_coding	SRY-box transcription factor 5 [Source:HGNC Symbol;Acc:HGNC:11201]	12	-1	23529504	24562544	-0.30224740629233837	2.6896619354498443	-1.8241168024612475	0.06860009289418059	0.9227671116331901	-1.8210444988213077	FALSE
ENSG00000146833	89122	TRIM4	TRIM4	protein_coding	tripartite motif containing 4 [Source:HGNC Symbol;Acc:HGNC:16275]	7	-1	99876958	99919600	0.05895249114462331	5.7198915558589585	1.8237620784614559	0.06866013593803437	0.9227671116331901	1.8206496136404509	FALSE
ENSG00000049656	81037	CLPTM1L	CLPTM1L	protein_coding	CLPTM1 like [Source:HGNC Symbol;Acc:HGNC:24308]	5	-1	1317752	1345099	-0.0710601796731325	6.304003106646606	-1.8232484780376081	0.06870419840054708	0.9227671116331901	-1.8203600084862797	FALSE
ENSG00000186480	3638	INSIG1	INSIG1	protein_coding	insulin induced gene 1 [Source:HGNC Symbol;Acc:HGNC:6083]	7	1	155297776	155310235	0.10769019243226285	5.516606049830516	1.8235697054307434	0.06875083212973597	0.9227671116331901	1.8200536696205065	FALSE
ENSG00000198853	9853	RUSC2	RUSC2	protein_coding	RUN and SH3 domain containing 2 [Source:HGNC Symbol;Acc:HGNC:23625]	9	1	35490111	35561898	-0.12477446648208801	3.413683687748761	-1.8229293581462636	0.06876054576770463	0.9227671116331901	-1.8199898818263107	FALSE
ENSG00000259877	NA	AC009113.1	AC009113.1	lncRNA	novel transcript, antisense to ZNF778	16	-1	89215211	89217653	0.13127174129286456	1.7865353987671893	1.8222162294283615	0.06884022367292277	0.9227671116331901	1.819466929981481	FALSE
ENSG00000169683	201255	LRRC45	LRRC45	protein_coding	leucine rich repeat containing 45 [Source:HGNC Symbol;Acc:HGNC:28302]	17	1	82023305	82031151	-0.13961830232629668	1.7660847367611052	-1.821542862278387	0.06892709830306595	0.9227671116331901	-1.8188973101585735	FALSE
ENSG00000197930	30001	ERO1A	ERO1A	protein_coding	endoplasmic reticulum oxidoreductase 1 alpha [Source:HGNC Symbol;Acc:HGNC:13280]	14	-1	52639915	52695900	0.133150557569782	6.9880945287958305	1.8224207305861397	0.06898719683866542	0.9227671116331901	1.818503600989775	FALSE
ENSG00000066455	9950	GOLGA5	GOLGA5	protein_coding	golgin A5 [Source:HGNC Symbol;Acc:HGNC:4428]	14	1	92794305	92839947	0.06279025535344473	5.002165326270656	1.8211095701540305	0.06901643701684673	0.9227671116331901	1.818312148692466	FALSE
ENSG00000103005	79650	USB1	USB1	protein_coding	U6 snRNA biogenesis phosphodiesterase 1 [Source:HGNC Symbol;Acc:HGNC:25792]	16	1	57999546	58021618	-0.13343060480345414	6.228993150978138	-1.821095372755173	0.06907295805068664	0.9227671116331901	-1.8179422617286023	FALSE
ENSG00000253394	NA	LINC00534	LINC00534	lncRNA	long intergenic non-protein coding RNA 534 [Source:HGNC Symbol;Acc:HGNC:43643]	8	1	90221341	90687863	-0.24632137443470548	1.5008161951505679	-1.8213494508152552	0.06909289272366577	0.9227671116331901	-1.8178118638429481	FALSE
ENSG00000135925	80326	WNT10A	WNT10A	protein_coding	Wnt family member 10A [Source:HGNC Symbol;Acc:HGNC:13829]	2	1	218880852	218899581	0.2760358196682291	0.1357845246967457	1.8202654786412626	0.06912945305607042	0.9227671116331901	1.8175727934866142	FALSE
ENSG00000154359	91694	LONRF1	LONRF1	protein_coding	LON peptidase N-terminal domain and ring finger 1 [Source:HGNC Symbol;Acc:HGNC:26302]	8	-1	12721906	12756073	0.08856432772557277	4.459079891258649	1.8205235623682257	0.06915136311099117	0.9227671116331901	1.8174295720005569	FALSE
ENSG00000166130	121457	IKBIP	IKBIP	protein_coding	IKBKB interacting protein [Source:HGNC Symbol;Acc:HGNC:26430]	12	-1	98613405	98645113	0.12602056490383529	6.234773581359527	1.8201820998568443	0.06921278619784742	0.9227671116331901	1.8170282606440107	FALSE
ENSG00000181894	79673	ZNF329	ZNF329	protein_coding	zinc finger protein 329 [Source:HGNC Symbol;Acc:HGNC:14209]	19	-1	58126248	58155110	0.12215520644506972	2.7942113985262327	1.8198704474432954	0.06921987541469521	0.9227671116331901	1.8169819616600964	FALSE
ENSG00000086015	23139	MAST2	MAST2	protein_coding	microtubule associated serine/threonine kinase 2 [Source:HGNC Symbol;Acc:HGNC:19035]	1	1	45786987	46036122	-0.08433842913147593	4.111396956368822	-1.8192284437716646	0.06930197250917543	0.9227671116331901	-1.8164460770463697	FALSE
ENSG00000183604	NA	SMG1P5	SMG1P5	transcribed_unprocessed_pseudogene	SMG1 pseudogene 5 [Source:HGNC Symbol;Acc:HGNC:49862]	16	-1	30267553	30335374	-0.11640185623476507	3.7930154982237245	-1.8190095694524104	0.06934566467859953	0.9227671116331901	-1.8161610911774335	FALSE
ENSG00000148344	9536	PTGES	PTGES	protein_coding	prostaglandin E synthase [Source:HGNC Symbol;Acc:HGNC:9599]	9	-1	129738331	129753042	0.42487117429836063	-0.9729505539356492	1.818886198050012	0.06937713280928039	0.9227671116331901	1.8159559289716694	FALSE
ENSG00000263874	NA	LINC00672	LINC00672	protein_coding	long intergenic non-protein coding RNA 672 [Source:HGNC Symbol;Acc:HGNC:44353]	17	1	38925168	38929384	0.14948423906930364	2.410039757118918	1.8186856354928849	0.06942616332125155	0.9227671116331901	1.8156364178725672	FALSE
ENSG00000162747	2215	FCGR3B	FCGR3B	protein_coding	Fc fragment of IgG receptor IIIb [Source:HGNC Symbol;Acc:HGNC:3620]	1	-1	161623196	161631963	0.16739728923701414	11.3427883485456	1.818068359769052	0.06959333475085071	0.9241971021579155	1.8145484234536913	FALSE
ENSG00000100731	22990	PCNX1	PCNX1	protein_coding	pecanex 1 [Source:HGNC Symbol;Acc:HGNC:19740]	14	1	70907405	71115382	-0.12074936847241524	8.300760207350528	-1.8171023450492834	0.06967747815918261	0.9245229800916009	-1.814001608295602	FALSE
ENSG00000002726	26	AOC1	AOC1	protein_coding	amine oxidase copper containing 1 [Source:HGNC Symbol;Acc:HGNC:80]	7	1	150824627	150861504	0.5410237252803957	0.1632787862791656	1.8183741552559356	0.06975234610455552	0.9247253336989408	1.8135155263443614	FALSE
ENSG00000154429	126731	CCSAP	CCSAP	protein_coding	centriole, cilia and spindle associated protein [Source:HGNC Symbol;Acc:HGNC:29578]	1	-1	229321011	229343294	0.11144452131635418	5.247301281932558	1.8160913310338984	0.0698496622182612	0.9252246888705802	1.8128843388881224	FALSE
ENSG00000072694	2213	FCGR2B	FCGR2B	protein_coding	Fc fragment of IgG receptor IIb [Source:HGNC Symbol;Acc:HGNC:3618]	1	1	161663147	161678654	0.20551089548247425	4.62590205257011	1.8164490916205165	0.07000707238578587	0.9265185151671711	1.8118649107759466	FALSE
ENSG00000239998	11027	LILRA2	LILRA2	protein_coding	leukocyte immunoglobulin like receptor A2 [Source:HGNC Symbol;Acc:HGNC:6603]	19	1	54572920	54590287	0.10217485291684802	7.317630026595748	1.8141826752412142	0.07017815369240062	0.9274045556233943	1.8107590760620673	FALSE
ENSG00000174371	9156	EXO1	EXO1	protein_coding	exonuclease 1 [Source:HGNC Symbol;Acc:HGNC:3511]	1	1	241847967	241895148	-0.3601116248564008	-0.6471518422618787	-1.812673785883898	0.07027484630765601	0.9274045556233943	-1.8101350528077458	FALSE
ENSG00000150593	27250	PDCD4	PDCD4	protein_coding	programmed cell death 4 [Source:HGNC Symbol;Acc:HGNC:8763]	10	1	110871795	110900006	0.07673420726852775	7.425396553741599	1.8130174743241254	0.07030778948951591	0.9274045556233943	1.8099226089300837	FALSE
ENSG00000229980	NA	TOB1-AS1	TOB1-AS1	lncRNA	TOB1 antisense RNA 1 [Source:HGNC Symbol;Acc:HGNC:44340]	17	1	50866679	50910774	-0.20816223117837548	0.3100595088059825	-1.8124179503619924	0.07031318144627115	0.9274045556233943	-1.8098878450759974	FALSE
ENSG00000204421	80740	LY6G6C	LY6G6C	protein_coding	lymphocyte antigen 6 family member G6C [Source:HGNC Symbol;Acc:HGNC:13936]	6	-1	31718648	31721746	-0.2961278213065335	-0.7542558383387548	-1.8120364153598163	0.07041150939223828	0.9279124232650875	-1.8092542732942545	FALSE
ENSG00000120656	6883	TAF12	TAF12	protein_coding	TATA-box binding protein associated factor 12 [Source:HGNC Symbol;Acc:HGNC:11545]	1	-1	28589323	28643085	0.06854422936669557	6.156248252968513	1.810719358360362	0.07061768602823826	0.9298394974397315	1.8079281362501494	FALSE
ENSG00000205609	728689	EIF3CL	EIF3CL	protein_coding	eukaryotic translation initiation factor 3 subunit C like [Source:HGNC Symbol;Acc:HGNC:26347]	16	-1	28379579	28403879	0.25700716154340353	-0.3725060326432746	1.8095767263756768	0.07075012344576506	0.9300186882523764	1.8070779672625044	FALSE
ENSG00000185261	285600	KIAA0825	KIAA0825	protein_coding	KIAA0825 [Source:HGNC Symbol;Acc:HGNC:28532]	5	-1	94152966	94618597	-0.14438225712014408	7.249673100658858	-1.8102303445884043	0.07076209363071449	0.9300186882523764	-1.807001190168375	FALSE
ENSG00000198198	23334	SZT2	SZT2	protein_coding	SZT2 subunit of KICSTOR complex [Source:HGNC Symbol;Acc:HGNC:29040]	1	1	43389882	43454247	-0.0657189319533078	6.088043112559376	-1.8093453837947524	0.07081117083528184	0.9300186882523764	-1.8066865189438033	FALSE
ENSG00000137098	26206	SPAG8	SPAG8	protein_coding	sperm associated antigen 8 [Source:HGNC Symbol;Acc:HGNC:14105]	9	-1	35808045	35812272	0.23781801085332044	-0.20347865127515896	1.808647468372265	0.07089432846223032	0.930323120793278	1.806153740268385	FALSE
ENSG00000113749	3274	HRH2	HRH2	protein_coding	histamine receptor H2 [Source:HGNC Symbol;Acc:HGNC:5183]	5	1	175658030	175710756	-0.1394844861443918	7.960056105876772	-1.8074272306471242	0.07115312143714773	0.9306679206691991	-1.8044989639376174	FALSE
ENSG00000177599	126069	ZNF491	ZNF491	protein_coding	zinc finger protein 491 [Source:HGNC Symbol;Acc:HGNC:23706]	19	1	11797667	11809622	0.2067520601697212	0.6355645845149877	1.8068799112944982	0.07116975830915036	0.9306679206691991	1.8043927531993906	FALSE
ENSG00000130449	57688	ZSWIM6	ZSWIM6	protein_coding	zinc finger SWIM-type containing 6 [Source:HGNC Symbol;Acc:HGNC:29316]	5	1	61332258	61546172	-0.089986263793282	8.127189265787864	-1.8072630122361024	0.07117712296384958	0.9306679206691991	-1.8043457433232972	FALSE
ENSG00000149403	2900	GRIK4	GRIK4	protein_coding	glutamate ionotropic receptor kainate type subunit 4 [Source:HGNC Symbol;Acc:HGNC:4582]	11	1	120511700	120988904	-0.5489695733302113	0.22833753249781985	-1.8081964851416361	0.07120210750008339	0.9306679206691991	-1.8041862923711842	FALSE
ENSG00000254206	728888	NPIPB11	NPIPB11	protein_coding	nuclear pore complex interacting protein family member B11 [Source:HGNC Symbol;Acc:HGNC:37453]	16	-1	29381354	29404029	-0.2130008994505912	1.783345470937796	-1.807965935242355	0.07122060613979365	0.9306679206691991	-1.8040682638654428	FALSE
ENSG00000229191	NA	AL358473.1	AL358473.1	lncRNA	novel transcript, antisense KIF21B	1	1	201023949	201028792	0.25385876829966403	-0.20514361672414533	1.8056469950886187	0.0713870683664879	0.9316350026954279	1.8030072991006978	FALSE
ENSG00000205352	54458	PRR13	PRR13	protein_coding	proline rich 13 [Source:HGNC Symbol;Acc:HGNC:24528]	12	1	53441678	53446645	0.23661028689489771	-0.07305748923646664	1.8051764322437203	0.07149063928871296	0.9316350026954279	1.8023482016075112	FALSE
ENSG00000245322	NA	AC097460.1	AC097460.1	lncRNA	novel transcript	4	1	99950006	100195099	0.1652494232458226	0.8515828476227058	1.8046717430257522	0.07152794947902265	0.9316350026954279	1.8021109613037192	FALSE
ENSG00000135365	51317	PHF21A	PHF21A	protein_coding	PHD finger protein 21A [Source:HGNC Symbol;Acc:HGNC:24156]	11	-1	45929323	46121178	-0.10980743954095296	8.570674342568196	-1.8049299147766995	0.07153486481917701	0.9316350026954279	-1.80206700061243	FALSE
ENSG00000150991	7316	UBC	UBC	protein_coding	ubiquitin C [Source:HGNC Symbol;Acc:HGNC:12468]	12	-1	124911604	124917368	0.11530543424478612	7.361915078480371	1.8040723961891276	0.0717010611992185	0.9318798320600681	1.8010115392924577	FALSE
ENSG00000109113	83871	RAB34	RAB34	protein_coding	RAB34, member RAS oncogene family [Source:HGNC Symbol;Acc:HGNC:16519]	17	-1	28714281	28718429	-0.15017514397427822	2.978390114301084	-1.8029224037838596	0.07187004066465934	0.9318798320600681	-1.7999404565161359	FALSE
ENSG00000128908	54617	INO80	INO80	protein_coding	INO80 complex ATPase subunit [Source:HGNC Symbol;Acc:HGNC:26956]	15	-1	40978880	41116280	-0.05365227408660367	5.749536807651053	-1.8024995777907398	0.0718780054239756	0.9318798320600681	-1.7998900225180747	FALSE
ENSG00000255639	NA	AC005833.1	AC005833.1	protein_coding	novel protein	12	1	4649101	4774184	0.16982229004091254	1.443951579217035	1.8021991959323718	0.07191106866089811	0.9318798320600681	1.799680710294637	FALSE
ENSG00000225205	NA	AC078883.1	AC078883.1	lncRNA	novel transcript	2	-1	172480840	172556596	-0.09919570936033661	4.319858156544898	-1.8021895212003336	0.07198737156868053	0.9318798320600681	-1.7991979629882988	FALSE
ENSG00000173141	78988	MRPL57	MRPL57	protein_coding	mitochondrial ribosomal protein L57 [Source:HGNC Symbol;Acc:HGNC:14514]	13	1	21176658	21179084	0.11143555862958188	3.160574922787543	1.8015880299266598	0.07201501296219448	0.9318798320600681	1.7990231869812234	FALSE
ENSG00000188511	NA	C22orf34	C22orf34	lncRNA	chromosome 22 open reading frame 34 [Source:HGNC Symbol;Acc:HGNC:28010]	22	-1	49414524	49657542	-0.2411464769933671	6.006079927379854	-1.803850107852735	0.07203380883150051	0.9318798320600681	-1.7989043724377065	FALSE
ENSG00000233493	388564	TMEM238	TMEM238	protein_coding	transmembrane protein 238 [Source:HGNC Symbol;Acc:HGNC:40042]	19	-1	55379244	55384292	-0.24282548746821142	-0.07618690218588207	-1.8007296369929917	0.0721342617255339	0.9318798320600681	-1.798269808546325	FALSE
ENSG00000215630	NA	GUSBP9	GUSBP9	unprocessed_pseudogene	GUSB pseudogene 9 [Source:HGNC Symbol;Acc:HGNC:42323]	5	-1	71197646	71208130	-0.3184286140984508	-0.2313859881874246	-1.8013972082317913	0.07214218241197067	0.9318798320600681	-1.798219804125524	FALSE
ENSG00000158717	115992	RNF166	RNF166	protein_coding	ring finger protein 166 [Source:HGNC Symbol;Acc:HGNC:28856]	16	-1	88696499	88706408	0.08385125269517424	7.481806325989092	1.801535188351296	0.07215445028071316	0.9318798320600681	1.7981423641981735	FALSE
ENSG00000241258	27297	CRCP	CRCP	protein_coding	CGRP receptor component [Source:HGNC Symbol;Acc:HGNC:17888]	7	1	66114604	66154568	0.08285146090590256	4.647548028997452	1.7978442172482714	0.07262883727421571	0.936463802164811	1.7951560710098884	FALSE
ENSG00000119685	23093	TTLL5	TTLL5	protein_coding	tubulin tyrosine ligase like 5 [Source:HGNC Symbol;Acc:HGNC:19963]	14	1	75633625	75955079	-0.08421793475704131	4.836177715968899	-1.7969744669590895	0.0727957888513158	0.936463802164811	-1.794108899568634	FALSE
ENSG00000138061	1545	CYP1B1	CYP1B1	protein_coding	cytochrome P450 family 1 subfamily B member 1 [Source:HGNC Symbol;Acc:HGNC:2597]	2	-1	38066973	38109902	-0.21340025770142645	5.521536275858274	-1.7959771493054284	0.07300895814889048	0.936463802164811	-1.7927746896187087	FALSE
ENSG00000115604	8809	IL18R1	IL18R1	protein_coding	interleukin 18 receptor 1 [Source:HGNC Symbol;Acc:HGNC:5988]	2	1	102311529	102398775	-0.29598606731244725	5.259584726369822	-1.7954938573206558	0.07304548889086182	0.936463802164811	-1.7925463665978973	FALSE
ENSG00000177182	157807	CLVS1	CLVS1	protein_coding	clavesin 1 [Source:HGNC Symbol;Acc:HGNC:23139]	8	1	61057158	61501645	-0.179927650170026	1.4034559725159073	-1.7951692633999259	0.07304756277787079	0.936463802164811	-1.7925334072729222	FALSE
ENSG00000160746	55129	ANO10	ANO10	protein_coding	anoctamin 10 [Source:HGNC Symbol;Acc:HGNC:25519]	3	-1	43354859	43691594	-0.1112229813535599	5.734208383979729	-1.794968376443354	0.07316634369973185	0.936463802164811	-1.7917916697871314	FALSE
ENSG00000011478	54814	QPCTL	QPCTL	protein_coding	glutaminyl-peptide cyclotransferase like [Source:HGNC Symbol;Acc:HGNC:25952]	19	1	45692666	45703989	-0.14246034546440112	2.056244588152658	-1.7935130325721922	0.0732940840846751	0.936463802164811	-1.7909950827720853	FALSE
ENSG00000163702	84818	IL17RC	IL17RC	protein_coding	interleukin 17 receptor C [Source:HGNC Symbol;Acc:HGNC:18358]	3	1	9917074	9933630	-0.2130283266963765	0.5411309705260166	-1.792630302409785	0.07345183293258949	0.936463802164811	-1.7900129291247469	FALSE
ENSG00000124193	6431	SRSF6	SRSF6	protein_coding	serine and arginine rich splicing factor 6 [Source:HGNC Symbol;Acc:HGNC:10788]	20	1	43457893	43466046	0.049765436008352815	7.099967766189726	1.792679592829953	0.07345642941054319	0.936463802164811	1.7899843370591173	FALSE
ENSG00000163517	79885	HDAC11	HDAC11	protein_coding	histone deacetylase 11 [Source:HGNC Symbol;Acc:HGNC:19086]	3	1	13479724	13506424	0.15945116117923164	1.1466685051952283	1.7916931790565562	0.073594483906338	0.936463802164811	1.7891262600303144	FALSE
ENSG00000264057	NA	AC103810.1	AC103810.1	transcribed_unprocessed_pseudogene	bromodomain PHD finger transcription factor (BPTF) pseudogene	17	1	64927634	64934203	0.8970035059865183	1.0950556901238486	1.7947725981047054	0.07367852871877922	0.936463802164811	1.7886045243180178	FALSE
ENSG00000275649	NA	AL445584.2	AL445584.2	lncRNA	novel transcript	9	1	42231811	42354454	-0.6210702579358136	3.2763128666811525	-1.7934080593481891	0.07380908880424937	0.936463802164811	-1.7877949941596571	FALSE
ENSG00000004059	381	ARF5	ARF5	protein_coding	ADP ribosylation factor 5 [Source:HGNC Symbol;Acc:HGNC:658]	7	1	127588386	127591700	0.10471956537999283	5.584342723662559	1.790454102911589	0.0738355678843076	0.936463802164811	1.7876309549997265	FALSE
ENSG00000172037	3913	LAMB2	LAMB2	protein_coding	laminin subunit beta 2 [Source:HGNC Symbol;Acc:HGNC:6487]	3	-1	49121114	49133118	-0.23205400948180496	0.7741005904239894	-1.7904055636748244	0.07388104834938126	0.936463802164811	-1.787349313571654	FALSE
ENSG00000144283	8502	PKP4	PKP4	protein_coding	plakophilin 4 [Source:HGNC Symbol;Acc:HGNC:9026]	2	1	158456964	158682879	-0.13387224620332105	5.096121708338306	-1.7900496607460559	0.07408102183903463	0.936463802164811	-1.786112640790346	FALSE
ENSG00000160695	55823	VPS11	VPS11	protein_coding	VPS11 core subunit of CORVET and HOPS complexes [Source:HGNC Symbol;Acc:HGNC:14583]	11	1	119067692	119081978	0.07836886867725745	4.980774618579744	1.7886991294540526	0.07408880002407696	0.936463802164811	1.7860645942249451	FALSE
ENSG00000163959	200931	SLC51A	SLC51A	protein_coding	solute carrier family 51 alpha subunit [Source:HGNC Symbol;Acc:HGNC:29955]	3	1	196211487	196243178	-0.34508421548224444	0.938334027397401	-1.7890770686884634	0.07412263337508701	0.936463802164811	-1.785855650457551	FALSE
ENSG00000186188	338557	FFAR4	FFAR4	protein_coding	free fatty acid receptor 4 [Source:HGNC Symbol;Acc:HGNC:19061]	10	1	93566665	93604480	-0.2906042425518218	-0.551628008037465	-1.7883069674402567	0.07416958486559218	0.936463802164811	-1.7855658224371644	FALSE
ENSG00000166147	2200	FBN1	FBN1	protein_coding	fibrillin 1 [Source:HGNC Symbol;Acc:HGNC:3603]	15	-1	48408306	48645849	-0.31005929499974655	0.19272698585264478	-1.7877282381894215	0.0743307866764609	0.936463802164811	-1.7845718755973112	FALSE
ENSG00000186001	84859	LRCH3	LRCH3	protein_coding	leucine rich repeats and calponin homology domain containing 3 [Source:HGNC Symbol;Acc:HGNC:28637]	3	1	197791226	197888436	-0.05706274001738976	6.493015244374169	-1.7872726708881068	0.07434677572567251	0.936463802164811	-1.7844733855082078	FALSE
ENSG00000196263	57573	ZNF471	ZNF471	protein_coding	zinc finger protein 471 [Source:HGNC Symbol;Acc:HGNC:23226]	19	1	56507850	56530221	0.3058670362630846	-0.46342929158541707	1.7871824013184	0.07435581206449315	0.936463802164811	1.7844177307029445	FALSE
ENSG00000276043	29128	UHRF1	UHRF1	protein_coding	ubiquitin like with PHD and ring finger domains 1 [Source:HGNC Symbol;Acc:HGNC:12556]	19	1	4903080	4962154	-0.18440878276769546	1.6636887138138596	-1.786390087080539	0.07444349180058121	0.936463802164811	-1.7838779980443067	FALSE
ENSG00000109320	4790	NFKB1	NFKB1	protein_coding	nuclear factor kappa B subunit 1 [Source:HGNC Symbol;Acc:HGNC:7794]	4	1	102501331	102617302	-0.06601209176125433	7.153141683320629	-1.786374961145399	0.07449396796679057	0.936463802164811	-1.7835675160068025	FALSE
ENSG00000138134	57559	STAMBPL1	STAMBPL1	protein_coding	STAM binding protein like 1 [Source:HGNC Symbol;Acc:HGNC:24105]	10	1	88879734	88975153	-0.10320261412443132	4.229085738130306	-1.7863491374623033	0.07450241472297559	0.936463802164811	-1.783515576274095	FALSE
ENSG00000108469	9400	RECQL5	RECQL5	protein_coding	RecQ like helicase 5 [Source:HGNC Symbol;Acc:HGNC:9950]	17	-1	75626845	75667189	-0.07202945183942999	3.6772857356205106	-1.7856107808958777	0.07457747270393349	0.936463802164811	-1.7830542503584177	FALSE
ENSG00000108590	51003	MED31	MED31	protein_coding	mediator complex subunit 31 [Source:HGNC Symbol;Acc:HGNC:24260]	17	-1	6643311	6651634	0.0826899948817541	4.303085710837535	1.7856176616537307	0.07458120844382521	0.936463802164811	1.7830312994385527	FALSE
ENSG00000178896	54512	EXOSC4	EXOSC4	protein_coding	exosome component 4 [Source:HGNC Symbol;Acc:HGNC:18189]	8	1	144078648	144080648	-0.21276698707368524	1.756147926114969	-1.7847904810388198	0.07472918751289839	0.936463802164811	-1.7821229286069475	FALSE
ENSG00000166598	7184	HSP90B1	HSP90B1	protein_coding	heat shock protein 90 beta family member 1 [Source:HGNC Symbol;Acc:HGNC:12028]	12	1	103930107	103953645	-0.13015130818689968	7.67602919567858	-1.7848849771194726	0.07473271888009547	0.936463802164811	-1.7821012692354792	FALSE
ENSG00000243629	NA	LINC00880	LINC00880	lncRNA	long intergenic non-protein coding RNA 880 [Source:HGNC Symbol;Acc:HGNC:27948]	3	-1	157081667	157128595	-0.276912774158557	-0.3205476748859139	-1.7845543537993245	0.0747421947190573	0.936463802164811	-1.7820431540308086	FALSE
ENSG00000132388	7326	UBE2G1	UBE2G1	protein_coding	ubiquitin conjugating enzyme E2 G1 [Source:HGNC Symbol;Acc:HGNC:12482]	17	-1	4269259	4366628	-0.0538564975270619	6.598751122850129	-1.7842062461677033	0.07483906176929302	0.936463802164811	-1.781449414541064	FALSE
ENSG00000125871	92667	MGME1	MGME1	protein_coding	mitochondrial genome maintenance exonuclease 1 [Source:HGNC Symbol;Acc:HGNC:16205]	20	1	17969018	17991122	0.07582616342722126	4.800488730006442	1.7843192918368296	0.07486041557767573	0.936463802164811	1.781318612380737	FALSE
ENSG00000130958	11046	SLC35D2	SLC35D2	protein_coding	solute carrier family 35 member D2 [Source:HGNC Symbol;Acc:HGNC:20799]	9	-1	96313444	96383711	-0.09730869241282747	2.5769919009845297	-1.7836183021679781	0.07490070697587736	0.936463802164811	-1.7810718915118908	FALSE
ENSG00000205903	100131017	ZNF316	ZNF316	protein_coding	zinc finger protein 316 [Source:HGNC Symbol;Acc:HGNC:13843]	7	1	6637318	6658279	0.09528507254100038	5.553785686569479	1.783616493248485	0.074996333825754255	0.936463802164811	1.7804867624365877	FALSE
ENSG00000162694	2135	EXTL2	EXTL2	protein_coding	exostosin like glycosyltransferase 2 [Source:HGNC Symbol;Acc:HGNC:3516]	1	-1	100872372	100895179	0.2024022507304427	1.1946895691982895	1.7827846238926586	0.07503426688536478	0.936463802164811	1.7802548234275444	FALSE
ENSG00000100139	85377	MICALL1	MICALL1	protein_coding	MICAL like 1 [Source:HGNC Symbol;Acc:HGNC:29804]	22	1	37905657	37942822	0.10362775543346103	3.685167931336796	1.7829078192541417	0.07505477348313921	0.936463802164811	1.7801294771566993	FALSE
ENSG00000168216	55788	LMBRD1	LMBRD1	protein_coding	LMBR1 domain containing 1 [Source:HGNC Symbol;Acc:HGNC:23038]	6	-1	69672757	69867236	0.06537513882276791	7.39464295206436	1.78284556133578	0.07505576956721347	0.936463802164811	1.7801233893199881	FALSE
ENSG00000068438	24140	FTSJ1	FTSJ1	protein_coding	FtsJ RNA 2'-O-methyltransferase 1 [Source:HGNC Symbol;Acc:HGNC:13254]	X	1	48476021	48486364	-0.07655658333254411	4.179278258049766	-1.7823545823305298	0.07510644076737687	0.936463802164811	-1.7798137856067684	FALSE
ENSG00000171428	9	NAT1	NAT1	protein_coding	N-acetyltransferase 1 [Source:HGNC Symbol;Acc:HGNC:7645]	8	1	18170477	18223689	0.10556241104438824	2.741827696050803	1.782389625915982	0.07511967198614528	0.936463802164811	1.779732970243582	FALSE
ENSG00000198892	149345	SHISA4	SHISA4	protein_coding	shisa family member 4 [Source:HGNC Symbol;Acc:HGNC:27139]	1	1	201888680	201892306	0.36260427672715023	2.838430921224359	1.7828906414385997	0.0751372408388831	0.936463802164811	1.7796256788750353	FALSE
ENSG00000169249	8233	ZRSR2	ZRSR2	protein_coding	zinc finger CCCH-type, RNA binding motif and serine/arginine rich 2 [Source:HGNC Symbol;Acc:HGNC:23019]	X	1	15790472	15823260	0.07516704323369172	5.423945487867275	1.7820647075394722	0.07517739962534536	0.936463802164811	1.7793805097604796	FALSE
ENSG00000151773	160857	CCDC122	CCDC122	protein_coding	coiled-coil domain containing 122 [Source:HGNC Symbol;Acc:HGNC:26478]	13	-1	43823909	43879740	0.21367417827249002	2.316961846057379	1.7834194295540104	0.07522411340854915	0.936463802164811	1.7790954569364157	FALSE
ENSG00000106477	95681	CEP41	CEP41	protein_coding	centrosomal protein 41 [Source:HGNC Symbol;Acc:HGNC:12370]	7	-1	130393771	130442433	-0.11717720625241945	2.633376964042522	-1.7817745171497363	0.07523965747569894	0.936463802164811	-1.7790006373153728	FALSE
ENSG00000100376	55007	FAM118A	FAM118A	protein_coding	family with sequence similarity 118 member A [Source:HGNC Symbol;Acc:HGNC:1313]	22	1	45308968	45341955	0.25468330763205316	5.276980370779786	1.784455538109423	0.07524657431963937	0.936463802164811	1.7789584493479635	FALSE
ENSG00000214783	84820	POLR2J4	POLR2J4	lncRNA	RNA polymerase II subunit J4, pseudogene [Source:HGNC Symbol;Acc:HGNC:28195]	7	-1	43940895	44019175	0.18263473730525326	1.2177951151436412	1.781198641166528	0.07529492441786467	0.936463802164811	1.77866363555091	FALSE
ENSG00000229591	NA	AC006017.1	AC006017.1	lncRNA	novel transcript	7	-1	152120001	152121717	-0.22212518349613708	0.15754106344191415	-1.7807108193635333	0.07537952593799771	0.936463802164811	-1.7781481510049602	FALSE
ENSG00000155959	7411	VBP1	VBP1	protein_coding	VHL binding protein 1 [Source:HGNC Symbol;Acc:HGNC:12662]	X	1	155197007	155239841	0.08662930110375733	5.019849137589715	1.778479025690987	0.07575645733191962	0.936463802164811	1.7758571976435127	FALSE
ENSG00000180758	80045	GPR157	GPR157	protein_coding	G protein-coupled receptor 157 [Source:HGNC Symbol;Acc:HGNC:23687]	1	-1	9100305	9129102	0.1520754034847287	2.733583132827678	1.7786588961504743	0.0757606975396656	0.936463802164811	1.7758314790252836	FALSE
ENSG00000179627	100128927	ZBTB42	ZBTB42	protein_coding	zinc finger and BTB domain containing 42 [Source:HGNC Symbol;Acc:HGNC:32550]	14	1	104800596	104804712	0.1812081992691531	1.0753328280600796	1.7776958109907641	0.07585709623466322	0.936463802164811	1.7752470976156403	FALSE
ENSG00000173825	220359	TIGD3	TIGD3	protein_coding	tigger transposable element derived 3 [Source:HGNC Symbol;Acc:HGNC:18334]	11	1	65354751	65357613	0.24997314898544287	1.8690308121869492	1.7777196366627277	0.07587897498670246	0.936463802164811	1.7751145501557497	FALSE
ENSG00000114405	57415	C3orf14	C3orf14	protein_coding	chromosome 3 open reading frame 14 [Source:HGNC Symbol;Acc:HGNC:25024]	3	1	62318973	62336213	0.28091483331649547	-0.2086261533724829	1.7775676049913751	0.07589268895999776	0.936463802164811	1.7750314830552647	FALSE
ENSG00000113621	79770	TXNDC15	TXNDC15	protein_coding	thioredoxin domain containing 15 [Source:HGNC Symbol;Acc:HGNC:20652]	5	1	134873803	134901525	-0.08548692607677033	4.976156171843745	-1.7779071767692023	0.07592475906327198	0.936463802164811	-1.7748372785778375	FALSE
ENSG00000240963	NA	AL645465.1	AL645465.1	lncRNA	novel transcript, antisense to C1orf100	1	-1	244375100	244409592	0.1280088913910582	4.387007762892003	1.7777959370693062	0.07593121677493968	0.936463802164811	1.7747981812014877	FALSE
ENSG00000113643	5917	RARS	RARS	protein_coding	arginyl-tRNA synthetase [Source:HGNC Symbol;Acc:HGNC:9870]	5	1	168486451	168519301	0.056579326210110636	5.31072202050699	1.7764909524842927	0.07606946811719612	0.936463802164811	1.7739618064161025	FALSE
ENSG00000168958	56947	MFF	MFF	protein_coding	mitochondrial fission factor [Source:HGNC Symbol;Acc:HGNC:24858]	2	1	227325151	227357836	-0.07456803167607529	5.600928967295688	-1.7764970073482589	0.07608412412891657	0.936463802164811	-1.7738732151189003	FALSE
ENSG00000006062	9020	MAP3K14	MAP3K14	protein_coding	mitogen-activated protein kinase kinase kinase 14 [Source:HGNC Symbol;Acc:HGNC:6853]	17	-1	45263119	45317029	0.09358661261581691	6.281712649144794	1.776557595004814	0.07608891927995814	0.936463802164811	1.7738442328580921	FALSE
ENSG00000135298	577	ADGRB3	ADGRB3	protein_coding	adhesion G protein-coupled receptor B3 [Source:HGNC Symbol;Acc:HGNC:945]	6	1	68635282	69389506	-0.413017001972106	1.8121411089208017	-1.778305708544136	0.07609136367731471	0.936463802164811	-1.7738294593062636	FALSE
ENSG00000231340	NA	ACTG1P10	ACTG1P10	processed_pseudogene	actin gamma 1 pseudogene 10 [Source:HGNC Symbol;Acc:HGNC:155]	X	-1	53142832	53143913	-0.2540135252523418	0.250456207611039	-1.7762842594943151	0.0761144592049379	0.936463802164811	-1.7736898926884397	FALSE
ENSG00000070269	54916	TMEM260	TMEM260	protein_coding	transmembrane protein 260 [Source:HGNC Symbol;Acc:HGNC:20185]	14	1	56488354	56650606	-0.11710377641799496	5.678969876278843	-1.776307316502147	0.07612476219681397	0.936463802164811	-1.7736276426974333	FALSE
ENSG00000103260	79006	METRN	METRN	protein_coding	meteorin, glial cell differentiation regulator [Source:HGNC Symbol;Acc:HGNC:14151]	16	1	715118	719655	0.24424893300221603	0.0016886929093805044	1.7758245570798878	0.07615956973095686	0.936463802164811	1.773417388709289	FALSE
ENSG00000130590	140700	SAMD10	SAMD10	protein_coding	sterile alpha motif domain containing 10 [Source:HGNC Symbol;Acc:HGNC:16129]	20	-1	63974116	63980008	0.14540304934754666	2.4578184716340115	1.775929636870916	0.07618036084064907	0.936463802164811	1.773291837951638	FALSE
ENSG00000267270	NA	PARD6G-AS1	PARD6G-AS1	lncRNA	PARD6G antisense RNA 1 [Source:HGNC Symbol;Acc:HGNC:44109]	18	1	80147924	80179839	-0.1602148012421114	1.5206330948564204	-1.7759679209095103	0.07619220671342862	0.936463802164811	-1.7732203170720935	FALSE
ENSG00000130363	83861	RSPH3	RSPH3	protein_coding	radial spoke head 3 [Source:HGNC Symbol;Acc:HGNC:21054]	6	-1	158972871	159000187	0.12539018094234677	4.613202906449476	1.7759721528177939	0.07631480631739526	0.9367993751877624	1.7724806394051476	FALSE
ENSG00000172301	55352	COPRS	COPRS	protein_coding	coordinator of PRMT5 and differentiation stimulator [Source:HGNC Symbol;Acc:HGNC:28848]	17	-1	31851871	31859291	0.16955365585830046	1.1445147038539085	1.7748520673877086	0.07634030109195614	0.9367993751877624	1.7723269440449059	FALSE
ENSG00000119559	148223	C19orf25	C19orf25	protein_coding	chromosome 19 open reading frame 25 [Source:HGNC Symbol;Acc:HGNC:26711]	19	-1	1461143	1479556	0.09003948216280744	4.0087616869143785	1.7744264106874805	0.07642513750476981	0.9370990575782486	1.7718158085774425	FALSE
ENSG00000164631	7559	ZNF12	ZNF12	protein_coding	zinc finger protein 12 [Source:HGNC Symbol;Acc:HGNC:12902]	7	-1	6688433	6706947	0.0895083156837071	4.973416369187255	1.7740328038035411	0.07651083470322277	0.9374088128607334	1.7712999564604666	FALSE
ENSG00000243238	NA	IGKV2-30	IGKV2-30	IG_V_gene	immunoglobulin kappa variable 2-30 [Source:HGNC Symbol;Acc:HGNC:5785]	2	-1	89244781	89245596	-0.45605544415541666	0.3677829497098711	-1.7729722549726457	0.07668423869960436	0.9377814074464418	-1.7702575949476076	FALSE
ENSG00000116514	127544	RNF19B	RNF19B	protein_coding	ring finger protein 19B [Source:HGNC Symbol;Acc:HGNC:26886]	1	-1	32936445	32964685	0.08457463792130682	7.307091753552193	1.7729059028857055	0.0766906662308602	0.9377814074464418	1.7702189948932037	FALSE
ENSG00000111276	1027	CDKN1B	CDKN1B	protein_coding	cyclin dependent kinase inhibitor 1B [Source:HGNC Symbol;Acc:HGNC:1785]	12	1	12715058	12722369	0.08473054647645206	6.923551223787167	1.7727876654346268	0.07672262304490585	0.9377814074464418	1.7700271198010358	FALSE
ENSG00000173914	83759	RBM4B	RBM4B	protein_coding	RNA binding motif protein 4B [Source:HGNC Symbol;Acc:HGNC:28842]	11	-1	66664998	66677887	0.0810755590206087	3.7674549125554893	1.771259534821286	0.07691912986765702	0.9394430105332505	1.768848683552627	FALSE
ENSG00000198912	339448	C1orf174	C1orf174	protein_coding	chromosome 1 open reading frame 174 [Source:HGNC Symbol;Acc:HGNC:27915]	1	-1	3889125	3900293	0.0849487145898058	4.199550008518188	1.7708208937493564	0.07702618162964997	0.9400103094079469	1.7682077346082348	FALSE
ENSG00000075151	8672	EIF4G3	EIF4G3	protein_coding	eukaryotic translation initiation factor 4 gamma 3 [Source:HGNC Symbol;Acc:HGNC:3298]	1	-1	20806292	21176888	-0.11082550522318968	7.536228858733257	-1.7700596201816436	0.07716117318723917	0.9409174192667191	-1.7674005363866891	FALSE
ENSG00000103404	57478	USP31	USP31	protein_coding	ubiquitin specific peptidase 31 [Source:HGNC Symbol;Acc:HGNC:20060]	16	-1	23061406	23149270	-0.10228763061257329	2.8716943482993935	-1.7690576235081792	0.07729725748923517	0.9418364186296362	-1.7665879679023013	FALSE
ENSG00000105708	7561	ZNF14	ZNF14	protein_coding	zinc finger protein 14 [Source:HGNC Symbol;Acc:HGNC:12924]	19	-1	19710472	19733112	0.09389010466092174	3.7201646567784272	1.7683176552644013	0.07744920963851647	0.9418942146668926	1.7656820276480978	FALSE
ENSG00000110697	9600	PITPNM1	PITPNM1	protein_coding	phosphatidylinositol transfer protein membrane associated 1 [Source:HGNC Symbol;Acc:HGNC:9003]	11	-1	67491768	67506263	0.07561022329455636	5.6629515740318	1.7681763145919958	0.07746705799088158	0.9418942146668926	1.7655757106475007	FALSE
ENSG00000101017	958	CD40	CD40	protein_coding	CD40 molecule [Source:HGNC Symbol;Acc:HGNC:11919]	20	1	46118278	46129863	0.1548064342811415	3.5452692626008107	1.7684388350553797	0.07748557663264026	0.9418942146668926	1.765465422035634	FALSE
ENSG00000087095	51701	NLK	NLK	protein_coding	nemo like kinase [Source:HGNC Symbol;Acc:HGNC:29858]	17	1	28041737	28196381	-0.06847580697755173	5.898004631878872	-1.767548252812432	0.07757977502988823	0.9418942146668926	-1.7649047513684235	FALSE
ENSG00000124942	79026	AHNAK	AHNAK	protein_coding	AHNAK nucleoprotein [Source:HGNC Symbol;Acc:HGNC:347]	11	-1	62433542	62556235	-0.16269242297372166	9.646022720415745	-1.7673092299219106	0.07760562222579387	0.9418942146668926	-1.764751005322295	FALSE
ENSG00000104231	79752	ZFAND1	ZFAND1	protein_coding	zinc finger AN1-type containing 1 [Source:HGNC Symbol;Acc:HGNC:25858]	8	-1	81701334	81732903	0.09339329404442509	4.521663015686585	1.7669832894633544	0.07767942930668854	0.9420528756653995	1.7643122105093008	FALSE
ENSG00000185344	23545	ATP6V0A2	ATP6V0A2	protein_coding	ATPase H+ transporting V0 subunit a2 [Source:HGNC Symbol;Acc:HGNC:18481]	12	1	123712353	123761755	0.08132511945242449	4.895198196618454	1.7663167145782892	0.07779014255190142	0.9426585165019866	1.7636546389732848	FALSE
ENSG00000186806	147645	VSIG10L	VSIG10L	protein_coding	V-set and immunoglobulin domain containing 10 like [Source:HGNC Symbol;Acc:HGNC:27111]	19	-1	51331536	51342124	-0.2359315837336382	-0.2674582904863292	-1.7656188832841697	0.0778674128433225	0.9428582674572799	-1.7631961503635882	FALSE
ENSG00000097046	8317	CDC7	CDC7	protein_coding	cell division cycle 7 [Source:HGNC Symbol;Acc:HGNC:1745]	1	1	91500851	91525764	-0.1367320114530659	2.9820995271114126	-1.7649657859208923	0.07809033973777027	0.9448200153452063	-1.76187547129143	FALSE
ENSG00000238184	NA	CD81-AS1	CD81-AS1	lncRNA	CD81 antisense RNA 1 [Source:HGNC Symbol;Acc:HGNC:49384]	11	-1	2328749	2377992	-0.2597109035106701	-0.24533913133400193	-1.7634207526038252	0.07823695566228228	0.9455724112927458	-1.761008551312915	FALSE
ENSG00000124177	84181	CHD6	CHD6	protein_coding	chromodomain helicase DNA binding protein 6 [Source:HGNC Symbol;Acc:HGNC:19057]	20	-1	41402083	41618384	-0.08490719939717906	5.73862279122703	-1.7634105686322428	0.07827444884919642	0.9455724112927458	-1.760787071569445	FALSE
ENSG00000160883	3101	HK3	HK3	protein_coding	hexokinase 3 [Source:HGNC Symbol;Acc:HGNC:4925]	5	-1	176880869	176899346	-0.17702049410764875	6.154782426609131	-1.7622052940845019	0.07852228280056453	0.9472310215262021	-1.7593252348251862	FALSE
ENSG00000168273	440957	SMIM4	SMIM4	protein_coding	small integral membrane protein 4 [Source:HGNC Symbol;Acc:HGNC:37257]	3	1	52534013	52579237	-0.10214216112875585	3.123499888853785	-1.7611216874938007	0.07864185812722285	0.9472310215262021	-1.7586212679657687	FALSE
ENSG00000214401	107984142	KANSL1-AS1	KANSL1-AS1	lncRNA	KANSL1 antisense RNA 1 [Source:HGNC Symbol;Acc:HGNC:43740]	17	1	46193576	46196723	0.28755489237033616	2.0223007869794176	1.7629837782655202	0.07868651098310404	0.9472310215262021	1.7583586099026367	FALSE
ENSG00000175305	9134	CCNE2	CCNE2	protein_coding	cyclin E2 [Source:HGNC Symbol;Acc:HGNC:1590]	8	-1	94879770	94896678	-0.2533712348619983	-0.10539546648189263	-1.7605149046003976	0.07873163656122086	0.9472310215262021	-1.7580932943654783	FALSE
ENSG00000147408	55790	CSGALNACT1	CSGALNACT1	protein_coding	chondroitin sulfate N-acetylgalactosaminyltransferase 1 [Source:HGNC Symbol;Acc:HGNC:24290]	8	-1	19404161	19758029	-0.17991784923360576	7.319562572167923	-1.7617315018454738	0.07876459172911458	0.9472310215262021	-1.7578996128370838	FALSE
ENSG00000125648	79085	SLC25A23	SLC25A23	protein_coding	solute carrier family 25 member 23 [Source:HGNC Symbol;Acc:HGNC:19375]	19	-1	6436079	6465203	-0.1596560853744986	2.985651234536852	-1.7603689307097752	0.07877815858221911	0.9472310215262021	-1.7578198979499533	FALSE
ENSG00000138964	64098	PARVG	PARVG	protein_coding	parvin gamma [Source:HGNC Symbol;Acc:HGNC:14654]	22	1	44172956	44219533	0.06222495513130699	7.731937266820015	1.7595731952217486	0.07899410340675721	0.9482868122070892	1.7565525701393803	FALSE
ENSG00000123815	79934	COQ8B	COQ8B	protein_coding	coenzyme Q8B [Source:HGNC Symbol;Acc:HGNC:19041]	19	-1	40691530	40718207	-0.08482829785920298	4.43406845998381	-1.7586655794704291	0.07905192647965127	0.9482868122070892	-1.756213698943724	FALSE
ENSG00000184117	8508	NIPSNAP1	NIPSNAP1	protein_coding	nipsnap homolog 1 [Source:HGNC Symbol;Acc:HGNC:7827]	22	-1	29554808	29581327	0.08185517593019975	3.576410457417438	1.75800653122868	0.07915849935315677	0.9482868122070892	1.7555896581875259	FALSE
ENSG00000225793	NA	AL080250.1	AL080250.1	lncRNA	novel transcript	6	1	75285014	75317525	0.221590298851966	0.15420821985504513	1.757072131282503	0.07932107313341141	0.9482868122070892	1.7546390173008952	FALSE
ENSG00000156928	115416	MALSU1	MALSU1	protein_coding	mitochondrial assembly of ribosomal large subunit 1 [Source:HGNC Symbol;Acc:HGNC:21721]	7	1	23298739	23311729	0.06567265198015537	3.9505428305982124	1.7569046985665755	0.07933764238528257	0.9482868122070892	1.7545422185441264	FALSE
ENSG00000141582	8535	CBX4	CBX4	protein_coding	chromobox 4 [Source:HGNC Symbol;Acc:HGNC:1554]	17	-1	79833156	79839440	0.06364737132305809	5.06241268614243	1.7560115311075972	0.07950875135452497	0.9482868122070892	1.7535435478538162	FALSE
ENSG00000257135	NA	ODC1-DT	ODC1-DT	lncRNA	ODC1 divergent transcript [Source:HGNC Symbol;Acc:HGNC:54070]	2	1	10448689	10457693	0.18893662046036264	0.36859684898685907	1.7555053573987047	0.07957174283570993	0.9482868122070892	1.753176340609908	FALSE
ENSG00000257489	NA	AC010203.1	AC010203.1	transcribed_unprocessed_pseudogene	TBC1 domain family, member 2B (TBC1D2B) pseudogene	12	-1	100173196	100199783	-0.2842841885558124	-0.5425066647791462	-1.7554837351797885	0.0795723883294085	0.9482868122070892	-1.7531725789442065	FALSE
ENSG00000196459	6399	TRAPPC2	TRAPPC2	protein_coding	trafficking protein particle complex 2 [Source:HGNC Symbol;Acc:HGNC:23068]	X	-1	13712244	13734635	0.057297758918026354	4.67983614144532	1.7549466479769762	0.07967271677234368	0.9482868122070892	1.7525882083306878	FALSE
ENSG00000120306	84418	CYSTM1	CYSTM1	protein_coding	cysteine rich transmembrane module containing 1 [Source:HGNC Symbol;Acc:HGNC:30239]	5	1	140175156	140282052	-0.17828783842785256	7.2946955045786215	-1.7552770422669512	0.07968646878940185	0.9482868122070892	-1.752508155289857	FALSE
ENSG00000125347	3659	IRF1	IRF1	protein_coding	interferon regulatory factor 1 [Source:HGNC Symbol;Acc:HGNC:6116]	5	-1	132481609	132490777	0.12586091595860083	8.825934070134629	1.754364947167606	0.0798286942383343	0.9482868122070892	1.7516808925300016	FALSE
ENSG00000259952	NA	AC009133.2	AC009133.2	lncRNA	novel transcript, antisense to MAZ	16	-1	29806496	29807732	-0.21339028912466673	0.3037130120801963	-1.753741833640978	0.0798928712941399	0.9482868122070892	-1.7513079950629469	FALSE
ENSG00000137409	23787	MTCH1	MTCH1	protein_coding	mitochondrial carrier 1 [Source:HGNC Symbol;Acc:HGNC:17586]	6	-1	36968141	36986298	0.056027070529017564	6.206017618309015	1.7535720317922872	0.07995644619972882	0.9482868122070892	1.7509388363102374	FALSE
ENSG00000072571	3161	HMMR	HMMR	protein_coding	hyaluronan mediated motility receptor [Source:HGNC Symbol;Acc:HGNC:5012]	5	1	163460203	163491941	-0.2743919507577254	0.23805054321689786	-1.753296119369082	0.07997174772055243	0.9482868122070892	-1.7508500209841846	FALSE
ENSG00000150054	143098	MPP7	MPP7	protein_coding	membrane palmitoylated protein 7 [Source:HGNC Symbol;Acc:HGNC:26542]	10	-1	28050993	28334486	-0.1165805621295064	6.594110969784329	-1.7536215508309023	0.08002863151301241	0.9482868122070892	-1.750519968799631	FALSE
ENSG00000167081	5090	PBX3	PBX3	protein_coding	PBX homeobox 3 [Source:HGNC Symbol;Acc:HGNC:8634]	9	1	125747345	125967377	-0.07413984525081663	5.850377094097862	-1.7524420657741366	0.0801715172519692	0.9482868122070892	-1.7496917545803683	FALSE
ENSG00000147119	56548	CHST7	CHST7	protein_coding	carbohydrate sulfotransferase 7 [Source:HGNC Symbol;Acc:HGNC:13817]	X	1	46573765	46598496	0.17602536522569157	3.884066270980631	1.7528818338619427	0.08019436917065513	0.9482868122070892	1.7495594083731063	FALSE
ENSG00000105223	23646	PLD3	PLD3	protein_coding	phospholipase D family member 3 [Source:HGNC Symbol;Acc:HGNC:17158]	19	1	40348456	40380439	-0.08886523779784028	6.386363116954532	-1.7524433995533866	0.08022477515622109	0.9482868122070892	-1.749383360512185	FALSE
ENSG00000112242	1871	E2F3	E2F3	protein_coding	E2F transcription factor 3 [Source:HGNC Symbol;Acc:HGNC:3115]	6	1	20401879	20493714	-0.1081120350653535	6.722436431608544	-1.751827986789091	0.08027067755323702	0.9482868122070892	-1.74911769251798	FALSE
ENSG00000163913	55764	IFT122	IFT122	protein_coding	intraflagellar transport 122 [Source:HGNC Symbol;Acc:HGNC:13556]	3	1	129440036	129520507	-0.07980561528480212	3.5855753126821934	-1.7513435270672013	0.08031745187037577	0.9482868122070892	-1.7488471050682595	FALSE
ENSG00000246898	NA	LINC00920	LINC00920	lncRNA	long intergenic non-protein coding RNA 920 [Source:HGNC Symbol;Acc:HGNC:48611]	16	1	66408524	66412135	0.29077623642189143	0.08311924604887871	1.7510740924026063	0.0803862020244222	0.9482868122070892	1.7484496205980256	FALSE
ENSG00000273217	NA	AC008695.1	AC008695.1	protein_coding	novel protein	5	-1	131425891	131796983	-0.1879956685074058	0.40327225858890325	-1.7499510201378123	0.08056649847793831	0.9482868122070892	-1.7474085324428337	FALSE
ENSG00000183605	119559	SFXN4	SFXN4	protein_coding	sideroflexin 4 [Source:HGNC Symbol;Acc:HGNC:16088]	10	-1	119140767	119165714	-0.1064883891452606	3.0759995562375715	-1.7494721415083996	0.08072378645341281	0.9482868122070892	-1.7465018467424593	FALSE
ENSG00000249896	NA	LINC02495	LINC02495	transcribed_unprocessed_pseudogene	long intergenic non-protein coding RNA 2495 [Source:HGNC Symbol;Acc:HGNC:27728]	4	1	6200733	6239937	-0.3010506385347804	-0.5641166630130524	-1.7487354328148828	0.08074263070060064	0.9482868122070892	-1.746393315442883	FALSE
ENSG00000176438	161176	SYNE3	SYNE3	protein_coding	spectrin repeat containing nuclear envelope family member 3 [Source:HGNC Symbol;Acc:HGNC:19861]	14	-1	95407266	95475836	-0.09598909099771458	6.1166496974350935	-1.7481106770300177	0.08086502511119945	0.9482868122070892	-1.7456888989515096	FALSE
ENSG00000048707	55187	VPS13D	VPS13D	protein_coding	vacuolar protein sorting 13 homolog D [Source:HGNC Symbol;Acc:HGNC:23595]	1	1	12230030	12512047	-0.07488556075120023	6.741559220634619	-1.747978046679963	0.08088688164055118	0.9482868122070892	-1.7455631991915506	FALSE
ENSG00000149782	5331	PLCB3	PLCB3	protein_coding	phospholipase C beta 3 [Source:HGNC Symbol;Acc:HGNC:9056]	11	1	64251523	64269150	-0.10118813452038022	3.0647493185837402	-1.7479836092643088	0.08090011916621856	0.9482868122070892	-1.7454870818581594	FALSE
ENSG00000231113	NA	AL035587.1	AL035587.1	lncRNA	novel transcript	6	1	42940364	42948360	0.0822752778740492	4.969880954608046	1.747771276882697	0.08098502420754507	0.9482868122070892	1.7449991081470082	FALSE
ENSG00000140740	7385	UQCRC2	UQCRC2	protein_coding	ubiquinol-cytochrome c reductase core protein 2 [Source:HGNC Symbol;Acc:HGNC:12586]	16	1	21953288	21983660	0.053118634078449745	6.272425789899281	1.7472102158300777	0.08104825279193181	0.9482868122070892	1.7446359850233621	FALSE
ENSG00000112695	1347	COX7A2	COX7A2	protein_coding	cytochrome c oxidase subunit 7A2 [Source:HGNC Symbol;Acc:HGNC:2288]	6	-1	75237675	75250323	0.08842849310941503	4.3708309726310945	1.746711916550957	0.08110333509176594	0.9482868122070892	1.7443198335769508	FALSE
ENSG00000272719	NA	AC006483.2	AC006483.2	lncRNA	novel transcript, antisense to ACTB	7	1	5556731	5557245	-0.30679917890389824	-0.8507730273700655	-1.7467920222740476	0.08110814230205711	0.9482868122070892	-1.7442922502892468	FALSE
ENSG00000108733	5193	PEX12	PEX12	protein_coding	peroxisomal biogenesis factor 12 [Source:HGNC Symbol;Acc:HGNC:8854]	17	-1	35574795	35578863	0.13451028210653893	1.7755925553873042	1.7464602825896616	0.0811391398822875	0.9482868122070892	1.7441144211615485	FALSE
ENSG00000130348	55278	QRSL1	QRSL1	protein_coding	glutaminyl-tRNA amidotransferase subunit QRSL1 [Source:HGNC Symbol;Acc:HGNC:21020]	6	1	106629578	106668417	0.09394097055341621	3.990579978918505	1.7464188453052019	0.08117735147021461	0.9482868122070892	1.7438952820746358	FALSE
ENSG00000133872	51669	SARAF	SARAF	protein_coding	store-operated calcium entry associated regulatory factor [Source:HGNC Symbol;Acc:HGNC:28789]	8	-1	30063003	30083208	0.07730084726858166	8.297116112077491	1.7460782125687564	0.08129758791769301	0.9482868122070892	1.7432062855823762	FALSE
ENSG00000140836	463	ZFHX3	ZFHX3	protein_coding	zinc finger homeobox 3 [Source:HGNC Symbol;Acc:HGNC:777]	16	-1	72782885	73891871	-0.10373972512145979	5.244099405342425	-1.745695521489659	0.08132043608617937	0.9482868122070892	-1.7430754511884363	FALSE
ENSG00000152700	51128	SAR1B	SAR1B	protein_coding	secretion associated Ras related GTPase 1B [Source:HGNC Symbol;Acc:HGNC:10535]	5	-1	134601149	134649271	-0.08128724893347261	4.864721903832202	-1.7455125210593179	0.08132052239889423	0.9482868122070892	-1.7430749569965593	FALSE
ENSG00000186591	7328	UBE2H	UBE2H	protein_coding	ubiquitin conjugating enzyme E2 H [Source:HGNC Symbol;Acc:HGNC:12484]	7	-1	129830732	129952960	-0.1008736713591496	7.589267266708118	-1.7443164686348027	0.08157685868421703	0.9482868122070892	-1.741609152836534	FALSE
ENSG00000236039	NA	AC019117.1	AC019117.1	lncRNA	novel transcript	7	-1	17405479	17558909	0.3277479770571764	-0.4828427872556511	1.7437500360730709	0.08169522821219832	0.9482868122070892	1.7409335431030961	FALSE
ENSG00000197579	10210	TOPORS	TOPORS	protein_coding	TOP1 binding arginine/serine rich protein [Source:HGNC Symbol;Acc:HGNC:21653]	9	-1	32540544	32552586	0.0923780723158778	6.223290347491506	1.7436289845360535	0.08170538442295272	0.9482868122070892	1.7408756121902962	FALSE
ENSG00000160588	196264	MPZL3	MPZL3	protein_coding	myelin protein zero like 3 [Source:HGNC Symbol;Acc:HGNC:27279]	11	-1	118226690	118252365	0.10436446950598288	7.345431053833742	1.7436105707721243	0.08171891233045835	0.9482868122070892	1.7407984582293732	FALSE
ENSG00000101057	4605	MYBL2	MYBL2	protein_coding	MYB proto-oncogene like 2 [Source:HGNC Symbol;Acc:HGNC:7548]	20	1	43667019	43716495	-0.3192399075373684	1.6748462817983238	-1.743372584987862	0.08172266010942622	0.9482868122070892	-1.7407770852863989	FALSE
ENSG00000159674	10417	SPON2	SPON2	protein_coding	spondin 2 [Source:HGNC Symbol;Acc:HGNC:11253]	4	-1	1166932	1208962	-0.2647194196283529	4.174634604372514	-1.7439504882551855	0.08173895724879204	0.9482868122070892	-1.7406841547316572	FALSE
ENSG00000135424	3679	ITGA7	ITGA7	protein_coding	integrin subunit alpha 7 [Source:HGNC Symbol;Acc:HGNC:6143]	12	-1	55684568	55716043	-0.4166489084865711	-0.06999138321332259	-1.7429038826693721	0.08182010882794695	0.9482868122070892	-1.7402216308350158	FALSE
ENSG00000003249	79007	DBNDD1	DBNDD1	protein_coding	dysbindin domain containing 1 [Source:HGNC Symbol;Acc:HGNC:28455]	16	-1	90004865	90020128	0.2660315574906447	0.7055161891104688	1.742606896216564	0.08190847602977061	0.9482868122070892	1.7397184044979663	FALSE
ENSG00000258465	NA	AL139011.2	AL139011.2	protein_coding	novel protein	1	-1	160216800	160285130	0.13098560518075208	1.62318325251222	1.741463994548888	0.0820260809623173	0.9482868122070892	1.739049360089784	FALSE
ENSG00000230666	NA	CEACAM22P	CEACAM22P	transcribed_unprocessed_pseudogene	carcinoembryonic antigen related cell adhesion molecule 22, pseudogene [Source:HGNC Symbol;Acc:HGNC:38029]	19	-1	44537058	44620821	0.3563467805339445	0.4433250359684593	1.741363851222872	0.08214963315394964	0.9482868122070892	1.7383473196978203	FALSE
ENSG00000157224	9069	CLDN12	CLDN12	protein_coding	claudin 12 [Source:HGNC Symbol;Acc:HGNC:2034]	7	1	90383721	90513402	0.16928605009301267	1.11663372141607	1.740555639002019	0.0821821857860786	0.9482868122070892	1.7381624937352032	FALSE
ENSG00000280027	NA	AC007342.9	AC007342.9	TEC	novel transcript	16	1	53391089	53392473	0.20683963703595953	4.105678831364755	1.7407937218547311	0.0823488956769668	0.9482868122070892	1.7372168847706115	FALSE
ENSG00000114948	8745	ADAM23	ADAM23	protein_coding	ADAM metallopeptidase domain 23 [Source:HGNC Symbol;Acc:HGNC:202]	2	1	206443532	206621127	0.28510975157962126	1.6289525276703452	1.7405791875195846	0.08237089835792424	0.9482868122070892	1.7370921975197617	FALSE
ENSG00000198826	9824	ARHGAP11A	ARHGAP11A	protein_coding	Rho GTPase activating protein 11A [Source:HGNC Symbol;Acc:HGNC:15783]	15	1	32615144	32639941	-0.18329704614417852	2.2743096919404175	-1.7396251658641535	0.08239556340758622	0.9482868122070892	-1.7369524549587305	FALSE
ENSG00000167182	6668	SP2	SP2	protein_coding	Sp2 transcription factor [Source:HGNC Symbol;Acc:HGNC:11207]	17	1	47896150	47928957	0.04760267876930069	5.972064513229515	1.7393737773226912	0.08240268118810201	0.9482868122070892	1.736912134693478	FALSE
ENSG00000110723	23086	EXPH5	EXPH5	protein_coding	exophilin 5 [Source:HGNC Symbol;Acc:HGNC:30578]	11	-1	108505435	108593768	0.18932018830906217	1.4002197174659796	1.7393980606727506	0.08241081526375568	0.9482868122070892	1.7368660608533435	FALSE
ENSG00000266904	NA	LINC00663	LINC00663	lncRNA	long intergenic non-protein coding RNA 663 [Source:HGNC Symbol;Acc:HGNC:28609]	19	-1	19757366	19776423	0.2229664774400863	0.3606658361992948	1.7387572059882674	0.08248360364746773	0.9482868122070892	1.7364539296777532	FALSE
ENSG00000107566	10613	ERLIN1	ERLIN1	protein_coding	ER lipid raft associated 1 [Source:HGNC Symbol;Acc:HGNC:16947]	10	-1	100150094	100186033	-0.18213115944161817	4.9929951175576885	-1.7388155337033544	0.08252617014224445	0.9482868122070892	-1.7362130528341622	FALSE
ENSG00000198624	26112	CCDC69	CCDC69	protein_coding	coiled-coil domain containing 69 [Source:HGNC Symbol;Acc:HGNC:24487]	5	-1	151181052	151224093	-0.06713154519456133	7.319590358688583	-1.7390739466600356	0.08252722948772753	0.9482868122070892	-1.7362070594556365	FALSE
ENSG00000115687	23178	PASK	PASK	protein_coding	PAS domain containing serine/threonine kinase [Source:HGNC Symbol;Acc:HGNC:17270]	2	-1	241106099	241150264	0.15011918290639947	4.4070318313696815	1.7387228370124375	0.08258623931162308	0.9482868122070892	1.7358733025051127	FALSE
ENSG00000125447	23163	GGA3	GGA3	protein_coding	golgi associated, gamma adaptin ear containing, ARF binding protein 3 [Source:HGNC Symbol;Acc:HGNC:17079]	17	-1	75236599	75262363	0.05250675631953339	6.228968517586348	1.7382968942426031	0.08260471737618968	0.9482868122070892	1.7357688311344186	FALSE
ENSG00000104490	83988	NCALD	NCALD	protein_coding	neurocalcin delta [Source:HGNC Symbol;Acc:HGNC:7655]	8	-1	101686542	102124907	-0.16823710847379392	5.28491860784512	-1.7387792329221547	0.08261807117333175	0.9482868122070892	-1.7356933431625827	FALSE
ENSG00000258168	NA	AC025569.1	AC025569.1	lncRNA	novel transcript, antisense to PTPRB	12	1	70468080	70543040	-0.360692115999394	-0.08251917908541938	-1.7379910608539977	0.0826826176406508	0.9482868122070892	-1.735328606397715	FALSE
ENSG00000198804	4512	MT-CO1	MT-CO1	protein_coding	mitochondrially encoded cytochrome c oxidase I [Source:HGNC Symbol;Acc:HGNC:7419]	MT	1	5904	7445	0.09642582073633044	13.529604189552174	1.7376536538395078	0.08274943271924524	0.9482868122070892	1.7349512932602673	FALSE
ENSG00000188822	1269	CNR2	CNR2	protein_coding	cannabinoid receptor 2 [Source:HGNC Symbol;Acc:HGNC:2160]	1	-1	23870515	23913362	0.18689511123367097	5.1180849792375005	1.738032811749974	0.08275814395213439	0.9482868122070892	1.7349021180313726	FALSE
ENSG00000137393	255488	RNF144B	RNF144B	protein_coding	ring finger protein 144B [Source:HGNC Symbol;Acc:HGNC:21578]	6	1	18387350	18468874	-0.12008364430366214	7.295089389590561	-1.7374249362234038	0.082774444549247	0.9482868122070892	-1.7348101118317933	FALSE
ENSG00000239265	NA	CLRN1-AS1	CLRN1-AS1	lncRNA	CLRN1 antisense RNA 1 [Source:HGNC Symbol;Acc:HGNC:30895]	3	1	150852484	151080726	-0.4949308854318941	0.3846303451477694	-1.7388611058796388	0.08280530787970983	0.9482868122070892	-1.7346359487505494	FALSE
ENSG00000161036	222229	LRWD1	LRWD1	protein_coding	leucine rich repeats and WD repeat domain containing 1 [Source:HGNC Symbol;Acc:HGNC:21769]	7	1	102464956	102473168	0.12204120792505879	4.0560970158613046	1.7377004493092532	0.08283601749000682	0.9482868122070892	1.734462705326886	FALSE
ENSG00000159713	51673	TPPP3	TPPP3	protein_coding	tubulin polymerization promoting protein family member 3 [Source:HGNC Symbol;Acc:HGNC:24162]	16	-1	67389809	67393518	0.2995577227198695	1.283775088398799	1.7368799482044601	0.08283983176717206	0.9482868122070892	1.7344411913178044	FALSE
ENSG00000100342	8542	APOL1	APOL1	protein_coding	apolipoprotein L1 [Source:HGNC Symbol;Acc:HGNC:618]	22	1	36253010	36267530	0.19892519629597238	5.491514129037816	1.7366598300341236	0.08293220264820868	0.9483555810993902	1.733920428518003	FALSE
ENSG00000179639	2205	FCER1A	FCER1A	protein_coding	Fc fragment of IgE receptor Ia [Source:HGNC Symbol;Acc:HGNC:3609]	1	1	159289714	159308224	0.27038713991537966	4.191396455372333	1.735851875735144	0.08302809918110454	0.9483555810993902	1.7333802860486873	FALSE
ENSG00000149591	6876	TAGLN	TAGLN	protein_coding	transgelin [Source:HGNC Symbol;Acc:HGNC:11553]	11	1	117199370	117207464	0.17982448262207296	3.1507572940127067	1.736760846625175	0.08302926175829875	0.9483555810993902	1.7333737408709975	FALSE
ENSG00000106003	3955	LFNG	LFNG	protein_coding	LFNG O-fucosylpeptide 3-beta-N-acetylglucosaminyltransferase [Source:HGNC Symbol;Acc:HGNC:6560]	7	1	2512529	2529177	0.12672853070483114	6.269247927505876	1.735120565371063	0.08320037029934747	0.9492296740495416	1.7324112278882373	FALSE
ENSG00000173542	92597	MOB1B	MOB1B	protein_coding	MOB kinase activator 1B [Source:HGNC Symbol;Acc:HGNC:29801]	4	1	70902326	71022449	-0.0962728704958602	5.35875646315535	-1.7346046566001232	0.08327393208188634	0.9492296740495416	-1.731997923922534	FALSE
ENSG00000261222	101928343	AC064805.1	AC064805.1	lncRNA	uncharacterized LOC101928343 [Source:NCBI gene;Acc:101928343]	17	1	74599840	74607229	0.26826770243472997	2.3374581213652292	1.7359557447036826	0.08328938085110091	0.9492296740495416	1.7319111632046587	FALSE
ENSG00000092964	1808	DPYSL2	DPYSL2	protein_coding	dihydropyrimidinase like 2 [Source:HGNC Symbol;Acc:HGNC:3014]	8	1	26514031	26658178	-0.09573098580981743	5.8742277458166114	-1.7341253231246492	0.0833591530468428	0.9493273295958727	-1.731519482919261	FALSE
ENSG00000100911	5721	PSME2	PSME2	protein_coding	proteasome activator subunit 2 [Source:HGNC Symbol;Acc:HGNC:9569]	14	-1	24143362	24147570	0.14967697274566039	6.189322009872776	1.733644973488444	0.08345385697834555	0.9497085660976653	1.7309882679199546	FALSE
ENSG00000254733	NA	AP001831.1	AP001831.1	lncRNA	novel transcript, antisense to ME3	11	1	86431590	86622867	-0.31422919476101707	0.05045164696425186	-1.7318658860943676	0.08384253056341884	0.9516397649366442	-1.7288132131509222	FALSE
ENSG00000010818	3097	HIVEP2	HIVEP2	protein_coding	human immunodeficiency virus type I enhancer binding protein 2 [Source:HGNC Symbol;Acc:HGNC:4921]	6	-1	142751469	142956698	-0.11828660863050278	6.851336459153545	-1.7304271580822324	0.08401770445100815	0.9516397649366442	-1.7278355912244296	FALSE
ENSG00000213071	NA	LPAL2	LPAL2	transcribed_unprocessed_pseudogene	lipoprotein(a) like 2, pseudogene [Source:HGNC Symbol;Acc:HGNC:21210]	6	-1	160453428	160520269	-0.1891767837434355	1.9662249040277744	-1.7298106350619273	0.08413247238186239	0.9516397649366442	-1.727195981099174	FALSE
ENSG00000258082	NA	AL391832.3	AL391832.3	lncRNA	novel transcript	1	-1	234979647	234980804	-0.2650494000437132	-0.7321211300335505	-1.729298289458443	0.08418978162178765	0.9516397649366442	-1.7268768568233188	FALSE
ENSG00000215717	56900	TMEM167B	TMEM167B	protein_coding	transmembrane protein 167B [Source:HGNC Symbol;Acc:HGNC:30187]	1	1	109089803	109096934	0.08411059273803545	6.1571023160062275	1.7295313373157717	0.08420296063725914	0.9516397649366442	1.7268034948537008	FALSE
ENSG00000155903	5922	RASA2	RASA2	protein_coding	RAS p21 protein activator 2 [Source:HGNC Symbol;Acc:HGNC:9872]	3	1	141487027	141615356	-0.08632885298250592	7.7616241034668345	-1.7289750307222442	0.08430702043119717	0.9516397649366442	-1.7262245644046188	FALSE
ENSG00000187554	7100	TLR5	TLR5	protein_coding	toll like receptor 5 [Source:HGNC Symbol;Acc:HGNC:11851]	1	-1	223109404	223143248	-0.20738556088366522	5.875099912747277	-1.729005224175021	0.08431980203851276	0.9516397649366442	-1.7261534945796473	FALSE
ENSG00000158158	26504	CNNM4	CNNM4	protein_coding	cyclin and CBS domain divalent metal cation transport mediator 4 [Source:HGNC Symbol;Acc:HGNC:105]	2	1	96760902	96811874	0.07159065499138606	4.093595172399935	1.7283492421541449	0.08435177495763944	0.9516397649366442	1.725975753095197	FALSE
ENSG00000130723	84726	PRRC2B	PRRC2B	protein_coding	proline rich coiled-coil 2B [Source:HGNC Symbol;Acc:HGNC:28121]	9	1	131373636	131500197	-0.06331169349615173	7.243115610665706	-1.7281497604194387	0.08438962758359769	0.9516397649366442	-1.725765396045294	FALSE
ENSG00000141956	63977	PRDM15	PRDM15	protein_coding	PR/SET domain 15 [Source:HGNC Symbol;Acc:HGNC:13999]	21	-1	41798225	41879482	-0.08690749516795115	3.6506201227518345	-1.7278518327493377	0.08443185759901452	0.9516397649366442	-1.7255308027717897	FALSE
ENSG00000106789	7464	CORO2A	CORO2A	protein_coding	coronin 2A [Source:HGNC Symbol;Acc:HGNC:2255]	9	-1	98120975	98192637	-0.12323501604728015	4.456888701605144	-1.7284263628328311	0.08444372061641502	0.9516397649366442	-1.725464919236534	FALSE
ENSG00000269755	NA	AC008758.6	AC008758.6	protein_coding	novel transcript	19	-1	12433103	12484816	0.2223788299409723	0.3538790955100297	1.7277757824418265	0.0844566989954216	0.9516397649366442	1.725392849905291	FALSE
ENSG00000109272	5197	PF4V1	PF4V1	protein_coding	platelet factor 4 variant 1 [Source:HGNC Symbol;Acc:HGNC:8862]	4	1	73853296	73854483	0.3472772573236762	2.568834508030948	1.729008264454005	0.08453997326182733	0.9516397649366442	1.724930638473204	FALSE
ENSG00000134539	3824	KLRD1	KLRD1	protein_coding	killer cell lectin like receptor D1 [Source:HGNC Symbol;Acc:HGNC:6378]	12	1	10226058	10329608	-0.2110469038489038	6.314797637308267	-1.7284911144552997	0.08454058639388087	0.9516397649366442	-1.7249272366676778	FALSE
ENSG00000214063	7106	TSPAN4	TSPAN4	protein_coding	tetraspanin 4 [Source:HGNC Symbol;Acc:HGNC:11859]	11	1	842812	867116	-0.15193722862477	2.1997649501756795	-1.7274787149378295	0.08454384605007385	0.9516397649366442	-1.7249091516386865	FALSE
ENSG00000232871	NA	SEC1P	SEC1P	transcribed_unitary_pseudogene	secretory blood group 1, pseudogene [Source:HGNC Symbol;Acc:HGNC:44149]	19	1	48638071	48682245	0.18973600239363608	1.4897466680827742	1.7264871385956475	0.08471634839542308	0.9519967182921562	1.7239528883502862	FALSE
ENSG00000226752	NA	CUTALP	CUTALP	transcribed_unitary_pseudogene	cutA divalent cation tolerance homolog-like, pseudogene [Source:HGNC Symbol;Acc:HGNC:27367]	9	1	120824828	120854385	0.24803738724502633	4.68070716883796	1.7290836986767837	0.08474434824066171	0.9519967182921562	1.7237978203934023	FALSE
ENSG00000172940	9390	SLC22A13	SLC22A13	protein_coding	solute carrier family 22 member 13 [Source:HGNC Symbol;Acc:HGNC:8494]	3	1	38265812	38278757	-0.2746461582243137	-0.6268060079191298	-1.7260887913240304	0.08476811863933958	0.9519967182921562	-1.7236662083626952	FALSE
ENSG00000090020	6548	SLC9A1	SLC9A1	protein_coding	solute carrier family 9 member A1 [Source:HGNC Symbol;Acc:HGNC:11071]	1	-1	27098809	27166981	-0.08092837616294357	5.861108753383794	-1.725536305643678	0.08489495487589667	0.9519967182921562	-1.7229644452165505	FALSE
ENSG00000268750	NA	AC010522.1	AC010522.1	protein_coding	novel protein	19	1	57819719	57858941	-0.20637297844852265	0.7671760031006867	-1.7253999014781163	0.0849021758618817	0.9519967182921562	-1.7229245182598347	FALSE
ENSG00000110171	10612	TRIM3	TRIM3	protein_coding	tripartite motif containing 3 [Source:HGNC Symbol;Acc:HGNC:10064]	11	-1	6448613	6474459	-0.10040103245315746	2.5242217978783565	-1.724439190733711	0.08504412147897222	0.9519967182921562	-1.7221402162315356	FALSE
ENSG00000242445	NA	RPL7AP11	RPL7AP11	processed_pseudogene	ribosomal protein L7a pseudogene 11 [Source:HGNC Symbol;Acc:HGNC:35242]	3	1	121494110	121494908	-0.24375764921698073	-0.035643732762053085	-1.7243670690007686	0.08504420801286429	0.9519967182921562	-1.7221397384227812	FALSE
ENSG00000107882	51684	SUFU	SUFU	protein_coding	SUFU negative regulator of hedgehog signaling [Source:HGNC Symbol;Acc:HGNC:16466]	10	1	102503987	102633535	-0.055641447134390454	5.50608919773499	-1.7244332264943256	0.0850665625396769	0.9519967182921562	-1.7220163180045558	FALSE
ENSG00000108950	54757	FAM20A	FAM20A	protein_coding	FAM20A golgi associated secretory pathway pseudokinase [Source:HGNC Symbol;Acc:HGNC:23015]	17	-1	68535113	68601367	-0.404025280434935	1.0048644109791365	-1.7245907375291947	0.08513669924210368	0.9520946949850542	-1.721629260052692	FALSE
ENSG00000211893	NA	IGHG2	IGHG2	IG_C_gene	immunoglobulin heavy constant gamma 2 (G2m marker) [Source:HGNC Symbol;Acc:HGNC:5526]	14	-1	105639559	105644790	-0.41159506358467723	5.311059572675741	-1.723891515942559	0.08525035390765172	0.9521859750069586	-1.7210025899947516	FALSE
ENSG00000086289	54749	EPDR1	EPDR1	protein_coding	ependymin related 1 [Source:HGNC Symbol;Acc:HGNC:17572]	7	1	37683843	37951936	-0.16714132652586589	3.9833150498295904	-1.72379675062487	0.08531078135373994	0.9521859750069586	-1.7206696796388654	FALSE
ENSG00000259065	NA	AC005520.2	AC005520.2	lncRNA	novel transcript, antisense to C14orf43	14	1	73787355	73803300	0.2604589228274605	0.3381658768227413	1.723328641558281	0.08532902490230626	0.9521859750069586	1.7205692087018285	FALSE
ENSG00000171703	6919	TCEA2	TCEA2	protein_coding	transcription elongation factor A2 [Source:HGNC Symbol;Acc:HGNC:11614]	20	1	64049836	64072347	-0.13106756618175486	2.4129713646304425	-1.7208758337614243	0.08569951466974411	0.9548946195540424	-1.718532593505558	FALSE
ENSG00000179859	284023	RNF227	RNF227	protein_coding	ring finger protein 227 [Source:HGNC Symbol;Acc:HGNC:27571]	17	-1	7913324	7916276	0.14191247683576536	1.306989295314903	1.7207052462254593	0.0857058700313729	0.9548946195540424	1.7184977196532152	FALSE
ENSG00000168411	55159	RFWD3	RFWD3	protein_coding	ring finger and WD repeat domain 3 [Source:HGNC Symbol;Acc:HGNC:25539]	16	-1	74621399	74666877	0.06537072063410232	4.958746949150452	1.7206312447744079	0.08581380299355915	0.9548946195540424	1.7179057767033532	FALSE
ENSG00000115756	3241	HPCAL1	HPCAL1	protein_coding	hippocalcin like 1 [Source:HGNC Symbol;Acc:HGNC:5145]	2	1	10302889	10427617	-0.0793834887982614	7.068150627666942	-1.720017717881632	0.08590427223397444	0.9548946195540424	-1.717410074368479	FALSE
ENSG00000268163	NA	AC004076.1	AC004076.1	protein_coding	novel transcript	19	-1	57437970	57477536	0.17421026403731332	1.4484952538884512	1.720067549563507	0.08591944189616081	0.9548946195540424	1.7173269975070347	FALSE
ENSG00000163481	64320	RNF25	RNF25	protein_coding	ring finger protein 25 [Source:HGNC Symbol;Acc:HGNC:14662]	2	-1	218663892	218672002	0.07177451609828545	3.6180636918538904	1.7194658666445881	0.08594113138401413	0.9548946195540424	1.71720823531622	FALSE
ENSG00000139572	53831	GPR84	GPR84	protein_coding	G protein-coupled receptor 84 [Source:HGNC Symbol;Acc:HGNC:4535]	12	-1	54362445	54364487	-0.3782358054652839	1.1653793111844641	-1.7198608300999434	0.08603115203676018	0.9549030193971049	-1.7167155801111442	FALSE
ENSG00000176473	79446	WDR25	WDR25	protein_coding	WD repeat domain 25 [Source:HGNC Symbol;Acc:HGNC:21064]	14	1	100376418	100530303	-0.09977011180732509	3.5789807584494246	-1.719120761245224	0.0860709307217565	0.9549030193971049	-1.7164980163386039	FALSE
ENSG00000196376	222553	SLC35F1	SLC35F1	protein_coding	solute carrier family 35 member F1 [Source:HGNC Symbol;Acc:HGNC:21483]	6	1	117907264	118317676	0.3334897711117233	-0.6060800227129644	1.7183578507346462	0.08614054213425891	0.9549030193971049	1.716117482154737	FALSE
ENSG00000185304	729857	RGPD2	RGPD2	protein_coding	RANBP2 like and GRIP domain containing 2 [Source:HGNC Symbol;Acc:HGNC:32415]	2	-1	87755960	87825952	-0.3338496640651192	2.5338007760092447	-1.7205993902480115	0.08618813920159545	0.9549030193971049	-1.715857433441105	FALSE
ENSG00000165948	122509	IFI27L1	IFI27L1	protein_coding	interferon alpha inducible protein 27 like 1 [Source:HGNC Symbol;Acc:HGNC:19754]	14	1	94081301	94103846	-0.183664876169002	0.4012061445738836	-1.7174581716502464	0.08629795251330517	0.9553023404715779	-1.7152579057641641	FALSE
ENSG00000149260	726	CAPN5	CAPN5	protein_coding	calpain 5 [Source:HGNC Symbol;Acc:HGNC:1482]	11	1	77066961	77126155	0.20559489943517884	3.0404116232784792	1.7178253293957866	0.08634735873516551	0.9553023404715779	1.7149883726102408	FALSE
ENSG00000182578	1436	CSF1R	CSF1R	protein_coding	colony stimulating factor 1 receptor [Source:HGNC Symbol;Acc:HGNC:2433]	5	-1	150053291	150113372	0.12909484494313173	6.938428007634487	1.7166343822697014	0.0865205896783637	0.9560360675234172	1.714044302858619	FALSE
ENSG00000237181	NA	AC147651.4	AC147651.4	lncRNA	novel transcript	7	1	603185	608482	-0.1220478960213569	2.4539748907001937	-1.7159834939959075	0.0866106625400109	0.9560360675234172	-1.7135540290439333	FALSE
ENSG00000181135	286075	ZNF707	ZNF707	protein_coding	zinc finger protein 707 [Source:HGNC Symbol;Acc:HGNC:27815]	8	1	143684452	143713898	-0.08274617369581927	3.1970196092211336	-1.7145176628793017	0.08686061443946017	0.9560360675234172	-1.712195673851493	FALSE
ENSG00000130382	4298	MLLT1	MLLT1	protein_coding	MLLT1 super elongation complex subunit [Source:HGNC Symbol;Acc:HGNC:7134]	19	-1	6210381	6279975	-0.10101537301468877	6.108879402065444	-1.7142000735528495	0.08696415664649358	0.9560360675234172	-1.7116339014578432	FALSE
ENSG00000283839	105373780	AC096667.1	AC096667.1	lncRNA	proline-rich protein 18-like [Source:NCBI gene;Acc:105373780]	2	-1	184593577	184599008	0.11948478988410205	3.6786811244789996	1.7137680396612998	0.08707232638491376	0.9560360675234172	1.7110475985569538	FALSE
ENSG00000270589	NA	AL158163.1	AL158163.1	lncRNA	novel transcript, antisense to BBIP1	10	1	110910596	110912244	0.16345158006629323	0.9294543953755189	1.712827803809822	0.08717371338980744	0.9560360675234172	1.7104985930089283	FALSE
ENSG00000066654	55623	THUMPD1	THUMPD1	protein_coding	THUMP domain containing 1 [Source:HGNC Symbol;Acc:HGNC:23807]	16	-1	20702816	20742084	0.08040685326584107	5.260864491626307	1.7124075246428119	0.08726339898948018	0.9560360675234172	1.7100133793536372	FALSE
ENSG00000164258	4724	NDUFS4	NDUFS4	protein_coding	NADH:ubiquinone oxidoreductase subunit S4 [Source:HGNC Symbol;Acc:HGNC:7711]	5	1	53560633	53683338	-0.07658094374963786	4.23909187474608	-1.7109724795457435	0.08752111795218878	0.9560360675234172	-1.7086213139952167	FALSE
ENSG00000241878	23761	PISD	PISD	protein_coding	phosphatidylserine decarboxylase [Source:HGNC Symbol;Acc:HGNC:8999]	22	-1	31618491	31662432	0.0910380064641334	6.988805414219474	1.7115154668382015	0.08753694043051485	0.9560360675234172	1.7085359569119447	FALSE
ENSG00000143850	22874	PLEKHA6	PLEKHA6	protein_coding	pleckstrin homology domain containing A6 [Source:HGNC Symbol;Acc:HGNC:17053]	1	-1	204218853	204377665	-0.21555775928725165	0.08710448964572821	-1.710057699197176	0.087670263708106	0.9560360675234172	-1.7078172154064182	FALSE
ENSG00000224870	NA	MRPL20-AS1	MRPL20-AS1	lncRNA	MRPL20 antisense RNA 1 [Source:HGNC Symbol;Acc:HGNC:27125]	1	1	1399520	1402046	0.08203161811102344	3.2474649310561303	1.7100455886140733	0.08768440851383565	0.9560360675234172	1.7077410129594932	FALSE
ENSG00000267601	NA	AC022966.1	AC022966.1	lncRNA	novel transcript, antisense to TIMP2	17	1	78855478	78855844	-0.2259805225750514	0.03504432962119893	-1.7099236203216743	0.087722200462283	0.9560360675234172	-1.707537464662131	FALSE
ENSG00000281538	NA	AC254562.3	AC254562.3	lncRNA	novel transcript	22	1	42138060	42139726	0.23263450585494994	0.2855143138541458	1.7097428138351052	0.08774457380323838	0.9560360675234172	1.7074169946679996	FALSE
ENSG00000258831	NA	AC103996.2	AC103996.2	lncRNA	novel transcript	15	1	93882082	93886743	-0.34822547096295153	0.3361387325898944	-1.7102517683025928	0.08777614469509325	0.9560360675234172	-1.7072470422993709	FALSE
ENSG00000167522	29123	ANKRD11	ANKRD11	protein_coding	ankyrin repeat domain 11 [Source:HGNC Symbol;Acc:HGNC:21316]	16	-1	89267630	89490561	-0.06304676878598592	8.539690760521363	-1.7093960717068635	0.0878332890150666	0.9560360675234172	-1.7069395484447987	FALSE
ENSG00000112655	5754	PTK7	PTK7	protein_coding	protein tyrosine kinase 7 (inactive) [Source:HGNC Symbol;Acc:HGNC:9618]	6	1	43076307	43161719	0.197326648400865	0.8670475037972643	1.7091121772418802	0.08791917388443267	0.9560360675234172	1.7064777049051834	FALSE
ENSG00000174173	54931	TRMT10C	TRMT10C	protein_coding	tRNA methyltransferase 10C, mitochondrial RNase P subunit [Source:HGNC Symbol;Acc:HGNC:26022]	3	1	101561868	101566446	0.08905627415337802	3.953342367169815	1.7088047618555022	0.08792336306330444	0.9560360675234172	1.706455187018444	FALSE
ENSG00000135378	79056	PRRG4	PRRG4	protein_coding	proline rich and Gla domain 4 [Source:HGNC Symbol;Acc:HGNC:30799]	11	1	32829927	32858120	0.1716457985928539	5.940611545701981	1.7088222607395025	0.08800710096252813	0.9560360675234172	1.706005256217846	FALSE
ENSG00000120837	4801	NFYB	NFYB	protein_coding	nuclear transcription factor Y subunit beta [Source:HGNC Symbol;Acc:HGNC:7805]	12	-1	104117086	104138241	0.08817751217576397	3.5801777640016876	1.708330487569383	0.08801024085125075	0.9560360675234172	1.705988392047133	FALSE
ENSG00000104325	1666	DECR1	DECR1	protein_coding	2,4-dienoyl-CoA reductase 1 [Source:HGNC Symbol;Acc:HGNC:2753]	8	1	90001405	90053633	-0.070813832905284535	6.919187267906165	-1.7090135926892025	0.08801160030357913	0.9560360675234172	-1.7059810906534867	FALSE
ENSG00000142552	57333	RCN3	RCN3	protein_coding	reticulocalbin 3 [Source:HGNC Symbol;Acc:HGNC:21145]	19	1	49528003	49546962	0.12560814046474533	4.790027821953161	1.708226344787921	0.08808857571514142	0.9560360675234172	1.7055678167312869	FALSE
ENSG00000184619	124751	KRBA2	KRBA2	protein_coding	KRAB-A domain containing 2 [Source:HGNC Symbol;Acc:HGNC:26989]	17	-1	8356902	8376711	0.1044623950982917	2.700744522974658	1.7079212490744815	0.08810090980150749	0.9560360675234172	1.7055016232246123	FALSE
ENSG00000119979	404636	DENND10	DENND10	protein_coding	DENN domain containing 10 [Source:HGNC Symbol;Acc:HGNC:31793]	10	1	119104086	119137984	0.06634965512293167	6.070331429912145	1.7078450600400255	0.08814733368018739	0.9560360675234172	1.705252546544301	FALSE
ENSG00000234290	NA	AC116366.1	AC116366.1	lncRNA	novel transcript	5	-1	132468890	132473043	0.2085343047551591	1.5719319984956883	1.7081906440055719	0.08814949645110043	0.9560360675234172	1.7052409452715203	FALSE
ENSG00000225855	NA	RUSC1-AS1	RUSC1-AS1	lncRNA	RUSC1 antisense RNA 1 [Source:HGNC Symbol;Acc:HGNC:26680]	1	-1	155316863	155324176	-0.1502992394328284	0.8561717575450782	-1.7073954312942872	0.08815959164777708	0.9560360675234172	-1.7051867968805001	FALSE
ENSG00000100106	11078	TRIOBP	TRIOBP	protein_coding	TRIO and F-actin binding protein [Source:HGNC Symbol;Acc:HGNC:17009]	22	1	37697048	37776556	0.0732243185827981	6.852307386109437	1.707901442460023	0.0881819499644792	0.9560360675234172	1.7050668896348364	FALSE
ENSG00000205531	4676	NAP1L4	NAP1L4	protein_coding	nucleosome assembly protein 1 like 4 [Source:HGNC Symbol;Acc:HGNC:7640]	11	-1	2944431	2992377	-0.05977159257653053	6.525079662639326	-1.7063817617616628	0.08838331116393491	0.9560360675234172	-1.7039880961469123	FALSE
ENSG00000176155	284001	CCDC57	CCDC57	protein_coding	coiled-coil domain containing 57 [Source:HGNC Symbol;Acc:HGNC:27564]	17	-1	82101460	82212830	-0.07710299066339488	5.51111097240141	-1.7064762705183991	0.08839366144900758	0.9560360675234172	-1.7039326980117202	FALSE
ENSG00000168004	117245	PLAAT5	PLAAT5	protein_coding	phospholipase A and acyltransferase 5 [Source:HGNC Symbol;Acc:HGNC:24978]	11	-1	63461404	63491194	0.3608864072259951	0.6966456193996334	1.7060195450684552	0.08846288207769025	0.9560360675234172	1.7035623407665759	FALSE
ENSG00000146670	113130	CDCA5	CDCA5	protein_coding	cell division cycle associated 5 [Source:HGNC Symbol;Acc:HGNC:14626]	11	-1	65066300	65084164	-0.32910861840350947	-0.3562833822184898	-1.705693528843125	0.08847903978079434	0.9560360675234172	-1.7034759244093236	FALSE
ENSG00000254444	NA	AC022762.1	AC022762.1	lncRNA	novel transcript, sense overlapping OR52B2	11	-1	6108135	6185576	-0.21698404989323317	0.821671077661658	-1.7062063724597156	0.08847912212338992	0.9560360675234172	-1.7034754840484188	FALSE
ENSG00000138738	11107	PRDM5	PRDM5	protein_coding	PR/SET domain 5 [Source:HGNC Symbol;Acc:HGNC:9349]	4	-1	120684919	120922870	0.2273183194789734	3.940160371323916	1.7067850923499743	0.08857359162110273	0.9560360675234172	1.7029704869878948	FALSE
ENSG00000244716	NA	BX679664.3	BX679664.3	processed_pseudogene	ribosomal protein L17 (RPL17) pseudogene	1	1	108992282	108992836	0.25022138198879823	0.7755133054281214	1.7051013124468628	0.08858652399063277	0.9560360675234172	1.7029013893745273	FALSE
ENSG00000233622	NA	CYP2T1P	CYP2T1P	transcribed_unitary_pseudogene	cytochrome P450 family 2 subfamily T member 1, pseudogene [Source:HGNC Symbol;Acc:HGNC:18852]	19	-1	40808474	40812100	0.252287418286423	0.21363338415979213	1.7055567898230148	0.08861204284310877	0.9560360675234172	1.7027650660645564	FALSE
ENSG00000124772	57699	CPNE5	CPNE5	protein_coding	copine 5 [Source:HGNC Symbol;Acc:HGNC:2318]	6	-1	36740775	36839444	-0.15950414098482124	4.3531050816561	-1.7052444058893614	0.08863907412555572	0.9560360675234172	-1.7026206977635074	FALSE
ENSG00000182149	9798	IST1	IST1	protein_coding	IST1 factor associated with ESCRT-III [Source:HGNC Symbol;Acc:HGNC:28977]	16	1	71845996	71931199	0.04187961738484347	7.446513710902438	1.7050698642267292	0.08865646983377738	0.9560360675234172	1.7025278097679382	FALSE
ENSG00000174292	8711	TNK1	TNK1	protein_coding	tyrosine kinase non receptor 1 [Source:HGNC Symbol;Acc:HGNC:11940]	17	1	7380534	7389774	0.22445079626321848	0.2546458373577811	1.7045498200018372	0.08869421063543274	0.9560360675234172	1.7023263354136215	FALSE
ENSG00000180304	4947	OAZ2	OAZ2	protein_coding	ornithine decarboxylase antizyme 2 [Source:HGNC Symbol;Acc:HGNC:8096]	15	-1	64687573	64703281	0.09071176998660668	8.451563738918082	1.7043425142137896	0.08880120696757127	0.9561398412937585	1.701755524762433	FALSE
ENSG00000285816	NA	AP000944.5	AP000944.5	protein_coding	novel protein, POLA2-CDC42EP2 readthrough	11	1	65261928	65326543	0.16102924365531468	3.7286535991929335	1.7043063873194169	0.08882712341591811	0.9561398412937585	1.7016173474748866	FALSE
ENSG00000232907	NA	DLGAP4-AS1	DLGAP4-AS1	lncRNA	DLGAP4 antisense RNA 1 [Source:HGNC Symbol;Acc:HGNC:51223]	20	-1	36507702	36573391	-0.18138793385770446	2.8735321736953825	-1.7034853414269602	0.08897957280510903	0.9564547796964754	-1.7008051984390313	FALSE
ENSG00000137880	2644	GCHFR	GCHFR	protein_coding	GTP cyclohydrolase I feedback regulator [Source:HGNC Symbol;Acc:HGNC:4194]	15	1	40764068	40767708	0.2175389226247043	0.09306567543696614	1.7030015623805714	0.0889797077623631	0.9564547796964754	1.7008044799733104	FALSE
ENSG00000095380	54187	NANS	NANS	protein_coding	N-acetylneuraminate synthase [Source:HGNC Symbol;Acc:HGNC:19237]	9	1	98056732	98083077	-0.09200135357768247	4.128800335775385	-1.7027664828378493	0.08907037501433425	0.9567663343818134	-1.7003219971929953	FALSE
ENSG00000100439	63874	ABHD4	ABHD4	protein_coding	abhydrolase domain containing 4 [Source:HGNC Symbol;Acc:HGNC:20154]	14	1	22598237	22613215	0.07923514731299086	5.574860658068061	1.7024366549506327	0.08917944231734543	0.9571281917473163	1.699742123111307	FALSE
ENSG00000103061	84138	SLC7A6OS	SLC7A6OS	protein_coding	solute carrier family 7 member 6 opposite strand [Source:HGNC Symbol;Acc:HGNC:25807]	16	-1	68284503	68310946	0.06228947579028077	4.818869554210996	1.701569009415714	0.08926625113093954	0.9571281917473163	1.699280998061554	FALSE
ENSG00000179218	811	CALR	CALR	protein_coding	calreticulin [Source:HGNC Symbol;Acc:HGNC:1455]	19	1	12938578	12944489	-0.10921127607589831	7.302184009035974	-1.7014572711097498	0.08935160645377893	0.9571281917473163	-1.69882794593068	FALSE
ENSG00000204177	399761	BMS1P1	BMS1P1	transcribed_unprocessed_pseudogene	BMS1 pseudogene 1 [Source:HGNC Symbol;Acc:HGNC:23649]	10	1	46786674	46811989	-0.22673326703533536	1.1850388697540828	-1.7017627262508301	0.0893937662418321	0.9571281917473163	-1.6986042972442346	FALSE
ENSG00000112576	896	CCND3	CCND3	protein_coding	cyclin D3 [Source:HGNC Symbol;Acc:HGNC:1585]	6	-1	41934933	42050357	-0.18008439285093658	9.512173604430396	-1.7008128250665198	0.08941259427772945	0.9571281917473163	-1.698504445966268	FALSE
ENSG00000215483	NA	LINC00598	LINC00598	lncRNA	long intergenic non-protein coding RNA 598 [Source:HGNC Symbol;Acc:HGNC:42770]	13	-1	40079106	40535807	-0.10570458667534233	2.552527441267073	-1.7001633573365929	0.08955278937489973	0.9573344531285342	-1.6977614771375167	FALSE
ENSG00000138463	84925	SLC49A4	SLC49A4	protein_coding	solute carrier family 49 member 4 [Source:HGNC Symbol;Acc:HGNC:16628]	3	1	122795069	122881139	-0.12051700560243717	6.207860871646251	-1.7002846919991454	0.08961428753041416	0.9573344531285342	-1.697435861015504	FALSE
ENSG00000163737	5196	PF4	PF4	protein_coding	platelet factor 4 [Source:HGNC Symbol;Acc:HGNC:8861]	4	-1	73980811	73982027	0.21793909871821615	6.179312181841787	1.7005445902221505	0.08961702185175886	0.9573344531285342	1.6974213877008109	FALSE
ENSG00000065000	8943	AP3D1	AP3D1	protein_coding	adaptor related protein complex 3 subunit delta 1 [Source:HGNC Symbol;Acc:HGNC:568]	19	-1	2100988	2164468	-0.04770766710221164	6.403170432785925	-1.6987921215277164	0.08983694386351426	0.9590232871761664	-1.6962584587018885	FALSE
ENSG00000263300	NA	AC015853.3	AC015853.3	lncRNA	novel transcript, antisense to VPS53	17	1	523140	540576	0.3425704171290088	-0.7089605601229079	1.6984068955806337	0.08991400730262267	0.959185809677428	1.6958514959958206	FALSE
ENSG00000226067	NA	LINC00623	LINC00623	lncRNA	long intergenic non-protein coding RNA 623 [Source:HGNC Symbol;Acc:HGNC:44252]	1	1	120913184	121009291	-0.1092778547169857	5.718123546281692	-1.6984676000431413	0.09003247664391185	0.9592033185579417	-1.695226420956289	FALSE
ENSG00000122008	51426	POLK	POLK	protein_coding	DNA polymerase kappa [Source:HGNC Symbol;Acc:HGNC:9183]	5	1	75511756	75601144	-0.0757761168325688	4.917001462305111	-1.6975310852637198	0.09003932898074676	0.9592033185579417	-1.69519028650384	FALSE
ENSG00000258984	NA	UBE2F-SCLY	UBE2F-SCLY	protein_coding	UBE2F-SCLY readthrough (NMD candidate) [Source:HGNC Symbol;Acc:HGNC:48339]	2	1	237967014	238099412	-0.10067103735171212	3.0842265381462406	-1.6966847234299696	0.09018552767371414	0.9594739494780028	-1.694419863257425	FALSE
ENSG00000211794	NA	TRAV12-3	TRAV12-3	TR_V_gene	T cell receptor alpha variable 12-3 [Source:HGNC Symbol;Acc:HGNC:12107]	14	1	21965451	21966061	0.26584674958576743	0.5262809955799935	1.6966701473332868	0.09018844809096306	0.9594739494780028	1.6944044837773373	FALSE
ENSG00000142230	10055	SAE1	SAE1	protein_coding	SUMO1 activating enzyme subunit 1 [Source:HGNC Symbol;Acc:HGNC:30660]	19	1	47113274	47210636	-0.07726645204830884	5.159497058431864	-1.695540945080612	0.0904279448275104	0.9611976648946619	-1.693144609610702	FALSE
ENSG00000214787	643680	MS4A4E	MS4A4E	protein_coding	membrane spanning 4-domains A4E [Source:HGNC Symbol;Acc:HGNC:14284]	11	-1	60200270	60243137	-0.160950942979325	4.061396202030473	-1.6950208510517093	0.09054298120979508	0.9611976648946619	-1.6925404142108202	FALSE
ENSG00000275741	NA	AL162497.1	AL162497.1	lncRNA	novel transcript, antisense to IRS2	13	1	109785831	109808252	-0.1935577135646689	1.032142853776821	-1.6944931743031124	0.09063280840797011	0.9611976648946619	-1.6920690520136064	FALSE
ENSG00000231991	NA	ANXA2P2	ANXA2P2	processed_pseudogene	annexin A2 pseudogene 2 [Source:HGNC Symbol;Acc:HGNC:539]	9	1	33624274	33625293	-0.18650113042575578	1.7310695626355415	-1.694301131294754	0.09065051246928044	0.9611976648946619	-1.691976195475842	FALSE
ENSG00000121390	55269	PSPC1	PSPC1	protein_coding	paraspeckle component 1 [Source:HGNC Symbol;Acc:HGNC:20320]	13	-1	19674752	19783019	-0.07978079263616067	6.22004758129111	-1.6941760393454426	0.09068055282965128	0.9611976648946619	-1.6918186693008677	FALSE
ENSG00000152527	130271	PLEKHH2	PLEKHH2	protein_coding	pleckstrin homology, MyTH4 and FERM domain containing H2 [Source:HGNC Symbol;Acc:HGNC:30506]	2	1	43637260	43767987	-0.3237860650109996	-0.5285347009866981	-1.6941407610169223	0.09072228621015956	0.9611976648946619	-1.6915998967086925	FALSE
ENSG00000143742	6726	SRP9	SRP9	protein_coding	signal recognition particle 9 [Source:HGNC Symbol;Acc:HGNC:11304]	1	1	225777813	225790468	0.0651976178035536	6.3388500043663925	1.6935495368961946	0.0907926064436629	0.9612860877458397	1.6912314506181412	FALSE
ENSG00000099991	23523	CABIN1	CABIN1	protein_coding	calcineurin binding protein 1 [Source:HGNC Symbol;Acc:HGNC:24187]	22	1	24011192	24178628	0.08889592490651932	6.4912264083450895	1.6916668018454326	0.09115823392494515	0.9634599228100093	1.6893194190634846	FALSE
ENSG00000105058	26017	FAM32A	FAM32A	protein_coding	family with sequence similarity 32 member A [Source:HGNC Symbol;Acc:HGNC:24563]	19	1	16185380	16192046	0.06832005402474017	5.884011370886559	1.6916610819423383	0.09117288941353194	0.9634599228100093	1.689242907515049	FALSE
ENSG00000143457	55204	GOLPH3L	GOLPH3L	protein_coding	golgi phosphoprotein 3 like [Source:HGNC Symbol;Acc:HGNC:24882]	1	-1	150646230	150697154	0.09523249487480179	5.537620128136558	1.6918858148892355	0.09118595383139898	0.9634599228100093	1.6891747107661212	FALSE
ENSG00000123329	64333	ARHGAP9	ARHGAP9	protein_coding	Rho GTPase activating protein 9 [Source:HGNC Symbol;Acc:HGNC:14130]	12	-1	57472264	57488814	0.08680412321747966	8.84276959414011	1.6910496501110819	0.09133524416478817	0.9634599228100093	1.6883959668775061	FALSE
ENSG00000086189	27292	DIMT1	DIMT1	protein_coding	DIMT1 rRNA methyltransferase and ribosome maturation factor [Source:HGNC Symbol;Acc:HGNC:30217]	5	-1	62347284	62403939	0.08433988288420169	4.063962322402806	1.6902922660478363	0.09139650462200974	0.9634599228100093	1.6880767097320173	FALSE
ENSG00000142039	90324	CCDC97	CCDC97	protein_coding	coiled-coil domain containing 97 [Source:HGNC Symbol;Acc:HGNC:28289]	19	1	41310172	41324873	0.06626105224688938	5.451043054249956	1.6904506699473554	0.091401009985251	0.9634599228100093	1.6880532369497576	FALSE
ENSG00000107758	5532	PPP3CB	PPP3CB	protein_coding	protein phosphatase 3 catalytic subunit beta [Source:HGNC Symbol;Acc:HGNC:9315]	10	-1	73436428	73496024	-0.05270344783720571	6.283927519076536	-1.690208115469475	0.09143272557387232	0.9634599228100093	-1.6878880261733125	FALSE
ENSG00000236935	NA	AP003774.2	AP003774.2	lncRNA	novel transcript	11	-1	64325050	64329504	0.2342282725127498	0.9382281833646614	1.6904664931905464	0.09149712523823779	0.963483984772781	1.6875527013182807	FALSE
ENSG00000114388	10641	NPRL2	NPRL2	protein_coding	NPR2 like, GATOR1 complex subunit [Source:HGNC Symbol;Acc:HGNC:24969]	3	-1	50347330	50350826	0.07720119779912515	4.112411841349606	1.6891911098488606	0.0916228790340178	0.9641536476910788	1.6868984559970737	FALSE
ENSG00000154889	65258	MPPE1	MPPE1	protein_coding	metallophosphoesterase 1 [Source:HGNC Symbol;Acc:HGNC:15988]	18	-1	11882622	11908366	0.11031968866167308	6.440240208105241	1.6896208564814368	0.09169856590174366	0.9642959021708108	1.686505036132857	FALSE
ENSG00000160392	126526	C19orf47	C19orf47	protein_coding	chromosome 19 open reading frame 47 [Source:HGNC Symbol;Acc:HGNC:26723]	19	-1	40319536	40348527	-0.07972224100732861	2.9296765474416655	-1.6881323866463984	0.09181180142577068	0.9648325554980549	-1.6859169255507247	FALSE
ENSG00000109654	23321	TRIM2	TRIM2	protein_coding	tripartite motif containing 2 [Source:HGNC Symbol;Acc:HGNC:15974]	4	1	153152342	153339317	0.1810894860966914	1.888663361284834	1.6877542764278524	0.09190331012329918	0.9651403136916001	1.6854420831059878	FALSE
ENSG00000240288	NA	GHRLOS	GHRLOS	lncRNA	ghrelin opposite strand/antisense RNA [Source:HGNC Symbol;Acc:HGNC:33885]	3	1	10285754	10294903	-0.1891842495234486	1.4721779804948474	-1.6870732699459743	0.09205746048716437	0.9661050538676634	-1.6846430486706099	FALSE
ENSG00000275063	102723407	AC233755.1	AC233755.1	protein_coding	immunoglobulin heavy variable 4-38-2-like [Source:NCBI gene;Acc:102723407]	KI270726.1	1	41444	41876	-0.5045368022453478	0.022182327308583834	-1.6869051915938094	0.09215285648964851	0.9661228745549542	-1.684149104211445	FALSE
ENSG00000079332	56681	SAR1A	SAR1A	protein_coding	secretion associated Ras related GTPase 1A [Source:HGNC Symbol;Acc:HGNC:10534]	10	-1	70147289	70170523	0.059883929965402594	6.6347526548202245	1.6857367182854555	0.09231697278152477	0.9661228745549542	1.6833002979149498	FALSE
ENSG00000104738	4173	MCM4	MCM4	protein_coding	minichromosome maintenance complex component 4 [Source:HGNC Symbol;Acc:HGNC:6947]	8	1	47960185	47978160	-0.17733819667793727	3.177015551261928	-1.685277482609915	0.09236545407262524	0.9661228745549542	-1.6830497855121709	FALSE
ENSG00000006282	64847	SPATA20	SPATA20	protein_coding	spermatogenesis associated 20 [Source:HGNC Symbol;Acc:HGNC:26125]	17	1	50543058	50555852	-0.2287698865974439	2.7672128783360264	-1.6869130662443743	0.09242400296469397	0.9661228745549542	-1.6827473925583447	FALSE
ENSG00000170525	5209	PFKFB3	PFKFB3	protein_coding	6-phosphofructo-2-kinase/fructose-2,6-biphosphatase 3 [Source:HGNC Symbol;Acc:HGNC:8874]	10	1	6144934	6254644	-0.17161802552455718	7.382314221297244	-1.6851691385399603	0.09242708965524857	0.9661228745549542	-1.6827314547075136	FALSE
ENSG00000249662	NA	LINC02218	LINC02218	protein_coding	long intergenic non-protein coding RNA 2218 [Source:HGNC Symbol;Acc:HGNC:53085]	5	1	17444010	17486829	0.19764296413516913	4.943855784406	1.6849840504002491	0.09254156723519441	0.9661228745549542	1.6821406616105286	FALSE
ENSG00000167900	7083	TK1	TK1	protein_coding	thymidine kinase 1 [Source:HGNC Symbol;Acc:HGNC:11830]	17	-1	78174091	78187233	-0.30434982479804196	0.5180454906002769	-1.684130408203465	0.09259068036663255	0.9661228745549542	-1.6818873796409675	FALSE
ENSG00000185760	56479	KCNQ5	KCNQ5	protein_coding	potassium voltage-gated channel subfamily Q member 5 [Source:HGNC Symbol;Acc:HGNC:6299]	6	1	72621792	73198851	-0.15897038208628445	4.729026622677655	-1.6847763187087308	0.09262074573540373	0.9661228745549542	-1.6817323823624295	FALSE
ENSG00000185432	25840	METTL7A	METTL7A	protein_coding	methyltransferase like 7A [Source:HGNC Symbol;Acc:HGNC:24550]	12	1	50923472	50932510	-0.09663219104902154	6.040694690561662	-1.6835905563064997	0.09274544965362211	0.9661228745549542	-1.6810899218691622	FALSE
ENSG00000118705	6185	RPN2	RPN2	protein_coding	ribophorin II [Source:HGNC Symbol;Acc:HGNC:10382]	20	1	37178410	37241619	-0.08135757681962019	6.652439607052229	-1.6833291440924176	0.09277975954001026	0.9661228745549542	-1.6809132828713615	FALSE
ENSG00000226995	NA	LINC00658	LINC00658	lncRNA	long intergenic non-protein coding RNA 658 [Source:HGNC Symbol;Acc:HGNC:44315]	20	-1	5426892	5471094	-0.27565287719174725	-0.5893548258119915	-1.6830700089573318	0.09281986290419034	0.9661228745549542	-1.6807068835299315	FALSE
ENSG00000179029	84314	TMEM107	TMEM107	protein_coding	transmembrane protein 107 [Source:HGNC Symbol;Acc:HGNC:28128]	17	-1	8172457	8176399	0.09167752724229539	2.449174422883755	1.682260058607226	0.09293576065562498	0.9661228745549542	1.6801107965417572	FALSE
ENSG00000182489	402415	XKRX	XKRX	protein_coding	XK related X-linked [Source:HGNC Symbol;Acc:HGNC:29845]	X	-1	100913445	100929433	-0.2965370719579308	-0.6421005419525505	-1.6809037341522348	0.09319328934837386	0.9661228745549542	-1.6787884040853263	FALSE
ENSG00000111684	10162	LPCAT3	LPCAT3	protein_coding	lysophosphatidylcholine acyltransferase 3 [Source:HGNC Symbol;Acc:HGNC:30244]	12	-1	6976185	7018477	-0.08607375418944407	6.257988587951863	-1.6806697836984148	0.09328424542540749	0.9661228745549542	-1.6783220515402402	FALSE
ENSG00000242574	3109	HLA-DMB	HLA-DMB	protein_coding	major histocompatibility complex, class II, DM beta [Source:HGNC Symbol;Acc:HGNC:4935]	6	-1	32934629	32941028	0.12245924312378431	5.609970885202085	1.6806828844279658	0.09330278353408374	0.9661228745549542	1.678227047195442	FALSE
ENSG00000099204	3983	ABLIM1	ABLIM1	protein_coding	actin binding LIM protein 1 [Source:HGNC Symbol;Acc:HGNC:78]	10	-1	114431113	114768061	-0.0957718640794818	6.821621612068161	-1.6804841004852187	0.09335172022818083	0.9661228745549542	-1.677976328521173	FALSE
ENSG00000166004	85459	CEP295	CEP295	protein_coding	centrosomal protein 295 [Source:HGNC Symbol;Acc:HGNC:29366]	11	1	93661682	93730358	0.07389529384457383	4.926833837172742	1.6802000609032324	0.09339053769486347	0.9661228745549542	1.6777775289452161	FALSE
ENSG00000240230	90639	COX19	COX19	protein_coding	cytochrome c oxidase assembly factor COX19 [Source:HGNC Symbol;Acc:HGNC:28074]	7	-1	898778	975549	0.075070373984647	4.577909165267323	1.6798064597164672	0.09343969224852497	0.9661228745549542	1.6775258841720715	FALSE
ENSG00000264745	NA	TTC39C-AS1	TTC39C-AS1	lncRNA	TTC39C antisense RNA 1 [Source:HGNC Symbol;Acc:HGNC:51321]	18	-1	23994213	24015339	0.2512592706087624	0.6605444718380493	1.679782645277548	0.09351006434503137	0.9661228745549542	1.677165801838552	FALSE
ENSG00000277654	NA	AC087633.2	AC087633.2	transcribed_processed_pseudogene	glioma tumor suppressor candidate region gene 2 (GLTSCR2) pseudogene	15	1	94841059	95169864	0.2924703220839505	-0.6205912993679027	1.6792262499917072	0.09351766031743564	0.9661228745549542	1.6771269475097696	FALSE
ENSG00000058262	29927	SEC61A1	SEC61A1	protein_coding	SEC61 translocon alpha 1 subunit [Source:HGNC Symbol;Acc:HGNC:18276]	3	1	128051641	128071683	-0.07621230313947969	6.542387410735793	-1.679287351230683	0.09354263369912577	0.9661228745549542	-1.6769992234475513	FALSE
ENSG00000132485	9406	ZRANB2	ZRANB2	protein_coding	zinc finger RANBP2-type containing 2 [Source:HGNC Symbol;Acc:HGNC:13058]	1	-1	71063291	71081289	0.07668486840685773	6.216962510108914	1.679114075105501	0.09360714078857943	0.9661228745549542	1.6766694344134103	FALSE
ENSG00000224358	NA	TMCO1-AS1	TMCO1-AS1	lncRNA	TMCO1 antisense RNA 1 [Source:HGNC Symbol;Acc:HGNC:54046]	1	1	165768929	165775176	-0.22842162602948757	0.2136826966105782	-1.6786547223412556	0.09366087903620801	0.9661228745549542	-1.6763948396716146	FALSE
ENSG00000259962	NA	AC007342.2	AC007342.2	unprocessed_pseudogene	golgin A6 family-like 2 (GOLGA6L2) pseudogene	16	-1	53362019	53363678	0.1706249294821256	2.594538674375705	1.6785840669210923	0.09378342907615722	0.9661228745549542	1.6757690989247145	FALSE
ENSG00000198791	29883	CNOT7	CNOT7	protein_coding	CCR4-NOT transcription complex subunit 7 [Source:HGNC Symbol;Acc:HGNC:14101]	8	-1	17224966	17246878	0.07745813181152172	5.7465504330752175	1.67715877980781	0.09396453881383643	0.9661228745549542	1.6748455518812184	FALSE
ENSG00000092200	57096	RPGRIP1	RPGRIP1	protein_coding	RPGR interacting protein 1 [Source:HGNC Symbol;Acc:HGNC:13436]	14	1	21287939	21351301	0.1808222567413602	3.5266231297624957	1.67748909824842	0.09397714415045141	0.9661228745549542	1.6747813256543913	FALSE
ENSG00000226121	NA	AC009487.2	AC009487.2	processed_pseudogene	AT hook containing transcription factor 1 (AHCTF1) pseudogene	2	-1	161500885	161507705	0.24490140409952965	0.14646493242393754	1.6768996344988094	0.0940479584748991	0.9661228745549542	1.6744206435855173	FALSE
ENSG00000122025	2322	FLT3	FLT3	protein_coding	fms related tyrosine kinase 3 [Source:HGNC Symbol;Acc:HGNC:3765]	13	-1	28003274	28100592	-0.29572991067982723	3.538591201166951	-1.6766733418821813	0.09407240883722229	0.9661228745549542	-1.6742961599314063	FALSE
ENSG00000099331	4650	MYO9B	MYO9B	protein_coding	myosin IXB [Source:HGNC Symbol;Acc:HGNC:7609]	19	1	17075781	17214537	0.057909209089645586	8.697813131651095	1.676401847435086	0.09414441819174973	0.9661228745549542	1.6739296907530534	FALSE
ENSG00000198356	439	GET3	GET3	protein_coding	guided entry of tail-anchored proteins factor 3, ATPase [Source:HGNC Symbol;Acc:HGNC:752]	19	1	12737139	12748323	0.0877699032874002	4.34463220751568	1.6762172715478902	0.09415579192258045	0.9661228745549542	1.6738718282469407	FALSE
ENSG00000154511	388650	DIPK1A	DIPK1A	protein_coding	divergent protein kinase domain 1A [Source:HGNC Symbol;Acc:HGNC:32213]	1	-1	92832737	92961522	-0.09478156226407108	5.890780484218125	-1.6761676785874309	0.0941930389641839	0.9661228745549542	-1.6736823775593836	FALSE
ENSG00000116863	54936	ADPRHL2	ADPRHL2	protein_coding	ADP-ribosylhydrolase like 2 [Source:HGNC Symbol;Acc:HGNC:21304]	1	1	36088892	36093932	0.09477059232079155	3.860853541684598	1.6758997999126555	0.09419723877270961	0.9661228745549542	1.6736610197219517	FALSE
ENSG00000131398	3748	KCNC3	KCNC3	protein_coding	potassium voltage-gated channel subfamily C member 3 [Source:HGNC Symbol;Acc:HGNC:6235]	19	-1	50311937	50333515	0.13283790146632102	3.3954392381329765	1.6759927246552457	0.0942067118943146	0.9661228745549542	1.6736128476164662	FALSE
ENSG00000108468	10951	CBX1	CBX1	protein_coding	chromobox 1 [Source:HGNC Symbol;Acc:HGNC:1551]	17	-1	48070052	48101478	0.06805695716550009	5.580059334439573	1.6759439402077059	0.09422709699110797	0.9661228745549542	1.673509199808897	FALSE
ENSG00000177410	441951	ZFAS1	ZFAS1	lncRNA	ZNFX1 antisense RNA 1 [Source:HGNC Symbol;Acc:HGNC:33101]	20	1	49278178	49299600	-0.10758357604010804	6.52109534548202	-1.6754996128305415	0.09433450833593798	0.9661228745549542	-1.6729633646810613	FALSE
ENSG00000140090	123041	SLC24A4	SLC24A4	protein_coding	solute carrier family 24 member 4 [Source:HGNC Symbol;Acc:HGNC:10978]	14	1	92322581	92501483	-0.1329136716045234	6.044518050300725	-1.6756550184239698	0.09436145692679367	0.9661228745549542	-1.6728264974848321	FALSE
ENSG00000108651	55813	UTP6	UTP6	protein_coding	UTP6 small subunit processome component [Source:HGNC Symbol;Acc:HGNC:18279]	17	-1	31860904	31901708	0.06793704642095033	5.407004216582082	1.6751613025465577	0.0943637518503485	0.9661228745549542	1.6728148434158967	FALSE
ENSG00000249249	NA	AC010226.1	AC010226.1	lncRNA	novel transcript	5	1	115602057	115623897	0.1547122155343359	1.008787763597573	1.6738349247774114	0.0945835242434946	0.9677341982459398	1.6716998475139333	FALSE
ENSG00000153006	285672	SREK1IP1	SREK1IP1	protein_coding	SREK1 interacting protein 1 [Source:HGNC Symbol;Acc:HGNC:26716]	5	-1	64718148	64768691	-0.06100620882379282	4.888774171631638	-1.6735521060192942	0.09465001446391694	0.9677761202042291	-1.6713629243828045	FALSE
ENSG00000156050	145483	FAM161B	FAM161B	protein_coding	FAM161 centrosomal protein B [Source:HGNC Symbol;Acc:HGNC:19854]	14	-1	73931501	73950414	0.2192274934486193	-0.22869469949284396	1.6723177706242232	0.09486870150128393	0.968513478333313	1.6702561167514807	FALSE
[truncated: 13,993 more rows]
