# Supplementary material for: Baseline Expression of Immune Gene Modules in Blood is Associated With Primary Response to Anti-TNF Therapy in Crohn’s Disease Patients
Source: J Crohns Colitis. 2023 Sep 30;18(3):431–45. doi: 10.1093/ecco-jcc/jjad166 (PMC10906954; doi:10.1093/ecco-jcc/jjad166)
Supplement: jjad166_suppl_Supplementary_Data [file jjad166_suppl_supplementary_data.zip › 2023-08-17_multiPANTS_RNAseq_manuscript_supplementary_data_bb9v012/fig_s3a/dream.gene_expr_filtered_vobj_fit_dge_2.topTable_C_1RA_1NA.csv]

GENEID	ENTREZID	GENENAME	SYMBOL	GENEBIOTYPE	DESCRIPTION	SEQNAME	SEQSTRAND	GENESEQSTART	GENESEQEND	logFC	AveExpr	t	P.Value	adj.P.Val	z.std	significant
ENSG00000143603	3782	KCNN3	KCNN3	protein_coding	potassium calcium-activated channel subfamily N member 3 [Source:HGNC Symbol;Acc:HGNC:6292]	1	-1	154697455	154870281	-0.8434554231351751	-0.23602206079800556	-4.730405908462147	2.689467318837758e-6	0.04171632758249246	-4.693213361197125	TRUE
ENSG00000065485	10954	PDIA5	PDIA5	protein_coding	protein disulfide isomerase family A member 5 [Source:HGNC Symbol;Acc:HGNC:24811]	3	1	123067025	123225227	-0.33495771088963133	2.5690963032515293	-4.504083481629054	7.723531362323959e-6	0.05989984748050346	-4.472707719092412	FALSE
ENSG00000241755	NA	IGKV1-9	IGKV1-9	IG_V_gene	immunoglobulin kappa variable 1-9 [Source:HGNC Symbol;Acc:HGNC:5744]	2	-1	89009982	89010515	-1.1529587969579846	1.169467502760922	-4.212960799408045	2.8548909137236707e-5	0.1476073765425595	-4.184742853200509	FALSE
ENSG00000145555	4651	MYO10	MYO10	protein_coding	myosin X [Source:HGNC Symbol;Acc:HGNC:7593]	5	-1	16661907	16936288	-0.7820133820400015	1.853818759930917	-4.047598735213461	5.926406486841265e-5	0.17404140728970116	-4.015722068156422	FALSE
ENSG00000180543	85453	TSPYL5	TSPYL5	protein_coding	TSPY like 5 [Source:HGNC Symbol;Acc:HGNC:29367]	8	-1	97273488	97277928	0.574363515624136	0.6091885300946943	4.014349622982632	6.626798232278668e-5	0.17404140728970116	3.989302092218961	FALSE
ENSG00000102181	83692	CD99L2	CD99L2	protein_coding	CD99 molecule like 2 [Source:HGNC Symbol;Acc:HGNC:18237]	X	-1	150766336	150898816	-0.2075717339485026	4.604156526212711	-4.009021443559253	6.732308966141494e-5	0.17404140728970116	-3.985553203417517	FALSE
ENSG00000259755	NA	AC090907.2	AC090907.2	lncRNA	novel transcript, antisense to LRRK1	15	-1	101050732	101086066	-0.452144450055294	1.8483246527753154	-3.920814939053048	9.782520760767048e-5	0.2054161653163827	-3.8959236417821894	FALSE
ENSG00000174705	285590	SH3PXD2B	SH3PXD2B	protein_coding	SH3 and PX domains 2B [Source:HGNC Symbol;Acc:HGNC:29242]	5	-1	172325000	172454525	-0.7085795670468862	1.801732073928128	-3.9013889788581437	1.0594605908910204e-4	0.2054161653163827	-3.8765545646803825	FALSE
ENSG00000237238	NA	BMS1P10	BMS1P10	transcribed_unprocessed_pseudogene	BMS1 pseudogene 10 [Source:HGNC Symbol;Acc:HGNC:49154]	9	-1	63299453	63385117	-0.8839978546616563	-0.3577231627046085	-3.6812627533120725	2.563035296814354e-4	0.35978042215900163	-3.65587770388695	FALSE
ENSG00000105974	857	CAV1	CAV1	protein_coding	caveolin 1 [Source:HGNC Symbol;Acc:HGNC:1527]	7	1	116525001	116561184	-0.7735779552833978	-0.47796900924823077	-3.6721233615123388	2.574624333693989e-4	0.35978042215900163	-3.6547203741764207	FALSE
ENSG00000112149	9308	CD83	CD83	protein_coding	CD83 molecule [Source:HGNC Symbol;Acc:HGNC:1703]	6	1	14117256	14136918	0.39397254780902013	2.6173751716388	3.663249177097435	2.682291725530973e-4	0.35978042215900163	3.6441957985311983	FALSE
ENSG00000177675	283316	CD163L1	CD163L1	protein_coding	CD163 molecule like 1 [Source:HGNC Symbol;Acc:HGNC:30375]	12	-1	7346685	7479897	-0.5892441317457706	1.5701915214735342	-3.630878590112619	3.0397508180236024e-4	0.35978042215900163	-3.611888658808207	FALSE
ENSG00000113391	83989	FAM172A	FAM172A	protein_coding	family with sequence similarity 172 member A [Source:HGNC Symbol;Acc:HGNC:25365]	5	-1	93617725	94111699	-0.23287278157832159	7.035368543594785	-3.619423955577422	3.170201765500369e-4	0.35978042215900163	-3.600979827224945	FALSE
ENSG00000185112	131583	FAM43A	FAM43A	protein_coding	family with sequence similarity 43 member A [Source:HGNC Symbol;Acc:HGNC:26888]	3	1	194685883	194689037	0.2685406561954222	3.165302432568563	3.613783087436665	3.2473250662278533e-4	0.35978042215900163	3.5947265186511586	FALSE
ENSG00000118985	22936	ELL2	ELL2	protein_coding	elongation factor for RNA polymerase II 2 [Source:HGNC Symbol;Acc:HGNC:17064]	5	-1	95885098	95961851	-0.26513460008544065	5.134644473383645	-3.5902537459956947	3.54983025755166e-4	0.367076114165892	-3.5714701394910646	FALSE
ENSG00000168876	54851	ANKRD49	ANKRD49	protein_coding	ankyrin repeat domain 49 [Source:HGNC Symbol;Acc:HGNC:25970]	11	1	94493979	94499578	0.1387639501201603	4.62435511760687	3.5698125714490385	3.8041778643694207e-4	0.36879126783896304	3.5533086870636432	FALSE
ENSG00000133121	90627	STARD13	STARD13	protein_coding	StAR related lipid transfer domain containing 13 [Source:HGNC Symbol;Acc:HGNC:19164]	13	-1	33103137	33350630	-0.48956887567227436	0.8737800215263164	-3.538367312932921	4.296955967783628e-4	0.38116413938981786	-3.521140055759414	FALSE
ENSG00000211651	NA	IGLV1-44	IGLV1-44	IG_V_gene	immunoglobulin lambda variable 1-44 [Source:HGNC Symbol;Acc:HGNC:5879]	22	1	22380766	22381347	-0.8924035691449257	2.3999947348250745	-3.5264038065461434	4.4868234686972316e-4	0.38116413938981786	-3.509658621522229	FALSE
ENSG00000105612	1777	DNASE2	DNASE2	protein_coding	deoxyribonuclease 2, lysosomal [Source:HGNC Symbol;Acc:HGNC:2960]	19	-1	12875209	12881466	0.22787244635515513	4.216307533975615	3.478037012162768	5.443591986882335e-4	0.38116413938981786	3.45792188341516	FALSE
ENSG00000136861	55755	CDK5RAP2	CDK5RAP2	protein_coding	CDK5 regulatory subunit associated protein 2 [Source:HGNC Symbol;Acc:HGNC:18672]	9	-1	120388869	120580170	-0.2214877533708508	5.611340905719908	-3.4675102362948023	5.562429286617036e-4	0.38116413938981786	-3.4520993236062556	FALSE
ENSG00000175806	4482	MSRA	MSRA	protein_coding	methionine sulfoxide reductase A [Source:HGNC Symbol;Acc:HGNC:7377]	8	1	10054292	10428891	-0.28286230815511093	6.420707642035085	-3.454290550787893	5.909351944079815e-4	0.38116413938981786	-3.435741191804105	FALSE
ENSG00000211653	NA	IGLV1-40	IGLV1-40	IG_V_gene	immunoglobulin lambda variable 1-40 [Source:HGNC Symbol;Acc:HGNC:5877]	22	1	22409766	22410282	-0.8837664966707153	2.133709297545098	-3.4479157613608145	5.982718431365527e-4	0.38116413938981786	-3.432396656061884	FALSE
ENSG00000122952	11130	ZWINT	ZWINT	protein_coding	ZW10 interacting kinetochore protein [Source:HGNC Symbol;Acc:HGNC:13195]	10	-1	56357227	56361273	-0.5622650180589566	-0.023757920896600143	-3.4302927725320846	6.35515678275034e-4	0.38116413938981786	-3.415985770151814	FALSE
ENSG00000183020	161	AP2A2	AP2A2	protein_coding	adaptor related protein complex 2 subunit alpha 2 [Source:HGNC Symbol;Acc:HGNC:562]	11	1	924894	1012245	-0.09618759916580188	5.873126906398338	-3.41085478008788	6.844423182883284e-4	0.38116413938981786	-3.3957364353004023	FALSE
ENSG00000085063	966	CD59	CD59	protein_coding	CD59 molecule (CD59 blood group) [Source:HGNC Symbol;Acc:HGNC:1689]	11	-1	33703010	33736491	-0.5919325278860774	-0.731392822662176	-3.4058168294559787	6.970396843293397e-4	0.38116413938981786	-3.3907408869077873	FALSE
ENSG00000211660	NA	IGLV2-23	IGLV2-23	IG_V_gene	immunoglobulin lambda variable 2-23 [Source:HGNC Symbol;Acc:HGNC:5890]	22	1	22697789	22698407	-0.8227767772825727	2.0315190296164736	-3.3986603314416115	7.173204896304096e-4	0.38116413938981786	-3.382872028943419	FALSE
ENSG00000152117	NA	AC073869.1	AC073869.1	transcribed_processed_pseudogene	novel pseudogene	2	1	131492813	131521573	0.18462969806849783	3.6945083024163594	3.395555326627955	7.213004504060795e-4	0.38116413938981786	3.381352123566408	FALSE
ENSG00000164087	25886	POC1A	POC1A	protein_coding	POC1 centriolar protein A [Source:HGNC Symbol;Acc:HGNC:24488]	3	-1	52075226	52154690	-0.3487401490415051	0.5771614824733418	-3.391611265833738	7.319533362223412e-4	0.38116413938981786	-3.3773219107459718	FALSE
ENSG00000119929	51076	CUTC	CUTC	protein_coding	cutC copper transporter [Source:HGNC Symbol;Acc:HGNC:24271]	10	1	99702558	99756134	-0.14135058061864303	4.612844877066338	-3.3784199652684537	7.678172340346123e-4	0.38116413938981786	-3.3641430901323965	FALSE
ENSG00000270091	NA	AC015726.1	AC015726.1	lncRNA	novel transcript	17	-1	19896590	19897287	0.22546266492455191	1.9615047138783492	3.3656254959305043	8.017755328479461e-4	0.38116413938981786	3.3521810969234824	FALSE
ENSG00000117751	5511	PPP1R8	PPP1R8	protein_coding	protein phosphatase 1 regulatory subunit 8 [Source:HGNC Symbol;Acc:HGNC:9296]	1	1	27830782	27851676	0.12146144165120276	5.081845674543847	3.359385281413931	8.229260669368703e-4	0.38116413938981786	3.3449661720993498	FALSE
ENSG00000211965	NA	IGHV3-49	IGHV3-49	IG_V_gene	immunoglobulin heavy variable 3-49 [Source:HGNC Symbol;Acc:HGNC:5607]	14	-1	106556936	106557477	-0.8657722386684921	0.5610984854039522	-3.3380933046973484	8.886502865396649e-4	0.38116413938981786	-3.3235953786804155	FALSE
ENSG00000134452	84893	FBH1	FBH1	protein_coding	F-box DNA helicase 1 [Source:HGNC Symbol;Acc:HGNC:13620]	10	1	5890203	5937594	-0.09957861391543688	5.937614739030631	-3.3338844247569757	9.023609666464392e-4	0.38116413938981786	-3.3193226675001735	FALSE
ENSG00000171798	85442	KNDC1	KNDC1	protein_coding	kinase non-catalytic C-lobe domain containing 1 [Source:HGNC Symbol;Acc:HGNC:29374]	10	1	133160219	133226412	0.7292640462228335	0.7571600209334892	3.328367108191856	9.321677840555229e-4	0.38116413938981786	3.310237685912698	FALSE
ENSG00000211664	NA	IGLV2-18	IGLV2-18	IG_V_gene	immunoglobulin lambda variable 2-18 [Source:HGNC Symbol;Acc:HGNC:5889]	22	1	22734607	22735089	-1.013590852793691	-0.38007644235544014	-3.324261963285996	9.358772896499255e-4	0.38116413938981786	-3.309125940728655	FALSE
ENSG00000284946	NA	AC068831.7	AC068831.7	protein_coding	novel protein	15	-1	90966190	91022566	0.44850774030103974	-0.4109850494145945	3.319780181758153	9.432277544699544e-4	0.38116413938981786	3.306935001254419	FALSE
ENSG00000233791	NA	LINC01136	LINC01136	lncRNA	long intergenic non-protein coding RNA 1136 [Source:HGNC Symbol;Acc:HGNC:49452]	1	-1	203298758	203305309	-0.5779484186217583	0.4155356200228182	-3.3236596149008077	9.446016987237478e-4	0.38116413938981786	-3.3065272276064106	FALSE
ENSG00000023697	51071	DERA	DERA	protein_coding	deoxyribose-phosphate aldolase [Source:HGNC Symbol;Acc:HGNC:24269]	12	1	15911302	16037381	-0.14330328523723512	4.570727289728801	-3.3104177174981206	9.78433468368138e-4	0.38116413938981786	-3.29665575196804	FALSE
ENSG00000169231	7059	THBS3	THBS3	protein_coding	thrombospondin 3 [Source:HGNC Symbol;Acc:HGNC:11787]	1	-1	155195588	155209051	-0.21923030092651974	4.136423856650961	-3.3132622124117006	9.828085607121403e-4	0.38116413938981786	-3.295402343272751	FALSE
ENSG00000285984	NA	AC009301.1	AC009301.1	lncRNA	novel transcript	2	-1	30887626	30897387	-0.7940330505472386	-0.6447576488724388	-3.312975689805892	9.829518132675337e-4	0.38116413938981786	-3.2953613906403456	FALSE
ENSG00000105643	27106	ARRDC2	ARRDC2	protein_coding	arrestin domain containing 2 [Source:HGNC Symbol;Acc:HGNC:25225]	19	1	18001132	18014102	0.13792397598140838	5.284261784683057	3.3006020498385125	0.0010151446750705515	0.38404656231754447	3.286295464316097	FALSE
ENSG00000142185	7226	TRPM2	TRPM2	protein_coding	transient receptor potential cation channel subfamily M member 2 [Source:HGNC Symbol;Acc:HGNC:12339]	21	1	44350163	44443081	-0.36405115980125036	4.753411328316535	-3.2892222033310885	0.0010602715384385832	0.3915683769695444	-3.274025204061278	FALSE
ENSG00000156414	122402	TDRD9	TDRD9	protein_coding	tudor domain containing 9 [Source:HGNC Symbol;Acc:HGNC:20122]	14	1	103928456	104052667	-0.6790927775703706	3.37169694989952	-3.2834813399656944	0.0010915889579372448	0.39375898433871176	-3.2657907078370387	FALSE
ENSG00000211662	NA	IGLV3-21	IGLV3-21	IG_V_gene	immunoglobulin lambda variable 3-21 [Source:HGNC Symbol;Acc:HGNC:5905]	22	1	22711689	22713203	-0.9188017989208748	1.7697654067953181	-3.261871702405565	0.0011619090267094541	0.3978306515879078	-3.24806945970339	FALSE
ENSG00000069020	375449	MAST4	MAST4	protein_coding	microtubule associated serine/threonine kinase family member 4 [Source:HGNC Symbol;Acc:HGNC:19037]	5	1	66596361	67169595	-0.2800407042903217	4.743475878707414	-3.2286108380418552	0.0013065032942638777	0.3978306515879078	-3.2145474284443902	FALSE
ENSG00000115112	29842	TFCP2L1	TFCP2L1	protein_coding	transcription factor CP2 like 1 [Source:HGNC Symbol;Acc:HGNC:17925]	2	-1	121216587	121285202	-0.6758060314043568	-0.14462626671393455	-3.227869644595922	0.0013173030920171	0.3978306515879078	-3.21218327560094	FALSE
ENSG00000138801	9061	PAPSS1	PAPSS1	protein_coding	3'-phosphoadenosine 5'-phosphosulfate synthase 1 [Source:HGNC Symbol;Acc:HGNC:8603]	4	-1	107590276	107720234	-0.3086143676523445	5.333536448919487	-3.2278584384954505	0.0013295171187192865	0.3978306515879078	-3.2095309943038917	FALSE
ENSG00000273486	NA	AC096992.2	AC096992.2	lncRNA	novel transcript, antisense to SLC35G2	3	-1	136837338	136839021	0.3170720194958324	1.1551146310395946	3.2166677134722717	0.0013514822569549868	0.3978306515879078	3.204817322928338	FALSE
ENSG00000211966	NA	IGHV5-51	IGHV5-51	IG_V_gene	immunoglobulin heavy variable 5-51 [Source:HGNC Symbol;Acc:HGNC:5659]	14	-1	106578744	106579236	-0.8428185471738212	1.6578301927332166	-3.213787681953304	0.0013689740567883859	0.3978306515879078	-3.2011139006666327	FALSE
ENSG00000211935	NA	IGHV1-3	IGHV1-3	IG_V_gene	immunoglobulin heavy variable 1-3 [Source:HGNC Symbol;Acc:HGNC:5552]	14	-1	106005095	106005574	-1.0388282148576544	0.5350224471753119	-3.220086816841904	0.0013698958249144227	0.3978306515879078	-3.2009199537598834	FALSE
ENSG00000285082	NA	AL160272.2	AL160272.2	protein_coding	novel protein	9	1	117704157	118072314	-0.3671032335597104	3.697555320674977	-3.2159489819279967	0.0013716826792825223	0.3978306515879078	-3.2005443288159228	FALSE
ENSG00000178026	388886	LRRC75B	LRRC75B	protein_coding	leucine rich repeat containing 75B [Source:HGNC Symbol;Acc:HGNC:33155]	22	-1	24585620	24593208	-0.5753778195017847	-0.7700695706266979	-3.2129963590582906	0.0013751080182045346	0.3978306515879078	-3.199825528664967	FALSE
ENSG00000178175	167465	ZNF366	ZNF366	protein_coding	zinc finger protein 366 [Source:HGNC Symbol;Acc:HGNC:18316]	5	-1	72439903	72507410	-0.39958429355135117	1.6388005520922126	-3.210045020475665	0.0013933296556709492	0.3978306515879078	-3.1960292922673426	FALSE
ENSG00000166024	27291	R3HCC1L	R3HCC1L	protein_coding	R3H domain and coiled-coil containing 1 like [Source:HGNC Symbol;Acc:HGNC:23512]	10	1	98134624	98244897	-0.12210352293577476	5.461878026537451	-3.206214920124774	0.0014054499152754587	0.3978306515879078	-3.1935294697830092	FALSE
ENSG00000144724	5793	PTPRG	PTPRG	protein_coding	protein tyrosine phosphatase receptor type G [Source:HGNC Symbol;Acc:HGNC:9671]	3	1	61561569	62297609	-0.5122424391911261	0.7072944578557637	-3.2030054875551732	0.0014232717825429638	0.3978306515879078	-3.1898895487061343	FALSE
ENSG00000248727	NA	LINC01948	LINC01948	lncRNA	long intergenic non-protein coding RNA 1948 [Source:HGNC Symbol;Acc:HGNC:52772]	5	-1	56451627	56481946	-0.3673412498695341	2.6898848107303963	-3.2032110653484143	0.0014363043316951093	0.3978306515879078	-3.1872542965215547	FALSE
ENSG00000211648	NA	IGLV1-47	IGLV1-47	IG_V_gene	immunoglobulin lambda variable 1-47 [Source:HGNC Symbol;Acc:HGNC:5880]	22	1	22357739	22358260	-0.7767733082246786	2.1235733204576315	-3.18826244985499	0.0014968964230064844	0.40162515120149966	-3.175284535506542	FALSE
ENSG00000106546	196	AHR	AHR	protein_coding	aryl hydrocarbon receptor [Source:HGNC Symbol;Acc:HGNC:348]	7	1	16916359	17346152	-0.5246654887770322	-0.06631670938534677	-3.1872036869795854	0.0015017896183151945	0.40162515120149966	-3.1743374882234177	FALSE
ENSG00000164105	8819	SAP30	SAP30	protein_coding	Sin3A associated protein 30 [Source:HGNC Symbol;Acc:HGNC:10532]	4	1	173369969	173377532	-0.44332578532339517	1.9514229789463848	-3.1716602547023	0.0015795601445918804	0.4087120154306212	-3.1596550776810055	FALSE
ENSG00000187860	550631	CCDC157	CCDC157	protein_coding	coiled-coil domain containing 157 [Source:HGNC Symbol;Acc:HGNC:33854]	22	1	30356635	30378658	0.2787591445325591	1.0841629651453584	3.1692222879404084	0.0015886391082562895	0.4087120154306212	3.1579846718946425	FALSE
ENSG00000236915	NA	CLCA4-AS1	CLCA4-AS1	lncRNA	CLCA4 antisense RNA 1 [Source:HGNC Symbol;Acc:HGNC:54055]	1	-1	86571181	86696311	-0.46690706971943463	0.4759158791295498	-3.1671926480227386	0.0016122107497352999	0.4087120154306212	-3.15368849381134	FALSE
ENSG00000100024	51733	UPB1	UPB1	protein_coding	beta-ureidopropionase 1 [Source:HGNC Symbol;Acc:HGNC:16297]	22	1	24494107	24528390	-0.46788263932769025	2.227057850538916	-3.161726400268362	0.0016511688973708531	0.4087120154306212	-3.14671310235591	FALSE
ENSG00000273136	101060684	NBPF26	NBPF26	protein_coding	NBPF member 26 [Source:HGNC Symbol;Acc:HGNC:49571]	1	1	120723949	120842110	-0.3356306238415563	5.196734021725144	-3.1649556131257515	0.0016689930233463155	0.4087120154306212	-3.1435720863410017	FALSE
ENSG00000204252	3111	HLA-DOA	HLA-DOA	protein_coding	major histocompatibility complex, class II, DO alpha [Source:HGNC Symbol;Acc:HGNC:4936]	6	-1	33004182	33009591	0.3617560357314096	4.424658778008159	3.153164209903704	0.0017016696369728218	0.4087120154306212	3.137893034371063	FALSE
ENSG00000261474	NA	AC026471.4	AC026471.4	lncRNA	novel transcript	16	-1	31449535	31453493	0.2549980340745521	2.6760096279833614	3.141693561027848	0.0017484786650214894	0.4087120154306212	3.129930161791507	FALSE
ENSG00000172456	55277	FGGY	FGGY	protein_coding	FGGY carbohydrate kinase domain containing [Source:HGNC Symbol;Acc:HGNC:25610]	1	1	59296638	59810647	-0.2989130057993199	4.858412828642332	-3.142681305752075	0.0017539790589464626	0.4087120154306212	-3.129007375067709	FALSE
ENSG00000078589	27334	P2RY10	P2RY10	protein_coding	P2Y receptor family member 10 [Source:HGNC Symbol;Acc:HGNC:19906]	X	1	78945332	78963727	0.3414591482911211	4.940137246996445	3.1394157169706918	0.0017654377560345318	0.4087120154306212	3.127093493326267	FALSE
ENSG00000129757	1028	CDKN1C	CDKN1C	protein_coding	cyclin dependent kinase inhibitor 1C [Source:HGNC Symbol;Acc:HGNC:1786]	11	-1	2883213	2885773	0.6085362932050347	2.8020405563268085	3.1247366567282735	0.0018532245368316485	0.4179048963145544	3.1127985728296057	FALSE
ENSG00000211955	NA	IGHV3-33	IGHV3-33	IG_V_gene	immunoglobulin heavy variable 3-33 [Source:HGNC Symbol;Acc:HGNC:5596]	14	-1	106359793	106360324	-0.773055808350688	1.7228021322050175	-3.117679450356764	0.001907732442068125	0.4179048963145544	-3.104232665948084	FALSE
ENSG00000253773	NA	C8orf37-AS1	C8orf37-AS1	lncRNA	C8orf37 antisense RNA 1 [Source:HGNC Symbol;Acc:HGNC:50444]	8	1	95204456	95811254	-0.28475030076923247	2.6313816736610334	-3.1114388401256905	0.0019472981770302154	0.4179048963145544	-3.098154595761731	FALSE
ENSG00000258583	NA	LINC01500	LINC01500	lncRNA	long intergenic non-protein coding RNA 1500 [Source:HGNC Symbol;Acc:HGNC:51166]	14	1	58646631	59184247	-0.5220621001150597	0.0581246596562886	-3.1115540473533394	0.001948031052955602	0.4179048963145544	-3.0980430850450933	FALSE
ENSG00000258404	NA	LINC02320	LINC02320	lncRNA	long intergenic non-protein coding RNA 2320 [Source:HGNC Symbol;Acc:HGNC:53239]	14	-1	101634454	101731108	-0.4749701514735367	1.6834093242622388	-3.109980474176653	0.0019637325786013918	0.4179048963145544	-3.095663225048749	FALSE
ENSG00000138777	27068	PPA2	PPA2	protein_coding	pyrophosphatase (inorganic) 2 [Source:HGNC Symbol;Acc:HGNC:28883]	4	-1	105369077	105474067	-0.12541337368889227	5.30666062616944	-3.1058780165939575	0.001975458331829822	0.4179048963145544	-3.0938973347124668	FALSE
ENSG00000146416	51390	AIG1	AIG1	protein_coding	androgen induced 1 [Source:HGNC Symbol;Acc:HGNC:21607]	6	1	143060496	143341058	-0.21138171971156083	4.677509721973272	-3.1038433019502674	0.001993743944766748	0.4179048963145544	-3.0911626426368715	FALSE
ENSG00000177575	9332	CD163	CD163	protein_coding	CD163 molecule [Source:HGNC Symbol;Acc:HGNC:1631]	12	-1	7470813	7503893	-0.42484861894058845	5.502609616694702	-3.086626390994501	0.002104750437150841	0.4316884028414154	-3.075038979728279	FALSE
ENSG00000229267	NA	SNHG31	SNHG31	lncRNA	small nucleolar RNA host gene 31 [Source:HGNC Symbol;Acc:HGNC:54196]	2	1	214810181	214963575	-0.6872984965434507	-0.28353011537639683	-3.085897739480348	0.0021405689185423496	0.4316884028414154	-3.0700026217926757	FALSE
ENSG00000102974	10664	CTCF	CTCF	protein_coding	CCCTC-binding factor [Source:HGNC Symbol;Acc:HGNC:13723]	16	1	67562467	67639177	0.07547798991400079	6.59411345281007	3.0810068976542357	0.002142995746166526	0.4316884028414154	3.069664192635308	FALSE
ENSG00000182749	164091	PAQR7	PAQR7	protein_coding	progestin and adipoQ receptor family member 7 [Source:HGNC Symbol;Acc:HGNC:23146]	1	-1	25861210	25871253	0.25992842136961025	2.5349204342898055	3.0707110214467934	0.0022225579368424504	0.44188201176231046	3.058759098870643	FALSE
ENSG00000211897	NA	IGHG3	IGHG3	IG_C_gene	immunoglobulin heavy constant gamma 3 (G3m marker) [Source:HGNC Symbol;Acc:HGNC:5527]	14	-1	105764503	105771405	-0.7422113666074193	4.077594373442672	-3.065317244708714	0.0022622535160459725	0.44188201176231046	-3.0534514138208646	FALSE
ENSG00000214837	NA	LINC01347	LINC01347	transcribed_unprocessed_pseudogene	long intergenic non-protein coding RNA 1347 [Source:HGNC Symbol;Acc:HGNC:50566]	1	-1	243056307	243101744	-0.28798404868796057	1.4851266905172482	-3.058195341079171	0.002324314425178338	0.44188201176231046	-3.0453218365643075	FALSE
ENSG00000179241	143458	LDLRAD3	LDLRAD3	protein_coding	low density lipoprotein receptor class A domain containing 3 [Source:HGNC Symbol;Acc:HGNC:27046]	11	1	35943981	36232136	-0.28928784207968006	3.755228623673814	-3.0544753850894217	0.002351764884090218	0.44188201176231046	-3.041789251773957	FALSE
ENSG00000067715	6857	SYT1	SYT1	protein_coding	synaptotagmin 1 [Source:HGNC Symbol;Acc:HGNC:11509]	12	1	78863993	79452008	-0.5412723854058784	0.7428851148677852	-3.0540796932869827	0.0023634451667405715	0.44188201176231046	-3.0402975613555445	FALSE
ENSG00000069869	4734	NEDD4	NEDD4	protein_coding	NEDD4 E3 ubiquitin protein ligase [Source:HGNC Symbol;Acc:HGNC:7727]	15	-1	55826922	55993746	-0.2980679688491943	3.3128504990464847	-3.0529806387850837	0.0023645288489634302	0.44188201176231046	-3.0401595065396223	FALSE
ENSG00000187626	387032	ZKSCAN4	ZKSCAN4	protein_coding	zinc finger with KRAB and SCAN domains 4 [Source:HGNC Symbol;Acc:HGNC:13854]	6	-1	28241697	28252269	0.15486382882294158	3.29205926115398	3.027371012677707	0.002557614048067716	0.47227561309021837	3.0164405032208097	FALSE
ENSG00000100095	23544	SEZ6L	SEZ6L	protein_coding	seizure related 6 homolog like [Source:HGNC Symbol;Acc:HGNC:10763]	22	1	26169462	26383597	0.49061423119779957	2.0443910670832963	3.0212411647843833	0.0026070222832015218	0.4726263627570274	3.010634767322414	FALSE
ENSG00000212743	NA	LINC02656	LINC02656	lncRNA	long intergenic non-protein coding RNA 2656 [Source:HGNC Symbol;Acc:HGNC:54142]	10	1	6350316	6352762	-0.4028417378183229	3.0476432985986257	-3.0221067270991755	0.0026204543354460936	0.4726263627570274	-3.009073823730609	FALSE
ENSG00000180229	NA	HERC2P3	HERC2P3	transcribed_unprocessed_pseudogene	hect domain and RLD 2 pseudogene 3 [Source:HGNC Symbol;Acc:HGNC:4871]	15	-1	20379495	20506180	0.450194930676755	3.2602510740994854	3.020157781948354	0.0026540205450185706	0.47317830659520743	3.005204830150139	FALSE
ENSG00000231389	3113	HLA-DPA1	HLA-DPA1	protein_coding	major histocompatibility complex, class II, DP alpha 1 [Source:HGNC Symbol;Acc:HGNC:4938]	6	-1	33064569	33080775	0.32921321902422385	7.44377044036354	3.0104536722930106	0.0027138928606531996	0.4743219514252144	2.9984133842916245	FALSE
ENSG00000109466	11275	KLHL2	KLHL2	protein_coding	kelch like family member 2 [Source:HGNC Symbol;Acc:HGNC:6353]	4	1	165207561	165323156	-0.37157812920320854	6.976977411156227	-3.008094463636584	0.002721594589442594	0.4743219514252144	-2.9975497213130455	FALSE
ENSG00000177335	286122	C8orf31	C8orf31	lncRNA	chromosome 8 open reading frame 31 [Source:HGNC Symbol;Acc:HGNC:26731]	8	1	143039209	143060684	-0.5552893864230314	1.018121937397412	-3.009456129881058	0.0027566489368161516	0.47509312954394806	-2.993646761995754	FALSE
ENSG00000166428	122618	PLD4	PLD4	protein_coding	phospholipase D family member 4 [Source:HGNC Symbol;Acc:HGNC:23792]	14	1	104924713	104937790	0.46039837953229634	2.84630351991463	2.998858411985997	0.002797634428748611	0.47593230735264164	2.9891405114541594	FALSE
ENSG00000248905	342184	FMN1	FMN1	protein_coding	formin 1 [Source:HGNC Symbol;Acc:HGNC:3768]	15	-1	32765545	33194733	-0.5947710336689553	4.358505142530715	-3.0020857315811136	0.002822885196082975	0.47593230735264164	-2.986394177322366	FALSE
ENSG00000183696	7378	UPP1	UPP1	protein_coding	uridine phosphorylase 1 [Source:HGNC Symbol;Acc:HGNC:12576]	7	1	48088628	48108736	-0.35490518704705654	6.006129838572736	-2.989029302933007	0.002898867264760116	0.4798305435828232	-2.9782634186868133	FALSE
ENSG00000285458	NA	AC093827.5	AC093827.5	protein_coding	novel protein	4	-1	86886472	86936178	-0.23382551598498913	1.7813714518613457	-2.9873889159204388	0.002907876416529262	0.4798305435828232	-2.9773122967795254	FALSE
ENSG00000280739	NA	EIF1B-AS1	EIF1B-AS1	lncRNA	EIF1B antisense RNA 1 [Source:HGNC Symbol;Acc:HGNC:44555]	3	-1	40061110	40309698	-0.24611864597942024	4.558051801836893	-2.982532817367357	0.002974142626816011	0.48322433788850383	-2.970397886911104	FALSE
ENSG00000211637	NA	IGLV4-69	IGLV4-69	IG_V_gene	immunoglobulin lambda variable 4-69 [Source:HGNC Symbol;Acc:HGNC:5921]	22	1	22030934	22031472	-0.8038742132565238	-0.06138488025458004	-2.979056241256022	0.0029907508501899535	0.48322433788850383	-2.9686869789393184	FALSE
ENSG00000127603	23499	MACF1	MACF1	protein_coding	microtubule actin crosslinking factor 1 [Source:HGNC Symbol;Acc:HGNC:13664]	1	1	39081316	39487177	-0.17021705004388998	7.951149435678497	-2.9636439581870375	0.0031470072114291097	0.49930447733069017	-2.9530012181908263	FALSE
ENSG00000187815	339559	ZFP69	ZFP69	protein_coding	ZFP69 zinc finger protein [Source:HGNC Symbol;Acc:HGNC:24708]	1	1	40477290	40496343	0.2234474347446611	2.017077318831782	2.961891432243224	0.0031546540376769803	0.49930447733069017	2.9522519599150874	FALSE
ENSG00000184005	256435	ST6GALNAC3	ST6GALNAC3	protein_coding	ST6 N-acetylgalactosaminide alpha-2,6-sialyltransferase 3 [Source:HGNC Symbol;Acc:HGNC:19343]	1	1	76074746	76634603	-0.41120993400511807	6.26573453717692	-2.958172581059382	0.0032039511823083707	0.501552783087327	-2.9474610442230254	FALSE
ENSG00000215271	57594	HOMEZ	HOMEZ	protein_coding	homeobox and leucine zipper encoding [Source:HGNC Symbol;Acc:HGNC:20164]	14	-1	23272422	23299447	0.1421360477581719	3.996344235922033	2.9540588047983514	0.0032335296440418214	0.501552783087327	2.9446186256629447	FALSE
ENSG00000112039	2178	FANCE	FANCE	protein_coding	FA complementation group E [Source:HGNC Symbol;Acc:HGNC:3586]	6	1	35452356	35467103	0.24493694507895625	1.6245479505249543	2.9495950503913013	0.0032799810584438873	0.5037206554210212	2.9402022193576367	FALSE
ENSG00000258785	NA	LINC01580	LINC01580	lncRNA	long intergenic non-protein coding RNA 1580 [Source:HGNC Symbol;Acc:HGNC:51414]	15	1	93894431	93984150	-0.8834269088777856	-0.44655429143724107	-2.9440146552349264	0.0033755223799436826	0.5071538475892907	-2.931294845560154	FALSE
ENSG00000162946	27185	DISC1	DISC1	protein_coding	DISC1 scaffold protein [Source:HGNC Symbol;Acc:HGNC:2888]	1	1	231626815	232041272	-0.2963867228405004	7.1297518834524425	-2.9386153620008604	0.003416508501094433	0.5071538475892907	-2.9275438772322175	FALSE
ENSG00000136235	10457	GPNMB	GPNMB	protein_coding	glycoprotein nmb [Source:HGNC Symbol;Acc:HGNC:4462]	7	1	23235967	23275108	-0.6043182131164326	-0.5773954094315165	-2.936622939692124	0.003436593071790878	0.5071538475892907	-2.9257207100289895	FALSE
ENSG00000250303	283140	LINC02762	LINC02762	lncRNA	long intergenic non-protein coding RNA 2762 [Source:HGNC Symbol;Acc:HGNC:27443]	11	1	112270749	112362534	-0.2336758880591896	3.1204676256587267	-2.929301190273905	0.003517092119122069	0.5071538475892907	-2.9185094524109956	FALSE
ENSG00000089335	55900	ZNF302	ZNF302	protein_coding	zinc finger protein 302 [Source:HGNC Symbol;Acc:HGNC:13848]	19	1	34677639	34686397	0.18480630121172759	4.790570492030491	2.9290014230440673	0.003517772411278276	0.5071538475892907	2.918449153192685	FALSE
ENSG00000095397	25861	WHRN	WHRN	protein_coding	whirlin [Source:HGNC Symbol;Acc:HGNC:16361]	9	-1	114402080	114505473	0.4036715133997242	2.255803461391893	2.9306766233948487	0.0035259278590525772	0.5071538475892907	2.9177271016741666	FALSE
ENSG00000178974	55030	FBXO34	FBXO34	protein_coding	F-box protein 34 [Source:HGNC Symbol;Acc:HGNC:20201]	14	1	55271421	55361918	-0.1437437079325825	5.545036371009617	-2.9270053981889923	0.0035312111108015856	0.5071538475892907	-2.917260153820952	FALSE
ENSG00000248774	NA	AC097534.1	AC097534.1	lncRNA	novel transcript	4	-1	173322206	173329694	-0.3529567532070601	2.7255354905955245	-2.9148990943577444	0.00367786105420903	0.5181219706369015	-2.904546041656637	FALSE
ENSG00000211668	NA	IGLV2-11	IGLV2-11	IG_V_gene	immunoglobulin lambda variable 2-11 [Source:HGNC Symbol;Acc:HGNC:5887]	22	1	22792491	22793007	-0.6801955524709187	2.6159480827006947	-2.9105699395368467	0.0037232087009976995	0.5181219706369015	-2.900707811596081	FALSE
ENSG00000119686	55640	FLVCR2	FLVCR2	protein_coding	feline leukemia virus subgroup C cellular receptor family member 2 [Source:HGNC Symbol;Acc:HGNC:20105]	14	1	75578620	75663214	-0.3314788244814846	3.198156904135556	-2.909736983491354	0.003738496201277906	0.5181219706369015	-2.899423450470957	FALSE
ENSG00000165650	118987	PDZD8	PDZD8	protein_coding	PDZ domain containing 8 [Source:HGNC Symbol;Acc:HGNC:26974]	10	-1	117277274	117375440	-0.2583212032480109	6.259765732497973	-2.907182317909529	0.0037866866162356346	0.5181219706369015	-2.8954058010984487	FALSE
ENSG00000158019	9577	BABAM2	BABAM2	protein_coding	BRISC and BRCA1 A complex member 2 [Source:HGNC Symbol;Acc:HGNC:1106]	2	1	27889941	28338901	-0.12572245286248585	7.043624021374887	-2.9039994314757505	0.003807563809315689	0.5181219706369015	-2.893679672135545	FALSE
ENSG00000178093	83983	TSSK6	TSSK6	protein_coding	testis specific serine kinase 6 [Source:HGNC Symbol;Acc:HGNC:30410]	19	-1	19512418	19515548	0.3049047460920302	0.7699592608317979	2.901366330069637	0.0038235996496361175	0.5181219706369015	2.892359657049122	FALSE
ENSG00000083814	79891	ZNF671	ZNF671	protein_coding	zinc finger protein 671 [Source:HGNC Symbol;Acc:HGNC:26279]	19	-1	57719751	57727624	0.1481582720286161	3.3700712336897105	2.897035365809203	0.0038826872007036786	0.5181219706369015	2.88753879634567	FALSE
ENSG00000215244	NA	LINC02649	LINC02649	lncRNA	long intergenic non-protein coding RNA 2649 [Source:HGNC Symbol;Acc:HGNC:54134]	10	1	6271169	6353827	-0.3878994125521329	4.93645757688227	-2.8965029458914846	0.0039019367237152058	0.5181219706369015	-2.885982645531234	FALSE
ENSG00000203739	NA	AL645568.1	AL645568.1	lncRNA	novel transcript	1	-1	173417793	173489407	-0.24353246147752916	5.110645207099875	-2.8944005346605297	0.003921593601758794	0.5181219706369015	-2.884400743134638	FALSE
ENSG00000143344	23179	RGL1	RGL1	protein_coding	ral guanine nucleotide dissociation stimulator like 1 [Source:HGNC Symbol;Acc:HGNC:30281]	1	1	183636085	183928531	-0.2212373250649784	2.9157826703285346	-2.893287116489224	0.003941615146357706	0.5181219706369015	-2.882796879859063	FALSE
ENSG00000101384	182	JAG1	JAG1	protein_coding	jagged canonical Notch ligand 1 [Source:HGNC Symbol;Acc:HGNC:6188]	20	-1	10637684	10673999	-0.2976938808547467	2.354032726128664	-2.8900533333174163	0.003983433812266794	0.5192188391770609	-2.8794706437160755	FALSE
ENSG00000011590	27033	ZBTB32	ZBTB32	protein_coding	zinc finger and BTB domain containing 32 [Source:HGNC Symbol;Acc:HGNC:16763]	19	1	35704558	35717038	-0.5429447818605444	-0.03067125755995616	-2.8832028889072157	0.004049573130642732	0.5234410735783284	-2.8742741264310796	FALSE
ENSG00000162594	149233	IL23R	IL23R	protein_coding	interleukin 23 receptor [Source:HGNC Symbol;Acc:HGNC:19100]	1	1	67138907	67259979	0.6015375638365754	-0.09795873488821441	2.8816622431975034	0.004096003435398786	0.5250670188964509	2.8706719608590867	FALSE
ENSG00000235119	NA	AL138895.1	AL138895.1	lncRNA	novel transcript	9	-1	114396724	114398503	-0.36950977741803387	-0.19977368415351882	-2.8763697039777734	0.004140892171082255	0.5264703152922694	-2.8672244541076863	FALSE
ENSG00000170476	51237	MZB1	MZB1	protein_coding	marginal zone B and B1 cell specific protein [Source:HGNC Symbol;Acc:HGNC:30125]	5	-1	139387467	139390081	-0.5007540714826844	2.463915865455151	-2.866501972206983	0.00428209666198998	0.5389838905898182	-2.8565966105211986	FALSE
ENSG00000116478	3065	HDAC1	HDAC1	protein_coding	histone deacetylase 1 [Source:HGNC Symbol;Acc:HGNC:4852]	1	1	32292083	32333635	0.0857302447870314	6.503277019578231	2.8641076872152116	0.004308813257245661	0.5389838905898182	2.8546216043646226	FALSE
ENSG00000188706	51114	ZDHHC9	ZDHHC9	protein_coding	zinc finger DHHC-type containing 9 [Source:HGNC Symbol;Acc:HGNC:18475]	X	-1	129803288	129843909	-0.26287190596800647	1.2607286728686466	-2.857539773821993	0.004386714097979366	0.5443385789900635	-2.8489255741487325	FALSE
ENSG00000211677	NA	IGLC2	IGLC2	IG_C_gene	immunoglobulin lambda constant 2 [Source:HGNC Symbol;Acc:HGNC:5856]	22	1	22900976	22901437	-0.6398402162828196	3.6675698955119973	-2.852703255678894	0.004472092348337407	0.550528765198901	-2.8427871653470778	FALSE
ENSG00000007350	8277	TKTL1	TKTL1	protein_coding	transketolase like 1 [Source:HGNC Symbol;Acc:HGNC:11835]	X	1	154295795	154330350	0.40583723049746534	1.671837787012327	2.849935116112979	0.004511886451414737	0.551054100377118	2.8399623085919004	FALSE
ENSG00000123352	65244	SPATS2	SPATS2	protein_coding	spermatogenesis associated serine rich 2 [Source:HGNC Symbol;Acc:HGNC:18650]	12	1	49366584	49527424	-0.20812716939723108	3.9630002737260823	-2.841732809806208	0.00461349289362664	0.559061627133147	-2.8328506955280544	FALSE
ENSG00000253641	NA	AC104964.1	AC104964.1	lncRNA	novel transcript	8	1	10474565	10482388	-0.30293493405831207	1.2743504046529435	-2.8389409947863182	0.004670047915481212	0.5615280094343339	-2.828953531851745	FALSE
ENSG00000134317	29841	GRHL1	GRHL1	protein_coding	grainyhead like transcription factor 1 [Source:HGNC Symbol;Acc:HGNC:17923]	2	1	9951693	10002277	0.4275822880176821	1.116989193011143	2.8277429806305525	0.00487146275825177	0.5691909562013976	2.815412718476921	FALSE
ENSG00000225940	NA	C5orf67	C5orf67	protein_coding	chromosome 5 open reading frame 67 [Source:HGNC Symbol;Acc:HGNC:51252]	5	-1	56511567	56606232	-0.43348955977712444	2.1281779430595873	-2.8261414574720725	0.004886213764906845	0.5691909562013976	-2.8144410554172277	FALSE
ENSG00000144893	116931	MED12L	MED12L	protein_coding	mediator complex subunit 12L [Source:HGNC Symbol;Acc:HGNC:16050]	3	1	151085697	151437072	-0.33595082183016967	3.145108538643696	-2.8233752434573343	0.004911794812732733	0.5691909562013976	-2.81276228069931	FALSE
ENSG00000245888	400512	NSMCE1-DT	NSMCE1-DT	lncRNA	NSMCE1 divergent transcript [Source:HGNC Symbol;Acc:HGNC:51368]	16	1	27268205	27290492	-0.34457722761029297	2.353563701741079	-2.819699360487945	0.004963977534537351	0.5691909562013976	-2.809362130689428	FALSE
ENSG00000164023	166929	SGMS2	SGMS2	protein_coding	sphingomyelin synthase 2 [Source:HGNC Symbol;Acc:HGNC:28395]	4	1	107824563	107915047	-0.3471326023872816	3.904108627737915	-2.8184096905893914	0.004975129969486551	0.5691909562013976	-2.8086396490135677	FALSE
ENSG00000153936	9653	HS2ST1	HS2ST1	protein_coding	heparan sulfate 2-O-sulfotransferase 1 [Source:HGNC Symbol;Acc:HGNC:5193]	1	1	86914635	87109982	-0.22477871372223124	4.786447632463965	-2.816617575748643	0.004992798796627735	0.5691909562013976	-2.807498012367688	FALSE
ENSG00000226352	NA	PSPC1-AS2	PSPC1-AS2	lncRNA	PSPC1 antisense RNA 2 [Source:HGNC Symbol;Acc:HGNC:52951]	13	1	19674624	19675884	0.37921367803265094	-0.21506920768297044	2.814193383885474	0.005014180690871496	0.5691909562013976	2.806121338556276	FALSE
ENSG00000030110	578	BAK1	BAK1	protein_coding	BCL2 antagonist/killer 1 [Source:HGNC Symbol;Acc:HGNC:949]	6	-1	33572547	33580293	0.21129729885698634	4.244053429293283	2.812759464746651	0.00508142800806567	0.5691909562013976	2.801825949985894	FALSE
ENSG00000010327	23166	STAB1	STAB1	protein_coding	stabilin 1 [Source:HGNC Symbol;Acc:HGNC:18628]	3	1	52495338	52524495	-0.29951695334299444	5.458269380295527	-2.8115317215452005	0.005092020488178366	0.5691909562013976	-2.801154050563228	FALSE
ENSG00000185499	4582	MUC1	MUC1	protein_coding	mucin 1, cell surface associated [Source:HGNC Symbol;Acc:HGNC:7508]	1	-1	155185824	155192916	-0.41517193950068076	-0.13382849915548622	-2.8092338473432648	0.0051007377288372294	0.5691909562013976	-2.800602047862624	FALSE
ENSG00000248242	NA	AC004053.1	AC004053.1	lncRNA	novel transcript	4	-1	104653874	104966793	-0.32312258340887023	2.0706350578994313	-2.805951569572808	0.005169322753674414	0.5698905977114386	-2.79628853330744	FALSE
ENSG00000048462	608	TNFRSF17	TNFRSF17	protein_coding	TNF receptor superfamily member 17 [Source:HGNC Symbol;Acc:HGNC:11913]	16	1	11965210	11968068	-0.6439881993228049	1.1850251867817456	-2.804620760266584	0.005180489605912761	0.5698905977114386	-2.7955911182411337	FALSE
ENSG00000091436	51776	MAP3K20	MAP3K20	protein_coding	mitogen-activated protein kinase kinase kinase 20 [Source:HGNC Symbol;Acc:HGNC:17797]	2	1	173075435	173268015	-0.28296468727074053	5.656274431109921	-2.801063106471514	0.005247864303703349	0.573236783202413	-2.791411892515206	FALSE
ENSG00000107672	54780	NSMCE4A	NSMCE4A	protein_coding	NSE4 homolog A, SMC5-SMC6 complex component [Source:HGNC Symbol;Acc:HGNC:25935]	10	-1	121957091	121975217	0.1560502139747344	4.477602653839634	2.797241037645614	0.005293970744749228	0.5742292323203165	2.788579774516537	FALSE
ENSG00000143641	2590	GALNT2	GALNT2	protein_coding	polypeptide N-acetylgalactosaminyltransferase 2 [Source:HGNC Symbol;Acc:HGNC:4124]	1	1	230057990	230282122	-0.17492298431925057	5.710578015308885	-2.7889373810087137	0.005423100902904902	0.5821223581300491	-2.7807648160031735	FALSE
ENSG00000166033	5654	HTRA1	HTRA1	protein_coding	HtrA serine peptidase 1 [Source:HGNC Symbol;Acc:HGNC:9476]	10	1	122458551	122514907	-0.5496823266693815	-0.20310947557451392	-2.78652831928792	0.005478190867044713	0.5821223581300491	-2.7774817958096305	FALSE
ENSG00000158089	79623	GALNT14	GALNT14	protein_coding	polypeptide N-acetylgalactosaminyltransferase 14 [Source:HGNC Symbol;Acc:HGNC:22946]	2	-1	30910467	31155202	-0.5584032000729531	4.674435995711179	-2.7856414961699523	0.00551088745707014	0.5821223581300491	-2.7755473470596193	FALSE
ENSG00000123358	3164	NR4A1	NR4A1	protein_coding	nuclear receptor subfamily 4 group A member 1 [Source:HGNC Symbol;Acc:HGNC:7980]	12	1	52022832	52059507	0.5186855369427565	1.4053140605026306	2.78329531226108	0.005516858142293677	0.5821223581300491	2.775195218654799	FALSE
ENSG00000241666	NA	AL031733.2	AL031733.2	lncRNA	novel transcript	1	-1	167627385	167630674	0.36224124696285137	0.07517708989346034	2.7769662029219586	0.005620960706589909	0.5865848818331209	2.7691102730207486	FALSE
ENSG00000116260	5768	QSOX1	QSOX1	protein_coding	quiescin sulfhydryl oxidase 1 [Source:HGNC Symbol;Acc:HGNC:9756]	1	1	180154869	180204030	-0.23834310015931326	5.819813750594166	-2.7766133164065625	0.005666104899685572	0.5865848818331209	-2.766503083707627	FALSE
ENSG00000196782	55534	MAML3	MAML3	protein_coding	mastermind like transcriptional coactivator 3 [Source:HGNC Symbol;Acc:HGNC:16272]	4	-1	139716753	140154184	-0.2792536618201673	8.237368474080093	-2.7761531702939295	0.005672602171037852	0.5865848818331209	-2.7661293937822093	FALSE
ENSG00000171241	79801	SHCBP1	SHCBP1	protein_coding	SHC binding and spindle associated 1 [Source:HGNC Symbol;Acc:HGNC:29547]	16	-1	46578591	46621379	-0.3640057521769269	1.0696724297843276	-2.7703419707507124	0.005740160203542806	0.5881468744423219	-2.7622665097142742	FALSE
ENSG00000083099	57226	LYRM2	LYRM2	protein_coding	LYR motif containing 2 [Source:HGNC Symbol;Acc:HGNC:25229]	6	-1	89568144	89638749	0.15222218065740378	4.1638304063649825	2.7693390445705295	0.005763543608744306	0.5881468744423219	2.760939023487574	FALSE
ENSG00000112299	8876	VNN1	VNN1	protein_coding	vanin 1 [Source:HGNC Symbol;Acc:HGNC:12705]	6	-1	132680849	132714055	-0.5390215806145653	5.6061539546172945	-2.768212580778605	0.005809014343339113	0.588912558689758	-2.7583714745411796	FALSE
ENSG00000101188	4923	NTSR1	NTSR1	protein_coding	neurotensin receptor 1 [Source:HGNC Symbol;Acc:HGNC:8039]	20	1	62708836	62762771	-0.597901310756275	1.2230034003730887	-2.766915138873301	0.00587794130151854	0.5907255822669903	-2.754513789240009	FALSE
ENSG00000188994	23036	ZNF292	ZNF292	protein_coding	zinc finger protein 292 [Source:HGNC Symbol;Acc:HGNC:18410]	6	1	87152833	87265943	-0.13110436494047217	7.095213245259611	-2.7616347357574305	0.005903066549634678	0.5907255822669903	-2.753117721694568	FALSE
ENSG00000108352	51195	RAPGEFL1	RAPGEFL1	protein_coding	Rap guanine nucleotide exchange factor like 1 [Source:HGNC Symbol;Acc:HGNC:17428]	17	1	40177010	40195656	-0.2814418363505662	3.4890858653653827	-2.7608069223554876	0.005967367288614313	0.5933322693185681	-2.7495691361627186	FALSE
ENSG00000117399	991	CDC20	CDC20	protein_coding	cell division cycle 20 [Source:HGNC Symbol;Acc:HGNC:1723]	1	1	43358981	43363203	-0.6047235686302331	-0.2721478377872271	-2.7547037944890573	0.006017411991802042	0.5944973083110922	-2.7468310680669865	FALSE
ENSG00000187775	8632	DNAH17	DNAH17	protein_coding	dynein axonemal heavy chain 17 [Source:HGNC Symbol;Acc:HGNC:2946]	17	-1	78423697	78577394	-0.40018651280649786	1.235333672064844	-2.748940067967878	0.006145819749558505	0.6033405704772277	-2.7398983031492925	FALSE
ENSG00000104447	7227	TRPS1	TRPS1	protein_coding	transcriptional repressor GATA binding 1 [Source:HGNC Symbol;Acc:HGNC:12340]	8	-1	115408496	115809673	-0.2322895386376409	6.4426937970231934	-2.7425144176205	0.006253316736051909	0.6100326785717054	-2.7341941127654423	FALSE
ENSG00000096996	3594	IL12RB1	IL12RB1	protein_coding	interleukin 12 receptor subunit beta 1 [Source:HGNC Symbol;Acc:HGNC:5971]	19	-1	18058995	18098944	0.1880674045973345	5.281913471795317	2.7374278709691295	0.006381938638370336	0.6186890638735142	2.72748382519879	FALSE
ENSG00000211673	NA	IGLV3-1	IGLV3-1	IG_V_gene	immunoglobulin lambda variable 3-1 [Source:HGNC Symbol;Acc:HGNC:5896]	22	1	22880706	22881396	-0.6942765320379034	1.6132418287828014	-2.7215241081176695	0.006660502481241368	0.6353035241099335	-2.713358410131521	FALSE
ENSG00000127993	84060	RBM48	RBM48	protein_coding	RNA binding motif protein 48 [Source:HGNC Symbol;Acc:HGNC:21785]	7	1	92528773	92540481	0.10154385898533924	4.496701519461976	2.720903141196261	0.006664238508808585	0.6353035241099335	2.7131726011630515	FALSE
ENSG00000128918	8854	ALDH1A2	ALDH1A2	protein_coding	aldehyde dehydrogenase 1 family member A2 [Source:HGNC Symbol;Acc:HGNC:15472]	15	-1	57953424	58497866	-0.4114117608927925	6.23064091980191	-2.722043301584477	0.006681246314542233	0.6353035241099335	-2.7123279104517173	FALSE
ENSG00000211810	NA	TRAV29DV5	TRAV29DV5	TR_V_gene	T cell receptor alpha variable 29/delta variable 5 (gene/pseudogene) [Source:HGNC Symbol;Acc:HGNC:12127]	14	1	22163238	22163870	0.49484829064099145	0.7158846483729353	2.7187203447135357	0.00672050516374874	0.6353035241099335	2.7103854809362984	FALSE
ENSG00000163958	131540	ZDHHC19	ZDHHC19	protein_coding	zinc finger DHHC-type containing 19 [Source:HGNC Symbol;Acc:HGNC:20713]	3	-1	196197452	196211437	-0.7266230674973535	2.40843440257728	-2.719104320734369	0.006758112402690931	0.6353035241099335	-2.708534310350232	FALSE
ENSG00000227045	NA	AL589765.1	AL589765.1	lncRNA	novel transcript	1	1	151701026	151708386	-0.4305850409652258	-0.311850588608509	-2.710462384255951	0.006881060572081054	0.6394826951360892	-2.70254627334499	FALSE
ENSG00000137962	9411	ARHGAP29	ARHGAP29	protein_coding	Rho GTPase activating protein 29 [Source:HGNC Symbol;Acc:HGNC:30207]	1	-1	94148988	94275068	-0.5250578072847364	-0.0345132073068519	-2.7099583408304233	0.00690066738476989	0.6394826951360892	-2.701600249131642	FALSE
ENSG00000232973	NA	CYP1B1-AS1	CYP1B1-AS1	lncRNA	CYP1B1 antisense RNA 1 [Source:HGNC Symbol;Acc:HGNC:28543]	2	1	38073447	38231651	-0.33573521425826236	3.7979384201153463	-2.709330214276375	0.006948670298903948	0.6394826951360892	-2.6992942729233675	FALSE
ENSG00000008256	9265	CYTH3	CYTH3	protein_coding	cytohesin 3 [Source:HGNC Symbol;Acc:HGNC:9504]	7	-1	6161776	6272644	0.15907032348702765	4.2857009007134	2.705668804856545	0.007015518366765079	0.6394826951360892	2.696106731784307	FALSE
ENSG00000118217	22926	ATF6	ATF6	protein_coding	activating transcription factor 6 [Source:HGNC Symbol;Acc:HGNC:791]	1	1	161766320	161964070	-0.20916534156080235	7.586887199356555	-2.702607206546258	0.007045600099597042	0.6394826951360892	-2.694681224133769	FALSE
ENSG00000123095	79365	BHLHE41	BHLHE41	protein_coding	basic helix-loop-helix family member e41 [Source:HGNC Symbol;Acc:HGNC:16617]	12	-1	26120030	26125037	-0.5432019209154283	0.1328210197344182	-2.7022101303444206	0.0070499349408981535	0.6394826951360892	-2.6944762561816145	FALSE
ENSG00000064999	23294	ANKS1A	ANKS1A	protein_coding	ankyrin repeat and sterile alpha motif domain containing 1A [Source:HGNC Symbol;Acc:HGNC:20961]	6	1	34889255	35091406	-0.20591187923505405	6.4859005226608994	-2.6952073450063687	0.007207712382829186	0.6440586525784031	-2.68709187744634	FALSE
ENSG00000243466	NA	IGKV1-5	IGKV1-5	IG_V_gene	immunoglobulin kappa variable 1-5 [Source:HGNC Symbol;Acc:HGNC:5741]	2	-1	88947301	88947957	-0.5963991895003637	3.9561333077843774	-2.6943937186931417	0.007232293376725023	0.6440586525784031	-2.6859545141134205	FALSE
ENSG00000211666	NA	IGLV2-14	IGLV2-14	IG_V_gene	immunoglobulin lambda variable 2-14 [Source:HGNC Symbol;Acc:HGNC:5888]	22	1	22758700	22759218	-0.6070142283480662	3.822932899172579	-2.6903532841312945	0.007316606832783429	0.6440586525784031	-2.6820795076805184	FALSE
ENSG00000196511	27010	TPK1	TPK1	protein_coding	thiamin pyrophosphokinase 1 [Source:HGNC Symbol;Acc:HGNC:17358]	7	-1	144451941	144836395	-0.2045447320695093	6.381482678162357	-2.688148563224553	0.00735756076804763	0.6440586525784031	-2.680211721288566	FALSE
ENSG00000204282	NA	TNRC6C-AS1	TNRC6C-AS1	lncRNA	TNRC6C antisense RNA 1 [Source:HGNC Symbol;Acc:HGNC:44360]	17	-1	78107398	78111799	0.15775364001900716	5.171808886401293	2.6879584013479474	0.007399305730295251	0.6440586525784031	2.6783174328645516	FALSE
ENSG00000196510	51434	ANAPC7	ANAPC7	protein_coding	anaphase promoting complex subunit 7 [Source:HGNC Symbol;Acc:HGNC:17380]	12	-1	110372900	110403730	0.09423819473146189	4.493191258757907	2.685266415565107	0.007407403870353394	0.6440586525784031	2.6779510689051564	FALSE
ENSG00000116985	656	BMP8B	BMP8B	protein_coding	bone morphogenetic protein 8b [Source:HGNC Symbol;Acc:HGNC:1075]	1	-1	39757182	39788865	-0.3541359857264841	1.3113757842862799	-2.684396169148254	0.0074389509413239205	0.6440586525784031	-2.6765272806578757	FALSE
ENSG00000244437	NA	IGKV3-15	IGKV3-15	IG_V_gene	immunoglobulin kappa variable 3-15 [Source:HGNC Symbol;Acc:HGNC:5816]	2	-1	89085177	89085787	-0.6170049246166407	2.525156934854408	-2.683570681654447	0.007469300260332162	0.6440586525784031	-2.6751626513587183	FALSE
ENSG00000168268	64943	NT5DC2	NT5DC2	protein_coding	5'-nucleotidase domain containing 2 [Source:HGNC Symbol;Acc:HGNC:25717]	3	-1	52524385	52535054	-0.36833938298423274	1.028148989049762	-2.6829395108981693	0.007474086613636295	0.6440586525784031	-2.6749478914929545	FALSE
ENSG00000122986	84329	HVCN1	HVCN1	protein_coding	hydrogen voltage gated channel 1 [Source:HGNC Symbol;Acc:HGNC:28240]	12	-1	110627841	110704950	0.18760841672587514	6.779293685470817	2.674154900445721	0.007689146941841796	0.6589301558834703	2.6654232998667338	FALSE
ENSG00000136866	7539	ZFP37	ZFP37	protein_coding	ZFP37 zinc finger protein [Source:HGNC Symbol;Acc:HGNC:12863]	9	-1	113038380	113056759	0.4793753905613841	-0.6766375834146335	2.6631365127803432	0.007914782458559014	0.6745395094214773	2.6556836479309225	FALSE
ENSG00000248489	NA	LINC02062	LINC02062	lncRNA	long intergenic non-protein coding RNA 2062 [Source:HGNC Symbol;Acc:HGNC:52907]	5	1	98929171	98995013	-0.1989655463216602	4.294784514775686	-2.6590739630665476	0.00802327731267508	0.6769608345655158	-2.6510886763695996	FALSE
ENSG00000132170	5468	PPARG	PPARG	protein_coding	peroxisome proliferator activated receptor gamma [Source:HGNC Symbol;Acc:HGNC:9236]	3	1	12287368	12434356	-0.4825841431828625	0.3521767502934846	-2.659633595039287	0.00803048117852201	0.6769608345655158	-2.6507855520774637	FALSE
ENSG00000211934	NA	IGHV1-2	IGHV1-2	IG_V_gene	immunoglobulin heavy variable 1-2 [Source:HGNC Symbol;Acc:HGNC:5550]	14	-1	105986582	105987083	-0.777389180498862	1.0263437066370578	-2.655057630287978	0.00812461022021133	0.6777624485892016	-2.6468470020401837	FALSE
ENSG00000284879	NA	AC133644.3	AC133644.3	lncRNA	novel transcript	2	1	87455476	87767359	-0.24239202567636475	2.960138710009406	-2.6561468322575266	0.008127381563896042	0.6777624485892016	-2.6467316636278686	FALSE
ENSG00000124164	9217	VAPB	VAPB	protein_coding	VAMP associated protein B and C [Source:HGNC Symbol;Acc:HGNC:12649]	20	1	58389122	58451101	-0.09416067096522429	5.557755512689556	-2.6469887703720993	0.008301289934083902	0.6806055216662455	-2.6395633801628886	FALSE
ENSG00000285210	NA	LINC02795	LINC02795	lncRNA	long intergenic non-protein coding RNA 2795 [Source:HGNC Symbol;Acc:HGNC:54319]	1	-1	86288704	86320711	-0.35761950435256995	0.7736757533879722	-2.6468651710913385	0.008324643159221413	0.6806055216662455	-2.638611045146045	FALSE
ENSG00000074054	23332	CLASP1	CLASP1	protein_coding	cytoplasmic linker associated protein 1 [Source:HGNC Symbol;Acc:HGNC:17088]	2	-1	121337776	121649587	-0.13875808209347174	6.996678385430563	-2.6457375325299557	0.008340137012147152	0.6806055216662455	-2.6379805301463413	FALSE
ENSG00000143322	27	ABL2	ABL2	protein_coding	ABL proto-oncogene 2, non-receptor tyrosine kinase [Source:HGNC Symbol;Acc:HGNC:77]	1	-1	179099330	179229684	-0.1216076475661847	5.230858880289082	-2.643670408636226	0.008396225573913072	0.6806055216662455	-2.635706760938503	FALSE
ENSG00000151287	93081	TEX30	TEX30	protein_coding	testis expressed 30 [Source:HGNC Symbol;Acc:HGNC:25188]	13	-1	102765888	102773811	0.19611656505034336	2.250141063179021	2.638946393119949	0.008487316026459133	0.6806055216662455	2.63204283958746	FALSE
ENSG00000175727	22877	MLXIP	MLXIP	protein_coding	MLX interacting protein [Source:HGNC Symbol;Acc:HGNC:17055]	12	1	122078756	122147344	-0.12799851350411995	7.018443639106903	-2.638953821454977	0.008493031029424624	0.6806055216662455	-2.631814139852216	FALSE
ENSG00000079215	6507	SLC1A3	SLC1A3	protein_coding	solute carrier family 1 member 3 [Source:HGNC Symbol;Acc:HGNC:10941]	5	1	36606355	36688334	-0.6638478012730568	0.6253274257787332	-2.637700256880363	0.008552451198003122	0.6806055216662455	-2.6294444156121792	FALSE
ENSG00000196935	57522	SRGAP1	SRGAP1	protein_coding	SLIT-ROBO Rho GTPase activating protein 1 [Source:HGNC Symbol;Acc:HGNC:17382]	12	1	63844700	64162217	-0.6204174370953912	1.2275044971030158	-2.6370433155644832	0.00855467850040665	0.6806055216662455	-2.6293558755541944	FALSE
ENSG00000272604	NA	AC073073.2	AC073073.2	lncRNA	novel transcript, antisense to EFCAB10	7	1	105571083	105573660	0.30312683195994816	0.4781321271781497	2.634724833045149	0.008592759606266855	0.6806055216662455	2.6278452494245506	FALSE
ENSG00000101974	286410	ATP11C	ATP11C	protein_coding	ATPase phospholipid transporting 11C [Source:HGNC Symbol;Acc:HGNC:13554]	X	-1	139726346	139945276	-0.13367316987748445	5.148743825631757	-2.6342995157811604	0.008621334021114509	0.6806055216662455	-2.6267156661360573	FALSE
ENSG00000060069	9150	CTDP1	CTDP1	protein_coding	CTD phosphatase subunit 1 [Source:HGNC Symbol;Acc:HGNC:2498]	18	1	79679801	79756623	-0.18116323042895388	5.725164399720883	-2.6329702007490527	0.008655496410158591	0.6806055216662455	-2.6253695670496717	FALSE
ENSG00000064393	28996	HIPK2	HIPK2	protein_coding	homeodomain interacting protein kinase 2 [Source:HGNC Symbol;Acc:HGNC:14402]	7	-1	139561570	139777998	-0.1801329290434861	7.08920740960034	-2.629771097474772	0.008728211251942524	0.6806055216662455	-2.622520125931361	FALSE
ENSG00000267780	NA	AC021594.2	AC021594.2	lncRNA	novel transcript	18	1	79792726	79816529	-0.6875460672323985	-0.3854367188192453	-2.630593120660152	0.008731899865358963	0.6806055216662455	-2.6223761481368624	FALSE
ENSG00000116991	57568	SIPA1L2	SIPA1L2	protein_coding	signal induced proliferation associated 1 like 2 [Source:HGNC Symbol;Acc:HGNC:23800]	1	-1	232397965	232561558	-0.4210556161173722	5.623226116881711	-2.6269027092207624	0.008804626316143427	0.6822370546926565	-2.6195484557574042	FALSE
ENSG00000124788	6310	ATXN1	ATXN1	protein_coding	ataxin 1 [Source:HGNC Symbol;Acc:HGNC:10548]	6	-1	16299112	16761491	-0.18983907460934546	8.661794299353579	-2.6252901510865754	0.00886698985808548	0.6822370546926565	-2.617140256953554	FALSE
ENSG00000174891	51319	RSRC1	RSRC1	protein_coding	arginine and serine rich coiled-coil 1 [Source:HGNC Symbol;Acc:HGNC:24152]	3	1	158105855	158545730	-0.12484724788235813	5.389090825540495	-2.6245028957796572	0.008884784027330063	0.6822370546926565	-2.6164559010119564	FALSE
ENSG00000211659	NA	IGLV3-25	IGLV3-25	IG_V_gene	immunoglobulin lambda variable 3-25 [Source:HGNC Symbol;Acc:HGNC:5908]	22	1	22686726	22687271	-0.7532030618503545	0.8578387606250437	-2.6215282065993617	0.008937999464035293	0.6829424122495145	-2.6144165392640115	FALSE
ENSG00000104626	90459	ERI1	ERI1	protein_coding	exoribonuclease 1 [Source:HGNC Symbol;Acc:HGNC:23994]	8	1	9002147	9116746	-0.2346169703386698	5.040405029223143	-2.618160418430181	0.00904426152127873	0.6876742179242862	-2.6103765250333413	FALSE
ENSG00000159202	65264	UBE2Z	UBE2Z	protein_coding	ubiquitin conjugating enzyme E2 Z [Source:HGNC Symbol;Acc:HGNC:25847]	17	1	48908407	48929056	0.08152007365684355	6.150404395265905	2.612768005542935	0.00919198907888458	0.691869359404035	2.6048298669267247	FALSE
ENSG00000120279	80177	MYCT1	MYCT1	protein_coding	MYC target 1 [Source:HGNC Symbol;Acc:HGNC:23172]	6	1	152697895	152724567	0.3119316706137938	1.7770181180197218	2.6105053874881676	0.00927818613640086	0.691869359404035	2.6016301164025384	FALSE
ENSG00000222009	149478	BTBD19	BTBD19	protein_coding	BTB domain containing 19 [Source:HGNC Symbol;Acc:HGNC:27145]	1	1	44808482	44815585	-0.2729620413524003	2.244721027954019	-2.6086340242794805	0.009302338791332902	0.691869359404035	-2.600738295698805	FALSE
ENSG00000079277	8569	MKNK1	MKNK1	protein_coding	MAPK interacting serine/threonine kinase 1 [Source:HGNC Symbol;Acc:HGNC:7110]	1	-1	46557408	46616843	-0.2720700730440342	6.961160946749023	-2.6064163834984573	0.009348221379103284	0.691869359404035	-2.5990497871960145	FALSE
ENSG00000258526	NA	AL049828.1	AL049828.1	lncRNA	novel transcript	14	1	39432599	40390547	-0.18193961919768364	3.7573105871513217	-2.605724290105918	0.009379622782232665	0.691869359404035	-2.597898452115264	FALSE
ENSG00000101412	1869	E2F1	E2F1	protein_coding	E2F transcription factor 1 [Source:HGNC Symbol;Acc:HGNC:3113]	20	-1	33675477	33686385	-0.339793297589309	1.721750204081151	-2.6031212168175974	0.009448303234944617	0.691869359404035	-2.5953922144467265	FALSE
ENSG00000008394	4257	MGST1	MGST1	protein_coding	microsomal glutathione S-transferase 1 [Source:HGNC Symbol;Acc:HGNC:7061]	12	1	16347142	16609259	-0.2558068800116242	3.8159172195661446	-2.6032831896367545	0.009465532430153648	0.691869359404035	-2.594766049111627	FALSE
ENSG00000196268	284443	ZNF493	ZNF493	protein_coding	zinc finger protein 493 [Source:HGNC Symbol;Acc:HGNC:23708]	19	1	21397119	21427573	-0.24998220261187498	2.4631832365074073	-2.600673173716817	0.00950945868985534	0.691869359404035	-2.5931742127391715	FALSE
ENSG00000213362	NA	FTH1P12	FTH1P12	processed_pseudogene	ferritin heavy chain 1 pseudogene 12 [Source:HGNC Symbol;Acc:HGNC:3982]	9	-1	15527133	15527683	-0.32421552624147876	1.4122958263479533	-2.599131061939569	0.009545825228533696	0.691869359404035	-2.5918612858811483	FALSE
ENSG00000250312	255403	ZNF718	ZNF718	protein_coding	zinc finger protein 718 [Source:HGNC Symbol;Acc:HGNC:26889]	4	1	124501	202303	-0.2123015639788104	4.758627891713734	-2.597495874292389	0.00967083374494402	0.691869359404035	-2.5873819124262982	FALSE
ENSG00000186222	55330	BLOC1S4	BLOC1S4	protein_coding	biogenesis of lysosomal organelles complex 1 subunit 4 [Source:HGNC Symbol;Acc:HGNC:24206]	4	1	6716174	6717664	0.17912800750108948	2.823862058839489	2.5909813069756953	0.009763341187836715	0.691869359404035	2.5841002468451175	FALSE
ENSG00000125844	6238	RRBP1	RRBP1	protein_coding	ribosome binding protein 1 [Source:HGNC Symbol;Acc:HGNC:10448]	20	-1	17613678	17682295	-0.14588060696474958	5.749403789795252	-2.5912665258759557	0.009786345864212223	0.691869359404035	-2.5832884687831954	FALSE
ENSG00000232063	NA	AL691447.2	AL691447.2	lncRNA	novel transcript	9	1	94332459	94363013	0.4484388127125557	1.0118979587780386	2.593687199418257	0.009788909212645703	0.691869359404035	2.5831981198964615	FALSE
ENSG00000245958	NA	AC093752.1	AC093752.1	transcribed_unprocessed_pseudogene	septin 4 (sept4) pseudogene	4	1	119454791	119552025	-0.23995028994870538	5.6704385614678685	-2.5901455002010647	0.009799408284073378	0.691869359404035	-2.5828282849778756	FALSE
ENSG00000139117	144402	CPNE8	CPNE8	protein_coding	copine 8 [Source:HGNC Symbol;Acc:HGNC:23498]	12	-1	38646822	38907430	-0.18464300208080253	4.727973307621095	-2.586750350918986	0.009904417217868814	0.691869359404035	-2.579148593278357	FALSE
ENSG00000147679	84294	UTP23	UTP23	protein_coding	UTP23 small subunit processome component [Source:HGNC Symbol;Acc:HGNC:28224]	8	1	116766505	116849463	0.13343134767872478	4.183372157599118	2.5820151904111728	0.01002270684623262	0.691869359404035	2.5750449217861924	FALSE
ENSG00000256262	NA	USP30-AS1	USP30-AS1	lncRNA	USP30 antisense RNA 1 [Source:HGNC Symbol;Acc:HGNC:40909]	12	-1	109052350	109053952	0.29228388566697183	0.8986877182634758	2.5803934122406584	0.010067468066460764	0.691869359404035	2.573503321093762	FALSE
ENSG00000151327	283635	FAM177A1	FAM177A1	protein_coding	family with sequence similarity 177 member A1 [Source:HGNC Symbol;Acc:HGNC:19829]	14	1	35044907	35113130	-0.15766187921701746	5.23058046482289	-2.580015670104208	0.010115417817132022	0.691869359404035	-2.5718586625593307	FALSE
ENSG00000182197	2131	EXT1	EXT1	protein_coding	exostosin glycosyltransferase 1 [Source:HGNC Symbol;Acc:HGNC:3512]	8	-1	117794490	118111853	-0.2526130282611465	6.786059232215568	-2.579679537922819	0.010118887374428495	0.691869359404035	-2.571739927554251	FALSE
ENSG00000162769	28982	FLVCR1	FLVCR1	protein_coding	feline leukemia virus subgroup C cellular receptor 1 [Source:HGNC Symbol;Acc:HGNC:24682]	1	1	212858275	212899363	0.20846012594962993	4.499683433568604	2.5792297624067637	0.010141489937125804	0.691869359404035	2.570967309959851	FALSE
ENSG00000215196	NA	BASP1-AS1	BASP1-AS1	lncRNA	BASP1 antisense RNA 1 [Source:HGNC Symbol;Acc:HGNC:26609]	5	-1	17089296	17217047	-0.4290885580655406	4.437042061834781	-2.576539793707655	0.010206083321936513	0.691869359404035	-2.5687677517856558	FALSE
ENSG00000233392	NA	AC104809.2	AC104809.2	lncRNA	novel transcript	2	-1	240954617	240967451	0.6577925194615876	2.8050478714259954	2.574741360871326	0.01022178513615155	0.691869359404035	2.568234940591051	FALSE
ENSG00000240382	NA	IGKV1-17	IGKV1-17	IG_V_gene	immunoglobulin kappa variable 1-17 [Source:HGNC Symbol;Acc:HGNC:5733]	2	-1	89117342	89117844	-0.7181062408948145	0.5448988681460412	-2.573353018432478	0.01028879564215792	0.691869359404035	-2.5659692245490233	FALSE
ENSG00000198502	3127	HLA-DRB5	HLA-DRB5	protein_coding	major histocompatibility complex, class II, DR beta 5 [Source:HGNC Symbol;Acc:HGNC:4953]	6	-1	32517353	32530287	0.5001636638711062	5.689063858624722	2.57637702235679	0.010350864070719706	0.691869359404035	2.5638822934800047	FALSE
ENSG00000136315	NA	AL355922.1	AL355922.1	lncRNA	novel transcript	14	1	20919361	20920299	-0.4399402326837567	0.05554813332470378	-2.570934434375146	0.010371100102289579	0.691869359404035	-2.56320430308341	FALSE
ENSG00000003509	55471	NDUFAF7	NDUFAF7	protein_coding	NADH:ubiquinone oxidoreductase complex assembly factor 7 [Source:HGNC Symbol;Acc:HGNC:28816]	2	1	37231631	37253403	-0.13237925333619316	4.260114640486963	-2.568981345726892	0.010408749430592341	0.691869359404035	-2.561946022022951	FALSE
ENSG00000249173	NA	LINC01093	LINC01093	lncRNA	long intergenic non-protein coding RNA 1093 [Source:HGNC Symbol;Acc:HGNC:49218]	4	-1	184892858	184899553	-0.5779848816272859	-0.6795638179162812	-2.569252760473482	0.010411702142618112	0.691869359404035	-2.5618475105567278	FALSE
ENSG00000221968	3995	FADS3	FADS3	protein_coding	fatty acid desaturase 3 [Source:HGNC Symbol;Acc:HGNC:3576]	11	-1	61873519	61892051	0.22939097714540724	2.656735199494292	2.5696327883855727	0.010423654654604929	0.691869359404035	2.5614489921600128	FALSE
ENSG00000131873	22856	CHSY1	CHSY1	protein_coding	chondroitin sulfate synthase 1 [Source:HGNC Symbol;Acc:HGNC:17198]	15	-1	101175727	101252048	-0.25303138122023494	6.875599341099077	-2.568365263365688	0.010426764185451928	0.691869359404035	-2.5613453814206597	FALSE
ENSG00000135678	1368	CPM	CPM	protein_coding	carboxypeptidase M [Source:HGNC Symbol;Acc:HGNC:2311]	12	-1	68842197	68971570	-0.25857482882551563	3.6367934737121246	-2.568110417400247	0.010437588169721115	0.691869359404035	-2.56098493646875	FALSE
ENSG00000163605	151987	PPP4R2	PPP4R2	protein_coding	protein phosphatase 4 regulatory subunit 2 [Source:HGNC Symbol;Acc:HGNC:18296]	3	1	72996803	73069198	-0.214012086409344	6.726720624757579	-2.565071237736659	0.010519689818839571	0.6937048414697475	-2.5582616805270133	FALSE
ENSG00000136478	55852	TEX2	TEX2	protein_coding	testis expressed 2 [Source:HGNC Symbol;Acc:HGNC:30884]	17	-1	64147227	64263301	-0.16629330333134806	4.4852248811814155	-2.5637150120943106	0.010554725200622811	0.6937048414697475	-2.557105332618648	FALSE
ENSG00000121933	57413	TMIGD3	TMIGD3	protein_coding	transmembrane and immunoglobulin domain containing 3 [Source:HGNC Symbol;Acc:HGNC:51375]	1	-1	111483348	111563962	-0.484741800131256	1.243255428834308	-2.558957105370247	0.010720597977093326	0.7016337351168548	-2.551676593108633	FALSE
ENSG00000183431	10946	SF3A3	SF3A3	protein_coding	splicing factor 3a subunit 3 [Source:HGNC Symbol;Acc:HGNC:10767]	1	-1	37956975	37990075	0.13706684526267932	5.551897021686275	2.5540900442082957	0.010881758282127767	0.703221007943914	2.5464731488006813	FALSE
ENSG00000007237	8522	GAS7	GAS7	protein_coding	growth arrest specific 7 [Source:HGNC Symbol;Acc:HGNC:4169]	17	-1	9910609	10198551	-0.2407013524442796	7.816878142828323	-2.5532506685460885	0.010903121591132343	0.703221007943914	-2.54578853335083	FALSE
ENSG00000096060	2289	FKBP5	FKBP5	protein_coding	FKBP prolyl isomerase 5 [Source:HGNC Symbol;Acc:HGNC:3721]	6	-1	35573585	35728583	-0.4619468872271941	8.427269520714317	-2.5509009683441195	0.010940933203756584	0.703221007943914	-2.544579727301344	FALSE
ENSG00000110013	54414	SIAE	SIAE	protein_coding	sialic acid acetylesterase [Source:HGNC Symbol;Acc:HGNC:18187]	11	-1	124633113	124695707	-0.19778301552771005	3.610633019444659	-2.551061319650078	0.010970251691568825	0.703221007943914	-2.5436449920802655	FALSE
ENSG00000155307	64092	SAMSN1	SAMSN1	protein_coding	SAM domain, SH3 domain and nuclear localization signals 1 [Source:HGNC Symbol;Acc:HGNC:10528]	21	-1	14485228	14658821	-0.35839339183497554	6.109621226769106	-2.5499909196398978	0.010971535292529637	0.703221007943914	-2.543604118917903	FALSE
ENSG00000243836	NA	WDR86-AS1	WDR86-AS1	lncRNA	WDR86 antisense RNA 1 [Source:HGNC Symbol;Acc:HGNC:41186]	7	1	151409161	151413354	0.3860443456270084	1.2481144984543036	2.5455543548596964	0.011142153624237936	0.7075449377434302	2.5382086411348466	FALSE
ENSG00000166123	84706	GPT2	GPT2	protein_coding	glutamic--pyruvic transaminase 2 [Source:HGNC Symbol;Acc:HGNC:18062]	16	1	46884362	46931289	-0.27308571337521603	0.7952006028415369	-2.5437243162428085	0.011171066071022157	0.7075449377434302	-2.5373016216735853	FALSE
ENSG00000162599	4774	NFIA	NFIA	protein_coding	nuclear factor I A [Source:HGNC Symbol;Acc:HGNC:7784]	1	1	60865259	61462788	-0.1814799695872562	4.905338219489102	-2.5447079252305516	0.011175843578566205	0.7075449377434302	-2.537151946086351	FALSE
ENSG00000254420	NA	AP003086.1	AP003086.1	lncRNA	novel transcript	11	1	78324758	78444049	-0.678870540130851	3.156051429438477	-2.5400394839398492	0.011351501990385765	0.7157445015157463	-2.531687774047616	FALSE
ENSG00000211663	NA	IGLV3-19	IGLV3-19	IG_V_gene	immunoglobulin lambda variable 3-19 [Source:HGNC Symbol;Acc:HGNC:5903]	22	1	22720623	22721145	-0.6629436325143614	0.8140742240410477	-2.536251115270158	0.011422873156688855	0.7162580794761658	-2.5294890706512705	FALSE
ENSG00000261359	NA	PYCARD-AS1	PYCARD-AS1	lncRNA	PYCARD antisense RNA 1 [Source:HGNC Symbol;Acc:HGNC:45036]	16	1	31201885	31203452	0.32288559887240387	0.032317094778706305	2.5335475646803127	0.011487762419583878	0.7162580794761658	2.5275006107222877	FALSE
ENSG00000132464	10117	ENAM	ENAM	protein_coding	enamelin [Source:HGNC Symbol;Acc:HGNC:3344]	4	1	70628744	70646824	-0.6311570283890484	-0.9671172780825397	-2.5318587491708864	0.011550751215041424	0.7162580794761658	-2.525579900665962	FALSE
ENSG00000173867	NA	AC013489.1	AC013489.1	protein_coding	novel transcript	15	-1	88459501	88546585	0.3099156420109316	0.573753311811483	2.5294780973549353	0.011620567769458917	0.7162580794761658	2.5234618227990153	FALSE
ENSG00000155659	11326	VSIG4	VSIG4	protein_coding	V-set and immunoglobulin domain containing 4 [Source:HGNC Symbol;Acc:HGNC:17032]	X	-1	66021738	66040125	-0.5432606168196756	1.0957119758650857	-2.5306397401505096	0.01162120206601978	0.7162580794761658	-2.5234426314759806	FALSE
ENSG00000204287	3122	HLA-DRA	HLA-DRA	protein_coding	major histocompatibility complex, class II, DR alpha [Source:HGNC Symbol;Acc:HGNC:4947]	6	1	32439878	32445046	0.24987393746822661	9.248805906493333	2.5286219183588514	0.011692359500374897	0.7162580794761658	2.5212955643481663	FALSE
ENSG00000267040	100505549	AC027097.1	AC027097.1	lncRNA	uncharacterized LOC100505549 [Source:NCBI gene;Acc:100505549]	18	1	57630302	57669296	0.26635265067163394	0.90270475877168	2.526469865342592	0.011723852930255144	0.7162580794761658	2.5203489965614225	FALSE
ENSG00000226833	112267877	AC092164.1	AC092164.1	lncRNA	novel transcript	2	-1	28707511	28751722	-0.2831178540543233	1.5264812641491912	-2.5259411946538917	0.011797377085239728	0.7162580794761658	-2.518147900692052	FALSE
ENSG00000068305	4205	MEF2A	MEF2A	protein_coding	myocyte enhancer factor 2A [Source:HGNC Symbol;Acc:HGNC:6993]	15	1	99565417	99716466	-0.23924089696574757	7.50556207991928	-2.520686057052233	0.01192748462958583	0.7162580794761658	-2.514282506747448	FALSE
ENSG00000231133	NA	HAR1B	HAR1B	lncRNA	highly accelerated region 1B [Source:HGNC Symbol;Acc:HGNC:33118]	20	-1	63090806	63102631	0.39186396847355504	0.31194161204769266	2.5204436235316927	0.011953085598348026	0.7162580794761658	2.5135263269860704	FALSE
ENSG00000179299	79730	NSUN7	NSUN7	protein_coding	NOP2/Sun RNA methyltransferase family member 7 [Source:HGNC Symbol;Acc:HGNC:25857]	4	1	40749925	40811184	-0.3785780253101132	4.817586331862393	-2.5199885715222603	0.011987629290754564	0.7162580794761658	-2.5125082772294105	FALSE
ENSG00000102967	1723	DHODH	DHODH	protein_coding	dihydroorotate dehydrogenase (quinone) [Source:HGNC Symbol;Acc:HGNC:2867]	16	1	72008588	72027664	0.21356033490846493	2.019282116422663	2.515508803931712	0.012107001368192507	0.7162580794761658	2.5090101261354723	FALSE
ENSG00000221909	221786	FAM200A	FAM200A	protein_coding	family with sequence similarity 200 member A [Source:HGNC Symbol;Acc:HGNC:25401]	7	-1	99546300	99558536	0.14409502414553899	2.7830331564448576	2.51417861581709	0.012135184033479211	0.7162580794761658	2.508188706749225	FALSE
ENSG00000105707	3249	HPN	HPN	protein_coding	hepsin [Source:HGNC Symbol;Acc:HGNC:5155]	19	1	35040506	35066571	-0.48549458801316736	0.011923905454313821	-2.514643837384911	0.012173846600045949	0.7162580794761658	-2.507064583552927	FALSE
ENSG00000232528	NA	AL109809.1	AL109809.1	transcribed_unitary_pseudogene	pseudogene similar to F830045P16Rik	20	-1	1767957	1779995	-0.2780310566527646	3.234251537021909	-2.509587800154725	0.012357752153516163	0.7162580794761658	-2.501760414076122	FALSE
ENSG00000236814	NA	AC046176.1	AC046176.1	processed_pseudogene	proteasome (prosome, macropain) 26S subunit, ATPase, 6 (PSMC6) pseudogene	8	-1	56050038	56051207	0.29684429935560686	0.2806575312837641	2.504341395165813	0.012475058244194526	0.7162580794761658	2.4984135035072677	FALSE
ENSG00000196214	90321	ZNF766	ZNF766	protein_coding	zinc finger protein 766 [Source:HGNC Symbol;Acc:HGNC:28063]	19	1	52269587	52296046	0.11073891801468427	4.877762692879143	2.503317738501076	0.012530383123808334	0.7162580794761658	2.4968446677770384	FALSE
ENSG00000178445	2731	GLDC	GLDC	protein_coding	glycine decarboxylase [Source:HGNC Symbol;Acc:HGNC:4313]	9	-1	6532464	6645783	-0.5781552056012298	0.5271745845691918	-2.5033846769554318	0.012532972260421582	0.7162580794761658	-2.496771398528295	FALSE
ENSG00000121297	57616	TSHZ3	TSHZ3	protein_coding	teashirt zinc finger homeobox 3 [Source:HGNC Symbol;Acc:HGNC:30700]	19	-1	31149979	31349436	-0.25669576579630426	6.013709836535434	-2.5032528077451546	0.012587537110534302	0.7162580794761658	-2.4952303921497525	FALSE
ENSG00000184497	348013	TMEM255B	TMEM255B	protein_coding	transmembrane protein 255B [Source:HGNC Symbol;Acc:HGNC:28297]	13	1	113759226	113816995	-0.33539841399871306	0.3474840652697291	-2.501886099441955	0.012588977095406392	0.7162580794761658	-2.4951898046278167	FALSE
ENSG00000136682	150472	CBWD2	CBWD2	protein_coding	COBW domain containing 2 [Source:HGNC Symbol;Acc:HGNC:17907]	2	1	113437691	113496204	0.16340234981292667	4.511445933714895	2.501245893321906	0.012605589394548495	0.7162580794761658	2.49472186609443	FALSE
ENSG00000065308	9697	TRAM2	TRAM2	protein_coding	translocation associated membrane protein 2 [Source:HGNC Symbol;Acc:HGNC:16855]	6	-1	52497408	52577060	-0.16568394509063378	4.391736509311152	-2.49627584176447	0.012770727652410057	0.7162580794761658	-2.4900996687848362	FALSE
ENSG00000053108	23105	FSTL4	FSTL4	protein_coding	follistatin like 4 [Source:HGNC Symbol;Acc:HGNC:21389]	5	-1	133196455	133612541	-0.6348106190243858	1.5036745408797545	-2.4983628703558867	0.012775171581355734	0.7162580794761658	-2.489976016377726	FALSE
ENSG00000211937	NA	IGHV2-5	IGHV2-5	IG_V_gene	immunoglobulin heavy variable 2-5 [Source:HGNC Symbol;Acc:HGNC:5576]	14	-1	106037902	106038365	-0.6548424646599564	1.2635752177645376	-2.4960557316703222	0.012792253937005144	0.7162580794761658	-2.4895010536240973	FALSE
ENSG00000152518	678	ZFP36L2	ZFP36L2	protein_coding	ZFP36 ring finger protein like 2 [Source:HGNC Symbol;Acc:HGNC:1108]	2	-1	43222402	43226606	0.13505175877398656	8.649514133008871	2.494415276343465	0.012846909546306434	0.7162580794761658	2.487985154801071	FALSE
ENSG00000258082	NA	AL391832.3	AL391832.3	lncRNA	novel transcript	1	-1	234979647	234980804	-0.43685052305787664	-0.7321211300335505	-2.494101001374773	0.012860839242611529	0.7162580794761658	-2.487599720823705	FALSE
ENSG00000094804	990	CDC6	CDC6	protein_coding	cell division cycle 6 [Source:HGNC Symbol;Acc:HGNC:1744]	17	1	40287879	40304657	-0.3688743854752118	0.5362027670126772	-2.4926881292874183	0.012895754275829072	0.7162580794761658	-2.4866352444602082	FALSE
ENSG00000100711	79038	ZFYVE21	ZFYVE21	protein_coding	zinc finger FYVE-type containing 21 [Source:HGNC Symbol;Acc:HGNC:20760]	14	1	103715730	103733668	0.10392664519133987	3.694588495019325	2.4927184229031565	0.012902774708485871	0.7162580794761658	2.4864415943745444	FALSE
ENSG00000142512	89790	SIGLEC10	SIGLEC10	protein_coding	sialic acid binding Ig like lectin 10 [Source:HGNC Symbol;Acc:HGNC:15620]	19	-1	51410020	51417803	0.252092786951029	6.556050168915481	2.4900604836530635	0.01303771371578637	0.7162580794761658	2.4827374638356474	FALSE
ENSG00000179344	3119	HLA-DQB1	HLA-DQB1	protein_coding	major histocompatibility complex, class II, DQ beta 1 [Source:HGNC Symbol;Acc:HGNC:4944]	6	-1	32659467	32668383	0.3416039799855266	5.8162650244017415	2.4920747329809614	0.013057808730318799	0.7162580794761658	2.4821887513607046	FALSE
ENSG00000164100	9348	NDST3	NDST3	protein_coding	N-deacetylase and N-sulfotransferase 3 [Source:HGNC Symbol;Acc:HGNC:7682]	4	1	118033618	118258634	-0.5805295938543504	-1.0477038573918032	-2.4871711199829765	0.013128290956443873	0.7162580794761658	-2.4802700558651796	FALSE
ENSG00000077238	3566	IL4R	IL4R	protein_coding	interleukin 4 receptor [Source:HGNC Symbol;Acc:HGNC:6015]	16	1	27313668	27364778	-0.2835310172709775	8.031784490526276	-2.4866796191556664	0.013133048024029738	0.7162580794761658	-2.4801408854781593	FALSE
ENSG00000178209	5339	PLEC	PLEC	protein_coding	plectin [Source:HGNC Symbol;Acc:HGNC:9069]	8	-1	143915147	143976734	-0.15801216661815332	7.286782113816841	-2.4858236934728626	0.013171383458179052	0.7162580794761658	-2.4791014569599925	FALSE
ENSG00000093167	9209	LRRFIP2	LRRFIP2	protein_coding	LRR binding FLII interacting protein 2 [Source:HGNC Symbol;Acc:HGNC:6703]	3	-1	37052626	37183689	-0.15769723279226788	6.469209662235382	-2.4862065944070535	0.013177791250827672	0.7162580794761658	-2.4789279768105343	FALSE
ENSG00000196735	3117	HLA-DQA1	HLA-DQA1	protein_coding	major histocompatibility complex, class II, DQ alpha 1 [Source:HGNC Symbol;Acc:HGNC:4942]	6	1	32628179	32647062	0.29683989338020655	5.685021419712063	2.486399729370055	0.013199634620329977	0.7162580794761658	2.4783371644877725	FALSE
ENSG00000132470	3691	ITGB4	ITGB4	protein_coding	integrin subunit beta 4 [Source:HGNC Symbol;Acc:HGNC:6158]	17	1	75721328	75757818	-0.46782576256268227	1.7921580648294322	-2.4865768600094285	0.013207266061115637	0.7162580794761658	-2.478130955526294	FALSE
ENSG00000198453	374900	ZNF568	ZNF568	protein_coding	zinc finger protein 568 [Source:HGNC Symbol;Acc:HGNC:25392]	19	1	36916329	36998700	0.19529437202153765	2.9710803021261225	2.4823295296851224	0.013288389325995369	0.7162580794761658	2.4759454133754946	FALSE
ENSG00000188681	100233156	TEKT4P2	TEKT4P2	transcribed_unprocessed_pseudogene	tektin 4 pseudogene 2 [Source:HGNC Symbol;Acc:HGNC:40046]	21	-1	9068361	9129752	-0.6508368814702034	0.7705535787067349	-2.4871908215739618	0.013297642263968883	0.7162580794761658	-2.47569687987822	FALSE
ENSG00000117318	3399	ID3	ID3	protein_coding	inhibitor of DNA binding 3, HLH protein [Source:HGNC Symbol;Acc:HGNC:5362]	1	-1	23557926	23559501	0.3515969507816652	1.8530864798209925	2.4806954698107857	0.013352018277979652	0.7162580794761658	2.474239423901457	FALSE
ENSG00000164142	729830	FAM160A1	FAM160A1	protein_coding	family with sequence similarity 160 member A1 [Source:HGNC Symbol;Acc:HGNC:34237]	4	1	151409176	151670503	0.34405816341496465	2.4738437246295186	2.4810596185852796	0.013403782348092298	0.7162580794761658	2.4728568427781528	FALSE
ENSG00000279349	NA	AC092692.1	AC092692.1	TEC	TEC	3	-1	112525548	112528142	-0.43337102898123514	-0.7208434807613813	-2.478037187188519	0.013436513920530696	0.7162580794761658	-2.4719850393468183	FALSE
ENSG00000005882	5164	PDK2	PDK2	protein_coding	pyruvate dehydrogenase kinase 2 [Source:HGNC Symbol;Acc:HGNC:8810]	17	1	50094737	50112152	0.18248382671754904	4.029152064070483	2.4785046554615224	0.013453083530637995	0.7162580794761658	2.4715444240918565	FALSE
ENSG00000091106	58484	NLRC4	NLRC4	protein_coding	NLR family CARD domain containing 4 [Source:HGNC Symbol;Acc:HGNC:16412]	2	-1	32224453	32265732	-0.307209637638711	6.3389010330702265	-2.477913791998198	0.01345923967933904	0.7162580794761658	-2.471380843384245	FALSE
ENSG00000136935	2800	GOLGA1	GOLGA1	protein_coding	golgin A1 [Source:HGNC Symbol;Acc:HGNC:4424]	9	-1	124878275	124948492	-0.11069496543632162	5.112424198347745	-2.4765708041078422	0.013492450289458374	0.7162580794761658	-2.4704995123748015	FALSE
ENSG00000160199	5316	PKNOX1	PKNOX1	protein_coding	PBX/knotted 1 homeobox 1 [Source:HGNC Symbol;Acc:HGNC:9022]	21	1	42974510	43033931	-0.1854476463074688	5.407363376499927	-2.4755134767248204	0.013573954871256734	0.7162580794761658	-2.4683446711182575	FALSE
ENSG00000100410	84844	PHF5A	PHF5A	protein_coding	PHD finger protein 5A [Source:HGNC Symbol;Acc:HGNC:18000]	22	-1	41459717	41468692	0.12521842696320773	4.0604376111625955	2.4722091320178823	0.01365176504470125	0.7162580794761658	2.466298142839063	FALSE
ENSG00000172638	30008	EFEMP2	EFEMP2	protein_coding	EGF containing fibulin extracellular matrix protein 2 [Source:HGNC Symbol;Acc:HGNC:3219]	11	-1	65866441	65873592	-0.23233161728781782	1.8267514049943883	-2.471728055502726	0.0136978062644232	0.7162580794761658	-2.4650920344404814	FALSE
ENSG00000078053	273	AMPH	AMPH	protein_coding	amphiphysin [Source:HGNC Symbol;Acc:HGNC:471]	7	-1	38383704	38631420	-0.7193921984692987	-1.0571219373929266	-2.4704058787643874	0.013727621022447048	0.7162580794761658	-2.4643129075930967	FALSE
ENSG00000257923	1523	CUX1	CUX1	protein_coding	cut like homeobox 1 [Source:HGNC Symbol;Acc:HGNC:2557]	7	1	101815904	102283958	-0.18437849923877536	8.712359248439535	-2.468448491202139	0.013834645645998858	0.7162580794761658	-2.461528368381196	FALSE
ENSG00000158481	911	CD1C	CD1C	protein_coding	CD1c molecule [Source:HGNC Symbol;Acc:HGNC:1636]	1	1	158289923	158294774	0.2741273265408446	3.2715729976600323	2.4667791377749877	0.013872072786020382	0.7162580794761658	2.4605590865866476	FALSE
ENSG00000104375	6788	STK3	STK3	protein_coding	serine/threonine kinase 3 [Source:HGNC Symbol;Acc:HGNC:11406]	8	-1	98371228	98942827	-0.23573824153954615	5.9920482973148	-2.4665771959095513	0.013889515759803144	0.7162580794761658	-2.460108139966714	FALSE
ENSG00000184838	51334	PRR16	PRR16	protein_coding	proline rich 16 [Source:HGNC Symbol;Acc:HGNC:29654]	5	1	120464300	120687332	-0.4369333983573539	0.6796284675552594	-2.4663733148954865	0.01390107805220899	0.7162580794761658	-2.459809499863475	FALSE
ENSG00000270550	NA	IGHV3-30	IGHV3-30	IG_V_gene	immunoglobulin heavy variable 3-30 [Source:HGNC Symbol;Acc:HGNC:5591]	14	-1	106335082	106335613	-0.5975678728315232	2.705073644081779	-2.466519894528437	0.01392749724918703	0.7162580794761658	-2.4591279459496334	FALSE
ENSG00000086544	80271	ITPKC	ITPKC	protein_coding	inositol-trisphosphate 3-kinase C [Source:HGNC Symbol;Acc:HGNC:14897]	19	1	40717112	40740860	-0.24335438264282327	3.350676660337457	-2.4622315783289177	0.01403700519895783	0.7162580794761658	-2.456315009352536	FALSE
ENSG00000068024	9759	HDAC4	HDAC4	protein_coding	histone deacetylase 4 [Source:HGNC Symbol;Acc:HGNC:14063]	2	-1	239048168	239401654	-0.22036595756182287	7.2121716179094335	-2.4621857809519727	0.014039095658681076	0.7162580794761658	-2.456261500272891	FALSE
ENSG00000176371	54993	ZSCAN2	ZSCAN2	protein_coding	zinc finger and SCAN domain containing 2 [Source:HGNC Symbol;Acc:HGNC:20994]	15	1	84600986	84627796	0.15675499164611661	2.4834428624438725	2.460680050726373	0.014092162525539147	0.7162580794761658	2.454905507827612	FALSE
ENSG00000163746	57047	PLSCR2	PLSCR2	protein_coding	phospholipid scramblase 2 [Source:HGNC Symbol;Acc:HGNC:16494]	3	-1	146391421	146495991	-0.3459516016040327	1.169993122542326	-2.4612473349865436	0.01410560972930074	0.7162580794761658	-2.4545626135510537	FALSE
ENSG00000197841	339318	ZNF181	ZNF181	protein_coding	zinc finger protein 181 [Source:HGNC Symbol;Acc:HGNC:12971]	19	1	34734155	34745378	0.23657078157145017	2.290666041947487	2.460410588983553	0.014120435006223528	0.7162580794761658	2.4541849135499874	FALSE
ENSG00000274712	NA	AC005332.4	AC005332.4	lncRNA	novel transcript	17	1	68205489	68207493	0.24141840494808076	2.776079896771204	2.461150839150565	0.014121136456348644	0.7162580794761658	2.4541670515464418	FALSE
ENSG00000113924	3081	HGD	HGD	protein_coding	homogentisate 1,2-dioxygenase [Source:HGNC Symbol;Acc:HGNC:4892]	3	-1	120628172	120682269	0.27788690446888986	2.0394255218094157	2.459681869260722	0.014173984049075796	0.7162580794761658	2.452823565889364	FALSE
ENSG00000249988	NA	AC092546.1	AC092546.1	lncRNA	novel transcript	4	1	14164455	14242813	0.4326826849639769	2.9389490216159544	2.460678374677539	0.014176470272657012	0.7162580794761658	2.452760470315706	FALSE
ENSG00000123908	27161	AGO2	AGO2	protein_coding	argonaute RISC catalytic component 2 [Source:HGNC Symbol;Acc:HGNC:3263]	8	-1	140520156	140635633	-0.16738064745094228	7.196363022542614	-2.4578288739192784	0.014232199393691303	0.7167391064790448	-2.451348728367585	FALSE
ENSG00000090376	11213	IRAK3	IRAK3	protein_coding	interleukin 1 receptor associated kinase 3 [Source:HGNC Symbol;Acc:HGNC:17020]	12	1	66189195	66254622	-0.3620376569740511	8.07254286407362	-2.4551737910128866	0.014322943901910069	0.718974701820476	-2.4490603713378176	FALSE
ENSG00000170615	375611	SLC26A5	SLC26A5	protein_coding	solute carrier family 26 member 5 [Source:HGNC Symbol;Acc:HGNC:9359]	7	-1	103352730	103446207	-0.592230118584961	-0.5204197295896874	-2.4551949953641894	0.014392022443225625	0.7201118068286216	-2.4473269351616787	FALSE
ENSG00000211943	NA	IGHV3-15	IGHV3-15	IG_V_gene	immunoglobulin heavy variable 3-15 [Source:HGNC Symbol;Acc:HGNC:5582]	14	-1	106153624	106154163	-0.6259343488430895	2.083933530099669	-2.450868484727567	0.014498005500616506	0.7202488098842219	-2.444681640785119	FALSE
ENSG00000239855	NA	IGKV1-6	IGKV1-6	IG_V_gene	immunoglobulin kappa variable 1-6 [Source:HGNC Symbol;Acc:HGNC:5742]	2	-1	88966262	88966767	-0.6601040446746368	0.35351258008910863	-2.4499522900035378	0.014529875689367693	0.7202488098842219	-2.4438895086153787	FALSE
ENSG00000226321	728763	CROCC2	CROCC2	protein_coding	ciliary rootlet coiled-coil, rootletin family member 2 [Source:HGNC Symbol;Acc:HGNC:51677]	2	1	240906330	240993311	0.5739234177408603	-0.11340788573405708	2.4494901164020493	0.014534064695619976	0.7202488098842219	2.443785504989293	FALSE
ENSG00000184786	6991	TCTE3	TCTE3	protein_coding	t-complex-associated-testis-expressed 3 [Source:HGNC Symbol;Acc:HGNC:11695]	6	-1	169740109	169751587	0.2704530262166729	0.6034124552317252	2.4464448809769404	0.014647384352530038	0.7208290606752658	2.4409820115223155	FALSE
ENSG00000225062	NA	CATIP-AS1	CATIP-AS1	lncRNA	CATIP antisense RNA 1 [Source:HGNC Symbol;Acc:HGNC:41080]	2	-1	218366665	218367835	-0.365658241308896	0.11361667769087813	-2.4471676610771067	0.014661859920456431	0.7208290606752658	-2.4406252688239807	FALSE
ENSG00000211959	NA	IGHV4-39	IGHV4-39	IG_V_gene	immunoglobulin heavy variable 4-39 [Source:HGNC Symbol;Acc:HGNC:5651]	14	-1	106421711	106422218	-0.6591560289430669	2.1987592316023163	-2.445781744599441	0.014747367277222057	0.7208290606752658	-2.4385242967297422	FALSE
ENSG00000155254	83742	MARVELD1	MARVELD1	protein_coding	MARVEL domain containing 1 [Source:HGNC Symbol;Acc:HGNC:28674]	10	1	97713173	97718150	-0.23265322667695498	3.1717671407017143	-2.44450519423996	0.014770490785473905	0.7208290606752658	-2.437957981432137	FALSE
ENSG00000278196	NA	IGLV2-8	IGLV2-8	IG_V_gene	immunoglobulin lambda variable 2-8 [Source:HGNC Symbol;Acc:HGNC:5895]	22	1	22822658	22823289	-0.6093485335154303	2.5956282226829632	-2.441830813038922	0.014870973544677389	0.7208290606752658	-2.4355061076827966	FALSE
ENSG00000148459	23590	PDSS1	PDSS1	protein_coding	decaprenyl diphosphate synthase subunit 1 [Source:HGNC Symbol;Acc:HGNC:17759]	10	1	26697701	26746798	-0.20515085275187506	3.381905614598971	-2.44057866467918	0.014917433091156979	0.7208290606752658	-2.4343773829624586	FALSE
ENSG00000234284	345462	ZNF879	ZNF879	protein_coding	zinc finger protein 879 [Source:HGNC Symbol;Acc:HGNC:37273]	5	1	179023804	179035064	0.21161607093472634	1.6391003425700759	2.4379948751635516	0.015008629346400295	0.7208290606752658	2.4321707666273387	FALSE
ENSG00000171208	81831	NETO2	NETO2	protein_coding	neuropilin and tolloid like 2 [Source:HGNC Symbol;Acc:HGNC:14644]	16	-1	47077703	47143945	-0.21177596234727902	3.2047498407583137	-2.4379672361474722	0.015022150793364575	0.7208290606752658	-2.4318446030230074	FALSE
ENSG00000005175	79657	RPAP3	RPAP3	protein_coding	RNA polymerase II associated protein 3 [Source:HGNC Symbol;Acc:HGNC:26151]	12	-1	47661249	47706030	0.13435276867901713	5.298354597838902	2.435573597435712	0.015127399307294905	0.7208290606752658	2.42931460701226	FALSE
ENSG00000245532	283131	NEAT1	NEAT1	lncRNA	nuclear paraspeckle assembly transcript 1 [Source:HGNC Symbol;Acc:HGNC:30815]	11	1	65422774	65445540	-0.25247547491019695	11.839259073808893	-2.4355175739244843	0.015147672759345478	0.7208290606752658	-2.428829049118215	FALSE
ENSG00000168172	84376	HOOK3	HOOK3	protein_coding	hook microtubule tethering protein 3 [Source:HGNC Symbol;Acc:HGNC:23576]	8	1	42896946	43030535	-0.11029084406606504	5.6277668428274525	-2.4343705525278545	0.015184750461437389	0.7208290606752658	-2.4279425007407283	FALSE
ENSG00000267659	NA	LINC01482	LINC01482	lncRNA	long intergenic non-protein coding RNA 1482 [Source:HGNC Symbol;Acc:HGNC:51128]	17	1	68591796	68763882	-0.5830371571289772	-1.1225580076585202	-2.4340297774232145	0.01519605395332525	0.7208290606752658	-2.4276726071448755	FALSE
ENSG00000197483	89887	ZNF628	ZNF628	protein_coding	zinc finger protein 628 [Source:HGNC Symbol;Acc:HGNC:28054]	19	1	55476617	55484487	-0.20534583515890836	1.3853492427863192	-2.4323721368724893	0.015235280141229508	0.7208290606752658	-2.426737372188613	FALSE
ENSG00000140939	8996	NOL3	NOL3	protein_coding	nucleolar protein 3 [Source:HGNC Symbol;Acc:HGNC:7869]	16	1	67170154	67175735	-0.2769956097614603	1.5443656673043906	-2.4333005583584884	0.015241627847034561	0.7208290606752658	-2.4265862288646227	FALSE
ENSG00000107864	22849	CPEB3	CPEB3	protein_coding	cytoplasmic polyadenylation element binding protein 3 [Source:HGNC Symbol;Acc:HGNC:21746]	10	-1	92046692	92291078	-0.17582203107370198	5.961841362091107	-2.431773150560927	0.015304387002904155	0.7208290606752658	-2.4250948646553403	FALSE
ENSG00000172965	NA	MIR4435-2HG	MIR4435-2HG	lncRNA	MIR4435-2 host gene [Source:HGNC Symbol;Acc:HGNC:35163]	2	-1	111036776	111523376	-0.23330479712292984	6.362374161760364	-2.4327223139097107	0.015308048248832818	0.7208290606752658	-2.4250080277145223	FALSE
ENSG00000158352	57477	SHROOM4	SHROOM4	protein_coding	shroom family member 4 [Source:HGNC Symbol;Acc:HGNC:29215]	X	-1	50591647	50814302	-0.45125675222779815	1.5580995714750636	-2.428193054498025	0.015487090647257232	0.7208290606752658	-2.4207836699539875	FALSE
ENSG00000149346	128710	SLX4IP	SLX4IP	protein_coding	SLX4 interacting protein [Source:HGNC Symbol;Acc:HGNC:16225]	20	1	10435305	10636829	-0.12452968629006911	5.147366249586747	-2.4248864697142443	0.015606984950187579	0.7208290606752658	-2.4179788261846697	FALSE
ENSG00000158286	388591	RNF207	RNF207	protein_coding	ring finger protein 207 [Source:HGNC Symbol;Acc:HGNC:32947]	1	1	6205475	6221299	0.3788152325072602	0.6037582293165398	2.4206602775846155	0.01575239159986115	0.7208290606752658	2.4146024658132843	FALSE
ENSG00000137496	10068	IL18BP	IL18BP	protein_coding	interleukin 18 binding protein [Source:HGNC Symbol;Acc:HGNC:5987]	11	1	71998613	72005715	0.15985048986436245	3.832895455518479	2.4195737207371018	0.015781561331287768	0.7208290606752658	2.4139284445340876	FALSE
ENSG00000284697	NA	AC006511.5	AC006511.5	lncRNA	novel transcript	12	1	8082269	8138548	-0.19192796579850402	2.8151808237859037	-2.4193587041046047	0.015822657739922107	0.7208290606752658	-2.41298069204075	FALSE
ENSG00000127914	10142	AKAP9	AKAP9	protein_coding	A-kinase anchoring protein 9 [Source:HGNC Symbol;Acc:HGNC:379]	7	1	91940867	92110673	0.08567308888895209	7.566399960608811	2.418392944442616	0.015852118465892545	0.7208290606752658	2.412302609392229	FALSE
ENSG00000251369	162972	ZNF550	ZNF550	protein_coding	zinc finger protein 550 [Source:HGNC Symbol;Acc:HGNC:28643]	19	-1	57535257	57559863	0.24053879053222138	3.049387667952035	2.4181315753592507	0.01588618985352941	0.7208290606752658	2.411519786090391	FALSE
ENSG00000158966	57685	CACHD1	CACHD1	protein_coding	cache domain containing 1 [Source:HGNC Symbol;Acc:HGNC:29314]	1	1	64470129	64693058	-0.34943921223097485	1.8340083325457768	-2.4196534236892027	0.015886258867840536	0.7208290606752658	-2.4115182019183585	FALSE
ENSG00000234156	NA	AL359636.2	AL359636.2	lncRNA	novel transcript	9	1	122403407	122639685	-0.7767220312340812	-0.04601003172002949	-2.421525281509362	0.0158888015113062	0.7208290606752658	-2.4114598416526007	FALSE
ENSG00000081181	384	ARG2	ARG2	protein_coding	arginase 2 [Source:HGNC Symbol;Acc:HGNC:664]	14	1	67619920	67651708	-0.40209974991599173	1.2703918609821432	-2.4173414563688453	0.015905166603373832	0.7208290606752658	-2.4110844167347656	FALSE
ENSG00000090776	1947	EFNB1	EFNB1	protein_coding	ephrin B1 [Source:HGNC Symbol;Acc:HGNC:3226]	X	1	68829021	68842160	0.20371051548624353	2.54221634662128	2.4166087992485683	0.015910629504274066	0.7208290606752658	2.4109591701662105	FALSE
ENSG00000168487	649	BMP1	BMP1	protein_coding	bone morphogenetic protein 1 [Source:HGNC Symbol;Acc:HGNC:1067]	8	1	22165140	22212326	0.21338193828418506	1.7739426785395689	2.4164247911229118	0.015920014508112305	0.7208290606752658	2.4107440907764963	FALSE
ENSG00000211896	NA	IGHG1	IGHG1	IG_C_gene	immunoglobulin heavy constant gamma 1 (G1m marker) [Source:HGNC Symbol;Acc:HGNC:5525]	14	-1	105736343	105743071	-0.622851571101319	6.125695536165515	-2.4173356600134124	0.015924783291106068	0.7208290606752658	-2.4106348456372357	FALSE
ENSG00000231969	NA	AC007364.1	AC007364.1	lncRNA	novel protein (LOC642340)	2	1	149587196	150047447	-0.30258295057584134	-0.04924909401999066	-2.415268887273991	0.015959832880892366	0.7208290606752658	-2.409832797465352	FALSE
ENSG00000261451	NA	AC104964.3	AC104964.3	lncRNA	novel transcript, overlapping to MSRA	8	1	10433672	10438312	-0.3795441382585899	-0.17106291112308225	-2.4131924507333786	0.01606948537841418	0.7208290606752658	-2.407333555343288	FALSE
ENSG00000137474	4647	MYO7A	MYO7A	protein_coding	myosin VIIA [Source:HGNC Symbol;Acc:HGNC:7606]	11	1	77128246	77215241	-0.3275212793443638	1.1168732100230108	-2.4128120637978125	0.016097234427805585	0.7208290606752658	-2.406703465818628	FALSE
ENSG00000038274	27430	MAT2B	MAT2B	protein_coding	methionine adenosyltransferase 2B [Source:HGNC Symbol;Acc:HGNC:6905]	5	1	163503114	163519354	0.11680198585028112	7.496681744575944	2.4122734423924013	0.01611147871730226	0.7208290606752658	2.4063803956779806	FALSE
ENSG00000173085	27235	COQ2	COQ2	protein_coding	coenzyme Q2, polyprenyltransferase [Source:HGNC Symbol;Acc:HGNC:25223]	4	-1	83261536	83284914	-0.15885834328572201	4.083209763662162	-2.4129635676636725	0.016125825804546273	0.7208290606752658	-2.4060552477062487	FALSE
ENSG00000187801	65243	ZFP69B	ZFP69B	protein_coding	ZFP69 zinc finger protein B [Source:HGNC Symbol;Acc:HGNC:28053]	1	1	40450102	40463718	-0.2418075147409804	0.8437840835336229	-2.4067530511330726	0.01633970114078707	0.7262251472962009	-2.40123809312999	FALSE
ENSG00000140563	55784	MCTP2	MCTP2	protein_coding	multiple C2 and transmembrane domain containing 2 [Source:HGNC Symbol;Acc:HGNC:25636]	15	1	94231538	94483952	-0.29325011730007056	8.701323895038099	-2.405716187367126	0.016407216962036234	0.7262251472962009	-2.3997289257111483	FALSE
ENSG00000282939	NA	TRBV7-2	TRBV7-2	TR_V_gene	T cell receptor beta variable 7-2 [Source:HGNC Symbol;Acc:HGNC:12236]	7	1	142352819	142353358	0.43607358951265396	1.7432162808580647	2.4064507401409934	0.016449610010406318	0.7262251472962009	2.3987841084933956	FALSE
ENSG00000120370	92344	GORAB	GORAB	protein_coding	golgin, RAB6 interacting [Source:HGNC Symbol;Acc:HGNC:25676]	1	1	170532129	170553446	0.16380207205088437	3.0592875243122575	2.4024836582877405	0.016532424069455317	0.7262251472962009	2.396944578774375	FALSE
ENSG00000198929	9722	NOS1AP	NOS1AP	protein_coding	nitric oxide synthase 1 adaptor protein [Source:HGNC Symbol;Acc:HGNC:16859]	1	1	162069691	162370475	-0.49033221641409314	0.11224707367215646	-2.40347893992959	0.016556039162457646	0.7262251472962009	-2.396421505194617	FALSE
ENSG00000145386	890	CCNA2	CCNA2	protein_coding	cyclin A2 [Source:HGNC Symbol;Acc:HGNC:1578]	4	-1	121816444	121823933	-0.32938628227852873	1.3269181209942995	-2.4014250905533703	0.016572306502556002	0.7262251472962009	-2.396061565141918	FALSE
ENSG00000163687	1776	DNASE1L3	DNASE1L3	protein_coding	deoxyribonuclease 1 like 3 [Source:HGNC Symbol;Acc:HGNC:2959]	3	-1	58192257	58214697	0.5010711835300476	0.04217347142371191	2.401253051731396	0.016574282905219208	0.7262251472962009	2.396017855319145	FALSE
ENSG00000140443	3480	IGF1R	IGF1R	protein_coding	insulin like growth factor 1 receptor [Source:HGNC Symbol;Acc:HGNC:5465]	15	1	98648539	98964530	-0.23048579458854235	8.20988756431452	-2.3973627112900298	0.016792843278437785	0.7319927691980253	-2.3912122150931543	FALSE
ENSG00000211947	NA	IGHV3-21	IGHV3-21	IG_V_gene	immunoglobulin heavy variable 3-21 [Source:HGNC Symbol;Acc:HGNC:5586]	14	-1	106235064	106235594	-0.5650096076708682	1.7280317851780067	-2.396915186721296	0.016800298229288697	0.7319927691980253	-2.39104926844831	FALSE
ENSG00000141682	5366	PMAIP1	PMAIP1	protein_coding	phorbol-12-myristate-13-acetate-induced protein 1 [Source:HGNC Symbol;Acc:HGNC:9108]	18	1	59899948	59904306	0.22163917619700602	3.2864760277994693	2.3950419500723177	0.016890709964047814	0.7322924344061621	2.389078129304213	FALSE
ENSG00000214407	NA	LINC02085	LINC02085	lncRNA	long intergenic non-protein coding RNA 2085 [Source:HGNC Symbol;Acc:HGNC:27190]	3	1	101940859	101997926	0.5363276825592904	-0.7489431224555595	2.3940396706269507	0.016917659664535345	0.7322924344061621	2.3884923688340045	FALSE
ENSG00000233559	NA	LINC00513	LINC00513	lncRNA	long intergenic non-protein coding RNA 513 [Source:HGNC Symbol;Acc:HGNC:43566]	7	1	130853720	130930682	-0.45344069185417313	1.7047304476875156	-2.3941404122922716	0.01694880948693264	0.7322924344061621	-2.3878163368332963	FALSE
ENSG00000231770	NA	TMEM44-AS1	TMEM44-AS1	lncRNA	TMEM44 antisense RNA 1 [Source:HGNC Symbol;Acc:HGNC:44272]	3	1	194584004	194590260	-0.20767133421663075	2.157482180025055	-2.3902927590903604	0.017127807352353804	0.7374296056076125	-2.383952620855834	FALSE
ENSG00000230099	NA	TRBV5-4	TRBV5-4	TR_V_gene	T cell receptor beta variable 5-4 [Source:HGNC Symbol;Acc:HGNC:12221]	7	1	142462916	142463581	0.42778772569080914	-0.03730753437945383	2.3889415530402065	0.017162793348226943	0.7374296056076125	2.3832015807873046	FALSE
ENSG00000123685	55509	BATF3	BATF3	protein_coding	basic leucine zipper ATF-like transcription factor 3 [Source:HGNC Symbol;Acc:HGNC:28915]	1	-1	212686417	212699840	0.3035318760121761	1.2412039021716241	2.387037958438249	0.01725781167114208	0.7394638586494057	2.3811685901989885	FALSE
ENSG00000225698	NA	IGHV3-72	IGHV3-72	IG_V_gene	immunoglobulin heavy variable 3-72 [Source:HGNC Symbol;Acc:HGNC:5622]	14	-1	106790691	106791233	-0.685973832832375	-0.07738272762612548	-2.384373484474759	0.017384553430331857	0.741940172590911	-2.378472079246165	FALSE
ENSG00000153250	5937	RBMS1	RBMS1	protein_coding	RNA binding motif single stranded interacting protein 1 [Source:HGNC Symbol;Acc:HGNC:9907]	2	-1	160272151	160493807	-0.12948624054202362	7.816069723187795	-2.383420835307205	0.017411270893114023	0.741940172590911	-2.3779058494172793	FALSE
ENSG00000156970	701	BUB1B	BUB1B	protein_coding	BUB1 mitotic checkpoint serine/threonine kinase B [Source:HGNC Symbol;Acc:HGNC:1149]	15	1	40161023	40221136	-0.46583632988273654	-0.4800838476840967	-2.3802817719584306	0.017548527491318397	0.7422145964864294	-2.3750088908460496	FALSE
ENSG00000123096	8082	SSPN	SSPN	protein_coding	sarcospan [Source:HGNC Symbol;Acc:HGNC:11322]	12	1	26121991	26299290	-0.2622580279454989	3.103394865656507	-2.38119363358803	0.017555002814460624	0.7422145964864294	-2.3748727129938914	FALSE
ENSG00000131876	6627	SNRPA1	SNRPA1	protein_coding	small nuclear ribonucleoprotein polypeptide A' [Source:HGNC Symbol;Acc:HGNC:11152]	15	-1	101281510	101295282	0.1492730998445877	4.561546052608684	2.380164513794409	0.017582678940113082	0.7422145964864294	2.3742911721897024	FALSE
ENSG00000090530	55214	P3H2	P3H2	protein_coding	prolyl 3-hydroxylase 2 [Source:HGNC Symbol;Acc:HGNC:19317]	3	-1	189956728	190122437	0.46271022497801295	-0.12125726303194748	2.3788006637013654	0.017609114274192896	0.7422145964864294	2.3737364521182496	FALSE
ENSG00000183087	2621	GAS6	GAS6	protein_coding	growth arrest specific 6 [Source:HGNC Symbol;Acc:HGNC:4168]	13	-1	113820549	113864076	-0.2905394468227458	2.244853118428155	-2.3755443541433503	0.01778626513507454	0.74460480816289365	-2.3700378333766903	FALSE
ENSG00000221923	400713	ZNF880	ZNF880	protein_coding	zinc finger protein 880 [Source:HGNC Symbol;Acc:HGNC:37249]	19	1	52369917	52385795	0.23032382034524757	2.1176103560682207	2.3756216327052546	0.017797690200051973	0.74460480816289365	2.3698004065961435	FALSE
ENSG00000211679	NA	IGLC3	IGLC3	IG_C_gene	immunoglobulin lambda constant 3 (Kern-Oz+ marker) [Source:HGNC Symbol;Acc:HGNC:5857]	22	1	22906342	22906803	-0.6018819474586046	3.231508526067643	-2.3764505310952484	0.01780983713676962	0.74460480816289365	-2.369548124871187	FALSE
ENSG00000101187	28231	SLCO4A1	SLCO4A1	protein_coding	solute carrier organic anion transporter family member 4A1 [Source:HGNC Symbol;Acc:HGNC:10953]	20	1	62642503	62685785	-0.42836489181683385	-0.3062446422708826	-2.3709072674671248	0.01799165144785798	0.7489729800411505	-2.3657898970082454	FALSE
ENSG00000185222	51186	TCEAL9	TCEAL9	protein_coding	transcription elongation factor A like 9 [Source:HGNC Symbol;Acc:HGNC:30084]	X	1	103356489	103358462	-0.38746629275246736	-0.5700889234187283	-2.3707579130560044	0.018010890436164603	0.7489729800411505	-2.365394162714933	FALSE
ENSG00000230590	NA	FTX	FTX	lncRNA	FTX transcript, XIST regulator [Source:HGNC Symbol;Acc:HGNC:37190]	X	-1	73940435	74293574	-0.13036348337420733	8.514654032827655	-2.370684558681715	0.018061746773949696	0.7490795567131918	-2.364349858928444	FALSE
ENSG00000119698	57718	PPP4R4	PPP4R4	protein_coding	protein phosphatase 4 regulatory subunit 4 [Source:HGNC Symbol;Acc:HGNC:23788]	14	1	94146128	94279734	0.5108414202950949	-0.5700151363557338	2.369331069087187	0.01814085560724804	0.7503541635307317	2.362730514779283	FALSE
ENSG00000144647	84892	POMGNT2	POMGNT2	protein_coding	protein O-linked mannose N-acetylglucosaminyltransferase 2 (beta 1,4-) [Source:HGNC Symbol;Acc:HGNC:25902]	3	-1	43079232	43106079	-0.222025867031463	1.83674344491353	-2.365697325284466	0.018277981044081165	0.754015329720061	-2.3599381728833673	FALSE
ENSG00000276644	1602	DACH1	DACH1	protein_coding	dachshund family transcription factor 1 [Source:HGNC Symbol;Acc:HGNC:2663]	13	-1	71437966	71867204	-0.32621740363838025	4.795849902760151	-2.364402669002775	0.018384593383886993	0.7552539773053234	-2.3577798265521763	FALSE
ENSG00000101558	9218	VAPA	VAPA	protein_coding	VAMP associated protein A [Source:HGNC Symbol;Acc:HGNC:12648]	18	1	9914002	9960021	-0.18321962752042786	7.431885590203674	-2.362900787322255	0.018405389944001822	0.7552539773053234	-2.35736008173123	FALSE
ENSG00000127948	5447	POR	POR	protein_coding	cytochrome p450 oxidoreductase [Source:HGNC Symbol;Acc:HGNC:9208]	7	1	75899200	75986855	-0.2096760586231925	5.462693085974339	-2.3601074031893807	0.01854910551070554	0.7591429434737562	-2.3544707094309656	FALSE
ENSG00000181038	124512	METTL23	METTL23	protein_coding	methyltransferase like 23 [Source:HGNC Symbol;Acc:HGNC:26988]	17	1	76726830	76733936	0.15693315246973594	2.6372072508131454	2.3575489887069474	0.018656671411221723	0.7597356151994993	2.352320909450557	FALSE
ENSG00000231889	NA	TRAF3IP2-AS1	TRAF3IP2-AS1	lncRNA	TRAF3IP2 antisense RNA 1 [Source:HGNC Symbol;Acc:HGNC:40005]	6	1	111483511	111598302	-0.13387754100514826	5.020217469404989	-2.3542968229833936	0.01884095540136951	0.7597356151994993	-2.348662905438178	FALSE
ENSG00000076604	9618	TRAF4	TRAF4	protein_coding	TNF receptor associated factor 4 [Source:HGNC Symbol;Acc:HGNC:12034]	17	1	28744005	28750956	0.24565880075880298	1.9614610029561728	2.353241178401039	0.018872452609958252	0.7597356151994993	2.3480408255962923	FALSE
ENSG00000147231	55086	RADX	RADX	protein_coding	RPA1 related single stranded DNA binding protein, X-linked [Source:HGNC Symbol;Acc:HGNC:25486]	X	1	106611930	106679439	0.28501311834440757	1.8326839511162403	2.353777502130161	0.018896943204005753	0.7597356151994993	2.3475577557797775	FALSE
ENSG00000105639	3718	JAK3	JAK3	protein_coding	Janus kinase 3 [Source:HGNC Symbol;Acc:HGNC:6193]	19	-1	17824780	17848071	-0.18508757107149165	8.123784378971026	-2.3509169248361195	0.01899757541048026	0.7597356151994993	-2.3455785438912837	FALSE
ENSG00000225205	NA	AC078883.1	AC078883.1	lncRNA	novel transcript	2	-1	172480840	172556596	-0.1462098388511608	4.319858156544898	-2.350014972998266	0.019077532069037506	0.7597356151994993	-2.344012498860601	FALSE
ENSG00000141562	26502	NARF	NARF	protein_coding	nuclear prelamin A recognition factor [Source:HGNC Symbol;Acc:HGNC:29916]	17	1	82458180	82490537	-0.18040127647720094	6.40861418998049	-2.3476633303678653	0.019180331171361666	0.7597356151994993	-2.342007467237665	FALSE
ENSG00000149743	83707	TRPT1	TRPT1	protein_coding	tRNA phosphotransferase 1 [Source:HGNC Symbol;Acc:HGNC:20316]	11	-1	64223799	64226254	0.14915397680860165	2.32622731311031	2.346138657188336	0.019228061775006036	0.7597356151994993	2.3410797034595707	FALSE
ENSG00000254777	NA	AC022182.1	AC022182.1	lncRNA	novel transcript	8	1	60910053	60966557	-0.19558201299392008	3.594508404625902	-2.346653605530533	0.019231710502094837	0.7597356151994993	-2.341008864162856	FALSE
ENSG00000167536	147015	DHRS13	DHRS13	protein_coding	dehydrogenase/reductase 13 [Source:HGNC Symbol;Acc:HGNC:28326]	17	-1	28897781	28903079	-0.2864150046420786	5.018956075550499	-2.346303164769933	0.01925055443860732	0.7597356151994993	-2.340643199835043	FALSE
ENSG00000075420	64778	FNDC3B	FNDC3B	protein_coding	fibronectin type III domain containing 3B [Source:HGNC Symbol;Acc:HGNC:24670]	3	1	172039578	172401669	-0.2140807224797996	8.674349759974376	-2.345765284132361	0.01927243602362448	0.7597356151994993	-2.3402189826377735	FALSE
ENSG00000183785	51807	TUBA8	TUBA8	protein_coding	tubulin alpha 8 [Source:HGNC Symbol;Acc:HGNC:12410]	22	1	18110331	18146554	0.30587537029026257	-0.1887078855365405	2.3443816066252574	0.01930898172348633	0.7597356151994993	2.3395114106619364	FALSE
ENSG00000240040	NA	AC244205.1	AC244205.1	lncRNA	novel transcript	2	-1	88811186	88861563	-0.3639589358578208	3.251988692056183	-2.3456368911797987	0.019322269889724672	0.7597356151994993	-2.339254424705096	FALSE
ENSG00000139899	643866	CBLN3	CBLN3	protein_coding	cerebellin 3 precursor [Source:HGNC Symbol;Acc:HGNC:20146]	14	-1	24426545	24430954	0.3663085078907993	0.8034283505269241	2.3450632343661266	0.019374656252239376	0.7597356151994993	2.3382428029688973	FALSE
ENSG00000171954	126410	CYP4F22	CYP4F22	protein_coding	cytochrome P450 family 4 subfamily F member 22 [Source:HGNC Symbol;Acc:HGNC:26820]	19	1	15508525	15552317	0.4736837647726637	0.3233816396323678	2.3437940226724026	0.019376772754764755	0.7597356151994993	2.3382019819015487	FALSE
ENSG00000083168	7994	KAT6A	KAT6A	protein_coding	lysine acetyltransferase 6A [Source:HGNC Symbol;Acc:HGNC:13013]	8	-1	41929479	42051994	-0.13771663848874205	8.675471576978884	-2.3426394965372648	0.01943274529348489	0.7597356151994993	-2.337123848729896	FALSE
ENSG00000241852	541565	C8orf58	C8orf58	protein_coding	chromosome 8 open reading frame 58 [Source:HGNC Symbol;Acc:HGNC:32233]	8	1	22599599	22604150	0.1873944232137028	1.537572672680814	2.341899844800598	0.01944986946552623	0.7597356151994993	2.3367945479641072	FALSE
ENSG00000109320	4790	NFKB1	NFKB1	protein_coding	nuclear factor kappa B subunit 1 [Source:HGNC Symbol;Acc:HGNC:7794]	4	1	102501331	102617302	-0.0988533482579852	7.153141683320629	-2.341758031551253	0.019473645291727203	0.7597356151994993	-2.3363377544946	FALSE
ENSG00000136634	3586	IL10	IL10	protein_coding	interleukin 10 [Source:HGNC Symbol;Acc:HGNC:5962]	1	-1	206767602	206774541	-0.4850430213140909	-0.8023376614629003	-2.3416366769457606	0.019494215385816565	0.7597356151994993	-2.3359429441665838	FALSE
ENSG00000163959	200931	SLC51A	SLC51A	protein_coding	solute carrier family 51 alpha subunit [Source:HGNC Symbol;Acc:HGNC:29955]	3	1	196211487	196243178	-0.4888125883656016	0.938334027397401	-2.341096254367377	0.019558879069605826	0.7603452963625462	-2.3347041931634664	FALSE
ENSG00000139132	121512	FGD4	FGD4	protein_coding	FYVE, RhoGEF and PH domain containing 4 [Source:HGNC Symbol;Acc:HGNC:19125]	12	1	32399529	32646050	-0.24380393438578807	7.175446326146623	-2.3387168664638485	0.019652473373667823	0.7620737862474041	-2.3329175445256376	FALSE
ENSG00000128218	29802	VPREB3	VPREB3	protein_coding	V-set pre-B cell surrogate light chain 3 [Source:HGNC Symbol;Acc:HGNC:12710]	22	-1	23752743	23754425	0.4854286903632996	1.0661796404684745	2.336929753072048	0.01982854103707297	0.7638654830628913	2.3295765824271335	FALSE
ENSG00000188559	57186	RALGAPA2	RALGAPA2	protein_coding	Ral GTPase activating protein catalytic alpha subunit 2 [Source:HGNC Symbol;Acc:HGNC:16207]	20	-1	20389530	20712644	-0.2248243329372741	7.750567472979501	-2.334764876587173	0.019838119422214074	0.7638654830628913	-2.3293955722872726	FALSE
ENSG00000173198	10800	CYSLTR1	CYSLTR1	protein_coding	cysteinyl leukotriene receptor 1 [Source:HGNC Symbol;Acc:HGNC:17451]	X	-1	78271468	78327691	0.15860888921567362	5.621232919824347	2.335034427759405	0.019846418004922	0.7638654830628913	2.32923880924539	FALSE
ENSG00000118276	9331	B4GALT6	B4GALT6	protein_coding	beta-1,4-galactosyltransferase 6 [Source:HGNC Symbol;Acc:HGNC:929]	18	-1	31622247	31685836	0.24871355737837053	1.3709987323637143	2.332410666184298	0.019965975610468745	0.7656457051415644	2.3269866534372876	FALSE
ENSG00000172986	727936	GXYLT2	GXYLT2	protein_coding	glucoside xylosyltransferase 2 [Source:HGNC Symbol;Acc:HGNC:33383]	3	1	72888046	72998138	-0.42633400351692285	-0.6852881338621466	-2.3312286705107526	0.020008610651365222	0.7656457051415644	-2.326186366687484	FALSE
ENSG00000148773	4288	MKI67	MKI67	protein_coding	marker of proliferation Ki-67 [Source:HGNC Symbol;Acc:HGNC:7107]	10	-1	128096659	128126423	-0.38767062518124185	2.9814833164358223	-2.3289266345975617	0.020144452923408867	0.7656457051415644	-2.323646408947789	FALSE
ENSG00000272463	NA	AL357054.4	AL357054.4	lncRNA	novel transcript	6	-1	708592	711405	0.39577067392762344	-0.399125919057664	2.327944189525122	0.020202919795247326	0.7656457051415644	2.322557803082939	FALSE
ENSG00000183779	80139	ZNF703	ZNF703	protein_coding	zinc finger protein 703 [Source:HGNC Symbol;Acc:HGNC:25883]	8	1	37695782	37700019	0.3729696520846497	2.6665988812426002	2.3265760733233076	0.020258898428048937	0.7656457051415644	2.321518099080305	FALSE
ENSG00000111186	81029	WNT5B	WNT5B	protein_coding	Wnt family member 5B [Source:HGNC Symbol;Acc:HGNC:16265]	12	1	1529891	1647212	-0.26733708362752306	0.8970402935006456	-2.326691522305115	0.020267189594960485	0.7656457051415644	-2.3213643185109727	FALSE
ENSG00000244026	NA	FAM86DP	FAM86DP	transcribed_unprocessed_pseudogene	family with sequence similarity 86 member D, pseudogene [Source:HGNC Symbol;Acc:HGNC:32659]	3	-1	75421552	75435110	0.28423878249803636	1.4871054310313643	2.3274009287951087	0.02033879594823578	0.7656457051415644	2.3200384774187586	FALSE
ENSG00000123989	79586	CHPF	CHPF	protein_coding	chondroitin polymerizing factor [Source:HGNC Symbol;Acc:HGNC:24291]	2	-1	219538948	219543809	-0.33427267560212803	0.783182277951929	-2.3247805146270526	0.020348672900838905	0.7656457051415644	-2.3198559185169767	FALSE
ENSG00000159904	NA	ZNF890P	ZNF890P	transcribed_unprocessed_pseudogene	zinc finger protein 890, pseudogene [Source:HGNC Symbol;Acc:HGNC:38691]	7	-1	5121239	5144546	0.7104694859474734	0.0058464414498030385	2.32867832403697	0.020360831931444823	0.7656457051415644	2.319631285353699	FALSE
ENSG00000111206	2305	FOXM1	FOXM1	protein_coding	forkhead box M1 [Source:HGNC Symbol;Acc:HGNC:3818]	12	-1	2857681	2877155	-0.4147307491582216	0.44117793739568667	-2.3242173789115594	0.020386285618172014	0.7656457051415644	-2.3191614174384245	FALSE
ENSG00000085871	4258	MGST2	MGST2	protein_coding	microsomal glutathione S-transferase 2 [Source:HGNC Symbol;Acc:HGNC:7063]	4	1	139665768	139740745	-0.17401321356059807	4.4671922712426095	-2.3255972082519096	0.02044956876937126	0.7657166619246542	-2.317995442127836	FALSE
ENSG00000271605	284021	MILR1	MILR1	protein_coding	mast cell immunoglobulin like receptor 1 [Source:HGNC Symbol;Acc:HGNC:27570]	17	1	64449037	64468643	-0.25522856938446203	4.433111687854923	-2.3235087672585055	0.02052137187414669	0.7657166619246542	-2.3166762939129835	FALSE
ENSG00000239265	NA	CLRN1-AS1	CLRN1-AS1	lncRNA	CLRN1 antisense RNA 1 [Source:HGNC Symbol;Acc:HGNC:30895]	3	1	150852484	151080726	-0.7120747441894109	0.3846303451477694	-2.3245148861272926	0.020536273055293413	0.7657166619246542	-2.3164030377087594	FALSE
ENSG00000120306	84418	CYSTM1	CYSTM1	protein_coding	cysteine rich transmembrane module containing 1 [Source:HGNC Symbol;Acc:HGNC:30239]	5	1	140175156	140282052	-0.32371926944908136	7.2946955045786215	-2.3180574372651512	0.020739124856867318	0.7714258169181509	-2.3127002575924727	FALSE
ENSG00000260401	NA	AP002761.4	AP002761.4	lncRNA	novel transcript, overlapping to P2RY2	11	1	73238975	73242335	0.29500554835549453	2.669371021159717	2.3152420737295114	0.02089100470214545	0.7752162055860721	2.3099485143178446	FALSE
ENSG00000224032	NA	EPB41L4A-AS1	EPB41L4A-AS1	lncRNA	EPB41L4A antisense RNA 1 [Source:HGNC Symbol;Acc:HGNC:30749]	5	1	112160526	112164818	0.1749461234471621	2.52062083814955	2.3142258795372617	0.02094247943083166	0.7752715953499519	2.309019856088808	FALSE
ENSG00000123643	206358	SLC36A1	SLC36A1	protein_coding	solute carrier family 36 member 1 [Source:HGNC Symbol;Acc:HGNC:18761]	5	1	151437046	151492379	-0.2308223948155126	5.362069651687983	-2.312847477609152	0.021042776490901045	0.7768817523172898	-2.3072160910652197	FALSE
ENSG00000211598	NA	IGKV4-1	IGKV4-1	IG_V_gene	immunoglobulin kappa variable 4-1 [Source:HGNC Symbol;Acc:HGNC:5834]	2	1	88885397	88886153	-0.513430483102371	3.7315458941285633	-2.3107190868962664	0.0211605937449915	0.7768817523172898	-2.3051067823113875	FALSE
ENSG00000105072	84167	C19orf44	C19orf44	protein_coding	chromosome 19 open reading frame 44 [Source:HGNC Symbol;Acc:HGNC:26141]	19	1	16496394	16521352	0.18632479300346017	1.5955259862266744	2.309539507502188	0.021191557440934844	0.7768817523172898	2.304554130352882	FALSE
ENSG00000246203	NA	AL353807.3	AL353807.3	unprocessed_pseudogene	novel pseudogene	1	-1	155614726	155660245	0.19250717418916885	4.079843912327466	2.3085684998448737	0.021289143425305964	0.7768817523172898	2.3028169679706862	FALSE
ENSG00000164741	10395	DLC1	DLC1	protein_coding	DLC1 Rho GTPase activating protein [Source:HGNC Symbol;Acc:HGNC:2897]	8	-1	13083361	13604610	-0.35745339585808605	0.17774270363818553	-2.307085717192796	0.021350531149740306	0.7768817523172898	-2.301727733926543	FALSE
ENSG00000198363	444	ASPH	ASPH	protein_coding	aspartate beta-hydroxylase [Source:HGNC Symbol;Acc:HGNC:757]	8	-1	61500556	61714640	-0.3675530127793145	6.125091748445321	-2.306440768546016	0.021384574750030572	0.7768817523172898	-2.3011248559306967	FALSE
ENSG00000115425	55825	PECR	PECR	protein_coding	peroxisomal trans-2-enoyl-CoA reductase [Source:HGNC Symbol;Acc:HGNC:18281]	2	-1	215996329	216082955	-0.22058835775174668	3.2254797240110626	-2.304979731295125	0.02145604922878111	0.7768817523172898	-2.2998618291548563	FALSE
ENSG00000144455	285362	SUMF1	SUMF1	protein_coding	sulfatase modifying factor 1 [Source:HGNC Symbol;Acc:HGNC:20376]	3	-1	3700814	4467273	-0.13325268948628644	6.3964577534582965	-2.305084496123822	0.02152579899861541	0.7768817523172898	-2.2986328067761477	FALSE
ENSG00000230266	NA	XXYLT1-AS2	XXYLT1-AS2	lncRNA	XXYLT1 antisense RNA 2 [Source:HGNC Symbol;Acc:HGNC:41154]	3	1	195147871	195152790	0.4056015773688099	-0.03437253797538994	2.3034173156738116	0.02153548098214715	0.7768817523172898	2.298462480005459	FALSE
ENSG00000169740	7580	ZNF32	ZNF32	protein_coding	zinc finger protein 32 [Source:HGNC Symbol;Acc:HGNC:13095]	10	-1	43643860	43648881	0.18724025041007364	2.833205692651709	2.302701335254799	0.021591029458131898	0.7768817523172898	2.297486550164617	FALSE
ENSG00000118557	83449	PMFBP1	PMFBP1	protein_coding	polyamine modulated factor 1 binding protein 1 [Source:HGNC Symbol;Acc:HGNC:17728]	16	-1	72112157	72176878	-0.2554187485728636	0.5635241789308177	-2.301692372862723	0.02162745456517064	0.7768817523172898	-2.296847784242848	FALSE
ENSG00000147912	26267	FBXO10	FBXO10	protein_coding	F-box protein 10 [Source:HGNC Symbol;Acc:HGNC:13589]	9	-1	37510892	37576380	-0.340894298504803	-0.11019486716002069	-2.301170446004708	0.021653215962433848	0.7768817523172898	-2.296396586729411	FALSE
ENSG00000211964	NA	IGHV3-48	IGHV3-48	IG_V_gene	immunoglobulin heavy variable 3-48 [Source:HGNC Symbol;Acc:HGNC:5606]	14	-1	106537810	106538344	-0.6294661539496842	0.9523168444309608	-2.302472269622285	0.0216654633109487	0.7768817523172898	-2.296182244626456	FALSE
ENSG00000084092	84273	NOA1	NOA1	protein_coding	nitric oxide associated 1 [Source:HGNC Symbol;Acc:HGNC:28473]	4	-1	56963350	56977606	0.1158268131293223	4.306240988744864	2.300181022463123	0.021720249854554532	0.7768817523172898	2.2952247089069853	FALSE
ENSG00000185261	285600	KIAA0825	KIAA0825	protein_coding	KIAA0825 [Source:HGNC Symbol;Acc:HGNC:28532]	5	-1	94152966	94618597	-0.27209398420015685	7.249673100658858	-2.299736217971005	0.021783006758273892	0.7768817523172898	-2.294130450314535	FALSE
ENSG00000197558	23145	SSPO	SSPO	protein_coding	SCO-spondin [Source:HGNC Symbol;Acc:HGNC:21998]	7	1	149776042	149833979	-0.2408019110916373	1.1415164111114353	-2.2972603093493222	0.02189957097744749	0.7768817523172898	-2.2921052422704684	FALSE
ENSG00000198912	339448	C1orf174	C1orf174	protein_coding	chromosome 1 open reading frame 174 [Source:HGNC Symbol;Acc:HGNC:27915]	1	-1	3889125	3900293	0.11835347986183198	4.199550008518188	2.295860545296841	0.02197624384160842	0.7768817523172898	2.2907782217470802	FALSE
ENSG00000105371	3386	ICAM4	ICAM4	protein_coding	intercellular adhesion molecule 4 (Landsteiner-Wiener blood group) [Source:HGNC Symbol;Acc:HGNC:5347]	19	1	10286955	10288522	0.3151143031225847	1.107130519806738	2.29624675956353	0.021989977992276345	0.7768817523172898	2.290540942552523	FALSE
ENSG00000227097	NA	RPS28P7	RPS28P7	processed_pseudogene	ribosomal protein S28 pseudogene 7 [Source:HGNC Symbol;Acc:HGNC:35787]	11	1	82689559	82689768	0.5395206159249248	5.272455745258713	2.2997278589508015	0.02200045077689613	0.7768817523172898	2.29036009524183	FALSE
ENSG00000217083	NA	MTCO2P33	MTCO2P33	processed_pseudogene	MT-CO2 pseudogene 33 [Source:HGNC Symbol;Acc:HGNC:52162]	6	1	24947880	24948344	-0.38709917335864774	1.229317196127275	-2.296404861552653	0.022019006114379215	0.7768817523172898	-2.2900398597024765	FALSE
ENSG00000103005	79650	USB1	USB1	protein_coding	U6 snRNA biogenesis phosphodiesterase 1 [Source:HGNC Symbol;Acc:HGNC:25792]	16	1	57999546	58021618	-0.21771824579972687	6.228993150978138	-2.294594812944453	0.022054020940376493	0.7768817523172898	-2.2894361985824094	FALSE
ENSG00000204767	100131897	INSYN2B	INSYN2B	protein_coding	inhibitory synaptic factor family member 2B [Source:HGNC Symbol;Acc:HGNC:37271]	5	-1	169861303	169980495	-0.30827645330537057	0.9488151352051167	-2.293951284479169	0.022087863630450958	0.7768817523172898	-2.2888535370644165	FALSE
ENSG00000106399	6119	RPA3	RPA3	protein_coding	replication protein A3 [Source:HGNC Symbol;Acc:HGNC:10291]	7	-1	7636518	7718607	0.1682769931282544	2.583720698073135	2.2909026007817084	0.022253443833793643	0.7806916233751354	2.286013926605981	FALSE
ENSG00000114302	5576	PRKAR2A	PRKAR2A	protein_coding	protein kinase cAMP-dependent type II regulatory subunit alpha [Source:HGNC Symbol;Acc:HGNC:9391]	3	-1	48744597	48847874	-0.1000813956992408	6.240038054365867	-2.289760279066497	0.0223320273919647	0.7806916233751354	-2.284672685659922	FALSE
ENSG00000213722	23564	DDAH2	DDAH2	protein_coding	dimethylarginine dimethylaminohydrolase 2 [Source:HGNC Symbol;Acc:HGNC:2716]	6	-1	31727038	31730617	-0.22957984737071335	4.052988893998199	-2.289713401896694	0.022371974060756625	0.7806916233751354	-2.283992460264183	FALSE
ENSG00000260910	NA	LINC00565	LINC00565	lncRNA	long intergenic non-protein coding RNA 565 [Source:HGNC Symbol;Acc:HGNC:43709]	13	-1	113926514	113928844	0.4054842595606827	0.3567940927296877	2.2889409353314814	0.022408738779954075	0.7806916233751354	2.283367350718645	FALSE
ENSG00000110075	55291	PPP6R3	PPP6R3	protein_coding	protein phosphatase 6 regulatory subunit 3 [Source:HGNC Symbol;Acc:HGNC:1173]	11	1	68460731	68615334	-0.07793121544285508	7.817727879636435	-2.2874017028600893	0.02249322010066	0.7806916233751354	-2.2819342885252687	FALSE
ENSG00000108984	5608	MAP2K6	MAP2K6	protein_coding	mitogen-activated protein kinase kinase 6 [Source:HGNC Symbol;Acc:HGNC:6846]	17	1	69414697	69553865	-0.22392620276316322	5.861823928507354	-2.2869030447333674	0.022498172629017186	0.7806916233751354	-2.2818504237285455	FALSE
ENSG00000081791	9812	DELE1	DELE1	protein_coding	DAP3 binding cell death enhancer 1 [Source:HGNC Symbol;Acc:HGNC:28969]	5	1	141923855	141942047	0.0812975307020869	5.35420746921603	2.283872886092489	0.022682881323360726	0.784615901069332	2.278734017032186	FALSE
ENSG00000243646	3588	IL10RB	IL10RB	protein_coding	interleukin 10 receptor subunit beta [Source:HGNC Symbol;Acc:HGNC:5965]	21	1	33266367	33310187	-0.22234100959626923	2.4029671690204717	-2.2825950412122564	0.022781990862176468	0.784615901069332	-2.2770709207238715	FALSE
ENSG00000130348	55278	QRSL1	QRSL1	protein_coding	glutaminyl-tRNA amidotransferase subunit QRSL1 [Source:HGNC Symbol;Acc:HGNC:21020]	6	1	106629578	106668417	0.1591367354140658	3.990579978918505	2.280687059649846	0.022899946898368488	0.784615901069332	2.2750997461415094	FALSE
ENSG00000153066	51061	TXNDC11	TXNDC11	protein_coding	thioredoxin domain containing 11 [Source:HGNC Symbol;Acc:HGNC:28030]	16	-1	11679080	11742878	-0.10584327229955282	5.623943434281313	-2.2784004208625834	0.023004357126480773	0.784615901069332	-2.2733622822039696	FALSE
ENSG00000187554	7100	TLR5	TLR5	protein_coding	toll like receptor 5 [Source:HGNC Symbol;Acc:HGNC:11851]	1	-1	223109404	223143248	-0.3489281229599488	5.875099912747277	-2.2773509509313983	0.023064386289299802	0.784615901069332	-2.272366450883798	FALSE
ENSG00000286215	NA	AL356534.1	AL356534.1	transcribed_processed_pseudogene	vimentin 2, pseudogene	6	-1	126304223	127213609	-0.4406027599493114	-0.711001943731603	-2.2769538749562326	0.023086263288573473	0.784615901069332	-2.2720040901908463	FALSE
ENSG00000261427	NA	AC099518.3	AC099518.3	lncRNA	novel transcript	16	1	19114002	19173578	-0.37202251549766574	-0.3670008345360166	-2.2750129024696086	0.023204782266955305	0.784615901069332	-2.2700461635522284	FALSE
ENSG00000171848	6241	RRM2	RRM2	protein_coding	ribonucleotide reductase regulatory subunit M2 [Source:HGNC Symbol;Acc:HGNC:10452]	2	1	10120698	10211725	-0.36692697793084905	3.2149308370836316	-2.274611932400155	0.023221488901880374	0.784615901069332	-2.269770869552171	FALSE
ENSG00000134717	91408	BTF3L4	BTF3L4	protein_coding	basic transcription factor 3 like 4 [Source:HGNC Symbol;Acc:HGNC:30547]	1	1	52056199	52090716	0.07892417423653164	5.43056133816256	2.273522104521253	0.023301076381373475	0.784615901069332	2.2684617733132377	FALSE
ENSG00000211597	NA	IGKJ1	IGKJ1	IG_J_gene	immunoglobulin kappa joining 1 [Source:HGNC Symbol;Acc:HGNC:5719]	2	-1	88861886	88861923	-0.47045717135765946	-0.7204427682668124	-2.2730378221245564	0.023314119263348084	0.784615901069332	-2.2682476075332607	FALSE
ENSG00000104325	1666	DECR1	DECR1	protein_coding	2,4-dienoyl-CoA reductase 1 [Source:HGNC Symbol;Acc:HGNC:2753]	8	1	90001405	90053633	-0.12454240535634398	6.919187267906165	-2.273747982224016	0.023348380109862416	0.784615901069332	-2.2676855351240777	FALSE
ENSG00000064489	NA	BORCS8-MEF2B	BORCS8-MEF2B	protein_coding	BORCS8-MEF2B readthrough [Source:HGNC Symbol;Acc:HGNC:39979]	19	-1	19145569	19192158	-0.18089510459847213	2.980032213093447	-2.272649312867702	0.023369711970265782	0.784615901069332	-2.2673359330610467	FALSE
ENSG00000158669	137964	GPAT4	GPAT4	protein_coding	glycerol-3-phosphate acyltransferase 4 [Source:HGNC Symbol;Acc:HGNC:20880]	8	1	41577187	41625001	-0.10315397677104521	5.313439632664322	-2.271820311661762	0.0233898233452209	0.784615901069332	-2.2670065867981837	FALSE
ENSG00000134851	55858	TMEM165	TMEM165	protein_coding	transmembrane protein 165 [Source:HGNC Symbol;Acc:HGNC:30760]	4	1	55395957	55453397	-0.16359033950692314	6.782196805588779	-2.271528763729528	0.023420008846461803	0.784615901069332	-2.2665127264907006	FALSE
ENSG00000211745	NA	TRBV4-2	TRBV4-2	TR_V_gene	T cell receptor beta variable 4-2 [Source:HGNC Symbol;Acc:HGNC:12216]	7	1	142345421	142345985	0.4600975389684909	1.9037830494614099	2.2714831426459123	0.023539735559282494	0.784615901069332	2.2645593216790676	FALSE
ENSG00000181031	9501	RPH3AL	RPH3AL	protein_coding	rabphilin 3A like (without C2 domains) [Source:HGNC Symbol;Acc:HGNC:10296]	17	-1	212389	386254	-0.19708037452813265	3.526199939837376	-2.270186609570665	0.023551818740396253	0.784615901069332	-2.2643626574944142	FALSE
ENSG00000185344	23545	ATP6V0A2	ATP6V0A2	protein_coding	ATPase H+ transporting V0 subunit a2 [Source:HGNC Symbol;Acc:HGNC:18481]	12	1	123712353	123761755	0.11217037470257996	4.895198196618454	2.2680910340619485	0.023625004263793783	0.784615901069332	2.263173367754536	FALSE
ENSG00000135365	51317	PHF21A	PHF21A	protein_coding	PHD finger protein 21A [Source:HGNC Symbol;Acc:HGNC:24156]	11	-1	45929323	46121178	-0.2013085485004691	8.570674342568196	-2.2680202248447072	0.023637287044372058	0.784615901069332	-2.262974081747101	FALSE
ENSG00000179627	100128927	ZBTB42	ZBTB42	protein_coding	zinc finger and BTB domain containing 42 [Source:HGNC Symbol;Acc:HGNC:32550]	14	1	104800596	104804712	0.2501587317639622	1.0753328280600796	2.266674492745189	0.02368839366227201	0.784615901069332	2.262145849148465	FALSE
ENSG00000100599	79890	RIN3	RIN3	protein_coding	Ras and Rab interactor 3 [Source:HGNC Symbol;Acc:HGNC:18751]	14	1	92513781	92688994	-0.133980139148143	8.130917702357918	-2.267154799772789	0.02372002570160473	0.784615901069332	-2.2616339975019226	FALSE
ENSG00000160746	55129	ANO10	ANO10	protein_coding	anoctamin 10 [Source:HGNC Symbol;Acc:HGNC:25519]	3	-1	43354859	43691594	-0.1850771588409037	5.734208383979729	-2.267375511512763	0.023728851978950232	0.784615901069332	-2.261491281383793	FALSE
ENSG00000250602	NA	AC093535.1	AC093535.1	lncRNA	novel transcript, antisense to GRAMD3	5	-1	126372477	126509021	-0.3579117712361204	0.636648483044924	-2.265027493899887	0.02386143305405154	0.784615901069332	-2.259353039784541	FALSE
ENSG00000101017	958	CD40	CD40	protein_coding	CD40 molecule [Source:HGNC Symbol;Acc:HGNC:11919]	20	1	46118278	46129863	0.24153850207885919	3.5452692626008107	2.2647199820014605	0.023882251293041338	0.784615901069332	2.2590182239375967	FALSE
ENSG00000177707	25945	NECTIN3	NECTIN3	protein_coding	nectin cell adhesion molecule 3 [Source:HGNC Symbol;Acc:HGNC:17664]	3	1	111070071	111275563	0.32126223125036046	1.1966882080179229	2.2639975956010003	0.02389381776085037	0.784615901069332	2.2588323119762284	FALSE
ENSG00000206560	23243	ANKRD28	ANKRD28	protein_coding	ankyrin repeat domain 28 [Source:HGNC Symbol;Acc:HGNC:29024]	3	-1	15667236	15859771	-0.16272959251653063	5.337003542252304	-2.2639215032349256	0.02390638263004235	0.784615901069332	-2.2586304407860864	FALSE
ENSG00000248477	NA	AC139495.1	AC139495.1	transcribed_unprocessed_pseudogene	NLR family, apoptosis inhibitory protein (NAIP) pseudogene	5	1	69607099	69624049	-0.3751072729827363	1.6171595564530217	-2.2644105128190857	0.023926460009399395	0.784615901069332	-2.258308062134595	FALSE
ENSG00000175701	205251	MTLN	MTLN	protein_coding	mitoregulin [Source:HGNC Symbol;Acc:HGNC:27339]	2	-1	110211529	110245420	0.2863086687509593	0.7105743124205908	2.2616601026585554	0.024000715562248313	0.7853905044009147	2.2571177896965557	FALSE
ENSG00000095739	25805	BAMBI	BAMBI	protein_coding	BMP and activin membrane bound inhibitor [Source:HGNC Symbol;Acc:HGNC:30251]	10	1	28677510	28682932	-0.4729647407891702	-0.6507497943290456	-2.2608010830447265	0.02408983231570435	0.7866471348397689	-2.2556935098678035	FALSE
ENSG00000211890	NA	IGHA2	IGHA2	IG_C_gene	immunoglobulin heavy constant alpha 2 (A2m marker) [Source:HGNC Symbol;Acc:HGNC:5479]	14	-1	105583731	105588395	-0.5731345551745921	5.240111141549793	-2.256578241321527	0.024402505426587257	0.7880982795376421	-2.250732178017283	FALSE
ENSG00000238005	NA	AL391832.2	AL391832.2	lncRNA	novel transcript	1	-1	234957342	234970062	-0.27099889331224647	3.651856651660131	-2.2555978381052753	0.024460422156603694	0.7880982795376421	-2.2498192400956145	FALSE
ENSG00000164048	51385	ZNF589	ZNF589	protein_coding	zinc finger protein 589 [Source:HGNC Symbol;Acc:HGNC:16747]	3	1	48241100	48299253	0.15023656058328339	4.685766745872723	2.253967001971929	0.02454989116489093	0.7880982795376421	2.2484126206597623	FALSE
ENSG00000197892	23303	KIF13B	KIF13B	protein_coding	kinesin family member 13B [Source:HGNC Symbol;Acc:HGNC:14405]	8	-1	29067278	29263124	-0.11566424516501783	5.291845428003354	-2.2531554666002	0.024551294752964622	0.7880982795376421	-2.2483905890526628	FALSE
ENSG00000253755	NA	IGHGP	IGHGP	IG_C_pseudogene	immunoglobulin heavy constant gamma P (non-functional) [Source:HGNC Symbol;Acc:HGNC:5529]	14	-1	105664633	105669843	-0.8183649293637774	2.1195985326479327	-2.253416078169659	0.02457007879846277	0.7880982795376421	-2.248095847762712	FALSE
ENSG00000150054	143098	MPP7	MPP7	protein_coding	membrane palmitoylated protein 7 [Source:HGNC Symbol;Acc:HGNC:26542]	10	-1	28050993	28334486	-0.16453805983697656	6.594110969784329	-2.253414584938225	0.02459329408298392	0.7880982795376421	-2.2477318453345703	FALSE
ENSG00000223865	3115	HLA-DPB1	HLA-DPB1	protein_coding	major histocompatibility complex, class II, DP beta 1 [Source:HGNC Symbol;Acc:HGNC:4940]	6	1	33075990	33089696	0.24728786480721254	7.101831761870213	2.252362924031784	0.024645115532939826	0.7880982795376421	2.2469203872503734	FALSE
ENSG00000169507	151258	SLC38A11	SLC38A11	protein_coding	solute carrier family 38 member 11 [Source:HGNC Symbol;Acc:HGNC:26836]	2	-1	164896186	164955525	0.4587880738084058	1.9902645669401282	2.254718279970054	0.024693979068309217	0.7880982795376421	2.246156599241447	FALSE
ENSG00000162694	2135	EXTL2	EXTL2	protein_coding	exostosin like glycosyltransferase 2 [Source:HGNC Symbol;Acc:HGNC:3516]	1	-1	100872372	100895179	0.2706955682077591	1.1946895691982895	2.250591133509241	0.024713277486965838	0.7880982795376421	2.2458553054427846	FALSE
ENSG00000103260	79006	METRN	METRN	protein_coding	meteorin, glial cell differentiation regulator [Source:HGNC Symbol;Acc:HGNC:14151]	16	1	715118	719655	0.3371038909557809	0.0016886929093805044	2.250237898802956	0.024720111231820056	0.7880982795376421	2.245748663441159	FALSE
ENSG00000122873	55847	CISD1	CISD1	protein_coding	CDGSH iron sulfur domain 1 [Source:HGNC Symbol;Acc:HGNC:30880]	10	1	58269162	58289586	-0.15532290333658327	2.5589122700003526	-2.2505744446738887	0.02474144584445497	0.7880982795376421	-2.2454158966285163	FALSE
ENSG00000145337	100996939	PYURF	PYURF	protein_coding	PIGY upstream reading frame [Source:HGNC Symbol;Acc:HGNC:44317]	4	-1	88520998	88523776	0.13675577252096627	4.189276031559199	2.2502018195347073	0.02475170359313827	0.7880982795376421	2.2452559897740154	FALSE
ENSG00000165671	64324	NSD1	NSD1	protein_coding	nuclear receptor binding SET domain protein 1 [Source:HGNC Symbol;Acc:HGNC:14234]	5	1	177133025	177300215	-0.08207591547498616	7.204846224861272	-2.2493450086253506	0.024795377253604187	0.7880982795376421	-2.2445758079461826	FALSE
ENSG00000183172	91689	SMDT1	SMDT1	protein_coding	single-pass membrane protein with aspartate rich tail 1 [Source:HGNC Symbol;Acc:HGNC:25055]	22	1	42079691	42084284	0.16625295325825107	4.252278535213268	2.2471837899632474	0.025029449313272726	0.7880982795376421	2.240947910525565	FALSE
ENSG00000141027	9611	NCOR1	NCOR1	protein_coding	nuclear receptor corepressor 1 [Source:HGNC Symbol;Acc:HGNC:7672]	17	-1	16029157	16218185	-0.05573513868239033	8.089582268971208	-2.2454540810351142	0.025086010760214758	0.7880982795376421	-2.240075669867454	FALSE
ENSG00000081052	1286	COL4A4	COL4A4	protein_coding	collagen type IV alpha 4 chain [Source:HGNC Symbol;Acc:HGNC:2206]	2	-1	227002711	227164453	-0.38925140369846845	1.2831243774236245	-2.24511586458985	0.02508695181603009	0.7880982795376421	-2.2400611721417114	FALSE
ENSG00000115756	3241	HPCAL1	HPCAL1	protein_coding	hippocalcin like 1 [Source:HGNC Symbol;Acc:HGNC:5145]	2	1	10302889	10427617	-0.12662163078581923	7.068150627666942	-2.2446999417643285	0.025128715584103033	0.7880982795376421	-2.239418241127342	FALSE
ENSG00000163517	79885	HDAC11	HDAC11	protein_coding	histone deacetylase 11 [Source:HGNC Symbol;Acc:HGNC:19086]	3	1	13479724	13506424	0.20911455669129808	1.1466685051952283	2.24375368379112	0.025150999782946642	0.7880982795376421	2.239075566106836	FALSE
ENSG00000111684	10162	LPCAT3	LPCAT3	protein_coding	lysophosphatidylcholine acyltransferase 3 [Source:HGNC Symbol;Acc:HGNC:30244]	12	-1	6976185	7018477	-0.14264189366724	6.257988587951863	-2.2422636921194226	0.025254581821131238	0.7880982795376421	-2.237486176227494	FALSE
ENSG00000169429	3576	CXCL8	CXCL8	protein_coding	C-X-C motif chemokine ligand 8 [Source:HGNC Symbol;Acc:HGNC:6025]	4	1	73740541	73743716	0.4269164675967647	3.166190883708864	2.239897150915178	0.025430527709318144	0.7880982795376421	2.234799301949861	FALSE
ENSG00000173588	51134	CEP83	CEP83	protein_coding	centrosomal protein 83 [Source:HGNC Symbol;Acc:HGNC:17966]	12	-1	94306449	94459988	-0.12289645495586887	3.628310110845117	-2.238594468524507	0.025508566873617213	0.7880982795376421	-2.233612710480511	FALSE
ENSG00000227051	56967	C14orf132	C14orf132	protein_coding	chromosome 14 open reading frame 132 [Source:HGNC Symbol;Acc:HGNC:20346]	14	1	96039324	96093889	0.4602888538420681	0.49043842087106887	2.2394939475746276	0.02557268778127599	0.7880982795376421	2.2326400953598604	FALSE
ENSG00000173040	132884	EVC2	EVC2	protein_coding	EvC ciliary complex subunit 2 [Source:HGNC Symbol;Acc:HGNC:19747]	4	-1	5542772	5709548	-0.31715996988966916	0.5608727525848783	-2.234493226008583	0.025755839444124615	0.7880982795376421	-2.229873540351655	FALSE
ENSG00000188487	387755	INSC	INSC	protein_coding	INSC spindle orientation adaptor protein [Source:HGNC Symbol;Acc:HGNC:33116]	11	1	15112424	15247208	-0.44641969933028514	0.8581702396376274	-2.2353547932447095	0.025806924864626598	0.7880982795376421	-2.229104916655192	FALSE
ENSG00000126821	81537	SGPP1	SGPP1	protein_coding	sphingosine-1-phosphate phosphatase 1 [Source:HGNC Symbol;Acc:HGNC:17720]	14	-1	63684216	63728065	0.1080114141579962	5.233451442041752	2.2340498530955633	0.025823885293268935	0.7880982795376421	2.2288500234825146	FALSE
ENSG00000110080	6484	ST3GAL4	ST3GAL4	protein_coding	ST3 beta-galactoside alpha-2,3-sialyltransferase 4 [Source:HGNC Symbol;Acc:HGNC:10864]	11	1	126355640	126440344	-0.26450836529231037	6.0579781486372175	-2.2329910437421265	0.025872439195646926	0.7880982795376421	-2.228121121106688	FALSE
ENSG00000214595	400954	EML6	EML6	protein_coding	EMAP like 6 [Source:HGNC Symbol;Acc:HGNC:35412]	2	1	54723499	54972025	-0.30250066192425407	1.8487295323285655	-2.2321984849752985	0.02595584576534151	0.7880982795376421	-2.22687175901947	FALSE
ENSG00000239951	NA	IGKV3-20	IGKV3-20	IG_V_gene	immunoglobulin kappa variable 3-20 [Source:HGNC Symbol;Acc:HGNC:5817]	2	-1	89142574	89143160	-0.4976354451261793	3.430428091636835	-2.2313146667224344	0.025994157995104506	0.7880982795376421	-2.2262990362794812	FALSE
ENSG00000142945	11004	KIF2C	KIF2C	protein_coding	kinesin family member 2C [Source:HGNC Symbol;Acc:HGNC:6393]	1	1	44739818	44767767	-0.35853118807700357	0.22415275787305847	-2.230660476854244	0.026000187337292233	0.7880982795376421	-2.2262089711823148	FALSE
ENSG00000255847	NA	AP003717.1	AP003717.1	lncRNA	novel transcript	11	-1	73963657	73970287	0.29062142305817584	1.0193433257732671	2.2307854909150358	0.0260157046068122	0.7880982795376421	2.225977260348077	FALSE
ENSG00000251221	NA	LINC01337	LINC01337	lncRNA	long intergenic non-protein coding RNA 1337 [Source:HGNC Symbol;Acc:HGNC:50546]	5	-1	80608623	80622524	-0.2576739394248473	0.08230296585307922	-2.2298425154271566	0.02605626111259329	0.7880982795376421	-2.2253722161447187	FALSE
ENSG00000093009	8318	CDC45	CDC45	protein_coding	cell division cycle 45 [Source:HGNC Symbol;Acc:HGNC:1739]	22	1	19479457	19520612	-0.44534062740617175	-0.5600684374060202	-2.2295749368269	0.026063569402167294	0.7880982795376421	-2.2252632736528413	FALSE
ENSG00000138744	27163	NAAA	NAAA	protein_coding	N-acylethanolamine acid amidase [Source:HGNC Symbol;Acc:HGNC:736]	4	-1	75913660	75941013	0.18606269524328045	6.4082274500163985	2.2307602172312575	0.026100434319244494	0.7880982795376421	2.224714141559597	FALSE
ENSG00000181523	6448	SGSH	SGSH	protein_coding	N-sulfoglucosamine sulfohydrolase [Source:HGNC Symbol;Acc:HGNC:10818]	17	-1	80206716	80220923	-0.1438723558741124	4.55650095818535	-2.2293298582653605	0.02610793217623832	0.7880982795376421	-2.224602537105598	FALSE
ENSG00000135476	9700	ESPL1	ESPL1	protein_coding	extra spindle pole bodies like 1, separase [Source:HGNC Symbol;Acc:HGNC:16856]	12	1	53268299	53293643	-0.3556428496050088	-0.4075959705947357	-2.228686753670204	0.02612698312142865	0.7880982795376421	-2.224319091280154	FALSE
ENSG00000132326	8864	PER2	PER2	protein_coding	period circadian regulator 2 [Source:HGNC Symbol;Acc:HGNC:8846]	2	-1	238244044	238290102	-0.1273282094830348	3.7207422761273583	-2.228134541654419	0.026184896351669068	0.7880982795376421	-2.22345853603167	FALSE
ENSG00000066654	55623	THUMPD1	THUMPD1	protein_coding	THUMP domain containing 1 [Source:HGNC Symbol;Acc:HGNC:23807]	16	-1	20702816	20742084	0.11983601721662662	5.260864491626307	2.227845965645934	0.02622133148661147	0.7880982795376421	2.222917974826381	FALSE
ENSG00000077044	8527	DGKD	DGKD	protein_coding	diacylglycerol kinase delta [Source:HGNC Symbol;Acc:HGNC:2851]	2	1	233354507	233472104	-0.14231606908282313	7.112594576696122	-2.226937296664252	0.026276135570209715	0.7880982795376421	-2.2221061083883997	FALSE
ENSG00000198804	4512	MT-CO1	MT-CO1	protein_coding	mitochondrially encoded cytochrome c oxidase I [Source:HGNC Symbol;Acc:HGNC:7419]	MT	1	5904	7445	0.13275423786180696	13.529604189552174	2.226094852085255	0.026356803599376227	0.7880982795376421	2.220913752183551	FALSE
ENSG00000160410	92799	SHKBP1	SHKBP1	protein_coding	SH3KBP1 binding protein 1 [Source:HGNC Symbol;Acc:HGNC:19214]	19	1	40576853	40591399	-0.21262765548836882	7.887570375909539	-2.22618614095599	0.026364529675289107	0.7880982795376421	-2.2207997183990575	FALSE
ENSG00000008226	9940	DLEC1	DLEC1	protein_coding	DLEC1 cilia and flagella associated protein [Source:HGNC Symbol;Acc:HGNC:2899]	3	1	38039205	38124025	-0.1818620983880146	2.358611679163628	-2.224806199537378	0.0264023132592586	0.7880982795376421	-2.2202424633788613	FALSE
ENSG00000147408	55790	CSGALNACT1	CSGALNACT1	protein_coding	chondroitin sulfate N-acetylgalactosaminyltransferase 1 [Source:HGNC Symbol;Acc:HGNC:24290]	8	-1	19404161	19758029	-0.24821249404602774	7.319562572167923	-2.2249580063364505	0.026490800171316938	0.7880982795376421	-2.2189400966420294	FALSE
ENSG00000261167	NA	AC107027.3	AC107027.3	lncRNA	novel transcript, overlapping to MRPL3	3	-1	131455126	131458598	0.3220268014154727	0.12449402324719028	2.223172216756053	0.026503507580767232	0.7880982795376421	2.218753375364493	FALSE
ENSG00000160201	7307	U2AF1	U2AF1	protein_coding	U2 small nuclear RNA auxiliary factor 1 [Source:HGNC Symbol;Acc:HGNC:12453]	21	-1	43092956	43107587	-0.541262020154428	1.193215758365357	-2.228207556429863	0.026517395098516267	0.7880982795376421	-2.2185494021321426	FALSE
ENSG00000224650	NA	IGHV3-74	IGHV3-74	IG_V_gene	immunoglobulin heavy variable 3-74 [Source:HGNC Symbol;Acc:HGNC:5624]	14	-1	106810442	106811131	-0.5524614385022093	2.1370826883791416	-2.2230398996309373	0.026534272742394352	0.7880982795376421	-2.21830163554238	FALSE
ENSG00000159714	29800	ZDHHC1	ZDHHC1	protein_coding	zinc finger DHHC-type containing 1 [Source:HGNC Symbol;Acc:HGNC:17916]	16	-1	67394152	67416833	0.3705328598946696	0.3958263732172756	2.2224915937718883	0.026545020750651887	0.7880982795376421	2.2181439239566902	FALSE
ENSG00000130449	57688	ZSWIM6	ZSWIM6	protein_coding	zinc finger SWIM-type containing 6 [Source:HGNC Symbol;Acc:HGNC:29316]	5	1	61332258	61546172	-0.1540153225862113	8.127189265787864	-2.2231243124076716	0.0265614543648835	0.7880982795376421	-2.217902890886079	FALSE
ENSG00000113749	3274	HRH2	HRH2	protein_coding	histamine receptor H2 [Source:HGNC Symbol;Acc:HGNC:5183]	5	1	175658030	175710756	-0.2553871572734465	7.960056105876772	-2.2225429715115266	0.02657310297196743	0.7880982795376421	-2.2177321178844944	FALSE
ENSG00000124193	6431	SRSF6	SRSF6	protein_coding	serine and arginine rich splicing factor 6 [Source:HGNC Symbol;Acc:HGNC:10788]	20	1	43457893	43466046	0.07435024101940169	7.099967766189726	2.220969779780208	0.026675061203518684	0.7887278082168898	2.21624012508337	FALSE
ENSG00000110619	833	CARS	CARS	protein_coding	cysteinyl-tRNA synthetase [Source:HGNC Symbol;Acc:HGNC:1493]	11	-1	3000922	3057613	-0.10114227413329946	6.055601974780283	-2.2206593519442714	0.02669602858061164	0.7887278082168898	-2.2159339123912645	FALSE
ENSG00000255856	NA	AC069503.1	AC069503.1	lncRNA	novel transcript	12	-1	122007434	122020063	0.4424951308652664	-0.9079801992546139	2.2191344942966884	0.02677270799563368	0.7888566415397781	2.2148158333476853	FALSE
ENSG00000164237	134147	CMBL	CMBL	protein_coding	carboxymethylenebutenolidase homolog [Source:HGNC Symbol;Acc:HGNC:25090]	5	-1	10275875	10307902	-0.5677341683856179	0.19473851642330578	-2.2210309251782574	0.026802104963668562	0.7888566415397781	-2.214387923043794	FALSE
ENSG00000152377	6695	SPOCK1	SPOCK1	protein_coding	SPARC (osteonectin), cwcv and kazal like domains proteoglycan 1 [Source:HGNC Symbol;Acc:HGNC:11251]	5	-1	136975298	137598379	-0.21359879125588854	2.594310449905526	-2.216912540431927	0.026992268405232497	0.7905115063589505	-2.211629600697613	FALSE
ENSG00000087157	9489	PGS1	PGS1	protein_coding	phosphatidylglycerophosphate synthase 1 [Source:HGNC Symbol;Acc:HGNC:30029]	17	1	78378649	78425114	-0.2389576075286639	7.117447964249986	-2.2160132872074287	0.027004539507147835	0.7905115063589505	-2.2114521851037345	FALSE
ENSG00000173744	3267	AGFG1	AGFG1	protein_coding	ArfGAP with FG repeats 1 [Source:HGNC Symbol;Acc:HGNC:5175]	2	1	227472152	227561214	-0.22740447260468333	7.095668437027047	-2.2151594778508414	0.027060077659948115	0.7905115063589505	-2.2106500837065384	FALSE
ENSG00000171320	157570	ESCO2	ESCO2	protein_coding	establishment of sister chromatid cohesion N-acetyltransferase 2 [Source:HGNC Symbol;Acc:HGNC:27230]	8	1	27771949	27812640	-0.36541064677391516	-0.23203799799890726	-2.213370264698619	0.027172158138251936	0.7905115063589505	-2.2090356962180375	FALSE
ENSG00000123810	80776	B9D2	B9D2	protein_coding	B9 domain containing 2 [Source:HGNC Symbol;Acc:HGNC:28636]	19	-1	41354417	41364165	-0.16083797334612449	3.3089197865164333	-2.213960461971786	0.02717488768135909	0.7905115063589505	-2.208996452099159	FALSE
ENSG00000054793	10079	ATP9A	ATP9A	protein_coding	ATPase phospholipid transporting 9A (putative) [Source:HGNC Symbol;Acc:HGNC:13540]	20	-1	51596514	51768390	-0.38557188497839956	3.746707924289614	-2.2133244672591705	0.02725357081671404	0.7905115063589505	-2.207866641894074	FALSE
ENSG00000162654	115361	GBP4	GBP4	protein_coding	guanylate binding protein 4 [Source:HGNC Symbol;Acc:HGNC:20480]	1	-1	89181144	89198942	0.34505834709570227	6.498278320961339	2.211739263465689	0.027324670428594336	0.7905115063589505	2.2068481417359935	FALSE
ENSG00000105404	10567	RABAC1	RABAC1	protein_coding	Rab acceptor 1 [Source:HGNC Symbol;Acc:HGNC:9794]	19	-1	41956681	41959321	-0.34409214360977747	-0.5808285826288828	-2.2107698442967982	0.027352616554359284	0.7905115063589505	-2.2064484401459596	FALSE
ENSG00000166446	124359	CDYL2	CDYL2	protein_coding	chromodomain Y like 2 [Source:HGNC Symbol;Acc:HGNC:23030]	16	-1	80597907	80804598	-0.1365825976688071	4.105448519295138	-2.2110366483868154	0.027357018681980885	0.7905115063589505	-2.206385510506964	FALSE
ENSG00000280832	NA	GSEC	GSEC	lncRNA	G-quadruplex forming sequence containing lncRNA [Source:HGNC Symbol;Acc:HGNC:48645]	11	-1	126340889	126355587	-0.31877869091834565	3.8228773462543586	-2.2106989905397767	0.027409392675937345	0.7905115063589505	-2.2056374792310383	FALSE
ENSG00000241351	NA	IGKV3-11	IGKV3-11	IG_V_gene	immunoglobulin kappa variable 3-11 [Source:HGNC Symbol;Acc:HGNC:5815]	2	-1	89027171	89027731	-0.4592738055003829	2.9524545032682066	-2.2100098893669538	0.027455760050322516	0.7905115063589505	-2.204976265880578	FALSE
ENSG00000124214	6780	STAU1	STAU1	protein_coding	staufen double-stranded RNA binding protein 1 [Source:HGNC Symbol;Acc:HGNC:11370]	20	-1	49113339	49188367	-0.09920263225653336	6.408695015039166	-2.2095064906663646	0.027469905352812476	0.7905115063589505	-2.204774741185799	FALSE
ENSG00000070269	54916	TMEM260	TMEM260	protein_coding	transmembrane protein 260 [Source:HGNC Symbol;Acc:HGNC:20185]	14	1	56488354	56650606	-0.1720732221379091	5.678969876278843	-2.207793041844979	0.027573624024470007	0.7913478401412076	-2.203299814861334	FALSE
ENSG00000275649	NA	AL445584.2	AL445584.2	lncRNA	novel transcript	9	1	42231811	42354454	-0.7874657292652922	3.2763128666811525	-2.2118325899528766	0.02760963807179548	0.7913478401412076	-2.2027887980519933	FALSE
ENSG00000100731	22990	PCNX1	PCNX1	protein_coding	pecanex 1 [Source:HGNC Symbol;Acc:HGNC:19740]	14	1	70907405	71115382	-0.19636442413459676	8.300760207350528	-2.206608785089891	0.027669914062377038	0.7913478401412076	-2.2019348043273146	FALSE
ENSG00000231043	NA	AC007238.1	AC007238.1	processed_pseudogene	IK cytokine, down-regulator of HLA II (IK) pseudogene	2	-1	58460292	58462032	-0.22241635004747784	0.9164706486447103	-2.2054136721826123	0.027722143971597685	0.7913478401412076	-2.2011961043938415	FALSE
ENSG00000162913	NA	OBSCN-AS1	OBSCN-AS1	lncRNA	OBSCN antisense RNA 1 [Source:HGNC Symbol;Acc:HGNC:32047]	1	-1	228203503	228213664	0.34898257997223503	0.16209623232670725	2.204516115785966	0.027802434721155546	0.7913478401412076	2.2000628705498477	FALSE
ENSG00000188822	1269	CNR2	CNR2	protein_coding	cannabinoid receptor 2 [Source:HGNC Symbol;Acc:HGNC:2160]	1	-1	23870515	23913362	0.25408415682822305	5.1180849792375005	2.205450808624845	0.027805078516985247	0.7913478401412076	2.2000256036930543	FALSE
ENSG00000160124	131076	CCDC58	CCDC58	protein_coding	coiled-coil domain containing 58 [Source:HGNC Symbol;Acc:HGNC:31136]	3	-1	122359591	122383231	0.18205532853139506	2.2865520929233036	2.2030332158386603	0.027914322744226158	0.7930019415488864	2.19848836564509	FALSE
ENSG00000255639	NA	AC005833.1	AC005833.1	protein_coding	novel protein	12	1	4649101	4774184	0.22045990429018358	1.443951579217035	2.2005370637261774	0.028065275090863623	0.7958326909220944	2.196372741062409	FALSE
ENSG00000173914	83759	RBM4B	RBM4B	protein_coding	RNA binding motif protein 4B [Source:HGNC Symbol;Acc:HGNC:28842]	11	-1	66664998	66677887	0.10798445877702623	3.7674549125554893	2.199640242710166	0.0281325580818049	0.7962848693556128	2.1954329164282647	FALSE
ENSG00000211949	NA	IGHV3-23	IGHV3-23	IG_V_gene	immunoglobulin heavy variable 3-23 [Source:HGNC Symbol;Acc:HGNC:5588]	14	-1	106268606	106269140	-0.4932024898957472	3.822242049052545	-2.1994475277671883	0.028212548202283885	0.7970944174237256	-2.1943181127998983	FALSE
ENSG00000063978	6047	RNF4	RNF4	protein_coding	ring finger protein 4 [Source:HGNC Symbol;Acc:HGNC:10067]	4	1	2462220	2625320	0.06377569869254263	6.582302011213215	2.1972361429452416	0.028325232953316962	0.7988230697070898	2.192752263905301	FALSE
ENSG00000260101	NA	AC008074.2	AC008074.2	lncRNA	novel transcript	2	-1	64522187	64524093	-0.254845907526595	0.8348497302912723	-2.195297620778575	0.028458710065658678	0.8010532184830713	-2.190904416699186	FALSE
ENSG00000115942	4999	ORC2	ORC2	protein_coding	origin recognition complex subunit 2 [Source:HGNC Symbol;Acc:HGNC:8488]	2	-1	200908977	200963680	-0.09642242614945484	5.796646392014735	-2.192426130562205	0.02866765727057015	0.8010532184830713	-2.188026703083047	FALSE
ENSG00000170525	5209	PFKFB3	PFKFB3	protein_coding	6-phosphofructo-2-kinase/fructose-2,6-biphosphatase 3 [Source:HGNC Symbol;Acc:HGNC:8874]	10	1	6144934	6254644	-0.27506373529124506	7.382314221297244	-2.1920824610769416	0.028702907416432277	0.8010532184830713	-2.18754300434736	FALSE
ENSG00000270792	NA	AL050403.2	AL050403.2	lncRNA	novel transcript, antisense to JAG1	20	1	10672695	10994924	-0.2707566268692565	0.9381360125564446	-2.1919158677508523	0.028737785854351806	0.8010532184830713	-2.1870649093604873	FALSE
ENSG00000138463	84925	SLC49A4	SLC49A4	protein_coding	solute carrier family 49 member 4 [Source:HGNC Symbol;Acc:HGNC:16628]	3	1	122795069	122881139	-0.20349657648048503	6.207860871646251	-2.1917078623667345	0.028780459667828464	0.8010532184830713	-2.1864806386936624	FALSE
ENSG00000008513	6482	ST3GAL1	ST3GAL1	protein_coding	ST3 beta-galactoside alpha-2,3-sialyltransferase 1 [Source:HGNC Symbol;Acc:HGNC:10862]	8	-1	133454848	133571940	-0.08930634193070208	7.587208322767812	-2.1899816639592213	0.02888588692216223	0.8010532184830713	-2.1850403675093206	FALSE
ENSG00000168612	90204	ZSWIM1	ZSWIM1	protein_coding	zinc finger SWIM-type containing 1 [Source:HGNC Symbol;Acc:HGNC:16155]	20	1	45881227	45885266	0.11871119613493475	3.2342856048352595	2.1892329408048874	0.028891338258188338	0.8010532184830713	2.1849660184106963	FALSE
ENSG00000196684	84941	HSH2D	HSH2D	protein_coding	hematopoietic SH2 domain containing [Source:HGNC Symbol;Acc:HGNC:24920]	19	1	16134028	16158575	0.21490059537247674	7.780522650322008	2.1893326680933938	0.02891815344373478	0.8010532184830713	2.184600470045819	FALSE
ENSG00000029153	56938	ARNTL2	ARNTL2	protein_coding	aryl hydrocarbon receptor nuclear translocator like 2 [Source:HGNC Symbol;Acc:HGNC:18984]	12	1	27332854	27425289	-0.2777177233497832	0.6993299120598977	-2.188593342995073	0.028951001763302373	0.8010532184830713	-2.1841530746080324	FALSE
ENSG00000266970	NA	AC061992.2	AC061992.2	lncRNA	novel transcript	17	1	78360453	78373911	-0.39424789890490863	0.022782790818961455	-2.1889341444141084	0.028979620335522954	0.8010532184830713	-2.183763644553178	FALSE
ENSG00000176714	79635	CCDC121	CCDC121	protein_coding	coiled-coil domain containing 121 [Source:HGNC Symbol;Acc:HGNC:25833]	2	-1	27625639	27629012	0.2082604826988178	0.8846677864194159	2.187424119382246	0.029014512244210932	0.8010532184830713	2.1832892970409508	FALSE
ENSG00000151012	23657	SLC7A11	SLC7A11	protein_coding	solute carrier family 7 member 11 [Source:HGNC Symbol;Acc:HGNC:11059]	4	-1	138164097	138242349	-0.26456006755754147	1.0862604101206965	-2.1884073818729775	0.02902404156969158	0.8010532184830713	-2.183159833405063	FALSE
ENSG00000152382	117143	TADA1	TADA1	protein_coding	transcriptional adaptor 1 [Source:HGNC Symbol;Acc:HGNC:30631]	1	-1	166856510	166876264	0.14318530008009311	3.0248139838186345	2.186248134746191	0.029121565740804392	0.8023172401520727	2.18183698709482	FALSE
ENSG00000249572	NA	AC034231.1	AC034231.1	lncRNA	novel transcript	5	-1	33424025	33440619	0.39202085269676695	0.19787727961090207	2.1862417488516073	0.029238808385726043	0.8041190724663061	2.18025171100392	FALSE
ENSG00000141378	51651	PTRH2	PTRH2	protein_coding	peptidyl-tRNA hydrolase 2 [Source:HGNC Symbol;Acc:HGNC:24265]	17	-1	59674636	59707626	-0.09495328036981832	4.384224579249752	-2.1821710783845516	0.029424840806601436	0.8075616949534027	-2.177747495048701	FALSE
ENSG00000229591	NA	AC006017.1	AC006017.1	lncRNA	novel transcript	7	-1	152120001	152121717	-0.2981814568670085	0.15754106344191415	-2.181509007564484	0.029468114199189346	0.8075616949534027	-2.1771669373328812	FALSE
ENSG00000114770	10057	ABCC5	ABCC5	protein_coding	ATP binding cassette subfamily C member 5 [Source:HGNC Symbol;Acc:HGNC:56]	3	-1	183919934	184017939	-0.19434324727794827	5.38586999271165	-2.176259524577268	0.029919188168739782	0.8116623757974615	-2.1711585664634265	FALSE
ENSG00000175544	57010	CABP4	CABP4	protein_coding	calcium binding protein 4 [Source:HGNC Symbol;Acc:HGNC:1386]	11	1	67452406	67460313	0.3587151353138175	0.15406102999605736	2.1744742981772682	0.02997026302090123	0.8116623757974615	2.170483159689081	FALSE
ENSG00000187601	28986	MAGEH1	MAGEH1	protein_coding	MAGE family member H1 [Source:HGNC Symbol;Acc:HGNC:24092]	X	1	55452127	55453566	0.21307884701138669	2.353846140756567	2.1746362474307714	0.029984431943895263	0.8116623757974615	2.1702959671289337	FALSE
ENSG00000211776	NA	TRAV2	TRAV2	TR_V_gene	T cell receptor alpha variable 2 [Source:HGNC Symbol;Acc:HGNC:12116]	14	1	21712321	21712843	0.4404804279561425	-0.9074159951408556	2.172287882045582	0.030168474027957044	0.8116623757974615	2.167871379146291	FALSE
ENSG00000103168	9013	TAF1C	TAF1C	protein_coding	TATA-box binding protein associated factor, RNA polymerase I subunit C [Source:HGNC Symbol;Acc:HGNC:11534]	16	-1	84177847	84187070	0.12087281208173728	4.2620147897425955	2.1716923103425945	0.030217253551526407	0.8116623757974615	2.167230884431441	FALSE
ENSG00000189046	121642	ALKBH2	ALKBH2	protein_coding	alkB homolog 2, alpha-ketoglutarate dependent dioxygenase [Source:HGNC Symbol;Acc:HGNC:32487]	12	-1	109088188	109093631	0.21139722573058317	1.7166083515082684	2.171100900852786	0.03024377807439178	0.8116623757974615	2.1668829796229434	FALSE
ENSG00000152359	134359	POC5	POC5	protein_coding	POC5 centriolar protein [Source:HGNC Symbol;Acc:HGNC:26658]	5	-1	75674124	75717448	0.09934881633877346	4.268114021287227	2.171322882341251	0.030284433935964205	0.8116623757974615	2.1663502318509904	FALSE
ENSG00000254444	NA	AC022762.1	AC022762.1	lncRNA	novel transcript, sense overlapping OR52B2	11	-1	6108135	6185576	-0.32846509210358965	0.821671077661658	-2.170490991443933	0.030342847178486693	0.8116623757974615	-2.1655858689481478	FALSE
ENSG00000100628	51676	ASB2	ASB2	protein_coding	ankyrin repeat and SOCS box containing 2 [Source:HGNC Symbol;Acc:HGNC:16012]	14	-1	93934166	93976739	0.33706348292258026	1.3200537369065772	2.1696321473554545	0.03034451701297815	0.8116623757974615	2.1655640370240734	FALSE
ENSG00000234171	NA	RNASEH1-AS1	RNASEH1-AS1	lncRNA	RNASEH1 antisense RNA 1 [Source:HGNC Symbol;Acc:HGNC:49289]	2	1	3558474	3564842	0.2144404808249868	1.086524407452216	2.1694174565175324	0.03037731519478808	0.8116623757974615	2.1651354327124444	FALSE
ENSG00000123485	55355	HJURP	HJURP	protein_coding	Holliday junction recognition protein [Source:HGNC Symbol;Acc:HGNC:25444]	2	-1	233833416	233854566	-0.3786997056844169	0.1355837715515607	-2.169305840490633	0.030392913069108293	0.8116623757974615	-2.1649317402732797	FALSE
ENSG00000123178	57213	SPRYD7	SPRYD7	protein_coding	SPRY domain containing 7 [Source:HGNC Symbol;Acc:HGNC:14297]	13	-1	49912702	49936490	0.14587048528585078	2.1657758591098486	2.168680581365395	0.030415431117415896	0.8116623757974615	2.164637835720795	FALSE
ENSG00000121964	79712	GTDC1	GTDC1	protein_coding	glycosyltransferase like domain containing 1 [Source:HGNC Symbol;Acc:HGNC:20887]	2	-1	143938068	144332568	-0.17412635952246625	6.339775624878503	-2.1686983074878547	0.030446596552322295	0.8116623757974615	-2.164231374091415	FALSE
ENSG00000175746	NA	C15orf54	C15orf54	lncRNA	chromosome 15 open reading frame 54 (putative) [Source:HGNC Symbol;Acc:HGNC:33797]	15	1	39250684	39254845	0.43974372730524375	0.9347435458771232	2.1698139633003506	0.030454330343202156	0.8116623757974615	2.1641305648392146	FALSE
ENSG00000171502	255631	COL24A1	COL24A1	protein_coding	collagen type XXIV alpha 1 chain [Source:HGNC Symbol;Acc:HGNC:20821]	1	-1	85729233	86156943	-0.2570474474724369	1.2223956676671253	-2.168546508643078	0.030465313633656798	0.8116623757974615	-2.1639874364438754	FALSE
ENSG00000272750	NA	AL592148.3	AL592148.3	lncRNA	novel transcript, antisense to MIA3	1	-1	222658867	222661512	0.27933985086781926	-0.00954969732556345	2.1672788780308414	0.03053129131521888	0.8116623757974615	2.163128582054444	FALSE
ENSG00000158158	26504	CNNM4	CNNM4	protein_coding	cyclin and CBS domain divalent metal cation transport mediator 4 [Source:HGNC Symbol;Acc:HGNC:105]	2	1	96760902	96811874	0.09229784291221232	4.093595172399935	2.1668078178681163	0.030568980421005656	0.8116623757974615	2.1626386850355415	FALSE
ENSG00000165895	143872	ARHGAP42	ARHGAP42	protein_coding	Rho GTPase activating protein 42 [Source:HGNC Symbol;Acc:HGNC:26545]	11	1	100687288	100993941	-0.26274768155624595	1.2722650135244822	-2.1660447743116684	0.030655493085201675	0.8116623757974615	-2.1615161202679705	FALSE
ENSG00000248099	3640	INSL3	INSL3	protein_coding	insulin like 3 [Source:HGNC Symbol;Acc:HGNC:6086]	19	-1	17816512	17821574	-0.2999835736019718	1.5768818628430843	-2.1667295612024158	0.03066318474382202	0.8116623757974615	-2.1614164471467006	FALSE
ENSG00000268750	NA	AC010522.1	AC010522.1	protein_coding	novel protein	19	1	57819719	57858941	-0.27405513395161263	0.7671760031006867	-2.1657649390373837	0.030674453280936403	0.8116623757974615	-2.1612704614529026	FALSE
ENSG00000224870	NA	MRPL20-AS1	MRPL20-AS1	lncRNA	MRPL20 antisense RNA 1 [Source:HGNC Symbol;Acc:HGNC:27125]	1	1	1399520	1402046	0.10703525316316354	3.2474649310561303	2.1649321538350317	0.030716640744833337	0.8116623757974615	2.160724324766176	FALSE
ENSG00000197265	2961	GTF2E2	GTF2E2	protein_coding	general transcription factor IIE subunit 2 [Source:HGNC Symbol;Acc:HGNC:4651]	8	-1	30578318	30658236	-0.08058888028900224	4.514745924596949	-2.1631101929320087	0.030849559104899112	0.8118188941405429	-2.1590078348303257	FALSE
ENSG00000246582	NA	AC100861.1	AC100861.1	lncRNA	novel transcript, antisense to TNFRSF10A	8	1	23224471	23230926	0.20767718469165763	1.465891972952163	2.1632235460671305	0.030861394329388277	0.8118188941405429	2.158855304369193	FALSE
ENSG00000168214	3516	RBPJ	RBPJ	protein_coding	recombination signal binding protein for immunoglobulin kappa J region [Source:HGNC Symbol;Acc:HGNC:5724]	4	1	26163455	26435131	-0.14274660195026634	7.984960624624423	-2.1633354549191894	0.030879578850036768	0.8118188941405429	-2.1586210430328996	FALSE
ENSG00000112592	6908	TBP	TBP	protein_coding	TATA-box binding protein [Source:HGNC Symbol;Acc:HGNC:11588]	6	1	170554302	170572870	0.08029187755945433	4.352934608348394	2.1610457102215546	0.031016317210397337	0.8140340038079071	2.156863300095725	FALSE
ENSG00000090020	6548	SLC9A1	SLC9A1	protein_coding	solute carrier family 9 member A1 [Source:HGNC Symbol;Acc:HGNC:11071]	1	-1	27098809	27166981	-0.1409832810276841	5.861108753383794	-2.1589992998508225	0.031213159733448997	0.8141041634252408	-2.1543445738643405	FALSE
ENSG00000165409	7253	TSHR	TSHR	protein_coding	thyroid stimulating hormone receptor [Source:HGNC Symbol;Acc:HGNC:12373]	14	1	80954989	81146302	-0.34738540305394006	0.7388393996025725	-2.1585806366832236	0.031214049759113738	0.8141041634252408	-2.154333216408729	FALSE
ENSG00000205981	131118	DNAJC19	DNAJC19	protein_coding	DnaJ heat shock protein family (Hsp40) member C19 [Source:HGNC Symbol;Acc:HGNC:30528]	3	-1	180983709	180989774	0.15014876701937974	2.874514766481231	2.1582767661952555	0.031228584801708103	0.8141041634252408	2.1541477766885953	FALSE
ENSG00000129038	4016	LOXL1	LOXL1	protein_coding	lysyl oxidase like 1 [Source:HGNC Symbol;Acc:HGNC:6665]	15	1	73925989	73952137	-0.29462526147763457	0.48366141743468727	-2.1579283852225357	0.03129868197045516	0.8141041634252408	-2.1532545075335445	FALSE
ENSG00000186187	84937	ZNRF1	ZNRF1	protein_coding	zinc and ring finger 1 [Source:HGNC Symbol;Acc:HGNC:18452]	16	1	74999024	75110994	-0.14195781168857557	3.7257486193575895	-2.157728607662879	0.03134164113686582	0.8141041634252408	-2.1527079140232646	FALSE
ENSG00000231563	NA	AL139288.1	AL139288.1	lncRNA	novel transcript	1	1	228407365	228410870	0.30131879550937457	-0.06414573490722003	2.155821436517748	0.03140212552270133	0.8141041634252408	2.1519394259066504	FALSE
ENSG00000269982	NA	AC018809.2	AC018809.2	lncRNA	novel transcript, antisense to TMEM111	3	1	9958717	9962539	0.3729586166954134	-0.5549074233084326	2.155969727262641	0.03141048617325348	0.8141041634252408	2.151833299059407	FALSE
ENSG00000161647	4356	MPP3	MPP3	protein_coding	membrane palmitoylated protein 3 [Source:HGNC Symbol;Acc:HGNC:7221]	17	-1	43800799	43833170	-0.37578986973220296	-0.7412372069345837	-2.155295240121007	0.03145567921319115	0.8141041634252408	-2.151260055351013	FALSE
ENSG00000155903	5922	RASA2	RASA2	protein_coding	RAS p21 protein activator 2 [Source:HGNC Symbol;Acc:HGNC:9872]	3	1	141487027	141615356	-0.11791076530079536	7.7616241034668345	-2.1553198848686157	0.03149136084424889	0.8141041634252408	-2.1508079564383653	FALSE
ENSG00000173141	78988	MRPL57	MRPL57	protein_coding	mitochondrial ribosomal protein L57 [Source:HGNC Symbol;Acc:HGNC:14514]	13	1	21176658	21179084	0.14926508925797988	3.160574922787543	2.1536350119495604	0.03159323484816929	0.8141180147069879	2.149519590445291	FALSE
ENSG00000196460	731220	RFX8	RFX8	protein_coding	RFX family member 8, lacking RFX DNA binding domain [Source:HGNC Symbol;Acc:HGNC:37253]	2	-1	101397359	101475112	-0.33188449100865036	-0.12253243918277865	-2.153423956726797	0.03159709589506344	0.8141180147069879	-2.1494708312136863	FALSE
ENSG00000011201	3730	ANOS1	ANOS1	protein_coding	anosmin 1 [Source:HGNC Symbol;Acc:HGNC:6211]	X	-1	8528874	8732137	-0.5108843101975733	-0.3915793924896097	-2.152366236093047	0.03180689759695554	0.8141180147069879	-2.146829001206117	FALSE
ENSG00000198216	777	CACNA1E	CACNA1E	protein_coding	calcium voltage-gated channel subunit alpha1 E [Source:HGNC Symbol;Acc:HGNC:1392]	1	1	181317690	181808084	-0.3613863246278708	4.9642072548896925	-2.150456523913761	0.03189233896870509	0.8141180147069879	-2.145757400429684	FALSE
ENSG00000211938	NA	IGHV3-7	IGHV3-7	IG_V_gene	immunoglobulin heavy variable 3-7 [Source:HGNC Symbol;Acc:HGNC:5620]	14	-1	106062151	106062683	-0.5549315362218685	2.475008728023172	-2.1499249674735776	0.03190409851673304	0.8141180147069879	-2.145610105597081	FALSE
ENSG00000086289	54749	EPDR1	EPDR1	protein_coding	ependymin related 1 [Source:HGNC Symbol;Acc:HGNC:17572]	7	1	37683843	37951936	-0.25243003851953105	3.9833150498295904	-2.1506081240204837	0.031920813968522754	0.8141180147069879	-2.1454008154118385	FALSE
ENSG00000172301	55352	COPRS	COPRS	protein_coding	coordinator of PRMT5 and differentiation stimulator [Source:HGNC Symbol;Acc:HGNC:28848]	17	-1	31851871	31859291	0.21812010040944874	1.1445147038539085	2.1480315929852893	0.03203865137203488	0.8141180147069879	2.143928061197861	FALSE
ENSG00000132466	26057	ANKRD17	ANKRD17	protein_coding	ankyrin repeat domain 17 [Source:HGNC Symbol;Acc:HGNC:23575]	4	-1	73073376	73258798	-0.0722568797088945	7.229044993763805	-2.1477791076091397	0.032074794891256364	0.8141180147069879	-2.143477263113853	FALSE
ENSG00000235724	NA	AC009299.3	AC009299.3	lncRNA	novel transcript, antisense to TANK	2	-1	161222785	161308389	0.27151051113952485	-0.21252478154354978	2.1465103226654048	0.032145677206825596	0.8141180147069879	2.1425944499799416	FALSE
ENSG00000249087	NA	ZNF436-AS1	ZNF436-AS1	lncRNA	ZNF436 antisense RNA 1 [Source:HGNC Symbol;Acc:HGNC:25122]	1	1	23368997	23371839	0.3119726631693698	-0.43184625302075563	2.1460308466018243	0.032176879952927985	0.8141180147069879	2.142206360013574	FALSE
ENSG00000086200	51194	IPO11	IPO11	protein_coding	importin 11 [Source:HGNC Symbol;Acc:HGNC:20628]	5	1	62403972	62628582	-0.11752465540171197	3.373826817696626	-2.1459956218251723	0.032198228983114294	0.8141180147069879	-2.1419410132544217	FALSE
ENSG00000116133	1718	DHCR24	DHCR24	protein_coding	24-dehydrocholesterol reductase [Source:HGNC Symbol;Acc:HGNC:2859]	1	-1	54849627	54887195	-0.25930219240182995	1.8235677391296754	-2.146134856812647	0.03221441211786438	0.8141180147069879	-2.1417399737694183	FALSE
ENSG00000235587	NA	GAPDHP65	GAPDHP65	processed_pseudogene	glyceraldehyde 3 phosphate dehydrogenase pseudogene 65 [Source:HGNC Symbol;Acc:HGNC:4143]	X	-1	46439709	46440714	-0.2991716396476234	0.18391154789971106	-2.1455413261489333	0.032239746351961335	0.8141180147069879	-2.141425425930546	FALSE
ENSG00000223959	NA	AFG3L1P	AFG3L1P	transcribed_unitary_pseudogene	AFG3 like matrix AAA peptidase subunit 1, pseudogene [Source:HGNC Symbol;Acc:HGNC:314]	16	1	89972586	90002161	0.09914072761372061	4.824813585924197	2.145383529672842	0.03225241471089653	0.8141180147069879	2.141268216021117	FALSE
ENSG00000135424	3679	ITGA7	ITGA7	protein_coding	integrin subunit alpha 7 [Source:HGNC Symbol;Acc:HGNC:6143]	12	-1	55684568	55716043	-0.5322573341447747	-0.06999138321332259	-2.1454072637127424	0.03227919405871946	0.8141180147069879	-2.140936067735052	FALSE
ENSG00000169814	686	BTD	BTD	protein_coding	biotinidase [Source:HGNC Symbol;Acc:HGNC:1122]	3	1	15601341	15722311	0.08850910791865108	3.72099451950211	2.1418700913062163	0.032530055320048844	0.8149450770259309	2.1378360091964708	FALSE
ENSG00000251230	NA	MIR3945HG	MIR3945HG	lncRNA	MIR3945 host gene [Source:HGNC Symbol;Acc:HGNC:52002]	4	-1	184844554	184855751	-0.32286650817470575	2.9466123804165307	-2.141730342955492	0.03262326949137306	0.8149450770259309	-2.1366893169543517	FALSE
ENSG00000168004	117245	PLAAT5	PLAAT5	protein_coding	phospholipase A and acyltransferase 5 [Source:HGNC Symbol;Acc:HGNC:24978]	11	-1	63461404	63491194	0.46653454397909017	0.6966456193996334	2.140345650601614	0.03266364665386416	0.8149450770259309	2.136193480282807	FALSE
ENSG00000229989	NA	MIR181A1HG	MIR181A1HG	lncRNA	MIR181A1 host gene [Source:HGNC Symbol;Acc:HGNC:48659]	1	-1	198777861	198937471	-0.21924631323889	3.5368158867798525	-2.13995827070214	0.032704777473561555	0.8149450770259309	-2.1356889280137343	FALSE
ENSG00000038427	1462	VCAN	VCAN	protein_coding	versican [Source:HGNC Symbol;Acc:HGNC:2464]	5	1	83471618	83582303	-0.25361244143928197	9.572471489678202	-2.139758029387148	0.03272844179028585	0.8149450770259309	-2.1353988837580187	FALSE
ENSG00000111728	6489	ST8SIA1	ST8SIA1	protein_coding	ST8 alpha-N-acetyl-neuraminide alpha-2,8-sialyltransferase 1 [Source:HGNC Symbol;Acc:HGNC:10869]	12	-1	22063773	22437041	0.30426049378734144	3.3727756471639903	2.1399008694896002	0.03276144943942707	0.8149450770259309	2.134994621734157	FALSE
ENSG00000232871	NA	SEC1P	SEC1P	transcribed_unitary_pseudogene	secretory blood group 1, pseudogene [Source:HGNC Symbol;Acc:HGNC:44149]	19	1	48638071	48682245	0.2464174275949007	1.4897466680827742	2.1386273165897545	0.03281709805680746	0.8149450770259309	2.134313852849006	FALSE
ENSG00000204421	80740	LY6G6C	LY6G6C	protein_coding	lymphocyte antigen 6 family member G6C [Source:HGNC Symbol;Acc:HGNC:13936]	6	-1	31718648	31721746	-0.4036079142754821	-0.7542558383387548	-2.1385693576866265	0.03283458736670272	0.8149450770259309	-2.1341001041779344	FALSE
ENSG00000273217	NA	AC008695.1	AC008695.1	protein_coding	novel protein	5	-1	131425891	131796983	-0.25320692420283464	0.40327225858890325	-2.138288187885475	0.03284079267641578	0.8149450770259309	-2.1340242883250746	FALSE
ENSG00000100116	23464	GCAT	GCAT	protein_coding	glycine C-acetyltransferase [Source:HGNC Symbol;Acc:HGNC:4188]	22	1	37807905	37817176	0.44635037046195747	-0.14556893559089323	2.138348710163381	0.03290614951588423	0.8149450770259309	2.1332265090009774	FALSE
ENSG00000167566	57701	NCKAP5L	NCKAP5L	protein_coding	NCK associated protein 5 like [Source:HGNC Symbol;Acc:HGNC:29321]	12	-1	49791146	49828750	-0.1350357435962115	4.416974581851206	-2.1373121126442105	0.03293920963113041	0.8149450770259309	-2.1328234766971814	FALSE
ENSG00000151773	160857	CCDC122	CCDC122	protein_coding	coiled-coil domain containing 122 [Source:HGNC Symbol;Acc:HGNC:26478]	13	-1	43823909	43879740	0.2604531757693107	2.316961846057379	2.1391534082196872	0.032958033798403605	0.8149450770259309	2.132594148002689	FALSE
ENSG00000104695	5516	PPP2CB	PPP2CB	protein_coding	protein phosphatase 2 catalytic subunit beta [Source:HGNC Symbol;Acc:HGNC:9300]	8	-1	30774457	30814314	0.09398985998866927	4.994314751902275	2.135665315562371	0.03312337934630986	0.8149450770259309	2.130584600404319	FALSE
ENSG00000278376	NA	AP004609.3	AP004609.3	lncRNA	novel transcript	11	1	118791254	118793137	0.2160127250439371	0.9268545042031853	2.1345428770503148	0.033125532202931934	0.8149450770259309	2.130558492071432	FALSE
ENSG00000143476	51514	DTL	DTL	protein_coding	denticleless E3 ubiquitin protein ligase homolog [Source:HGNC Symbol;Acc:HGNC:30288]	1	1	212035553	212107400	-0.28332403323536726	1.5055421192798797	-2.1331427565623033	0.033245340468098225	0.8149450770259309	-2.1291078256083993	FALSE
ENSG00000072840	2121	EVC	EVC	protein_coding	EvC ciliary complex subunit 1 [Source:HGNC Symbol;Acc:HGNC:3497]	4	1	5711201	5814305	-0.32379767633184514	0.28369238072399044	-2.133124402435763	0.03324891844568298	0.8149450770259309	-2.1290645714622682	FALSE
ENSG00000154978	81552	VOPP1	VOPP1	protein_coding	VOPP1 WW domain binding protein [Source:HGNC Symbol;Acc:HGNC:34518]	7	-1	55436056	55572988	-0.09444896099415434	7.293855676529575	-2.1330776569679486	0.03330655338363474	0.8149450770259309	-2.128368371351401	FALSE
ENSG00000204899	440145	MZT1	MZT1	protein_coding	mitotic spindle organizing protein 1 [Source:HGNC Symbol;Acc:HGNC:33830]	13	-1	72708367	72727629	0.12968443829502485	2.7661916660925954	2.131763960720607	0.0333503691658274	0.8149450770259309	2.1278397888616243	FALSE
ENSG00000284690	100130520	CD300H	CD300H	polymorphic_pseudogene	CD300H molecule (gene/pseudogene) [Source:HGNC Symbol;Acc:HGNC:52292]	17	-1	74560701	74567343	0.4368391275388446	2.3491453952613255	2.134170435372926	0.0334048781664321	0.8149450770259309	2.1271830348546223	FALSE
ENSG00000162551	249	ALPL	ALPL	protein_coding	alkaline phosphatase, biomineralization associated [Source:HGNC Symbol;Acc:HGNC:438]	1	1	21509397	21578410	-0.3832538730710926	8.523864813494306	-2.131423227708229	0.03340842434637094	0.8149450770259309	-2.1271403403281868	FALSE
ENSG00000268193	NA	AC002985.1	AC002985.1	protein_coding	novel transcript	19	-1	18907013	18934397	0.3241549004164149	-0.4524000752179457	2.1303567529794574	0.03345835228297884	0.8149450770259309	2.1265396400112175	FALSE
ENSG00000228043	NA	AC114763.1	AC114763.1	lncRNA	novel transcript	2	-1	138418284	138501698	-0.20392919628404993	4.637183477704408	-2.131385409231829	0.03346786242444188	0.8149450770259309	-2.1264253071581867	FALSE
ENSG00000168137	55209	SETD5	SETD5	protein_coding	SET domain containing 5 [Source:HGNC Symbol;Acc:HGNC:25566]	3	1	9397615	9479240	-0.06453760245926521	7.3236384786662745	-2.1284694468328076	0.033641846595844675	0.8159712183872492	-2.1243385236176153	FALSE
ENSG00000106070	2887	GRB10	GRB10	protein_coding	growth factor receptor bound protein 10 [Source:HGNC Symbol;Acc:HGNC:4564]	7	-1	50590063	50793462	-0.4534409105038515	4.653399249507291	-2.127812098164359	0.033719034416061736	0.8159712183872492	-2.1234156799230623	FALSE
ENSG00000113643	5917	RARS	RARS	protein_coding	arginyl-tRNA synthetase [Source:HGNC Symbol;Acc:HGNC:9870]	5	1	168486451	168519301	0.08444634033249798	5.31072202050699	2.1270018782086555	0.03375371333056974	0.8159712183872492	2.1230016531257316	FALSE
ENSG00000132613	92154	MTSS2	MTSS2	protein_coding	MTSS I-BAR domain containing 2 [Source:HGNC Symbol;Acc:HGNC:25094]	16	-1	70661204	70686053	-0.2567595544346547	0.764970687141687	-2.1266392700675345	0.03380239285343286	0.8159712183872492	-2.1224210882509595	FALSE
ENSG00000160695	55823	VPS11	VPS11	protein_coding	VPS11 core subunit of CORVET and HOPS complexes [Source:HGNC Symbol;Acc:HGNC:14583]	11	1	119067692	119081978	0.09824995344119447	4.980774618579744	2.12648636080303	0.03380334208615741	0.8159712183872492	2.122409774558602	FALSE
ENSG00000142733	9064	MAP3K6	MAP3K6	protein_coding	mitogen-activated protein kinase kinase kinase 6 [Source:HGNC Symbol;Acc:HGNC:6858]	1	-1	27354067	27366961	-0.1797438046641462	2.2688888502349798	-2.1265882192351264	0.03382563944445885	0.8159712183872492	-2.1221440954434954	FALSE
ENSG00000237883	NA	DGUOK-AS1	DGUOK-AS1	lncRNA	DGUOK antisense RNA 1 [Source:HGNC Symbol;Acc:HGNC:43441]	2	-1	73947322	73981441	-0.23434705976857773	0.8152174390878226	-2.1252398325900588	0.033897444990945456	0.8159785290418584	-2.12128952914752	FALSE
ENSG00000257551	NA	HLX-AS1	HLX-AS1	lncRNA	HLX antisense RNA 1 [Source:HGNC Symbol;Acc:HGNC:42509]	1	-1	220832763	220880140	-0.26211643572771637	1.5837219020108904	-2.1251065950881154	0.033956174134925896	0.8159785290418584	-2.1205917365226377	FALSE
ENSG00000130382	4298	MLLT1	MLLT1	protein_coding	MLLT1 super elongation complex subunit [Source:HGNC Symbol;Acc:HGNC:7134]	19	-1	6210381	6279975	-0.15254460196565223	6.108879402065444	-2.1244364499237776	0.033983761831025756	0.8159785290418584	-2.120264308348296	FALSE
ENSG00000138175	403	ARL3	ARL3	protein_coding	ADP ribosylation factor like GTPase 3 [Source:HGNC Symbol;Acc:HGNC:694]	10	-1	102673731	102714397	-0.10610742002013751	4.477571006539949	-2.122773922295399	0.03413613047159651	0.8168717876124559	-2.1184599836300193	FALSE
ENSG00000100526	1033	CDKN3	CDKN3	protein_coding	cyclin dependent kinase inhibitor 3 [Source:HGNC Symbol;Acc:HGNC:1791]	14	1	54396849	54420218	-0.36602627385918324	-0.5351672585338071	-2.121767543787364	0.0341844867297745	0.8168717876124559	-2.1178887956735615	FALSE
ENSG00000183621	220929	ZNF438	ZNF438	protein_coding	zinc finger protein 438 [Source:HGNC Symbol;Acc:HGNC:21029]	10	-1	30820207	31031937	-0.23693703407730737	6.9006824685234	-2.1217206502437462	0.03420927384196022	0.8168717876124559	-2.117596276003515	FALSE
ENSG00000188649	387707	CC2D2B	CC2D2B	protein_coding	coiled-coil and C2 domain containing 2B [Source:HGNC Symbol;Acc:HGNC:31666]	10	1	95907603	96032684	-0.2361535241873196	3.1192561549794005	-2.1227730263895217	0.03423162026613992	0.8168717876124559	-2.1173327148023464	FALSE
ENSG00000131067	2686	GGT7	GGT7	protein_coding	gamma-glutamyltransferase 7 [Source:HGNC Symbol;Acc:HGNC:4259]	20	-1	34844720	34872856	0.18718751450755855	3.8698534380812655	2.1208412154314	0.03433054130904317	0.8171467230445975	2.1161677700572925	FALSE
ENSG00000125149	80262	C16orf70	C16orf70	protein_coding	chromosome 16 open reading frame 70 [Source:HGNC Symbol;Acc:HGNC:29564]	16	1	67109941	67148544	-0.09889769514252045	4.862448811418092	-2.12027427058818	0.03434850515279979	0.8171467230445975	-2.1159565264696467	FALSE
ENSG00000118007	10274	STAG1	STAG1	protein_coding	stromal antigen 1 [Source:HGNC Symbol;Acc:HGNC:11354]	3	-1	136336236	136752403	-0.10950181143275639	7.72147209973083	-2.1184615336251857	0.03451687564132152	0.8190855423059822	-2.1139811698213884	FALSE
ENSG00000101190	10732	TCFL5	TCFL5	protein_coding	transcription factor like 5 [Source:HGNC Symbol;Acc:HGNC:11646]	20	-1	62841005	62861822	0.10792048994472347	3.8529966181504105	2.118240671148023	0.034535616315396325	0.8190855423059822	2.113761809884194	FALSE
ENSG00000168246	92181	UBTD2	UBTD2	protein_coding	ubiquitin domain containing 2 [Source:HGNC Symbol;Acc:HGNC:24463]	5	-1	172209646	172283764	-0.09930308599496573	3.952645391380079	-2.115372857052468	0.034729845007875966	0.8224345433849833	-2.111494327120168	FALSE
ENSG00000139572	53831	GPR84	GPR84	protein_coding	G protein-coupled receptor 84 [Source:HGNC Symbol;Acc:HGNC:4535]	12	-1	54362445	54364487	-0.5079823104648877	1.1653793111844641	-2.1145893086054817	0.034905686965300046	0.8248905707797469	-2.1094508183102714	FALSE
ENSG00000143390	5993	RFX5	RFX5	protein_coding	regulatory factor X5 [Source:HGNC Symbol;Acc:HGNC:9986]	1	-1	151340640	151347357	0.145592975335064	4.814749670366164	2.1116697274859173	0.035076518848158496	0.8248905707797469	2.1074739335748887	FALSE
ENSG00000143971	54465	ETAA1	ETAA1	protein_coding	ETAA1 activator of ATR kinase [Source:HGNC Symbol;Acc:HGNC:24648]	2	1	67397322	67412089	0.201602744692424	2.9971051015133665	2.1109597744679633	0.035140593876850194	0.8248905707797469	2.106734569722176	FALSE
ENSG00000205609	728689	EIF3CL	EIF3CL	protein_coding	eukaryotic translation initiation factor 3 subunit C like [Source:HGNC Symbol;Acc:HGNC:26347]	16	-1	28379579	28403879	0.30387507102800193	-0.3725060326432746	2.1100448766900426	0.03517369319899804	0.8248905707797469	2.1063530862278284	FALSE
ENSG00000101152	80331	DNAJC5	DNAJC5	protein_coding	DnaJ heat shock protein family (Hsp40) member C5 [Source:HGNC Symbol;Acc:HGNC:16235]	20	1	63895126	63936031	-0.13037015450456035	7.524257790799983	-2.1107522030935146	0.03518132361837848	0.8248905707797469	-2.1062651859251296	FALSE
ENSG00000240225	NA	ZNF542P	ZNF542P	transcribed_unprocessed_pseudogene	zinc finger protein 542, pseudogene [Source:HGNC Symbol;Acc:HGNC:25393]	19	1	56368099	56379828	0.19515366848202076	3.1949244998382382	2.1113062082229814	0.03518795027044974	0.8248905707797469	2.1061888619431914	FALSE
ENSG00000173692	5707	PSMD1	PSMD1	protein_coding	proteasome 26S subunit, non-ATPase 1 [Source:HGNC Symbol;Acc:HGNC:9554]	2	1	231056864	231172827	-0.06483023842780433	5.892616195048224	-2.1078872487396314	0.03537888462083963	0.8248905707797469	-2.1039949833146796	FALSE
ENSG00000180776	253832	ZDHHC20	ZDHHC20	protein_coding	zinc finger DHHC-type containing 20 [Source:HGNC Symbol;Acc:HGNC:20749]	13	-1	21372573	21459370	-0.19011223545407674	7.68416302692217	-2.108090518608725	0.03538488052671599	0.8248905707797469	-2.103926252792991	FALSE
ENSG00000065060	54887	UHRF1BP1	UHRF1BP1	protein_coding	UHRF1 binding protein 1 [Source:HGNC Symbol;Acc:HGNC:21216]	6	1	34792015	34883138	-0.14512232972198813	4.02943050263051	-2.1078847176814426	0.0354213018041875	0.8248905707797469	-2.103508972411154	FALSE
ENSG00000133661	6441	SFTPD	SFTPD	protein_coding	surfactant protein D [Source:HGNC Symbol;Acc:HGNC:10803]	10	-1	79937740	79982614	0.4651750529603287	-1.047341170440307	2.1071032461623425	0.035445258279392246	0.8248905707797469	2.103234701447856	FALSE
ENSG00000260086	NA	AC007611.1	AC007611.1	lncRNA	novel transcript	16	1	48623422	48746318	-0.23357978854748884	2.3229779269483743	-2.1078356485216627	0.03546923340193919	0.8248905707797469	-2.1029603753046864	FALSE
ENSG00000231346	NA	LINC01160	LINC01160	lncRNA	long intergenic non-protein coding RNA 1160 [Source:HGNC Symbol;Acc:HGNC:49525]	1	-1	111599655	111608723	0.31570326586708103	-0.4016518988632361	2.106769047331096	0.03547533178389448	0.8248905707797469	2.102890622149083	FALSE
ENSG00000234424	NA	AL353743.4	AL353743.4	unprocessed_pseudogene	kinesin family member 27 (KIF27) pseudogene	9	1	85753306	85786575	-0.2725461302084997	0.45555020019260944	-2.1047694421820053	0.03568104946884879	0.8248905707797469	-2.1005435997418096	FALSE
ENSG00000233672	NA	RNASEH2B-AS1	RNASEH2B-AS1	lncRNA	RNASEH2B antisense RNA 1 [Source:HGNC Symbol;Acc:HGNC:39967]	13	-1	50862172	50910764	0.2979316914241499	0.989517116103541	2.1050072959246804	0.03572740284661433	0.8248905707797469	2.1000163504561096	FALSE
ENSG00000249309	NA	AC020703.1	AC020703.1	lncRNA	novel transcript	4	1	153720327	153727722	-0.3960672442145903	1.413873072224482	-2.103359927652771	0.03581972021483015	0.8248905707797469	-2.098968016781206	FALSE
ENSG00000205482	NA	SPDYE18	SPDYE18	unprocessed_pseudogene	speedy/RINGO cell cycle regulator family member E18 [Source:HGNC Symbol;Acc:HGNC:51514]	7	-1	77052785	77060512	0.2828580713741573	0.11187928053040079	2.101939735250524	0.03590176123124073	0.8248905707797469	2.098038310865299	FALSE
ENSG00000247315	85364	ZCCHC3	ZCCHC3	protein_coding	zinc finger CCHC-type containing 3 [Source:HGNC Symbol;Acc:HGNC:16230]	20	1	297570	300321	0.09416959208207754	4.161314354516914	2.1017306994096834	0.03591701959423022	0.8248905707797469	2.097865599758233	FALSE
ENSG00000146592	9586	CREB5	CREB5	protein_coding	cAMP responsive element binding protein 5 [Source:HGNC Symbol;Acc:HGNC:16844]	7	1	28299321	28825894	-0.23693526818155064	9.137704069836781	-2.101982778159955	0.035923441632878576	0.8248905707797469	-2.0977929266965916	FALSE
ENSG00000171530	6902	TBCA	TBCA	protein_coding	tubulin folding cofactor A [Source:HGNC Symbol;Acc:HGNC:11579]	5	-1	77691166	77868780	-0.08366974189233822	5.752521543707465	-2.100505852125194	0.036048548409046144	0.8248905707797469	-2.0963793989044253	FALSE
ENSG00000121690	91614	DEPDC7	DEPDC7	protein_coding	DEP domain containing 7 [Source:HGNC Symbol;Acc:HGNC:29899]	11	1	33015876	33033582	0.3515535968774966	-0.6000444740748281	2.099117039774347	0.03613704588811788	0.8248905707797469	2.0953820274621697	FALSE
ENSG00000183723	146223	CMTM4	CMTM4	protein_coding	CKLF like MARVEL transmembrane domain containing 4 [Source:HGNC Symbol;Acc:HGNC:19175]	16	-1	66614750	66696707	-0.17468788086238085	2.7643398408233484	-2.0994413992775764	0.03615091598640698	0.8248905707797469	-2.095225899487775	FALSE
ENSG00000167522	29123	ANKRD11	ANKRD11	protein_coding	ankyrin repeat domain 11 [Source:HGNC Symbol;Acc:HGNC:21316]	16	-1	89267630	89490561	-0.08711421229473792	8.539690760521363	-2.099109844401399	0.036176830428209746	0.8248905707797469	-2.0949343318250397	FALSE
ENSG00000118518	81847	RNF146	RNF146	protein_coding	ring finger protein 146 [Source:HGNC Symbol;Acc:HGNC:21336]	6	1	127266610	127288567	-0.1506159295749825	5.933874731404835	-2.0987597875631168	0.03618850143118881	0.8248905707797469	-2.0948030775880366	FALSE
ENSG00000111837	4117	MAK	MAK	protein_coding	male germ cell associated kinase [Source:HGNC Symbol;Acc:HGNC:6816]	6	-1	10762723	10838555	-0.2833593660490523	5.339906582503325	-2.0994509685663014	0.036197262660913644	0.8248905707797469	-2.0947045709026324	FALSE
ENSG00000188352	54914	FOCAD	FOCAD	protein_coding	focadhesin [Source:HGNC Symbol;Acc:HGNC:23377]	9	1	20658309	20995955	-0.13067301760957406	4.9135576596203405	-2.100029956674581	0.036225785030451256	0.8248905707797469	-2.094384021015773	FALSE
ENSG00000119121	140803	TRPM6	TRPM6	protein_coding	transient receptor potential cation channel subfamily M member 6 [Source:HGNC Symbol;Acc:HGNC:17995]	9	-1	74722495	74888094	-0.23394835660260682	5.473919442512548	-2.098714607021408	0.036245747385792705	0.8248905707797469	-2.094159801168551	FALSE
ENSG00000064655	2139	EYA2	EYA2	protein_coding	EYA transcriptional coactivator and phosphatase 2 [Source:HGNC Symbol;Acc:HGNC:3520]	20	1	46894624	47188844	-0.4344513906612247	-0.9080909489997826	-2.095645095903775	0.03645204852267966	0.8248905707797469	-2.0918487425563304	FALSE
ENSG00000163092	129446	XIRP2	XIRP2	protein_coding	xin actin binding repeat containing 2 [Source:HGNC Symbol;Acc:HGNC:14303]	2	1	166888487	167259753	-0.38037969436339186	-0.7413310256900325	-2.095466426785421	0.036476961642167065	0.8248905707797469	-2.091570411746105	FALSE
ENSG00000084112	54434	SSH1	SSH1	protein_coding	slingshot protein phosphatase 1 [Source:HGNC Symbol;Acc:HGNC:30579]	12	-1	108778191	108857590	-0.16383671365498476	6.2732710366586835	-2.094583143346174	0.03656803877419658	0.8248905707797469	-2.0905542693055037	FALSE
ENSG00000137393	255488	RNF144B	RNF144B	protein_coding	ring finger protein 144B [Source:HGNC Symbol;Acc:HGNC:21578]	6	1	18387350	18468874	-0.2121732177926896	7.295089389590561	-2.094399303568452	0.036590121327031315	0.8248905707797469	-2.090308220337992	FALSE
ENSG00000166963	4130	MAP1A	MAP1A	protein_coding	microtubule associated protein 1A [Source:HGNC Symbol;Acc:HGNC:6835]	15	1	43510958	43531620	-0.2794991640764515	2.6490389996854997	-2.0930694155964593	0.03678722311803015	0.8248905707797469	-2.088117651950015	FALSE
ENSG00000232229	NA	LINC00865	LINC00865	lncRNA	long intergenic non-protein coding RNA 865 [Source:HGNC Symbol;Acc:HGNC:45170]	10	1	89829483	89840861	0.3515658346080914	-0.41460773270882934	2.0912764225098743	0.036835714300600404	0.8248905707797469	2.0875802588152395	FALSE
ENSG00000163625	23001	WDFY3	WDFY3	protein_coding	WD repeat and FYVE domain containing 3 [Source:HGNC Symbol;Acc:HGNC:20751]	4	-1	84669610	84966391	-0.2590007018935321	7.857437535425614	-2.091237222572865	0.0368635260633064	0.8248905707797469	-2.0872723127549215	FALSE
ENSG00000250195	NA	AC109927.1	AC109927.1	lncRNA	novel transcript	4	-1	138819954	139012646	-0.2573349969612604	4.1990012312356235	-2.0921961145366295	0.03687411172618083	0.8248905707797469	-2.0871551548707368	FALSE
ENSG00000102977	65057	ACD	ACD	protein_coding	ACD shelterin complex subunit and telomerase recruitment factor [Source:HGNC Symbol;Acc:HGNC:25070]	16	-1	67657512	67660815	0.13247471289094293	3.969287776663198	2.08988263575533	0.03697677559802111	0.8248905707797469	2.086020395707643	FALSE
ENSG00000174173	54931	TRMT10C	TRMT10C	protein_coding	tRNA methyltransferase 10C, mitochondrial RNase P subunit [Source:HGNC Symbol;Acc:HGNC:26022]	3	1	101561868	101566446	0.12402018715306928	3.953342367169815	2.088513124314148	0.03712122676100109	0.8248905707797469	2.0844282900102757	FALSE
ENSG00000254288	NA	AC087672.2	AC087672.2	lncRNA	novel transcript	8	1	74052340	74099853	-0.28717537261854	3.5256820985684936	-2.088966367901108	0.03712653920498934	0.8248905707797469	-2.0843698381758373	FALSE
ENSG00000171448	57684	ZBTB26	ZBTB26	protein_coding	zinc finger and BTB domain containing 26 [Source:HGNC Symbol;Acc:HGNC:23383]	9	-1	122915566	122931512	0.10660022839138694	3.626031991521157	2.0875705654260126	0.03718708154779757	0.8248905707797469	2.08370420452494	FALSE
ENSG00000111912	135112	NCOA7	NCOA7	protein_coding	nuclear receptor coactivator 7 [Source:HGNC Symbol;Acc:HGNC:21081]	6	1	125781161	125932034	-0.11474634134452177	5.6025534532562125	-2.0873577347606864	0.03721513170932818	0.8248905707797469	-2.083396119324761	FALSE
ENSG00000166527	338339	CLEC4D	CLEC4D	protein_coding	C-type lectin domain family 4 member D [Source:HGNC Symbol;Acc:HGNC:14554]	12	1	8509475	8522366	-0.3617913686881913	4.798714037748639	-2.0876545878830157	0.03723017762010632	0.8248905707797469	-2.0832309460237712	FALSE
ENSG00000213639	5500	PPP1CB	PPP1CB	protein_coding	protein phosphatase 1 catalytic subunit beta [Source:HGNC Symbol;Acc:HGNC:9282]	2	1	28751640	28802940	-0.1223530758897784	6.127537869215596	-2.087438937872454	0.037244122141929896	0.8248905707797469	-2.0830779144492055	FALSE
ENSG00000104312	8767	RIPK2	RIPK2	protein_coding	receptor interacting serine/threonine kinase 2 [Source:HGNC Symbol;Acc:HGNC:10020]	8	1	89757806	89791064	0.12511670401843666	4.705095185802571	2.086849040574579	0.037275579521766064	0.8248905707797469	2.0827328702986483	FALSE
ENSG00000286256	NA	AC084871.3	AC084871.3	lncRNA	novel transcript, antisense to ACSL1	4	1	184826607	184850920	-0.37915199319138543	-0.5256526324382338	-2.0865382803518404	0.0372964967133425	0.8248905707797469	-2.0825035746850897	FALSE
ENSG00000104231	79752	ZFAND1	ZFAND1	protein_coding	zinc finger AN1-type containing 1 [Source:HGNC Symbol;Acc:HGNC:25858]	8	-1	81701334	81732903	0.1219898129096233	4.521663015686585	2.0865308534408684	0.03730753046306001	0.8248905707797469	2.0823826661009353	FALSE
ENSG00000112242	1871	E2F3	E2F3	protein_coding	E2F transcription factor 3 [Source:HGNC Symbol;Acc:HGNC:3115]	6	1	20401879	20493714	-0.18840186190926822	6.722436431608544	-2.0858303311975788	0.03735246755018327	0.8248905707797469	-2.081890556626469	FALSE
ENSG00000153317	50807	ASAP1	ASAP1	protein_coding	ArfGAP with SH3 domain, ankyrin repeat and PH domain 1 [Source:HGNC Symbol;Acc:HGNC:2720]	8	-1	130052104	130443674	-0.16198797123840336	9.037906620823781	-2.0859331653088518	0.037377892763578814	0.8248905707797469	-2.081612346346698	FALSE
ENSG00000100376	55007	FAM118A	FAM118A	protein_coding	family with sequence similarity 118 member A [Source:HGNC Symbol;Acc:HGNC:1313]	22	1	45308968	45341955	0.2985100016803459	5.276980370779786	2.089116999058997	0.03740032183412931	0.8248905707797469	2.0813670544440797	FALSE
ENSG00000241294	NA	IGKV2-24	IGKV2-24	IG_V_gene	immunoglobulin kappa variable 2-24 [Source:HGNC Symbol;Acc:HGNC:5781]	2	-1	89176328	89177160	-0.6265648185609067	0.3370087164326487	-2.0847086060712012	0.037453240593285	0.8248905707797469	-2.080788812782709	FALSE
ENSG00000130590	140700	SAMD10	SAMD10	protein_coding	sterile alpha motif domain containing 10 [Source:HGNC Symbol;Acc:HGNC:16129]	20	-1	63974116	63980008	0.2234085679599973	2.4578184716340115	2.0849527969069697	0.03745359258349914	0.8248905707797469	2.0807849689249367	FALSE
ENSG00000109805	64151	NCAPG	NCAPG	protein_coding	non-SMC condensin I complex subunit G [Source:HGNC Symbol;Acc:HGNC:24304]	4	1	17810979	17844865	-0.364446631526231	0.5846839625925068	-2.0841379382810845	0.03749260862611834	0.8248905707797469	-2.0803590903699125	FALSE
ENSG00000123104	3709	ITPR2	ITPR2	protein_coding	inositol 1,4,5-trisphosphate receptor type 2 [Source:HGNC Symbol;Acc:HGNC:6181]	12	-1	26335352	26833194	-0.11062681595025214	7.259198806176909	-2.083904806318519	0.03757601083155505	0.825554538255312	-2.079449979161595	FALSE
ENSG00000138190	54536	EXOC6	EXOC6	protein_coding	exocyst complex component 6 [Source:HGNC Symbol;Acc:HGNC:23196]	10	1	92826831	93059493	-0.18150782211993644	7.159553469060416	-2.081600236415345	0.03775249882949579	0.827479721833016	-2.077531849304335	FALSE
ENSG00000102908	10725	NFAT5	NFAT5	protein_coding	nuclear factor of activated T cells 5 [Source:HGNC Symbol;Acc:HGNC:7774]	16	1	69565094	69704666	-0.12010356647989617	7.591012055436024	-2.0814891228233323	0.03777033350897913	0.827479721833016	-2.077338440794	FALSE
ENSG00000123080	1031	CDKN2C	CDKN2C	protein_coding	cyclin dependent kinase inhibitor 2C [Source:HGNC Symbol;Acc:HGNC:1789]	1	1	50960745	50974634	-0.21492401703206543	1.8832767854983703	-2.0804780022542593	0.03783973288576536	0.8278308840495155	-2.076586576540837	FALSE
ENSG00000253394	NA	LINC00534	LINC00534	lncRNA	long intergenic non-protein coding RNA 534 [Source:HGNC Symbol;Acc:HGNC:43643]	8	1	90221341	90687863	-0.28499553218994644	1.5008161951505679	-2.079919196992123	0.03798733847771005	0.8298895875038881	-2.07499132822588	FALSE
ENSG00000272009	102724889	AL121944.1	AL121944.1	lncRNA	novel transcript, antisense to ZNF165	6	-1	28078792	28081130	0.32013876428398336	-0.1716102018478431	2.077834526423769	0.03806010035349764	0.8303097279649816	2.074206892894002	FALSE
ENSG00000124608	57505	AARS2	AARS2	protein_coding	alanyl-tRNA synthetase 2, mitochondrial [Source:HGNC Symbol;Acc:HGNC:21022]	6	-1	44298731	44313347	0.1428174225879313	3.0815932240817596	2.075475207769996	0.03829847519578007	0.8304175217394878	2.0716459090291943	FALSE
ENSG00000103723	8120	AP3B2	AP3B2	protein_coding	adaptor related protein complex 3 subunit beta 2 [Source:HGNC Symbol;Acc:HGNC:567]	15	-1	82659281	82709946	-0.5679255985197376	1.4173207216061512	-2.0768131085865056	0.03833031863011814	0.8304175217394878	-2.0713048254141166	FALSE
ENSG00000172590	122704	MRPL52	MRPL52	protein_coding	mitochondrial ribosomal protein L52 [Source:HGNC Symbol;Acc:HGNC:16655]	14	1	22829879	22835037	0.11337493080287242	3.5493266200529754	2.0750095374160873	0.03833933646476267	0.8304175217394878	2.0712082767236795	FALSE
ENSG00000104643	66036	MTMR9	MTMR9	protein_coding	myotubularin related protein 9 [Source:HGNC Symbol;Acc:HGNC:14596]	8	1	11284816	11328146	0.0731150883893017	4.793864757702845	2.075051558203607	0.03834902908944464	0.8304175217394878	2.0711045249739537	FALSE
ENSG00000179165	222659	PXT1	PXT1	protein_coding	peroxisomal testis enriched protein 1 [Source:HGNC Symbol;Acc:HGNC:18312]	6	-1	36390551	36442854	-0.35202260389933043	-0.7725242768840832	-2.0731020438360477	0.03852661376468143	0.8304175217394878	-2.069207558271374	FALSE
ENSG00000276805	NA	AL133216.2	AL133216.2	transcribed_unprocessed_pseudogene	general transcription factor IIi (GTF2I) pseudogene	10	1	38403189	38452153	-0.18616515110941867	2.1030821215411426	-2.0733742451776926	0.038566806323478885	0.8304175217394878	-2.0687792513450787	FALSE
ENSG00000172940	9390	SLC22A13	SLC22A13	protein_coding	solute carrier family 22 member 13 [Source:HGNC Symbol;Acc:HGNC:8494]	3	1	38265812	38278757	-0.34137504484641584	-0.6268060079191298	-2.071913160698308	0.03863628118720232	0.8304175217394878	-2.0680397949834104	FALSE
ENSG00000100473	1690	COCH	COCH	protein_coding	cochlin [Source:HGNC Symbol;Acc:HGNC:2180]	14	1	30874514	30895065	-0.381245034563389	0.5847618635398071	-2.0720991276588183	0.03868105465350183	0.8304175217394878	-2.06756384669967	FALSE
ENSG00000091039	114882	OSBPL8	OSBPL8	protein_coding	oxysterol binding protein like 8 [Source:HGNC Symbol;Acc:HGNC:16396]	12	-1	76351797	76559809	-0.159691146390454	8.892872053194937	-2.071435012653507	0.038755271937509814	0.8304175217394878	-2.066775936589787	FALSE
ENSG00000159596	51249	TMEM69	TMEM69	protein_coding	transmembrane protein 69 [Source:HGNC Symbol;Acc:HGNC:28035]	1	1	45688181	45694436	0.08709372300322338	4.006451938762575	2.069910497077066	0.03880832967301715	0.8304175217394878	2.0662134472765197	FALSE
ENSG00000198586	9874	TLK1	TLK1	protein_coding	tousled like kinase 1 [Source:HGNC Symbol;Acc:HGNC:11841]	2	-1	170990823	171231314	-0.0985563049929219	7.051858825411126	-2.0694797039454906	0.03887806433695351	0.8304175217394878	-2.0654751510483362	FALSE
ENSG00000169330	23251	MINAR1	MINAR1	protein_coding	membrane integral NOTCH2 associated receptor 1 [Source:HGNC Symbol;Acc:HGNC:29172]	15	1	79432516	79472290	0.31284936304477495	0.5669620793481767	2.0694055345015343	0.03888211378710075	0.8304175217394878	2.0654323132000334	FALSE
ENSG00000177410	441951	ZFAS1	ZFAS1	lncRNA	ZNFX1 antisense RNA 1 [Source:HGNC Symbol;Acc:HGNC:33101]	20	1	49278178	49299600	-0.19207836504238784	6.52109534548202	-2.068853677274896	0.038931478665993634	0.8304175217394878	-2.0649104022905775	FALSE
ENSG00000267601	NA	AC022966.1	AC022966.1	lncRNA	novel transcript, antisense to TIMP2	17	1	78855478	78855844	-0.2959937922106286	0.03504432962119893	-2.0680775238139755	0.03899557440297662	0.8304175217394878	-2.0642335873338404	FALSE
ENSG00000168411	55159	RFWD3	RFWD3	protein_coding	ring finger and WD repeat domain 3 [Source:HGNC Symbol;Acc:HGNC:25539]	16	-1	74621399	74666877	0.08277611156651243	4.958746949150452	2.0682855064956773	0.03901911100553816	0.8304175217394878	2.0639852912307166	FALSE
ENSG00000168101	84309	NUDT16L1	NUDT16L1	protein_coding	nudix hydrolase 16 like 1 [Source:HGNC Symbol;Acc:HGNC:28154]	16	1	4693694	4695859	0.12882519827044359	2.810027088336572	2.067525949415574	0.039033770864898426	0.8304175217394878	2.0638307033776413	FALSE
ENSG00000132205	84034	EMILIN2	EMILIN2	protein_coding	elastin microfibril interfacer 2 [Source:HGNC Symbol;Acc:HGNC:19881]	18	1	2847006	2916003	-0.19675232278793242	6.6699594953997465	-2.067885613435606	0.039035002146295995	0.8304175217394878	-2.0638177217908007	FALSE
ENSG00000095066	29911	HOOK2	HOOK2	protein_coding	hook microtubule tethering protein 2 [Source:HGNC Symbol;Acc:HGNC:19885]	19	-1	12763003	12872740	-0.1303357837006356	4.41065727870222	-2.0665894636207884	0.039145271501923505	0.8304175217394878	-2.0626565430058057	FALSE
ENSG00000267270	NA	PARD6G-AS1	PARD6G-AS1	lncRNA	PARD6G antisense RNA 1 [Source:HGNC Symbol;Acc:HGNC:44109]	18	1	80147924	80179839	-0.1928235241020959	1.5206330948564204	-2.06662508370721	0.039147669265557086	0.8304175217394878	-2.062631324506241	FALSE
ENSG00000260851	NA	AC010542.3	AC010542.3	protein_coding	novel protein	16	-1	66469812	66517312	-0.24694520197839953	3.1108675599126006	-2.0673237477399873	0.03917256474154474	0.8304175217394878	-2.062369563608264	FALSE
ENSG00000282988	NA	AL031777.3	AL031777.3	protein_coding	novel protein	6	-1	26195595	26199293	-0.2673929798943142	2.03750848836635	-2.0670547208368686	0.03918932537639772	0.8304175217394878	-2.062193415213366	FALSE
ENSG00000186591	7328	UBE2H	UBE2H	protein_coding	ubiquitin conjugating enzyme E2 H [Source:HGNC Symbol;Acc:HGNC:12484]	7	-1	129830732	129952960	-0.13993564215692356	7.589267266708118	-2.0657403874248135	0.0392593168594271	0.8307657077852303	-2.061458519940319	FALSE
ENSG00000119965	80007	C10orf88	C10orf88	protein_coding	chromosome 10 open reading frame 88 [Source:HGNC Symbol;Acc:HGNC:25822]	10	-1	122930901	122954311	0.14265750710070657	2.941822800063773	2.0632056392395404	0.03945715418522077	0.8317976135479558	2.0593872708437497	FALSE
ENSG00000178607	2081	ERN1	ERN1	protein_coding	endoplasmic reticulum to nucleus signaling 1 [Source:HGNC Symbol;Acc:HGNC:3449]	17	-1	64039142	64130819	-0.17062231159449937	7.196588349608463	-2.0627753603707877	0.039508420037578915	0.8317976135479558	-2.0588519838615875	FALSE
ENSG00000075151	8672	EIF4G3	EIF4G3	protein_coding	eukaryotic translation initiation factor 4 gamma 3 [Source:HGNC Symbol;Acc:HGNC:3298]	1	-1	20806292	21176888	-0.15460306123106804	7.536228858733257	-2.061997050996219	0.03957711826132059	0.8317976135479558	-2.0581356022693336	FALSE
ENSG00000088356	81572	PDRG1	PDRG1	protein_coding	p53 and DNA damage regulated 1 [Source:HGNC Symbol;Acc:HGNC:16119]	20	-1	31944337	31952046	0.12620669517993788	2.4343953426350833	2.061655011253052	0.039577970675193606	0.8317976135479558	2.058126719972401	FALSE
ENSG00000226995	NA	LINC00658	LINC00658	lncRNA	long intergenic non-protein coding RNA 658 [Source:HGNC Symbol;Acc:HGNC:44315]	20	-1	5426892	5471094	-0.36346914776357014	-0.5893548258119915	-2.061720258777623	0.03961918254707823	0.8317976135479558	-2.0576974788578366	FALSE
ENSG00000165029	19	ABCA1	ABCA1	protein_coding	ATP binding cassette subfamily A member 1 [Source:HGNC Symbol;Acc:HGNC:29]	9	-1	104781006	104928155	-0.3086105796425107	6.106748886274498	-2.0613615051240552	0.03968104113360513	0.8317976135479558	-2.057053903207204	FALSE
ENSG00000140280	256586	LYSMD2	LYSMD2	protein_coding	LysM domain containing 2 [Source:HGNC Symbol;Acc:HGNC:28571]	15	-1	51723011	51751585	0.16367468371324545	4.855631331337445	2.0608538886613927	0.03968346554222728	0.8317976135479558	2.057028697046544	FALSE
ENSG00000235016	NA	SEMA3F-AS1	SEMA3F-AS1	lncRNA	SEMA3F antisense RNA 1 [Source:HGNC Symbol;Acc:HGNC:40518]	3	-1	50116022	50156085	-0.27883616773339087	-0.08404316984355095	-2.059396463072816	0.039806333270838094	0.8324084087693224	-2.055752970464095	FALSE
ENSG00000196151	151525	WDSUB1	WDSUB1	protein_coding	WD repeat, sterile alpha motif and U-box domain containing 1 [Source:HGNC Symbol;Acc:HGNC:26697]	2	-1	159235793	159286799	-0.12574857233969183	4.161631760795927	-2.0599546620698894	0.039819936774343194	0.8324084087693224	-2.0556119318248296	FALSE
ENSG00000155016	113612	CYP2U1	CYP2U1	protein_coding	cytochrome P450 family 2 subfamily U member 1 [Source:HGNC Symbol;Acc:HGNC:20582]	4	1	107931549	107953461	0.2176535351881146	1.993942878524489	2.058896806046662	0.03987505435411252	0.8324387188245481	2.0550409009012434	FALSE
ENSG00000107954	9148	NEURL1	NEURL1	protein_coding	neuralized E3 ubiquitin protein ligase 1 [Source:HGNC Symbol;Acc:HGNC:7761]	10	1	103493979	103592552	0.2963039056351394	2.189666501565609	2.056985430525896	0.0400393489705269	0.8347450831745198	2.0533427347119235	FALSE
ENSG00000146833	89122	TRIM4	TRIM4	protein_coding	tripartite motif containing 4 [Source:HGNC Symbol;Acc:HGNC:16275]	7	-1	99876958	99919600	0.0809972733028772	5.7198915558589585	2.0569084715909662	0.040100463043181614	0.8348970231715301	2.0527125614990096	FALSE
ENSG00000137563	8836	GGH	GGH	protein_coding	gamma-glutamyl hydrolase [Source:HGNC Symbol;Acc:HGNC:4248]	8	-1	63015079	63038806	-0.2675307343159574	0.9541395885303384	-2.0551115474522126	0.04024535508429963	0.8349369121691386	-2.0512217668208224	FALSE
ENSG00000236778	NA	INTS6-AS1	INTS6-AS1	lncRNA	INTS6 antisense RNA 1 [Source:HGNC Symbol;Acc:HGNC:42691]	13	1	51452364	51554678	-0.15199031658518614	2.1818725511137225	-2.0542445704057903	0.04032163516071958	0.8349369121691386	-2.050438749022464	FALSE
ENSG00000157350	6483	ST3GAL2	ST3GAL2	protein_coding	ST3 beta-galactoside alpha-2,3-sialyltransferase 2 [Source:HGNC Symbol;Acc:HGNC:10863]	16	-1	70375977	70439237	-0.15144503692234945	7.342321134284421	-2.0542765424598706	0.04034462987435431	0.8349369121691386	-2.05020295385594	FALSE
ENSG00000196396	5770	PTPN1	PTPN1	protein_coding	protein tyrosine phosphatase non-receptor type 1 [Source:HGNC Symbol;Acc:HGNC:9642]	20	1	50510321	50585241	-0.10524414377302449	6.702480453234056	-2.0537830740614123	0.04035373687190818	0.8349369121691386	-2.0501095992872176	FALSE
ENSG00000281162	NA	LINC01127	LINC01127	lncRNA	long intergenic non-protein coding RNA 1127 [Source:HGNC Symbol;Acc:HGNC:49292]	2	1	101962056	101987167	-0.3348821020947774	4.1389020374082195	-2.0537062359103024	0.04043456362612478	0.8349369121691386	-2.0492818373832873	FALSE
ENSG00000132952	10208	USPL1	USPL1	protein_coding	ubiquitin specific peptidase like 1 [Source:HGNC Symbol;Acc:HGNC:20294]	13	1	30617693	30660770	0.11099593671510011	5.111450899812699	2.0527812128730565	0.04046312546537027	0.8349369121691386	2.0489896657133815	FALSE
ENSG00000279608	NA	AL353795.3	AL353795.3	TEC	TEC	9	-1	35038625	35044326	-0.2179986297407075	1.6306258549953165	-2.052665412596906	0.04050114525151176	0.8349369121691386	-2.048601015704423	FALSE
ENSG00000272719	NA	AC006483.2	AC006483.2	lncRNA	novel transcript, antisense to ACTB	7	1	5556731	5557245	-0.3784409764849059	-0.8507730273700655	-2.0518534634066614	0.04054911182947308	0.8349369121691386	-2.048111127556897	FALSE
ENSG00000095380	54187	NANS	NANS	protein_coding	N-acetylneuraminate synthase [Source:HGNC Symbol;Acc:HGNC:19237]	9	1	98056732	98083077	-0.12648277419256626	4.128800335775385	-2.051747123983736	0.040586837197829316	0.8349369121691386	-2.047726179076924	FALSE
ENSG00000173727	NA	AP000769.1	AP000769.1	transcribed_unprocessed_pseudogene	Finkel-Biskis-Reilly murine sarcoma virus (FBR-MuSV) ubiquitously expressed (FAU) pseudogene	11	1	65455258	65466720	-0.21996482653827787	2.8514867294100332	-2.050682928820301	0.040719531150648136	0.8365571492419911	-2.0463745794114163	FALSE
ENSG00000268500	NA	AC018755.2	AC018755.2	protein_coding	novel transcript, sense intronic to AC018755.18	19	-1	51612091	51646889	-0.37597067447544497	-0.38013710194351186	-2.0497115150946046	0.040787914255104064	0.8368440145979008	-2.0456794970165566	FALSE
ENSG00000135298	577	ADGRB3	ADGRB3	protein_coding	adhesion G protein-coupled receptor B3 [Source:HGNC Symbol;Acc:HGNC:945]	6	1	68635282	69389506	-0.49798986338027573	1.8121411089208017	-2.0503650024426543	0.04092444226923936	0.8368440145979008	-2.044294702501801	FALSE
ENSG00000224373	NA	IGHV4-59	IGHV4-59	IG_V_gene	immunoglobulin heavy variable 4-59 [Source:HGNC Symbol;Acc:HGNC:5654]	14	-1	106627249	106627825	-0.4896845787721591	1.6026219064587244	-2.0478236818611744	0.04095223689834736	0.8368440145979008	-2.0440132631720727	FALSE
ENSG00000172985	344558	SH3RF3	SH3RF3	protein_coding	SH3 domain containing ring finger 3 [Source:HGNC Symbol;Acc:HGNC:24699]	2	1	109129205	109504634	-0.2745550430972479	5.265846604291837	-2.0479033686989356	0.041026389151951295	0.8368440145979008	-2.043263212803261	FALSE
ENSG00000112062	1432	MAPK14	MAPK14	protein_coding	mitogen-activated protein kinase 14 [Source:HGNC Symbol;Acc:HGNC:6876]	6	1	36027677	36111236	-0.24898636269010233	8.72676402541642	-2.0457362955957477	0.041153757734964616	0.8368440145979008	-2.0419775556591855	FALSE
ENSG00000259877	NA	AC009113.1	AC009113.1	lncRNA	novel transcript, antisense to ZNF778	16	-1	89215211	89217653	0.1543556377789792	1.7865353987671893	2.045648472269587	0.0411546035736409	0.8368440145979008	2.0419690290463994	FALSE
ENSG00000161082	60680	CELF5	CELF5	protein_coding	CUGBP Elav-like family member 5 [Source:HGNC Symbol;Acc:HGNC:14058]	19	1	3224661	3297076	-0.32918547657454733	-0.5890864298527475	-2.044128951207887	0.04129255960686305	0.8368440145979008	-2.0405803235636766	FALSE
ENSG00000224043	NA	CCNT2-AS1	CCNT2-AS1	lncRNA	CCNT2 antisense RNA 1 [Source:HGNC Symbol;Acc:HGNC:40130]	2	-1	134735464	134918710	0.11451964937260106	2.967588674877171	2.0441960910987884	0.04132342320838525	0.8368440145979008	2.0402701796309133	FALSE
ENSG00000278535	79154	DHRS11	DHRS11	protein_coding	dehydrogenase/reductase 11 [Source:HGNC Symbol;Acc:HGNC:28639]	17	1	36591879	36600804	0.23274313693050105	0.42453808980157975	2.043619331768701	0.04132441304266022	0.8368440145979008	2.040260236174748	FALSE
ENSG00000184678	8349	HIST2H2BE	HIST2H2BE	protein_coding	histone cluster 2 H2B family member e [Source:HGNC Symbol;Acc:HGNC:4760]	1	-1	149884459	149886652	-0.21621511466569654	6.157834631296108	-2.044319575775981	0.04136502446836808	0.8368440145979008	-2.039852444796704	FALSE
ENSG00000141568	3607	FOXK2	FOXK2	protein_coding	forkhead box K2 [Source:HGNC Symbol;Acc:HGNC:6036]	17	1	82519713	82644662	-0.06491223391634371	5.75248700874409	-2.043238890243892	0.04140732264919811	0.8368440145979008	-2.0394280765417365	FALSE
ENSG00000259062	NA	ACTN1-AS1	ACTN1-AS1	lncRNA	ACTN1 antisense RNA 1 [Source:HGNC Symbol;Acc:HGNC:20131]	14	1	68979682	68987463	-0.2622393242315555	0.49252133128956693	-2.043025994341885	0.04142280243798622	0.8368440145979008	-2.039272863017809	FALSE
ENSG00000160883	3101	HK3	HK3	protein_coding	hexokinase 3 [Source:HGNC Symbol;Acc:HGNC:4925]	5	-1	176880869	176899346	-0.26018945402718074	6.154782426609131	-2.0432335509789046	0.04143554614304842	0.8368440145979008	-2.039145120656178	FALSE
ENSG00000197122	6714	SRC	SRC	protein_coding	SRC proto-oncogene, non-receptor tyrosine kinase [Source:HGNC Symbol;Acc:HGNC:11283]	20	1	37344685	37406050	0.1688957450853552	5.0419625843093785	2.0426015664131913	0.041507442500547324	0.8368440145979008	2.038425057297174	FALSE
ENSG00000163481	64320	RNF25	RNF25	protein_coding	ring finger protein 25 [Source:HGNC Symbol;Acc:HGNC:14662]	2	-1	218663892	218672002	0.08779524704683306	3.6180636918538904	2.0408710415458784	0.041610431469829644	0.8368440145979008	2.037395429985845	FALSE
ENSG00000235530	107984969	AC087294.1	AC087294.1	lncRNA	novel transcript, antisense to TMEM11	17	1	21214322	21230035	-0.18598847419622722	2.1374948650312344	-2.03984764675822	0.04176273853974374	0.8368440145979008	-2.035876695099695	FALSE
ENSG00000117000	6018	RLF	RLF	protein_coding	rearranged L-myc fusion [Source:HGNC Symbol;Acc:HGNC:10025]	1	1	40161387	40240921	-0.09276484880447011	6.670646680252996	-2.038728260248429	0.0418577068680391	0.8368440145979008	-2.0349320869331486	FALSE
ENSG00000151948	144423	GLT1D1	GLT1D1	protein_coding	glycosyltransferase 1 domain containing 1 [Source:HGNC Symbol;Acc:HGNC:26483]	12	1	128853427	128984968	-0.21444796110454867	9.084289071686579	-2.0387688424783024	0.04188784835901494	0.8368440145979008	-2.0346326620265263	FALSE
ENSG00000169181	146395	GSG1L	GSG1L	protein_coding	GSG1 like [Source:HGNC Symbol;Acc:HGNC:28283]	16	-1	27787528	28063714	-0.29811358448940206	1.8756617605066344	-2.037821463344538	0.04201213170011874	0.8368440145979008	-2.033399956934338	FALSE
ENSG00000139734	81624	DIAPH3	DIAPH3	protein_coding	diaphanous related formin 3 [Source:HGNC Symbol;Acc:HGNC:15480]	13	-1	59665583	60163928	-0.28759311476623506	0.5435429565158142	-2.036307536973553	0.04207322652064733	0.8368440145979008	-2.0327951186061948	FALSE
ENSG00000211793	NA	TRAV9-2	TRAV9-2	TR_V_gene	T cell receptor alpha variable 9-2 [Source:HGNC Symbol;Acc:HGNC:12154]	14	1	21941128	21941657	0.3254418246642713	1.0513370691056507	2.035814160799324	0.04215286313983141	0.8368440145979008	2.032007831355297	FALSE
ENSG00000234456	NA	MAGI2-AS3	MAGI2-AS3	lncRNA	MAGI2 antisense RNA 3 [Source:HGNC Symbol;Acc:HGNC:40862]	7	1	79452877	79471208	-0.45829030236636137	0.6685918116073309	-2.0381401806060486	0.04216944958638308	0.8368440145979008	-2.031844016195454	FALSE
ENSG00000258388	NA	PPT2-EGFL8	PPT2-EGFL8	protein_coding	PPT2-EGFL8 readthrough (NMD candidate) [Source:HGNC Symbol;Acc:HGNC:48343]	6	1	32153845	32171978	0.30615344450344456	-0.4004287595428735	2.0350367952999955	0.04219195520964112	0.8368440145979008	2.031621827748957	FALSE
ENSG00000211794	NA	TRAV12-3	TRAV12-3	TR_V_gene	T cell receptor alpha variable 12-3 [Source:HGNC Symbol;Acc:HGNC:12107]	14	1	21965451	21966061	0.358829912781232	0.5262809955799935	2.035228441206084	0.04220713315050203	0.8368440145979008	2.031472039003832	FALSE
ENSG00000186298	5501	PPP1CC	PPP1CC	protein_coding	protein phosphatase 1 catalytic subunit gamma [Source:HGNC Symbol;Acc:HGNC:9283]	12	-1	110719680	110742939	0.09817899022716503	7.3043029302488724	2.0343967325655377	0.04230021457392304	0.8368440145979008	2.0305544282810883	FALSE
ENSG00000130413	65975	STK33	STK33	protein_coding	serine/threonine kinase 33 [Source:HGNC Symbol;Acc:HGNC:14568]	11	-1	8391868	8594289	-0.28806978626124724	0.7721673816206135	-2.0343343397680744	0.04235664426906273	0.8368440145979008	-2.0299989671827126	FALSE
ENSG00000106003	3955	LFNG	LFNG	protein_coding	LFNG O-fucosylpeptide 3-beta-N-acetylglucosaminyltransferase [Source:HGNC Symbol;Acc:HGNC:6560]	7	1	2512529	2529177	0.1687251020709395	6.269247927505876	2.0334572340271944	0.042389439948580146	0.8368440145979008	2.029676433146823	FALSE
ENSG00000146834	56257	MEPCE	MEPCE	protein_coding	methylphosphate capping enzyme [Source:HGNC Symbol;Acc:HGNC:20247]	7	1	100428790	100434118	0.08679315165194712	5.573783233807468	2.0325795237201834	0.042525131000367186	0.8368440145979008	2.0283441982609687	FALSE
ENSG00000180346	166815	TIGD2	TIGD2	protein_coding	tigger transposable element derived 2 [Source:HGNC Symbol;Acc:HGNC:18333]	4	1	89111500	89114899	0.21810120327043458	1.5286798663904826	2.031753296481275	0.042542391925150864	0.8368440145979008	2.028174985798609	FALSE
ENSG00000179029	84314	TMEM107	TMEM107	protein_coding	transmembrane protein 107 [Source:HGNC Symbol;Acc:HGNC:28128]	17	-1	8172457	8176399	0.11445809645309613	2.449174422883755	2.0310976093194184	0.0425973661415548	0.8368440145979008	2.0276364486946177	FALSE
ENSG00000138031	109	ADCY3	ADCY3	protein_coding	adenylate cyclase 3 [Source:HGNC Symbol;Acc:HGNC:234]	2	-1	24819169	24919839	-0.23957906266647466	3.803629823083522	-2.0311793207856943	0.04261051635908939	0.8368440145979008	-2.0275077139654587	FALSE
ENSG00000064419	23534	TNPO3	TNPO3	protein_coding	transportin 3 [Source:HGNC Symbol;Acc:HGNC:17103]	7	-1	128954180	129055173	-0.1246398008476941	6.512956099094056	-2.03099273673986	0.042633438600939724	0.8368440145979008	-2.0272833958027916	FALSE
ENSG00000270872	NA	SRGAP2D	SRGAP2D	unprocessed_pseudogene	SLIT-ROBO Rho GTPase activating protein 2D (pseudogene) [Source:HGNC Symbol;Acc:HGNC:43932]	1	1	143975087	144068350	-0.2679145046663698	0.553366715990405	-2.0305011816753766	0.04271453839518048	0.8368440145979008	-2.0264905671583446	FALSE
ENSG00000165275	158234	TRMT10B	TRMT10B	protein_coding	tRNA methyltransferase 10B [Source:HGNC Symbol;Acc:HGNC:26454]	9	1	37753803	37778972	0.1182280283754622	4.45142071131718	2.0298917733928836	0.04275950363013046	0.8368440145979008	2.026051536981597	FALSE
ENSG00000247624	NA	CPEB2-DT	CPEB2-DT	lncRNA	CPEB2 divergent transcript [Source:HGNC Symbol;Acc:HGNC:49082]	4	-1	14909961	15002045	-0.24158650935546166	1.7826298404659653	-2.029602093636161	0.04282717586306593	0.8368440145979008	-2.025391536136628	FALSE
ENSG00000121390	55269	PSPC1	PSPC1	protein_coding	paraspeckle component 1 [Source:HGNC Symbol;Acc:HGNC:20320]	13	-1	19674752	19783019	-0.09854937264072205	6.22004758129111	-2.0288610275234356	0.042851117903809355	0.8368440145979008	-2.0251582428331387	FALSE
ENSG00000152422	7518	XRCC4	XRCC4	protein_coding	X-ray repair cross complementing 4 [Source:HGNC Symbol;Acc:HGNC:12831]	5	1	83077498	83353787	-0.12851014583057463	5.6514709964769025	-2.029010577026189	0.04286507048647435	0.8368440145979008	-2.025022338484246	FALSE
ENSG00000105991	3198	HOXA1	HOXA1	protein_coding	homeobox A1 [Source:HGNC Symbol;Acc:HGNC:5099]	7	-1	27093313	27095996	0.3590438820620892	-0.1544263226100083	2.0283712690467492	0.04290100063713879	0.8368440145979008	2.024672534937387	FALSE
ENSG00000260188	NA	AC002464.1	AC002464.1	lncRNA	novel transcript, antisense to SLC22A16	6	1	110477907	110479436	-0.35047895570492427	-0.24321669007851635	-2.0284176092465227	0.04290723486795817	0.8368440145979008	-2.024611865833079	FALSE
ENSG00000183762	83999	KREMEN1	KREMEN1	protein_coding	kringle containing transmembrane protein 1 [Source:HGNC Symbol;Acc:HGNC:17550]	22	1	29073078	29168333	-0.3854291495387292	6.644869784866923	-2.0283834791846687	0.04292045752037288	0.8368440145979008	-2.0244832127927785	FALSE
ENSG00000061273	51564	HDAC7	HDAC7	protein_coding	histone deacetylase 7 [Source:HGNC Symbol;Acc:HGNC:14067]	12	-1	47782722	47833132	-0.09975757675493035	6.6832406103425575	-2.028255246010618	0.04294551193475141	0.8368440145979008	-2.0242395315809216	FALSE
ENSG00000267114	NA	AC011481.1	AC011481.1	lncRNA	novel transcript	19	-1	44950044	44954007	0.2565193046744504	0.02873855011929964	2.0260117357504424	0.043101306662439706	0.8385689172346882	2.0227269508504486	FALSE
ENSG00000196843	10865	ARID5A	ARID5A	protein_coding	AT-rich interaction domain 5A [Source:HGNC Symbol;Acc:HGNC:17361]	2	1	96536743	96552634	-0.1586992451306335	5.353502979197175	-2.0258751671649526	0.043154424443455415	0.8385689172346882	-2.0222122968971186	FALSE
ENSG00000165028	55335	NIPSNAP3B	NIPSNAP3B	protein_coding	nipsnap homolog 3B [Source:HGNC Symbol;Acc:HGNC:23641]	9	1	104764129	104777764	0.23073656854024827	1.1872769317375176	2.024923742208267	0.043246698198384045	0.8385689172346882	2.021319535176099	FALSE
ENSG00000230124	84320	ACBD6	ACBD6	protein_coding	acyl-CoA binding domain containing 6 [Source:HGNC Symbol;Acc:HGNC:23339]	1	-1	180269653	180502954	-0.14238768797588364	5.729162341308249	-2.025339517250483	0.04325028262444398	0.8385689172346882	-2.0212848878333625	FALSE
ENSG00000181191	64219	PJA1	PJA1	protein_coding	praja ring finger ubiquitin ligase 1 [Source:HGNC Symbol;Acc:HGNC:16648]	X	-1	69160851	69165793	0.1867766120902239	2.866576349174017	2.024282180134741	0.04333317474608615	0.8386754193471521	2.0204843221461632	FALSE
ENSG00000175928	57633	LRRN1	LRRN1	protein_coding	leucine rich repeat neuronal 1 [Source:HGNC Symbol;Acc:HGNC:20980]	3	1	3799431	3849834	-0.366840356794516	2.245624726679958	-2.0240980318344763	0.04341140036088083	0.8386754193471521	-2.0197300110248126	FALSE
ENSG00000226067	NA	LINC00623	LINC00623	lncRNA	long intergenic non-protein coding RNA 623 [Source:HGNC Symbol;Acc:HGNC:44252]	1	1	120913184	121009291	-0.14077044834109032	5.718123546281692	-2.0245060858832664	0.043417984767955844	0.8386754193471521	-2.0196665715540205	FALSE
ENSG00000036565	6570	SLC18A1	SLC18A1	protein_coding	solute carrier family 18 member A1 [Source:HGNC Symbol;Acc:HGNC:10934]	8	-1	20144855	20183206	0.45550920604932854	-1.0183616130905875	2.021563978522287	0.04362355213887481	0.8401860928643089	2.0176900461639016	FALSE
ENSG00000198355	415116	PIM3	PIM3	protein_coding	Pim-3 proto-oncogene, serine/threonine kinase [Source:HGNC Symbol;Acc:HGNC:19310]	22	1	49960768	49964072	-0.16334049098323256	5.18967508260471	-2.020367228972241	0.04374969719252226	0.8401860928643089	-2.0164810560297903	FALSE
ENSG00000143847	8497	PPFIA4	PPFIA4	protein_coding	PTPRF interacting protein alpha 4 [Source:HGNC Symbol;Acc:HGNC:9248]	1	1	203026498	203078740	0.31269344828563106	0.7114115127309689	2.020918404810488	0.04378348594369958	0.8401860928643089	2.0161577202922416	FALSE
ENSG00000211786	NA	TRAV8-2	TRAV8-2	TR_V_gene	T cell receptor alpha variable 8-2 [Source:HGNC Symbol;Acc:HGNC:12147]	14	1	21846537	21847221	0.3734564263142701	-0.30586496216478276	2.0195031426063297	0.04379703676068474	0.8401860928643089	2.0160281072376676	FALSE
ENSG00000144283	8502	PKP4	PKP4	protein_coding	plakophilin 4 [Source:HGNC Symbol;Acc:HGNC:9026]	2	1	158456964	158682879	-0.15639160162951704	5.096121708338306	-2.020628681651849	0.04384949880474925	0.8401860928643089	-2.0155266288769966	FALSE
ENSG00000185670	79842	ZBTB3	ZBTB3	protein_coding	zinc finger and BTB domain containing 3 [Source:HGNC Symbol;Acc:HGNC:22918]	11	-1	62748319	62754160	0.13185779273461673	2.614245314144319	2.0184987784128405	0.043894028088869684	0.8401860928643089	2.0151013761530367	FALSE
ENSG00000144655	64651	CSRNP1	CSRNP1	protein_coding	cysteine and serine rich nuclear protein 1 [Source:HGNC Symbol;Acc:HGNC:14300]	3	-1	39141855	39154562	-0.2026519980935193	4.457937154451879	-2.018538521559594	0.04392902641393522	0.8401860928643089	-2.014767399250378	FALSE
ENSG00000115875	6432	SRSF7	SRSF7	protein_coding	serine and arginine rich splicing factor 7 [Source:HGNC Symbol;Acc:HGNC:10789]	2	-1	38743599	38751494	0.10714751230842712	6.171720884956085	2.01848848854004	0.04392952880619912	0.8401860928643089	2.014762606730714	FALSE
ENSG00000083312	3842	TNPO1	TNPO1	protein_coding	transportin 1 [Source:HGNC Symbol;Acc:HGNC:6401]	5	1	72816312	72916733	-0.10966632444381386	6.782927257323974	-2.0171789660332466	0.04406936307681041	0.8410131591082615	-2.01343046733519	FALSE
ENSG00000249898	NA	MCPH1-AS1	MCPH1-AS1	lncRNA	MCPH1 antisense RNA 1 [Source:HGNC Symbol;Acc:HGNC:51655]	8	-1	6617310	6708224	0.13215197971855952	3.37653680062809	2.0165029023190244	0.0441307444434673	0.8410131591082615	2.0128468408231592	FALSE
ENSG00000159348	51706	CYB5R1	CYB5R1	protein_coding	cytochrome b5 reductase 1 [Source:HGNC Symbol;Acc:HGNC:13397]	1	-1	202961873	202967275	-0.1339173327984069	4.4385984486510575	-2.016547774653063	0.044142642448230504	0.8410131591082615	-2.012733791467567	FALSE
ENSG00000115590	7850	IL1R2	IL1R2	protein_coding	interleukin 1 receptor type 2 [Source:HGNC Symbol;Acc:HGNC:5994]	2	1	101991960	102028544	-0.42725574817971346	7.325010645659875	-2.0157252951059714	0.044189654095366716	0.8410131591082615	-2.0122873599027176	FALSE
ENSG00000125772	56261	GPCPD1	GPCPD1	protein_coding	glycerophosphocholine phosphodiesterase 1 [Source:HGNC Symbol;Acc:HGNC:26957]	20	-1	5544399	5611006	-0.1656792984860198	7.789887246600285	-2.014708815203688	0.044356444127979885	0.8430531601121214	-2.0107067170137314	FALSE
ENSG00000204611	90317	ZNF616	ZNF616	protein_coding	zinc finger protein 616 [Source:HGNC Symbol;Acc:HGNC:28062]	19	-1	52113091	52139938	0.12948329365611588	3.0439858821619525	2.0136764484354384	0.04440554650323017	0.8430531601121214	2.010242337262513	FALSE
ENSG00000103248	64779	MTHFSD	MTHFSD	protein_coding	methenyltetrahydrofolate synthetase domain containing [Source:HGNC Symbol;Acc:HGNC:25778]	16	-1	86530178	86555235	-0.09640068228596155	3.5418628213820322	-2.0130783044855245	0.04447266485691492	0.8432952378919406	-2.0096082740189156	FALSE
ENSG00000178814	26873	OPLAH	OPLAH	protein_coding	5-oxoprolinase, ATP-hydrolysing [Source:HGNC Symbol;Acc:HGNC:8149]	8	-1	144051266	144063965	-0.36785524186554097	2.210761322652538	-2.012521951160598	0.044635035849153584	0.8443396391633431	-2.0080776972456085	FALSE
ENSG00000150347	84159	ARID5B	ARID5B	protein_coding	AT-rich interaction domain 5B [Source:HGNC Symbol;Acc:HGNC:17362]	10	1	61901684	62096944	-0.13650191220401187	6.299361010232477	-2.0119835738550536	0.04464983053986563	0.8443396391633431	-2.007938469929813	FALSE
ENSG00000203705	128387	TATDN3	TATDN3	protein_coding	TatD DNase domain containing 3 [Source:HGNC Symbol;Acc:HGNC:27010]	1	1	212791828	212816830	0.11040475440979325	5.0001477540479256	2.0114938481414653	0.04469104788557183	0.8443396391633431	2.007550793996468	FALSE
ENSG00000002586	4267	CD99	CD99	protein_coding	CD99 molecule (Xg blood group) [Source:HGNC Symbol;Acc:HGNC:7082]	X	1	2691187	2741309	-0.1332042029289715	6.781681284493987	-2.0104502567487685	0.04483059173650771	0.8459456306873128	-2.0062405284157174	FALSE
ENSG00000276649	NA	AL117335.1	AL117335.1	lncRNA	novel transcript, antisense to SIRPA	20	-1	1888128	1894374	-0.22326817090137618	2.929563639866914	-2.008460799488097	0.045038486702029285	0.8466906112672187	-2.0042948361884374	FALSE
ENSG00000255723	NA	AC108516.2	AC108516.2	lncRNA	novel transcript	4	-1	87317170	87345210	-0.17349374987783595	3.936739847987931	-2.008157978452633	0.04510891724097729	0.8466906112672187	-2.0036373930009006	FALSE
ENSG00000137098	26206	SPAG8	SPAG8	protein_coding	sperm associated antigen 8 [Source:HGNC Symbol;Acc:HGNC:14105]	9	-1	35808045	35812272	0.2748027418324207	-0.20347865127515896	2.00686647052908	0.04510897997631143	0.8466906112672187	2.0036368077755435	FALSE
ENSG00000177613	23283	CSTF2T	CSTF2T	protein_coding	cleavage stimulation factor subunit 2 tau variant [Source:HGNC Symbol;Acc:HGNC:17086]	10	-1	51695486	51699595	0.11707012757485824	4.5649223468086335	2.006403120841786	0.045213928053799694	0.8466906112672187	2.0026587610129813	FALSE
ENSG00000114405	57415	C3orf14	C3orf14	protein_coding	chromosome 3 open reading frame 14 [Source:HGNC Symbol;Acc:HGNC:25024]	3	1	62318973	62336213	0.3260280088212131	-0.2086261533724829	2.004553799596691	0.04537443030096823	0.8466906112672187	2.0011666811771383	FALSE
ENSG00000169249	8233	ZRSR2	ZRSR2	protein_coding	zinc finger CCCH-type, RNA binding motif and serine/arginine rich 2 [Source:HGNC Symbol;Acc:HGNC:23019]	X	1	15790472	15823260	0.09233248168231523	5.423945487867275	2.0041712807668017	0.045434666138415944	0.8466906112672187	2.0006078576510165	FALSE
ENSG00000283597	283777	FAM169B	FAM169B	protein_coding	family with sequence similarity 169 member B [Source:HGNC Symbol;Acc:HGNC:26835]	15	-1	98437162	98547728	-0.3104122317503899	4.12402271019303	-2.0050196522578445	0.04545016618755846	0.8466906112672187	-2.0004641606811338	FALSE
ENSG00000179978	NA	AC140134.1	AC140134.1	unprocessed_pseudogene	NLR family, apoptosis inhibitory protein (NAIP) pseudogene	5	-1	70094659	70128434	-0.2892014899516382	3.1444131782197524	-2.004643176479723	0.04545478824901535	0.8466906112672187	-2.0004213187321853	FALSE
ENSG00000100139	85377	MICALL1	MICALL1	protein_coding	MICAL like 1 [Source:HGNC Symbol;Acc:HGNC:29804]	22	1	37905657	37942822	0.11869567167278072	3.685167931336796	2.0040247054597815	0.045465503076404755	0.8466906112672187	2.0003220169740947	FALSE
ENSG00000172375	9854	C2CD2L	C2CD2L	protein_coding	C2CD2 like [Source:HGNC Symbol;Acc:HGNC:29000]	11	1	119102198	119118544	0.09992125358616821	5.148229317180986	2.004278400662837	0.04554088238464218	0.8466906112672187	1.9996239813762446	FALSE
ENSG00000123815	79934	COQ8B	COQ8B	protein_coding	coenzyme Q8B [Source:HGNC Symbol;Acc:HGNC:19041]	19	-1	40691530	40718207	-0.11057845163867697	4.43406845998381	-2.002767262984926	0.04557847961217768	0.8466906112672187	-1.9992761833366302	FALSE
ENSG00000205181	NA	LINC00654	LINC00654	lncRNA	long intergenic non-protein coding RNA 654 [Source:HGNC Symbol;Acc:HGNC:27154]	20	-1	5482736	5526709	-0.21541389507688002	3.6779154968939936	-2.003342107157278	0.04564010123953491	0.8466906112672187	-1.9987066669401818	FALSE
ENSG00000070018	4040	LRP6	LRP6	protein_coding	LDL receptor related protein 6 [Source:HGNC Symbol;Acc:HGNC:6698]	12	-1	12116025	12267044	-0.22507430893965719	1.910849975148373	-2.0027710197602926	0.045650900430956515	0.8466906112672187	-1.998606925911938	FALSE
ENSG00000257135	NA	ODC1-DT	ODC1-DT	lncRNA	ODC1 divergent transcript [Source:HGNC Symbol;Acc:HGNC:54070]	2	1	10448689	10457693	0.2200639839159458	0.36859684898685907	2.001561156440043	0.04567872801062204	0.8466906112672187	1.9983500027565706	FALSE
ENSG00000170571	133418	EMB	EMB	protein_coding	embigin [Source:HGNC Symbol;Acc:HGNC:30465]	5	-1	50396192	50443248	-0.1711449521755064	7.660019701604264	-2.0018627862268925	0.045688868650033014	0.8466906112672187	-1.9982564102559621	FALSE
ENSG00000183137	285753	CEP57L1	CEP57L1	protein_coding	centrosomal protein 57 like 1 [Source:HGNC Symbol;Acc:HGNC:21561]	6	1	109095110	109163932	-0.14015331818752363	2.252791560868725	-2.000037147397861	0.045869788883182994	0.8488446611335647	-1.9965895508802594	FALSE
ENSG00000185973	55217	TMLHE	TMLHE	protein_coding	trimethyllysine hydroxylase, epsilon [Source:HGNC Symbol;Acc:HGNC:18308]	X	-1	155489011	155669944	-0.13912470446721592	5.5801057077299605	-1.9997330529317696	0.04593106560437506	0.8488446611335647	-1.9960262499775239	FALSE
ENSG00000113597	80006	TRAPPC13	TRAPPC13	protein_coding	trafficking protein particle complex 13 [Source:HGNC Symbol;Acc:HGNC:25828]	5	1	65625004	65666233	0.0838512490049732	4.147405211197841	1.9977301841344348	0.04612069119412867	0.8488446611335647	1.994287072482942	FALSE
ENSG00000006062	9020	MAP3K14	MAP3K14	protein_coding	mitogen-activated protein kinase kinase kinase 14 [Source:HGNC Symbol;Acc:HGNC:6853]	17	-1	45263119	45317029	0.10710904671851829	6.281712649144794	1.9973813251873396	0.04616834198803515	0.8488446611335647	1.9938509835206688	FALSE
ENSG00000070501	5423	POLB	POLB	protein_coding	DNA polymerase beta [Source:HGNC Symbol;Acc:HGNC:9174]	8	1	42338454	42371808	0.17567795602251124	5.852500823631466	1.996916821661629	0.046258407353254496	0.8488446611335647	1.9930277604411382	FALSE
ENSG00000054523	23095	KIF1B	KIF1B	protein_coding	kinesin family member 1B [Source:HGNC Symbol;Acc:HGNC:16636]	1	1	10210805	10381603	-0.22527146283670252	6.783903588626043	-1.9966473783677707	0.04627005832834116	0.8488446611335647	-1.9929213658191056	FALSE
ENSG00000136379	58489	ABHD17C	ABHD17C	protein_coding	abhydrolase domain containing 17C [Source:HGNC Symbol;Acc:HGNC:26925]	15	1	80679684	80755621	-0.23108467911464992	1.7624067030426822	-1.9966063520259938	0.04630443407874994	0.8488446611335647	-1.992607584015142	FALSE
ENSG00000258831	NA	AC103996.2	AC103996.2	lncRNA	novel transcript	15	1	93882082	93886743	-0.49650018567993703	0.3361387325898944	-1.9966386519754453	0.0463219951004449	0.8488446611335647	-1.9924473627150578	FALSE
ENSG00000173517	79834	PEAK1	PEAK1	protein_coding	pseudopodium enriched atypical kinase 1 [Source:HGNC Symbol;Acc:HGNC:29431]	15	-1	77100656	77420144	-0.11098209496033373	5.3780753730800095	-1.9959473292073948	0.04634119114128155	0.8488446611335647	-1.992272282501592	FALSE
ENSG00000151023	219670	ENKUR	ENKUR	protein_coding	enkurin, TRPC channel interacting protein [Source:HGNC Symbol;Acc:HGNC:28388]	10	-1	24981979	25062279	0.2335361659578914	3.840180933485565	1.9967937330174355	0.04635235819612722	0.8488446611335647	1.9921704598836985	FALSE
ENSG00000165006	51271	UBAP1	UBAP1	protein_coding	ubiquitin associated protein 1 [Source:HGNC Symbol;Acc:HGNC:12461]	9	1	34179005	34252523	-0.1503857607626058	7.224512150589396	-1.994792729446319	0.046472064012134266	0.849409524851462	-1.9910802623364368	FALSE
ENSG00000163956	4043	LRPAP1	LRPAP1	protein_coding	LDL receptor related protein associated protein 1 [Source:HGNC Symbol;Acc:HGNC:6701]	4	-1	3503612	3532446	-0.15016416097438956	5.946592127849165	-1.9945594216200029	0.046504590918898955	0.849409524851462	-1.990784438301533	FALSE
ENSG00000267179	NA	AC008770.2	AC008770.2	protein_coding	novel protein	19	1	11925075	11979290	-0.15280124385572202	1.727061576593722	-1.9936711591481078	0.0465474886289564	0.849409524851462	-1.9903945606181974	FALSE
ENSG00000185304	729857	RGPD2	RGPD2	protein_coding	RANBP2 like and GRIP domain containing 2 [Source:HGNC Symbol;Acc:HGNC:32415]	2	-1	87755960	87825952	-0.3987861972872011	2.5338007760092447	-1.9959751674200485	0.04667748454199015	0.8500500761913115	-1.9892149311523002	FALSE
ENSG00000169891	9185	REPS2	REPS2	protein_coding	RALBP1 associated Eps domain containing 2 [Source:HGNC Symbol;Acc:HGNC:9963]	X	1	16946658	17153272	-0.23383053961571587	6.916956329426235	-1.9925663536310048	0.04670899766197162	0.8500500761913115	-1.988929386237843	FALSE
ENSG00000132405	57533	TBC1D14	TBC1D14	protein_coding	TBC1 domain family member 14 [Source:HGNC Symbol;Acc:HGNC:29246]	4	1	6909242	7033118	-0.18190338312341403	8.13050124328154	-1.9914347340043381	0.04683729800450032	0.8500500761913115	-1.9877685093952877	FALSE
ENSG00000126882	286336	FAM78A	FAM78A	protein_coding	family with sequence similarity 78 member A [Source:HGNC Symbol;Acc:HGNC:25465]	9	-1	131258076	131276510	0.09505540917190825	6.885791372972951	1.9914750406803299	0.046851820191639824	0.8500500761913115	1.9876372795439115	FALSE
ENSG00000134030	9811	CTIF	CTIF	protein_coding	cap binding complex dependent translation initiation factor [Source:HGNC Symbol;Acc:HGNC:23925]	18	1	48539031	48863217	-0.13682439753500608	4.146694174716571	-1.9915421135869935	0.04685660596631882	0.8500500761913115	-1.987594040353587	FALSE
ENSG00000265967	NA	AC100830.3	AC100830.3	lncRNA	novel transcript, antisense to ornithine decarboxylase antizyme 2 OAZ2	15	1	64695041	64695594	0.2538640884099907	-0.15702628002656838	1.989695754967607	0.046974031448837446	0.851138629711546	1.9865342704043456	FALSE
ENSG00000198624	26112	CCDC69	CCDC69	protein_coding	coiled-coil domain containing 69 [Source:HGNC Symbol;Acc:HGNC:24487]	5	-1	151181052	151224093	-0.09081321909413997	7.319590358688583	-1.9895906606619922	0.04706211313328414	0.851138629711546	-1.9857407914337413	FALSE
ENSG00000256862	105369609	AC005842.1	AC005842.1	lncRNA	novel transcript, antisense to PARP11	12	1	3871579	3910382	0.3522833568642918	1.2996799403401322	1.9899982285386146	0.04708122908210344	0.851138629711546	1.985568751471567	FALSE
ENSG00000166619	10904	BLCAP	BLCAP	protein_coding	BLCAP apoptosis inducing factor [Source:HGNC Symbol;Acc:HGNC:1055]	20	-1	37492472	37527931	0.059198532127522796	5.860512747866085	1.9876259914797298	0.04725504565998275	0.8513062653476079	1.984007124906667	FALSE
ENSG00000213988	7643	ZNF90	ZNF90	protein_coding	zinc finger protein 90 [Source:HGNC Symbol;Acc:HGNC:13165]	19	1	20077994	20127076	-0.23332181197963409	1.8456876224404006	-1.9875960690447003	0.047274067282510976	0.8513062653476079	-1.9838365216696052	FALSE
ENSG00000176209	114926	SMIM19	SMIM19	protein_coding	small integral membrane protein 19 [Source:HGNC Symbol;Acc:HGNC:25166]	8	1	42541155	42555193	0.11350045187645508	3.519294703344206	1.9869405881060238	0.047304365008127375	0.8513062653476079	1.9835649032398968	FALSE
ENSG00000100330	8897	MTMR3	MTMR3	protein_coding	myotubularin related protein 3 [Source:HGNC Symbol;Acc:HGNC:7451]	22	1	29883155	30030866	-0.17102396443547008	8.170702063441194	-1.9866830183933413	0.0473591212111807	0.8513062653476079	-1.9830743860178104	FALSE
ENSG00000228696	51326	ARL17B	ARL17B	protein_coding	ADP ribosylation factor like GTPase 17B [Source:HGNC Symbol;Acc:HGNC:32387]	17	-1	46274784	46361797	0.6878618880862577	4.531864258984976	1.990396332794333	0.04746365412913846	0.8513062653476079	1.9821392815991359	FALSE
ENSG00000196459	6399	TRAPPC2	TRAPPC2	protein_coding	trafficking protein particle complex 2 [Source:HGNC Symbol;Acc:HGNC:23068]	X	-1	13712244	13734635	0.07159077391641233	4.67983614144532	1.9848934391032953	0.04753049580706673	0.8513062653476079	1.9815422532907598	FALSE
ENSG00000144040	94097	SFXN5	SFXN5	protein_coding	sideroflexin 5 [Source:HGNC Symbol;Acc:HGNC:16073]	2	-1	72942036	73075619	-0.17330905129331864	5.181910002786921	-1.9855303250582448	0.047552126407031256	0.8513062653476079	-1.9813492004554418	FALSE
ENSG00000176658	4642	MYO1D	MYO1D	protein_coding	myosin ID [Source:HGNC Symbol;Acc:HGNC:7598]	17	-1	32492522	32877177	-0.16895087274631138	4.572703750113542	-1.9851917512864639	0.04755703768509505	0.8513062653476079	-1.9813053776448484	FALSE
ENSG00000168564	55602	CDKN2AIP	CDKN2AIP	protein_coding	CDKN2A interacting protein [Source:HGNC Symbol;Acc:HGNC:24325]	4	1	183444635	183449064	0.11429828516756668	4.38639580459345	1.9830798186921428	0.04774497973531124	0.8513062653476079	1.979631242387541	FALSE
ENSG00000230074	NA	AL162231.2	AL162231.2	lncRNA	novel transcript	9	1	34665607	34774466	0.15406974965050546	1.9203347090670368	1.9824127947451047	0.047808868579368856	0.8513062653476079	1.9790633999485459	FALSE
ENSG00000180769	NA	WDFY3-AS2	WDFY3-AS2	lncRNA	WDFY3 antisense RNA 2 [Source:HGNC Symbol;Acc:HGNC:21603]	4	1	84965534	85011277	-0.2577431739514964	1.5751038107124917	-1.9827341433141834	0.04782489195942417	0.8513062653476079	-1.9789210845933087	FALSE
ENSG00000101665	4092	SMAD7	SMAD7	protein_coding	SMAD family member 7 [Source:HGNC Symbol;Acc:HGNC:6773]	18	-1	48919853	48952052	0.1701878636071501	3.1860731512860365	1.9821512553496041	0.047908808695327466	0.8513062653476079	1.9781764125370551	FALSE
ENSG00000221914	5520	PPP2R2A	PPP2R2A	protein_coding	protein phosphatase 2 regulatory subunit Balpha [Source:HGNC Symbol;Acc:HGNC:9304]	8	1	26291508	26372680	-0.09028198559101419	6.3446633468118225	-1.9816857439496267	0.047912872376536034	0.8513062653476079	-1.9781403795099741	FALSE
ENSG00000186431	2204	FCAR	FCAR	protein_coding	Fc fragment of IgA receptor [Source:HGNC Symbol;Acc:HGNC:3608]	19	1	54874235	54891420	-0.297870160138725	5.501939167211943	-1.9815731972625963	0.04794349016827511	0.8513062653476079	-1.9778689713369988	FALSE
ENSG00000275741	NA	AL162497.1	AL162497.1	lncRNA	novel transcript, antisense to IRS2	13	1	109785831	109808252	-0.2637766601654452	1.032142853776821	-1.981161654497195	0.04797373054452909	0.8513062653476079	-1.9776010516593603	FALSE
ENSG00000172732	80198	MUS81	MUS81	protein_coding	MUS81 structure-specific endonuclease subunit [Source:HGNC Symbol;Acc:HGNC:29814]	11	1	65857126	65867653	0.0791710563416319	4.220906268243051	1.9806374895326258	0.04799944822586522	0.8513062653476079	1.9773733131983342	FALSE
ENSG00000260280	NA	SLX1B-SULT1A4	SLX1B-SULT1A4	lncRNA	SLX1B-SULT1A4 readthrough (NMD candidate) [Source:HGNC Symbol;Acc:HGNC:48353]	16	1	29455105	29464963	0.26815109902450956	-0.14552103112305245	1.9803225844725685	0.04802353053827329	0.8513062653476079	1.9771601494042381	FALSE
ENSG00000104221	55290	BRF2	BRF2	protein_coding	BRF2 RNA polymerase III transcription initiation factor subunit [Source:HGNC Symbol;Acc:HGNC:17298]	8	-1	37843268	37849861	0.1127352474850638	2.414335815501709	1.979233535199242	0.048152521813515765	0.8518811679416673	1.9760199139713432	FALSE
ENSG00000166352	119710	C11orf74	C11orf74	protein_coding	chromosome 11 open reading frame 74 [Source:HGNC Symbol;Acc:HGNC:25142]	11	1	36594493	36659290	-0.2599113172429372	-0.07803163511574294	-1.97756134903574	0.0483352845938003	0.8518811679416673	-1.9744087439894904	FALSE
ENSG00000274173	NA	AL035661.1	AL035661.1	lncRNA	novel transcript	20	1	24931840	24932983	-0.5214966952808511	2.7902235666089203	-1.979127740519599	0.04834482411041998	0.8518811679416673	-1.9743247877058758	FALSE
ENSG00000233093	NA	LINC00892	LINC00892	lncRNA	long intergenic non-protein coding RNA 892 [Source:HGNC Symbol;Acc:HGNC:48578]	X	1	136639539	136642429	0.2783548526403329	0.4462332332984278	1.9776021571146296	0.04835873135010597	0.8518811679416673	1.9742024164773513	FALSE
ENSG00000160803	56893	UBQLN4	UBQLN4	protein_coding	ubiquilin 4 [Source:HGNC Symbol;Acc:HGNC:1237]	1	-1	156035299	156053798	0.12533707568200025	3.955320926038093	1.9763065560225983	0.048516118612375654	0.8518811679416673	1.9728196058623622	FALSE
ENSG00000109099	5376	PMP22	PMP22	protein_coding	peripheral myelin protein 22 [Source:HGNC Symbol;Acc:HGNC:9118]	17	-1	15229777	15265326	0.4371502948440552	0.3768289821613849	1.9755824867583351	0.04858390958351964	0.8518811679416673	1.9722251523034524	FALSE
ENSG00000286076	NA	AC005050.3	AC005050.3	lncRNA	novel transcript	7	1	106425278	106511544	-0.3429223188388608	7.165389031063767	-1.9743660190726287	0.048736934232032465	0.8518811679416673	-1.970885847852643	FALSE
ENSG00000019582	972	CD74	CD74	protein_coding	CD74 molecule [Source:HGNC Symbol;Acc:HGNC:1697]	5	-1	150400041	150412929	0.18189419080160718	10.355256781731642	1.9744786601022077	0.048770843396822604	0.8518811679416673	1.9705895455569724	FALSE
ENSG00000273064	NA	AC017083.1	AC017083.1	lncRNA	novel transcript	2	1	68252870	68253848	-0.21127791243842386	1.2093953433177413	-1.9744073399772757	0.04877202161353785	0.8518811679416673	-1.970579253269482	FALSE
ENSG00000242574	3109	HLA-DMB	HLA-DMB	protein_coding	major histocompatibility complex, class II, DM beta [Source:HGNC Symbol;Acc:HGNC:4935]	6	-1	32934629	32941028	0.17748791503951455	5.609970885202085	1.9739619108348179	0.04879991050478324	0.8518811679416673	1.97033569137015	FALSE
ENSG00000064199	53340	SPA17	SPA17	protein_coding	sperm autoantigenic protein 17 [Source:HGNC Symbol;Acc:HGNC:11210]	11	1	124673798	124697518	-0.27221052529776246	-0.260496214537867	-1.973349628157664	0.04881832975682529	0.8518811679416673	-1.9701748946863102	FALSE
ENSG00000213373	NA	LINC00671	LINC00671	lncRNA	long intergenic non-protein coding RNA 671 [Source:HGNC Symbol;Acc:HGNC:44339]	17	-1	42874670	42898704	-0.3641160432714554	1.85273907890338	-1.9741750015827864	0.048844938857668455	0.8518811679416673	-1.9699426920401915	FALSE
ENSG00000114388	10641	NPRL2	NPRL2	protein_coding	NPR2 like, GATOR1 complex subunit [Source:HGNC Symbol;Acc:HGNC:24969]	3	-1	50347330	50350826	0.1002382242348605	4.112411841349606	1.9718086248885656	0.04903249369473909	0.8518811679416673	1.968309011726271	FALSE
ENSG00000164120	3248	HPGD	HPGD	protein_coding	15-hydroxyprostaglandin dehydrogenase [Source:HGNC Symbol;Acc:HGNC:5154]	4	-1	174490175	174523154	-0.32505048900981715	3.0624319485256604	-1.9712648114897586	0.049135537161554284	0.8518811679416673	-1.967413691621283	FALSE
ENSG00000258476	NA	LINC02207	LINC02207	lncRNA	long intergenic non-protein coding RNA 2207 [Source:HGNC Symbol;Acc:HGNC:53073]	15	1	93835490	93878822	-0.4251600810454619	3.1766024158182913	-1.9713518767321572	0.04913914478473117	0.8518811679416673	-1.9673823744040262	FALSE
ENSG00000105829	10282	BET1	BET1	protein_coding	Bet1 golgi vesicular membrane trafficking protein [Source:HGNC Symbol;Acc:HGNC:14562]	7	-1	93962762	94004382	0.09503517605873846	3.9621198910455697	1.970733030028146	0.04914833455453791	0.8518811679416673	1.9673026081543425	FALSE
ENSG00000163082	130367	SGPP2	SGPP2	protein_coding	sphingosine-1-phosphate phosphatase 2 [Source:HGNC Symbol;Acc:HGNC:19953]	2	1	222424543	222562621	-0.19615507321547065	2.2171965560182416	-1.9693820712671533	0.04933738963461862	0.8518811679416673	-1.9656644003518815	FALSE
ENSG00000257433	NA	AC004241.1	AC004241.1	lncRNA	novel transcript, antisense to ENDOU and RAPGEF3	12	1	47706083	47742294	-0.21172149485214176	3.299207456771965	-1.9695509611543967	0.049377729128968845	0.8518811679416673	-1.9653155309176067	FALSE
ENSG00000215483	NA	LINC00598	LINC00598	lncRNA	long intergenic non-protein coding RNA 598 [Source:HGNC Symbol;Acc:HGNC:42770]	13	-1	40079106	40535807	-0.1262435853589996	2.552527441267073	-1.9687451280980306	0.049380314575656434	0.8518811679416673	-1.965293179265244	FALSE
ENSG00000103932	26015	RPAP1	RPAP1	protein_coding	RNA polymerase II associated protein 1 [Source:HGNC Symbol;Acc:HGNC:24567]	15	-1	41517176	41544269	0.1286193600603016	3.5079393929352345	1.9678991967028663	0.04946583516158346	0.8518811679416673	1.9645543911612002	FALSE
ENSG00000064270	9914	ATP2C2	ATP2C2	protein_coding	ATPase secretory pathway Ca2+ transporting 2 [Source:HGNC Symbol;Acc:HGNC:29103]	16	1	84368527	84464187	-0.5226285088497247	0.8551612942398213	-1.9681914873010138	0.04959932598559575	0.8518811679416673	-1.9634033404926208	FALSE
ENSG00000184619	124751	KRBA2	KRBA2	protein_coding	KRAB-A domain containing 2 [Source:HGNC Symbol;Acc:HGNC:26989]	17	-1	8356902	8376711	0.13447174729921496	2.700744522974658	1.9667460872019829	0.04961627912735715	0.8518811679416673	1.963257344738703	FALSE
ENSG00000268163	NA	AC004076.1	AC004076.1	protein_coding	novel transcript	19	-1	57437970	57477536	0.20795415053056376	1.4484952538884512	1.9660563389349959	0.04973377120383914	0.8518811679416673	1.962246683726746	FALSE
ENSG00000132589	2319	FLOT2	FLOT2	protein_coding	flotillin 2 [Source:HGNC Symbol;Acc:HGNC:3758]	17	-1	28879335	28897733	-0.19664763638645155	8.460096286658468	-1.965488712590736	0.04975190638689338	0.8518811679416673	-1.9620908642144164	FALSE
ENSG00000109381	1998	ELF2	ELF2	protein_coding	E74 like ETS transcription factor 2 [Source:HGNC Symbol;Acc:HGNC:3317]	4	-1	139028112	139177218	-0.1651465472791287	8.779336169218062	-1.9651222363501553	0.04983603304242553	0.8518811679416673	-1.9613686609790755	FALSE
ENSG00000132388	7326	UBE2G1	UBE2G1	protein_coding	ubiquitin conjugating enzyme E2 G1 [Source:HGNC Symbol;Acc:HGNC:12482]	17	-1	4269259	4366628	-0.06279248098976442	6.598751122850129	-1.963474128896782	0.04998261049436727	0.8518811679416673	-1.9601127741767355	FALSE
ENSG00000144476	57007	ACKR3	ACKR3	protein_coding	atypical chemokine receptor 3 [Source:HGNC Symbol;Acc:HGNC:23692]	2	1	236567787	236582354	0.19610908272464034	1.8613823064895938	1.9633727952335391	0.050001177875340516	0.8518811679416673	1.959953907867094	FALSE
ENSG00000168386	11259	FILIP1L	FILIP1L	protein_coding	filamin A interacting protein 1 like [Source:HGNC Symbol;Acc:HGNC:24589]	3	-1	99830141	100114513	-0.2739460101503751	0.06396095093804997	-1.9630268154569166	0.05000865576381317	0.8518811679416673	-1.9598899394941796	FALSE
ENSG00000111886	2570	GABRR2	GABRR2	protein_coding	gamma-aminobutyric acid type A receptor rho2 subunit [Source:HGNC Symbol;Acc:HGNC:4091]	6	-1	89254464	89315299	-0.2872836986097227	1.6213762855498572	-1.9633226481490504	0.05004674078538165	0.8518811679416673	-1.9595642717817456	FALSE
ENSG00000120837	4801	NFYB	NFYB	protein_coding	nuclear transcription factor Y subunit beta [Source:HGNC Symbol;Acc:HGNC:7805]	12	-1	104117086	104138241	0.10361557462917048	3.5801777640016876	1.9628726049769059	0.05005155980966413	0.8518811679416673	1.959523078773604	FALSE
ENSG00000176024	79898	ZNF613	ZNF613	protein_coding	zinc finger protein 613 [Source:HGNC Symbol;Acc:HGNC:25827]	19	1	51927147	51948759	0.13538571199183425	2.521230359103342	1.9627760190242156	0.050053802468240115	0.8518811679416673	1.959503909667117	FALSE
ENSG00000143067	90874	ZNF697	ZNF697	protein_coding	zinc finger protein 697 [Source:HGNC Symbol;Acc:HGNC:32034]	1	-1	119619377	119648266	-0.2206301025245323	2.070412334303828	-1.962938777258616	0.050107150614675675	0.8518811679416673	-1.9590481289448416	FALSE
ENSG00000058799	54432	YIPF1	YIPF1	protein_coding	Yip1 domain family member 1 [Source:HGNC Symbol;Acc:HGNC:25231]	1	-1	53851719	53889798	-0.137132372003264	5.711574370477977	-1.9623825876515737	0.050109651893163056	0.8518811679416673	-1.9590267692182892	FALSE
ENSG00000260955	NA	AC100821.2	AC100821.2	lncRNA	novel transcript, overlapping to LYPLA1	8	-1	54042989	54045629	-0.2482092024671912	-0.2847275138288864	-1.962158741784501	0.05011009805078483	0.8518811679416673	-1.9590229593387	FALSE
ENSG00000168958	56947	MFF	MFF	protein_coding	mitochondrial fission factor [Source:HGNC Symbol;Acc:HGNC:24858]	2	1	227325151	227357836	-0.08650360855377226	5.600928967295688	-1.961622392791295	0.05018604004856228	0.8518811679416673	-1.9583748807975312	FALSE
ENSG00000165181	158401	SHOC1	SHOC1	protein_coding	shortage in chiasmata 1 [Source:HGNC Symbol;Acc:HGNC:26535]	9	-1	111686173	111795008	-0.3361866947044667	0.607911612648919	-1.962017342501122	0.0501928917647785	0.8518811679416673	-1.9583164496329328	FALSE
ENSG00000233621	NA	LINC01137	LINC01137	lncRNA	long intergenic non-protein coding RNA 1137 [Source:HGNC Symbol;Acc:HGNC:49453]	1	-1	37350934	37474411	-0.13979750943993086	1.9906540721323878	-1.961044800609477	0.050264377715037424	0.8518811679416673	-1.957707218691078	FALSE
ENSG00000258643	100529063	BCL2L2-PABPN1	BCL2L2-PABPN1	protein_coding	BCL2L2-PABPN1 readthrough [Source:HGNC Symbol;Acc:HGNC:42959]	14	1	23306835	23325369	-0.19661104864856205	1.0653674987057342	-1.960793749671509	0.05029083235254089	0.8518811679416673	-1.9574819461202173	FALSE
ENSG00000156931	23355	VPS8	VPS8	protein_coding	VPS8 subunit of CORVET complex [Source:HGNC Symbol;Acc:HGNC:29122]	3	1	184812143	185052614	-0.14190740316199868	7.540498553937896	-1.9610538104086126	0.05031725315878794	0.8518811679416673	-1.957257060740634	FALSE
ENSG00000244716	NA	BX679664.3	BX679664.3	processed_pseudogene	ribosomal protein L17 (RPL17) pseudogene	1	1	108992282	108992836	0.3085257726580962	0.7755133054281214	1.9600229267952396	0.050358569542546354	0.8518811679416673	1.9569055873117196	FALSE
ENSG00000154589	23643	LY96	LY96	protein_coding	lymphocyte antigen 96 [Source:HGNC Symbol;Acc:HGNC:17156]	8	1	73991392	74029079	-0.19761639719174617	7.001483048614928	-1.9599504638467853	0.050402880712604986	0.8518811679416673	-1.9565289060693938	FALSE
ENSG00000176155	284001	CCDC57	CCDC57	protein_coding	coiled-coil domain containing 57 [Source:HGNC Symbol;Acc:HGNC:27564]	17	-1	82101460	82212830	-0.09222770885024989	5.51111097240141	-1.9592986584942758	0.05050606695178311	0.8518811679416673	-1.9556528128585429	FALSE
ENSG00000229453	646424	SPINK8	SPINK8	protein_coding	serine peptidase inhibitor, Kazal type 8 (putative) [Source:HGNC Symbol;Acc:HGNC:33160]	3	-1	48306842	48328341	-0.3387004351684282	0.5625805604348301	-1.9598380891683294	0.05051919024859966	0.8518811679416673	-1.955541498250126	FALSE
ENSG00000118369	57558	USP35	USP35	protein_coding	ubiquitin specific peptidase 35 [Source:HGNC Symbol;Acc:HGNC:20061]	11	1	78188812	78215232	-0.1256116113256991	2.191451554465545	-1.9586970595183122	0.05052667711769953	0.8518811679416673	-1.955478003879852	FALSE
ENSG00000263004	NA	AC007114.1	AC007114.1	lncRNA	novel transcript	17	-1	57071814	57085024	0.30670232083745774	-0.38600197198062947	1.9584749554620742	0.050527411160230414	0.8518811679416673	1.9554717790626914	FALSE
ENSG00000230673	NA	PABPC1P3	PABPC1P3	processed_pseudogene	poly(A) binding protein cytoplasmic 1 pseudogene 3 [Source:HGNC Symbol;Acc:HGNC:8560]	X	-1	74583088	74583546	-0.1529565356714957	2.5578093270329996	-1.957388168661693	0.050678681715404704	0.8524015210734762	-1.9541905903219234	FALSE
ENSG00000165782	90809	PIP4P1	PIP4P1	protein_coding	phosphatidylinositol-4,5-bisphosphate 4-phosphatase 1 [Source:HGNC Symbol;Acc:HGNC:19299]	14	-1	20457719	20461612	0.0669715374742017	4.522098298448122	1.9571706208733766	0.05070410045285802	0.8524015210734762	1.9539756203537244	FALSE
ENSG00000132005	5989	RFX1	RFX1	protein_coding	regulatory factor X1 [Source:HGNC Symbol;Acc:HGNC:9982]	19	-1	13961530	14007039	-0.0875192565599976	5.246660552885057	-1.9571400744543481	0.050767610577955896	0.8524015210734762	-1.953438900273953	FALSE
ENSG00000086189	27292	DIMT1	DIMT1	protein_coding	DIMT1 rRNA methyltransferase and ribosome maturation factor [Source:HGNC Symbol;Acc:HGNC:30217]	5	-1	62347284	62403939	0.1283470572316152	4.063962322402806	1.9564979296155842	0.05082128214115024	0.8524015210734762	1.9529857635734158	FALSE
ENSG00000108651	55813	UTP6	UTP6	protein_coding	UTP6 small subunit processome component [Source:HGNC Symbol;Acc:HGNC:18279]	17	-1	31860904	31901708	0.080993821657108	5.407004216582082	1.9562843180858156	0.05083304796550612	0.8524015210734762	1.9528864809873696	FALSE
ENSG00000231340	NA	ACTG1P10	ACTG1P10	processed_pseudogene	actin gamma 1 pseudogene 10 [Source:HGNC Symbol;Acc:HGNC:155]	X	-1	53142832	53143913	-0.2850522997239551	0.250456207611039	-1.9539411989608089	0.05109592404909576	0.8548750541603253	-1.950673278389749	FALSE
ENSG00000265479	NA	DTX2P1-UPK3BP1-PMS2P11	DTX2P1-UPK3BP1-PMS2P11	lncRNA	DTX2P1-UPK3BP1-PMS2P11 readthrough, transcribed pseudogene [Source:HGNC Symbol;Acc:HGNC:42360]	7	1	76959835	77043775	-0.18456476043802983	2.077742953887181	-1.954550627281596	0.051096065179154	0.8548750541603253	-1.950672092753083	FALSE
ENSG00000243797	NA	AC004917.1	AC004917.1	lncRNA	novel transcript, sense overlapping CCDC71L	7	-1	106372251	106770207	-0.2853231147628015	1.6831777484591002	-1.9536285157017856	0.05119154283889709	0.8548750541603253	-1.9498706105711578	FALSE
ENSG00000196263	57573	ZNF471	ZNF471	protein_coding	zinc finger protein 471 [Source:HGNC Symbol;Acc:HGNC:23226]	19	1	56507850	56530221	0.35674969766107867	-0.46342929158541707	1.9523044810937633	0.051317596048232335	0.8548750541603253	1.9488143782756362	FALSE
ENSG00000128951	1854	DUT	DUT	protein_coding	deoxyuridine triphosphatase [Source:HGNC Symbol;Acc:HGNC:3078]	15	1	48331011	48343373	0.12035873758994686	4.62893879877678	1.9527347387694118	0.051346919698247305	0.8548750541603253	1.948568979306062	FALSE
ENSG00000176890	7298	TYMS	TYMS	protein_coding	thymidylate synthetase [Source:HGNC Symbol;Acc:HGNC:12441]	18	1	657653	673578	-0.3515231710565565	1.2711221115915765	-1.949287503719181	0.05165099662968732	0.8548750541603253	-1.9460311608429026	FALSE
ENSG00000131943	83636	C19orf12	C19orf12	protein_coding	chromosome 19 open reading frame 12 [Source:HGNC Symbol;Acc:HGNC:25443]	19	-1	29698886	29715789	0.12843258888469133	4.640391297377657	1.9485824285370392	0.051818737306683786	0.8548750541603253	1.9446365478560588	FALSE
ENSG00000176788	10409	BASP1	BASP1	protein_coding	brain abundant membrane attached signal protein 1 [Source:HGNC Symbol;Acc:HGNC:957]	5	1	17065598	17276843	-0.24152440045605594	9.275367206844141	-1.947223567988897	0.051909164275746524	0.8548750541603253	-1.9438862951596938	FALSE
ENSG00000273133	NA	AC116651.1	AC116651.1	lncRNA	novel transcript, antisense to CC2D2A	4	-1	15563698	15564253	-0.27603702907414096	0.6514721258300495	-1.9474595730375996	0.051947345870067205	0.8548750541603253	-1.9435698391265925	FALSE
ENSG00000261534	NA	AL596244.1	AL596244.1	lncRNA	novel transcript, overlapping TTLL11	9	-1	121815674	121819452	0.24564511524344296	0.32127148115001625	1.9464751364605124	0.05196309646564229	0.8548750541603253	1.9434393519985758	FALSE
ENSG00000183230	29119	CTNNA3	CTNNA3	protein_coding	catenin alpha 3 [Source:HGNC Symbol;Acc:HGNC:2511]	10	-1	65912523	67696195	-0.3088751672488702	0.5763002340870669	-1.9468620264983751	0.051991056523465064	0.8548750541603253	-1.9432077960347902	FALSE
ENSG00000113368	4001	LMNB1	LMNB1	protein_coding	lamin B1 [Source:HGNC Symbol;Acc:HGNC:6637]	5	1	126776623	126837020	-0.2341175653919798	7.203054907679773	-1.946103052852612	0.05203580265661269	0.8548750541603253	-1.942837439994236	FALSE
ENSG00000230587	NA	LINC02580	LINC02580	lncRNA	long intergenic non-protein coding RNA 2580 [Source:HGNC Symbol;Acc:HGNC:53751]	2	-1	43092530	43132482	-0.3207472955726642	-0.39988494106640426	-1.945935914566328	0.05205529577173472	0.8548750541603253	-1.9426761821347212	FALSE
ENSG00000115594	3554	IL1R1	IL1R1	protein_coding	interleukin 1 receptor type 1 [Source:HGNC Symbol;Acc:HGNC:5993]	2	1	102064544	102179874	-0.32221448549689313	7.550267500681426	-1.944812821584613	0.052214054453057095	0.8548750541603253	-1.9413647196531258	FALSE
ENSG00000164292	22836	RHOBTB3	RHOBTB3	protein_coding	Rho related BTB domain containing 3 [Source:HGNC Symbol;Acc:HGNC:18757]	5	1	95713522	95824383	0.2147669343614096	2.7073536588405624	1.9448890716108658	0.052226013850870175	0.8548750541603253	1.9412660614412547	FALSE
ENSG00000203710	1378	CR1	CR1	protein_coding	complement C3b/C4b receptor 1 (Knops blood group) [Source:HGNC Symbol;Acc:HGNC:2334]	1	1	207496147	207641765	-0.2781959323224452	8.801912345709784	-1.944504973557707	0.05224172982450762	0.8548750541603253	-1.9411364423444253	FALSE
ENSG00000285596	NA	AC017116.2	AC017116.2	lncRNA	novel transcript	7	-1	44011882	44038978	0.24768748286058484	0.5347416691615743	1.9439083814324194	0.052294263228750255	0.8548750541603253	1.9407034042751574	FALSE
ENSG00000138061	1545	CYP1B1	CYP1B1	protein_coding	cytochrome P450 family 1 subfamily B member 1 [Source:HGNC Symbol;Acc:HGNC:2597]	2	-1	38066973	38109902	-0.2697318082769442	5.521536275858274	-1.9430053233152798	0.05247367136581216	0.8548750541603253	-1.9392272623516724	FALSE
ENSG00000183604	NA	SMG1P5	SMG1P5	transcribed_unprocessed_pseudogene	SMG1 pseudogene 5 [Source:HGNC Symbol;Acc:HGNC:49862]	16	-1	30267553	30335374	-0.12576918087427824	3.7930154982237245	-1.9418798498515362	0.05255964182357897	0.8548750541603253	-1.9385214059215474	FALSE
ENSG00000165804	51222	ZNF219	ZNF219	protein_coding	zinc finger protein 219 [Source:HGNC Symbol;Acc:HGNC:13011]	14	-1	21090077	21104722	-0.18909866655568486	0.871162577316111	-1.941315464234769	0.05259576091829336	0.8548750541603253	-1.9382251396903263	FALSE
ENSG00000196636	57001	SDHAF3	SDHAF3	protein_coding	succinate dehydrogenase complex assembly factor 3 [Source:HGNC Symbol;Acc:HGNC:21752]	7	1	97116590	97181763	-0.16113183063157788	3.133914214719556	-1.9411308300380452	0.05263410924928826	0.8548750541603253	-1.9379107742755024	FALSE
ENSG00000178694	63899	NSUN3	NSUN3	protein_coding	NOP2/Sun RNA methyltransferase 3 [Source:HGNC Symbol;Acc:HGNC:26208]	3	1	94062980	94131832	-0.11042540669866696	5.614608483983453	-1.9412240343750227	0.05267817461819112	0.8548750541603253	-1.9375497790117302	FALSE
ENSG00000169385	6036	RNASE2	RNASE2	protein_coding	ribonuclease A family member 2 [Source:HGNC Symbol;Acc:HGNC:10045]	14	1	20955487	20956436	-0.31488050534128487	4.481821012412595	-1.9411677505720508	0.05279035225929403	0.8548750541603253	-1.936631927671138	FALSE
ENSG00000132485	9406	ZRANB2	ZRANB2	protein_coding	zinc finger RANBP2-type containing 2 [Source:HGNC Symbol;Acc:HGNC:13058]	1	-1	71063291	71081289	0.09547840351048986	6.216962510108914	1.9401649280986382	0.05280059785806517	0.8548750541603253	1.936548178180096	FALSE
ENSG00000104946	79735	TBC1D17	TBC1D17	protein_coding	TBC1 domain family member 17 [Source:HGNC Symbol;Acc:HGNC:25699]	19	1	49877425	49888750	0.09253973934786952	4.994900357345211	1.9397532188237725	0.05282327432484472	0.8548750541603253	1.9363628646731537	FALSE
ENSG00000133812	81846	SBF2	SBF2	protein_coding	SET binding factor 2 [Source:HGNC Symbol;Acc:HGNC:2135]	11	-1	9778667	10294207	-0.16348829213708704	8.484063635784121	-1.9396812163860264	0.0528537235937462	0.8548750541603253	-1.9361141358860054	FALSE
ENSG00000140740	7385	UQCRC2	UQCRC2	protein_coding	ubiquinol-cytochrome c reductase core protein 2 [Source:HGNC Symbol;Acc:HGNC:12586]	16	1	21953288	21983660	0.06080388673077586	6.272425789899281	1.9393342349111784	0.05286927751900934	0.8548750541603253	1.9359871278435798	FALSE
ENSG00000188385	282973	JAKMIP3	JAKMIP3	protein_coding	Janus kinase and microtubule interacting protein 3 [Source:HGNC Symbol;Acc:HGNC:23523]	10	1	132036336	132184858	0.31966666196156734	-0.562437821044671	1.9382242978798134	0.05296691137078779	0.8548750541603253	1.9351905955474598	FALSE
ENSG00000178988	114932	MRFAP1L1	MRFAP1L1	protein_coding	Morf4 family associated protein 1 like 1 [Source:HGNC Symbol;Acc:HGNC:28796]	4	-1	6707701	6709865	0.07838658838265111	6.179464264075767	1.9380637249971193	0.05302403007722612	0.8548750541603253	1.93472516913451	FALSE
ENSG00000166770	NA	ZNF667-AS1	ZNF667-AS1	lncRNA	ZNF667 antisense RNA 1 (head to head) [Source:HGNC Symbol;Acc:HGNC:44321]	19	1	56477250	56504362	0.25156218788535756	1.1179911228659205	1.937330671858698	0.05319221559798336	0.8548750541603253	1.9333571536649385	FALSE
ENSG00000112096	6648	SOD2	SOD2	protein_coding	superoxide dismutase 2 [Source:HGNC Symbol;Acc:HGNC:11180]	6	-1	159669069	159745186	-0.250137923632904	4.160840489507244	-1.9372303380557367	0.053196552253974114	0.8548750541603253	-1.933321927265557	FALSE
ENSG00000139514	6541	SLC7A1	SLC7A1	protein_coding	solute carrier family 7 member 1 [Source:HGNC Symbol;Acc:HGNC:11057]	13	-1	29509414	29595688	-0.1668655304567901	4.30702606463601	-1.9365279616210733	0.05319804857605295	0.8548750541603253	-1.93330977328674	FALSE
ENSG00000233431	NA	LINC02596	LINC02596	lncRNA	long intergenic non-protein coding RNA 2596 [Source:HGNC Symbol;Acc:HGNC:53948]	1	1	21586472	21591187	-0.2895673471657365	1.587108819010385	-1.9373176199989228	0.05320201536955749	0.8548750541603253	-1.9332775541161784	FALSE
ENSG00000167323	6786	STIM1	STIM1	protein_coding	stromal interaction molecule 1 [Source:HGNC Symbol;Acc:HGNC:11386]	11	1	3854527	4093210	-0.07765892160435506	7.926614044818001	-1.9365163329196076	0.0532464717580341	0.8548750541603253	-1.932916606740718	FALSE
ENSG00000160326	11182	SLC2A6	SLC2A6	protein_coding	solute carrier family 2 member 6 [Source:HGNC Symbol;Acc:HGNC:11011]	9	-1	133471094	133479127	0.18279564182770036	3.233736845700078	1.9357453528367752	0.053296935185713934	0.8548750541603253	1.9325071923405623	FALSE
ENSG00000118242	55686	MREG	MREG	protein_coding	melanoregulin [Source:HGNC Symbol;Acc:HGNC:25478]	2	-1	215942584	216034096	-0.18228803660524662	2.070234802408969	-1.9352960288880745	0.05333830226280295	0.8548750541603253	-1.9321718189038606	FALSE
ENSG00000198369	200734	SPRED2	SPRED2	protein_coding	sprouty related EVH1 domain containing 2 [Source:HGNC Symbol;Acc:HGNC:17722]	2	-1	65310851	65432637	-0.1675472220521379	2.690511605405668	-1.9355114925721424	0.05336298258139262	0.8548750541603253	-1.9319718327315076	FALSE
ENSG00000157800	84255	SLC37A3	SLC37A3	protein_coding	solute carrier family 37 member 3 [Source:HGNC Symbol;Acc:HGNC:20651]	7	-1	140293693	140404433	-0.2583193138366138	5.799742547533104	-1.9351245450868257	0.053405162391148675	0.8548750541603253	-1.9316302258479994	FALSE
ENSG00000244245	NA	AC133134.1	AC133134.1	processed_pseudogene	ribosomal protein S20 (RPS20) pseudogene	5	1	108593609	108593967	0.370809955824987	-0.28636302272260594	1.9346045878646139	0.05340871772508159	0.8548750541603253	1.931601442120509	FALSE
ENSG00000169490	83877	TM2D2	TM2D2	protein_coding	TM2 domain containing 2 [Source:HGNC Symbol;Acc:HGNC:24127]	8	-1	38988808	38996824	0.10425254587375443	3.7841130427593477	1.9347451012585604	0.05342495614342964	0.8548750541603253	1.9314699973973999	FALSE
ENSG00000107566	10613	ERLIN1	ERLIN1	protein_coding	ER lipid raft associated 1 [Source:HGNC Symbol;Acc:HGNC:16947]	10	-1	100150094	100186033	-0.23400616183351186	4.9929951175576885	-1.9345346092970552	0.053428789523320225	0.8548750541603253	-1.9314389723003857	FALSE
ENSG00000110042	23220	DTX4	DTX4	protein_coding	deltex E3 ubiquitin ligase 4 [Source:HGNC Symbol;Acc:HGNC:29151]	11	1	59171430	59208588	0.19723468604120953	3.10838373983244	1.9347668273765777	0.053434276496200014	0.8548750541603253	1.931394567239932	FALSE
ENSG00000180712	NA	LINC02363	LINC02363	lncRNA	long intergenic non-protein coding RNA 2363 [Source:HGNC Symbol;Acc:HGNC:53286]	4	-1	184334292	184353977	-0.25057790796004253	1.9821878994774125	-1.9344812220485352	0.05352009575060867	0.8548750541603253	-1.9307005429085435	FALSE
ENSG00000283050	NA	GTF2IP12	GTF2IP12	transcribed_unprocessed_pseudogene	general transcription factor IIi pseudogene 12 [Source:HGNC Symbol;Acc:HGNC:51723]	4	-1	119405523	119454638	-0.2220566289067909	3.3557041355036707	-1.9347022610817897	0.05355201850172442	0.8548750541603253	-1.9304426192570632	FALSE
ENSG00000223804	NA	AC244669.1	AC244669.1	transcribed_unprocessed_pseudogene	Poly [ADP-ribose] polymerase 8 (PARP8) pseudogene	1	-1	120267334	120341871	-0.2363191810368388	2.3570577614890635	-1.9345728061142382	0.05363451872412094	0.8548750541603253	-1.929776643089469	FALSE
ENSG00000149177	5795	PTPRJ	PTPRJ	protein_coding	protein tyrosine phosphatase receptor type J [Source:HGNC Symbol;Acc:HGNC:9673]	11	1	47980558	48170841	-0.1533697847702964	9.924452919988864	-1.9328228429151126	0.05366205741987137	0.8548750541603253	-1.9295545296769807	FALSE
ENSG00000266903	NA	AC243964.3	AC243964.3	lncRNA	novel transcript, antisense to CEACAM16, CEACAM19, PVR & IGSF23	19	-1	44631573	44725217	-0.28126547706913335	0.10502729877009728	-1.932229787678887	0.05375294688923484	0.8548750541603253	-1.92882213521689	FALSE
ENSG00000179094	5187	PER1	PER1	protein_coding	period circadian regulator 1 [Source:HGNC Symbol;Acc:HGNC:8845]	17	-1	8140472	8156506	-0.31283418185740564	4.107481269048247	-1.930696564580543	0.05389058972138966	0.8548750541603253	-1.9277149644616955	FALSE
ENSG00000197837	121504	HIST4H4	HIST4H4	protein_coding	histone cluster 4 H4 [Source:HGNC Symbol;Acc:HGNC:20510]	12	-1	14767999	14771131	-0.22704516678868886	0.7612865973055177	-1.930386779495855	0.05393816159576686	0.8548750541603253	-1.9273328549453435	FALSE
ENSG00000196465	140465	MYL6B	MYL6B	protein_coding	myosin light chain 6B [Source:HGNC Symbol;Acc:HGNC:29823]	12	1	56152256	56159647	-0.24682576961224661	0.3609017039489875	-1.9299044507607424	0.0539863566608101	0.8548750541603253	-1.926946026547377	FALSE
ENSG00000085760	4528	MTIF2	MTIF2	protein_coding	mitochondrial translational initiation factor 2 [Source:HGNC Symbol;Acc:HGNC:7441]	2	-1	55236595	55269347	0.0978172779612656	4.204854798222885	1.9301782991035978	0.05399882409532703	0.8548750541603253	1.9268460060152264	FALSE
ENSG00000119866	53335	BCL11A	BCL11A	protein_coding	BAF chromatin remodeling complex subunit BCL11A [Source:HGNC Symbol;Acc:HGNC:13221]	2	-1	60450520	60554467	0.15860078701306524	5.331779650400807	1.930531235583019	0.054017840295530986	0.8548750541603253	1.9266934848409458	FALSE
ENSG00000111913	9750	RIPOR2	RIPOR2	protein_coding	RHO family interacting cell polarization regulator 2 [Source:HGNC Symbol;Acc:HGNC:13872]	6	-1	24804282	25042170	-0.15340791637705742	11.008169847977696	-1.9298403466833247	0.05402838217122283	0.8548750541603253	-1.9266089520686258	FALSE
ENSG00000254528	NA	AP000757.1	AP000757.1	lncRNA	novel transcript, antisense to FXYD6	11	1	117833719	117838942	0.35368425516605095	-0.02574296596843282	1.9297955349581648	0.05406520498518902	0.8548750541603253	1.9263137867372988	FALSE
ENSG00000177359	NA	AC024940.2	AC024940.2	transcribed_unprocessed_pseudogene	ovostatin 2	12	-1	31111652	31201235	0.6555928090580279	0.17190685034213204	1.93211656012334	0.054079186077977216	0.8548750541603253	1.9262017606509163	FALSE
ENSG00000268833	NA	AC243967.2	AC243967.2	lncRNA	novel transcript, antisense to CEACAM6	19	-1	41757898	41786893	-0.2674424807632214	1.6228492216015808	-1.9300976591563606	0.054094947979932154	0.8548750541603253	-1.9260754944837506	FALSE
ENSG00000112511	5252	PHF1	PHF1	protein_coding	PHD finger protein 1 [Source:HGNC Symbol;Acc:HGNC:8919]	6	1	33410399	33416453	0.10800383856569873	5.305091870222655	1.9291377070970002	0.054124418627759616	0.8548750541603253	1.925839492016747	FALSE
ENSG00000085231	102157402	AK6	AK6	protein_coding	adenylate kinase 6 [Source:HGNC Symbol;Acc:HGNC:49151]	5	-1	69350984	69370013	0.11413588209866976	2.627129752971504	1.9283645263160658	0.054177176084043564	0.8548750541603253	1.9254172752775396	FALSE
ENSG00000137478	9873	FCHSD2	FCHSD2	protein_coding	FCH and double SH3 domains 2 [Source:HGNC Symbol;Acc:HGNC:29114]	11	-1	72836745	73142318	-0.08978290527639388	8.277066133499932	-1.9283914733647214	0.05426373990325847	0.8553708024791079	-1.924725249699255	FALSE
ENSG00000259065	NA	AC005520.2	AC005520.2	lncRNA	novel transcript, antisense to C14orf43	14	1	73787355	73803300	0.3006520822644931	0.3381658768227413	1.9273239573064607	0.0543959107184815	0.8565837270602706	1.923670398490918	FALSE
ENSG00000240288	NA	GHRLOS	GHRLOS	lncRNA	ghrelin opposite strand/antisense RNA [Source:HGNC Symbol;Acc:HGNC:33885]	3	1	10285754	10294903	-0.21700982172898398	1.4721779804948474	-1.9248890780813386	0.054663169223396674	0.8572151451624291	-1.9215439332371138	FALSE
ENSG00000181218	92815	HIST3H2A	HIST3H2A	protein_coding	histone cluster 3 H2A [Source:HGNC Symbol;Acc:HGNC:20507]	1	-1	228456979	228457873	0.35503429479275983	0.9640409063613983	1.9239103856863677	0.054791978976152726	0.8572151451624291	1.9205221427641128	FALSE
ENSG00000135925	80326	WNT10A	WNT10A	protein_coding	Wnt family member 10A [Source:HGNC Symbol;Acc:HGNC:13829]	2	1	218880852	218899581	0.3310490456920413	0.1357845246967457	1.92325116216482	0.05484500060116476	0.8572151451624291	1.9201021277196866	FALSE
ENSG00000075213	10371	SEMA3A	SEMA3A	protein_coding	semaphorin 3A [Source:HGNC Symbol;Acc:HGNC:10723]	7	-1	83955777	84492724	0.34660177097412354	-0.34603544890846794	1.923128178374228	0.054876879021888605	0.8572151451624291	1.9198497632185159	FALSE
ENSG00000130164	3949	LDLR	LDLR	protein_coding	low density lipoprotein receptor [Source:HGNC Symbol;Acc:HGNC:6547]	19	1	11089362	11133816	-0.1889081613254624	3.6662730685637213	-1.9230149724187102	0.054887798079272666	0.8572151451624291	-1.9197633509548273	FALSE
ENSG00000282826	NA	FRG1CP	FRG1CP	transcribed_unprocessed_pseudogene	FSHD region gene 1 family member C, pseudogene [Source:HGNC Symbol;Acc:HGNC:51762]	20	-1	28563850	28602843	0.19270194230030357	3.893402494876377	1.925042684978487	0.054902937790932874	0.8572151451624291	1.919643560592668	FALSE
ENSG00000243629	NA	LINC00880	LINC00880	lncRNA	long intergenic non-protein coding RNA 880 [Source:HGNC Symbol;Acc:HGNC:27948]	3	-1	157081667	157128595	-0.30514025795223165	-0.3205476748859139	-1.9224263250030764	0.054937044737393	0.8572151451624291	-1.9193737961348745	FALSE
ENSG00000131462	7283	TUBG1	TUBG1	protein_coding	tubulin gamma 1 [Source:HGNC Symbol;Acc:HGNC:12417]	17	1	42609683	42615238	-0.17133969122088	1.8351304904160686	-1.9222032685416233	0.05495661101141337	0.8572151451624291	-1.919219102261924	FALSE
ENSG00000165185	158405	KIAA1958	KIAA1958	protein_coding	KIAA1958 [Source:HGNC Symbol;Acc:HGNC:23427]	9	1	112486847	112669397	-0.17250705135479993	4.908506289939332	-1.922099926243045	0.05499809733703429	0.8572151451624291	-1.9188912570435737	FALSE
ENSG00000277763	NA	AL138995.1	AL138995.1	lncRNA	novel transcript	14	-1	56117316	56117990	-0.2103900851505427	1.083315178561397	-1.9217640492140649	0.05507876534742595	0.8572151451624291	-1.9182543687851743	FALSE
ENSG00000156482	6156	RPL30	RPL30	protein_coding	ribosomal protein L30 [Source:HGNC Symbol;Acc:HGNC:10333]	8	-1	98024851	98046469	0.13603725301065062	9.083888870883781	1.9205265604859854	0.05525258798254724	0.8572151451624291	1.9168846469022762	FALSE
ENSG00000187147	55182	RNF220	RNF220	protein_coding	ring finger protein 220 [Source:HGNC Symbol;Acc:HGNC:25552]	1	1	44405194	44651724	0.07046133907981478	5.650571738166228	1.9197659472327597	0.055288226610678386	0.8572151451624291	1.9166042584134153	FALSE
ENSG00000165819	56339	METTL3	METTL3	protein_coding	methyltransferase like 3 [Source:HGNC Symbol;Acc:HGNC:17563]	14	-1	21498133	21511342	0.09437267158139573	4.937103230869699	1.9195869208876934	0.0553036030385089	0.8572151451624291	1.9164833302008235	FALSE
ENSG00000029993	3149	HMGB3	HMGB3	protein_coding	high mobility group box 3 [Source:HGNC Symbol;Acc:HGNC:5004]	X	1	150980509	150990771	-0.2514936465235813	1.0010107749438835	-1.919520742205243	0.05531199077184984	0.8572151451624291	-1.9164173765224628	FALSE
ENSG00000090104	5996	RGS1	RGS1	protein_coding	regulator of G protein signaling 1 [Source:HGNC Symbol;Acc:HGNC:9991]	1	1	192575763	192580024	0.3338869529369004	0.6076708190101976	1.9193869610126046	0.055329936062919506	0.8572151451624291	1.9162762986963993	FALSE
ENSG00000156639	60685	ZFAND3	ZFAND3	protein_coding	zinc finger AN1-type containing 3 [Source:HGNC Symbol;Acc:HGNC:18019]	6	1	37819727	38154624	-0.11329155033037708	9.061535201583203	-1.9188544912795782	0.055451848777260476	0.8572151451624291	-1.9153188838455641	FALSE
ENSG00000117009	8564	KMO	KMO	protein_coding	kynurenine 3-monooxygenase [Source:HGNC Symbol;Acc:HGNC:6381]	1	1	241532134	241595642	0.17384416549798898	3.530154071737078	1.9187441387893645	0.05546403544790689	0.8572151451624291	1.9152232749572333	FALSE
ENSG00000229961	NA	AL357143.1	AL357143.1	transcribed_unprocessed_pseudogene	novel SLAM family member pseudogene	1	1	157171116	157191963	0.4691065848718893	-0.3055283441698574	1.9176635138698792	0.0555303205085055	0.8572151451624291	1.9147035507498957	FALSE
ENSG00000117133	80135	RPF1	RPF1	protein_coding	ribosome production factor 1 homolog [Source:HGNC Symbol;Acc:HGNC:30350]	1	1	84479259	84498352	0.08757275849584456	4.691401975583579	1.9178557803129135	0.05555083211694648	0.8572151451624291	1.9145428292069187	FALSE
ENSG00000178896	54512	EXOSC4	EXOSC4	protein_coding	exosome component 4 [Source:HGNC Symbol;Acc:HGNC:18189]	8	1	144078648	144080648	-0.23463399301288712	1.756147926114969	-1.9175537764108412	0.05556841426921217	0.8572151451624291	-1.9144051011768544	FALSE
ENSG00000075218	51512	GTSE1	GTSE1	protein_coding	G2 and S-phase expressed 1 [Source:HGNC Symbol;Acc:HGNC:13698]	22	1	46296870	46330810	-0.28140436981058664	0.47315028320199776	-1.917160212918631	0.055597556619075936	0.8572151451624291	-1.9141768974429114	FALSE
ENSG00000143797	129642	MBOAT2	MBOAT2	protein_coding	membrane bound O-acyltransferase domain containing 2 [Source:HGNC Symbol;Acc:HGNC:25193]	2	-1	8852690	9003709	-0.19847631506768515	7.174930537566235	-1.9169233569756976	0.055687947974121965	0.8572151451624291	-1.9134697071775435	FALSE
ENSG00000204789	NA	ZNF204P	ZNF204P	processed_pseudogene	zinc finger protein 204, pseudogene [Source:HGNC Symbol;Acc:HGNC:12995]	6	-1	27357825	27360221	0.3072373955306781	0.6452445120357003	1.9169639243328604	0.05570710246429814	0.8572151451624291	1.9133199719749105	FALSE
ENSG00000234493	NA	RHOXF1P1	RHOXF1P1	transcribed_unprocessed_pseudogene	Rhox homeobox family member 1 pseudogene 1 [Source:HGNC Symbol;Acc:HGNC:51580]	X	-1	119978713	120025138	0.4193805381545286	1.9913577908141264	1.9163022214079697	0.05581280556713923	0.8579905125390452	1.9124944362735914	FALSE
ENSG00000067365	79091	METTL22	METTL22	protein_coding	methyltransferase like 22 [Source:HGNC Symbol;Acc:HGNC:28368]	16	1	8621683	8649654	-0.09071322931677539	4.236482661755233	-1.9142399926811462	0.05600636211483293	0.8595365073607093	-1.9109861395867274	FALSE
ENSG00000143850	22874	PLEKHA6	PLEKHA6	protein_coding	pleckstrin homology domain containing A6 [Source:HGNC Symbol;Acc:HGNC:17053]	1	-1	204218853	204377665	-0.244327609897414	0.08710448964572821	-1.9137983955214726	0.05602420275557199	0.8595365073607093	-1.9108473343493393	FALSE
ENSG00000277654	NA	AC087633.2	AC087633.2	transcribed_processed_pseudogene	glioma tumor suppressor candidate region gene 2 (GLTSCR2) pseudogene	15	1	94841059	95169864	0.34487622990681144	-0.6205912993679027	1.9128392522882784	0.05613996610712527	0.8604614765687946	1.909947555961743	FALSE
ENSG00000206530	55779	CFAP44	CFAP44	protein_coding	cilia and flagella associated protein 44 [Source:HGNC Symbol;Acc:HGNC:25631]	3	-1	113286930	113441610	0.15977132404331407	2.5357093067346197	1.9128565855522115	0.05621331867718622	0.86073522803735	1.9093782175362544	FALSE
ENSG00000137876	51187	RSL24D1	RSL24D1	protein_coding	ribosomal L24 domain containing 1 [Source:HGNC Symbol;Acc:HGNC:18479]	15	-1	55180806	55197049	0.10362068269175406	5.61833667431566	1.9114426609448374	0.05634769947860433	0.8619419789079209	1.9083368008123747	FALSE
ENSG00000103061	84138	SLC7A6OS	SLC7A6OS	protein_coding	solute carrier family 7 member 6 opposite strand [Source:HGNC Symbol;Acc:HGNC:25807]	16	-1	68284503	68310946	0.07144936628775334	4.818869554210996	1.9096560481925724	0.056572473435822335	0.8626688033731301	1.9065994727252944	FALSE
ENSG00000156050	145483	FAM161B	FAM161B	protein_coding	FAM161 centrosomal protein B [Source:HGNC Symbol;Acc:HGNC:19854]	14	-1	73931501	73950414	0.25222406431977773	-0.22869469949284396	1.909251183435229	0.05659763531188741	0.8626688033731301	1.9064053487381318	FALSE
ENSG00000225648	NA	SBDSP1	SBDSP1	transcribed_unprocessed_pseudogene	SBDS pseudogene 1 [Source:HGNC Symbol;Acc:HGNC:21646]	7	1	72829425	72836701	0.17528677918114388	3.0535403651507176	1.9096067244676356	0.05660254736593212	0.8626688033731301	1.9063674605991379	FALSE
ENSG00000129680	79649	MAP7D3	MAP7D3	protein_coding	MAP7 domain containing 3 [Source:HGNC Symbol;Acc:HGNC:25742]	X	-1	136213220	136256482	0.11640773619300804	3.8056829345885252	1.9087603834841105	0.05668237316821551	0.8626688033731301	1.9057521236111272	FALSE
ENSG00000267082	NA	AC011472.1	AC011472.1	lncRNA	novel transcript, antisense to DOCK6	19	1	11203628	11216168	0.3352630098242769	1.0415291957964161	1.9090980127342505	0.05668920235681141	0.8626688033731301	1.9056995143239013	FALSE
ENSG00000023902	51177	PLEKHO1	PLEKHO1	protein_coding	pleckstrin homology domain containing O1 [Source:HGNC Symbol;Acc:HGNC:24310]	1	1	150149183	150164720	0.12231852660916687	7.284740242787817	1.908486990062405	0.05678308923347588	0.8626688033731301	1.9049767822031194	FALSE
ENSG00000011426	54443	ANLN	ANLN	protein_coding	anillin actin binding protein [Source:HGNC Symbol;Acc:HGNC:14082]	7	1	36389821	36453791	-0.3573946192500955	-0.1598311920285937	-1.9081287032943155	0.05678453022009967	0.8626688033731301	-1.904965697377639	FALSE
ENSG00000085563	5243	ABCB1	ABCB1	protein_coding	ATP binding cassette subfamily B member 1 [Source:HGNC Symbol;Acc:HGNC:40]	7	-1	87503633	87713323	0.2456101305354852	3.030565153167778	1.9069408980902247	0.057033009430474214	0.8628890724909652	1.9030577553587944	FALSE
ENSG00000226445	NA	BX322234.1	BX322234.1	lncRNA	novel transcript	6	1	169213254	169245773	0.19992959252438564	0.809873355503462	1.9055184015665743	0.05711618588602604	0.8628890724909652	1.9024206316454473	FALSE
ENSG00000145431	56034	PDGFC	PDGFC	protein_coding	platelet derived growth factor C [Source:HGNC Symbol;Acc:HGNC:8801]	4	-1	156760454	156971799	-0.2270987125494357	3.2106830726266375	-1.9050720814217939	0.05719722532013348	0.8628890724909652	-1.9018006191676045	FALSE
ENSG00000124215	60437	CDH26	CDH26	protein_coding	cadherin 26 [Source:HGNC Symbol;Acc:HGNC:15902]	20	1	59958423	60034011	-0.18937946337399847	2.695159405647348	-1.9048703264866962	0.05725406688085705	0.8628890724909652	-1.9013661744082133	FALSE
ENSG00000102786	26512	INTS6	INTS6	protein_coding	integrator complex subunit 6 [Source:HGNC Symbol;Acc:HGNC:14879]	13	-1	51354077	51454264	-0.09319456575881269	6.538186080038555	-1.9045301605355938	0.05726488339646298	0.8628890724909652	-1.9012835435125266	FALSE
ENSG00000233058	NA	LINC00884	LINC00884	lncRNA	long intergenic non-protein coding RNA 884 [Source:HGNC Symbol;Acc:HGNC:48570]	3	1	194487140	194521156	-0.25017961785963827	1.7567893637641414	-1.9042933763114116	0.05730564034026174	0.8628890724909652	-1.900972304464867	FALSE
ENSG00000176700	NA	SCAND2P	SCAND2P	transcribed_unprocessed_pseudogene	SCAN domain containing 2 pseudogene [Source:HGNC Symbol;Acc:HGNC:10567]	15	1	84631451	84647478	0.1032948092001913	3.8136493715999187	1.9039780674478792	0.05734215376158081	0.8628890724909652	1.9006936272359267	FALSE
ENSG00000204936	57126	CD177	CD177	protein_coding	CD177 molecule [Source:HGNC Symbol;Acc:HGNC:30072]	19	1	43353686	43363172	-0.8472695329881477	3.699216678785814	-1.9045428937169318	0.05743832615610656	0.8628890724909652	-1.899960327187164	FALSE
ENSG00000162144	220002	CYB561A3	CYB561A3	protein_coding	cytochrome b561 family member A3 [Source:HGNC Symbol;Acc:HGNC:23014]	11	-1	61348745	61362299	0.10967683250770133	5.131004333932392	1.903367264911725	0.057467632411358834	0.8628890724909652	1.8997370743622606	FALSE
ENSG00000163913	55764	IFT122	IFT122	protein_coding	intraflagellar transport 122 [Source:HGNC Symbol;Acc:HGNC:13556]	3	1	129440036	129520507	-0.088981238957901	3.5855753126821934	-1.9027790637975652	0.057469161412149646	0.8628890724909652	-1.8997254291490635	FALSE
ENSG00000171103	55006	TRMT61B	TRMT61B	protein_coding	tRNA methyltransferase 61B [Source:HGNC Symbol;Acc:HGNC:26070]	2	-1	28849821	28870309	0.1256349415217155	3.5265544346145155	1.9025975812693439	0.05749016157613787	0.8628890724909652	1.8995655132486475	FALSE
ENSG00000183023	6546	SLC8A1	SLC8A1	protein_coding	solute carrier family 8 member A1 [Source:HGNC Symbol;Acc:HGNC:11068]	2	-1	40097270	40611053	-0.24029733411183862	8.429364222541958	-1.902898949122669	0.05750152643138557	0.8628890724909652	-1.8994789903187017	FALSE
ENSG00000166938	115752	DIS3L	DIS3L	protein_coding	DIS3 like exosome 3'-5' exoribonuclease [Source:HGNC Symbol;Acc:HGNC:28698]	15	1	66293217	66333898	0.12066459281110031	4.535123166092341	1.900985962623714	0.05772534662916677	0.8628890724909652	1.8977778925652724	FALSE
ENSG00000236469	NA	AC007881.2	AC007881.2	lncRNA	novel transcript, antisense to NAGK	2	-1	71002531	71064743	0.34777919023095394	1.1760425423134064	1.9020345119426973	0.057757406308233464	0.8628890724909652	1.8975346789402663	FALSE
ENSG00000172954	253558	LCLAT1	LCLAT1	protein_coding	lysocardiolipin acyltransferase 1 [Source:HGNC Symbol;Acc:HGNC:26756]	2	1	30447226	30644225	-0.13016692193845358	5.126873873237156	-1.900952567556867	0.05787325485368172	0.8628890724909652	-1.896656754050268	FALSE
ENSG00000255946	NA	AC069234.1	AC069234.1	lncRNA	novel transcript	12	-1	120740470	120761592	0.24743989420805	-0.15282224469283157	1.899468652732927	0.05788448731826852	0.8628890724909652	1.896571709747189	FALSE
ENSG00000196663	9895	TECPR2	TECPR2	protein_coding	tectonin beta-propeller repeat containing 2 [Source:HGNC Symbol;Acc:HGNC:19957]	14	1	102362941	102502477	-0.18444350999194548	8.286553428034823	-1.899677337650961	0.057908567636106995	0.8628890724909652	-1.8963894367676317	FALSE
ENSG00000109906	7704	ZBTB16	ZBTB16	protein_coding	zinc finger and BTB domain containing 16 [Source:HGNC Symbol;Acc:HGNC:12930]	11	1	114059711	114256765	-0.43026516074624244	4.385021976598807	-1.8972837221967438	0.05817771277114957	0.8628890724909652	-1.8943564506732102	FALSE
ENSG00000112053	116369	SLC26A8	SLC26A8	protein_coding	solute carrier family 26 member 8 [Source:HGNC Symbol;Acc:HGNC:14468]	6	-1	35943516	36024868	-0.3517348083202769	5.7019733423677685	-1.8968675446628112	0.0582819353213424	0.8628890724909652	-1.8935713049070775	FALSE
ENSG00000116793	10745	PHTF1	PHTF1	protein_coding	putative homeodomain transcription factor 1 [Source:HGNC Symbol;Acc:HGNC:8939]	1	-1	113696831	113759489	-0.21862207567848468	5.471976068744695	-1.895083734598061	0.058502521926004844	0.8628890724909652	-1.891913386317351	FALSE
ENSG00000166863	6866	TAC3	TAC3	protein_coding	tachykinin 3 [Source:HGNC Symbol;Acc:HGNC:11521]	12	-1	57010000	57028883	0.39567924455137127	-0.8701146386209956	1.8938370565436988	0.058641615397589816	0.8628890724909652	1.890870633673857	FALSE
ENSG00000137955	5876	RABGGTB	RABGGTB	protein_coding	Rab geranylgeranyltransferase subunit beta [Source:HGNC Symbol;Acc:HGNC:9796]	1	1	75786197	75795086	0.08884252549130167	4.346071716340315	1.893232707600442	0.05871712478284234	0.8628890724909652	1.890305416624627	FALSE
ENSG00000281538	NA	AC254562.3	AC254562.3	lncRNA	novel transcript	22	1	42138060	42139726	0.2803727696634766	0.2855143138541458	1.8922078056661444	0.05886473678198929	0.8628890724909652	1.8892022245115365	FALSE
ENSG00000177599	126069	ZNF491	ZNF491	protein_coding	zinc finger protein 491 [Source:HGNC Symbol;Acc:HGNC:23706]	19	1	11797667	11809622	0.2329445287966938	0.6355645845149877	1.8919487163433248	0.058870329009698436	0.8628890724909652	1.8891604756507734	FALSE
ENSG00000101189	55257	MRGBP	MRGBP	protein_coding	MRG domain binding protein [Source:HGNC Symbol;Acc:HGNC:15866]	20	1	62796473	62801729	0.09581557582361233	3.1531289327669247	1.8920066593486438	0.05887720193104285	0.8628890724909652	1.8891091702620522	FALSE
ENSG00000157540	1859	DYRK1A	DYRK1A	protein_coding	dual specificity tyrosine phosphorylation regulated kinase 1A [Source:HGNC Symbol;Acc:HGNC:3091]	21	1	37365573	37526358	-0.08858905578227638	7.773358471113898	-1.8921718577545832	0.058888966548836255	0.8628890724909652	-1.8890213605881894	FALSE
ENSG00000233875	NA	AL592078.1	AL592078.1	lncRNA	novel transcript	1	-1	154579065	154579663	-0.3192215312420674	-0.548507276890061	-1.8913305128036844	0.05898074240531454	0.8628890724909652	-1.8883368562711589	FALSE
ENSG00000274750	8353	HIST1H3E	HIST1H3E	protein_coding	histone cluster 1 H3 family member e [Source:HGNC Symbol;Acc:HGNC:4769]	6	1	26224199	26227473	-0.30494380565674817	1.094897356477094	-1.8919702272503014	0.05904631794831109	0.8628890724909652	-1.8878483067054097	FALSE
ENSG00000114948	8745	ADAM23	ADAM23	protein_coding	ADAM metallopeptidase domain 23 [Source:HGNC Symbol;Acc:HGNC:202]	2	1	206443532	206621127	0.3393185669271528	1.6289525276703452	1.8921097247257763	0.05905063994833025	0.8628890724909652	1.8878161228529418	FALSE
ENSG00000273221	NA	AL355816.2	AL355816.2	lncRNA	novel transcript, antisense to CEPT1	1	-1	111184415	111185061	0.16272210027302814	3.7228717889273533	1.8910118161544314	0.05906467139125163	0.8628890724909652	1.8877116509324292	FALSE
ENSG00000152256	5163	PDK1	PDK1	protein_coding	pyruvate dehydrogenase kinase 1 [Source:HGNC Symbol;Acc:HGNC:8809]	2	1	172555373	172608669	-0.11054099097298398	5.224492197609622	-1.8907058705507154	0.05913438919202674	0.8628890724909652	-1.8871928682786876	FALSE
ENSG00000151208	9231	DLG5	DLG5	protein_coding	discs large MAGUK scaffold protein 5 [Source:HGNC Symbol;Acc:HGNC:2904]	10	-1	77790791	77926755	0.256610618261194	1.9366966434326112	1.8904169335232712	0.05920455498201817	0.8628890724909652	1.8866712643694592	FALSE
ENSG00000198791	29883	CNOT7	CNOT7	protein_coding	CCR4-NOT transcription complex subunit 7 [Source:HGNC Symbol;Acc:HGNC:14101]	8	-1	17224966	17246878	0.08931194297307421	5.7465504330752175	1.8897908153690641	0.059212456982469026	0.8628890724909652	1.8866125540126186	FALSE
ENSG00000071539	9319	TRIP13	TRIP13	protein_coding	thyroid hormone receptor interactor 13 [Source:HGNC Symbol;Acc:HGNC:12307]	5	1	892884	919357	-0.36418055073982986	-0.3894848335556582	-1.8891240606919004	0.059249992065764936	0.8628890724909652	-1.8863337642706723	FALSE
ENSG00000196353	131034	CPNE4	CPNE4	protein_coding	copine 4 [Source:HGNC Symbol;Acc:HGNC:2317]	3	-1	131533555	132285410	-0.3476561782401465	1.1547415373750614	-1.890963775454743	0.05926482107571407	0.8628890724909652	-1.8862236630161515	FALSE
ENSG00000162066	51005	AMDHD2	AMDHD2	protein_coding	amidohydrolase domain containing 2 [Source:HGNC Symbol;Acc:HGNC:24262]	16	1	2520357	2531422	0.12979648206950545	2.910870517806162	1.8885933899990697	0.059347085297415864	0.8628890724909652	1.8856132890399848	FALSE
ENSG00000112293	2822	GPLD1	GPLD1	protein_coding	glycosylphosphatidylinositol specific phospholipase D1 [Source:HGNC Symbol;Acc:HGNC:4459]	6	-1	24424565	24495205	-0.22223261721653342	0.6499346874420975	-1.8872060729208642	0.05953084661652315	0.8628890724909652	-1.8842523710015606	FALSE
ENSG00000121406	256051	ZNF549	ZNF549	protein_coding	zinc finger protein 549 [Source:HGNC Symbol;Acc:HGNC:26632]	19	1	57527325	57557542	0.17057986722549723	3.2908211231466797	1.8873664030761867	0.05953394660068053	0.8628890724909652	1.8842294427406379	FALSE
ENSG00000231731	NA	AC010976.1	AC010976.1	lncRNA	novel transcript, antisense to IWS1	2	1	127455394	127514623	-0.23077668498083756	0.17324750541504919	-1.8863319392339752	0.059640489835963734	0.8628890724909652	-1.8834420235979727	FALSE
ENSG00000236911	NA	AL137789.1	AL137789.1	lncRNA	novel transcript, antisense to CR1	1	-1	207551925	207606555	-0.3036318937393778	1.2034828627004133	-1.8867900794117112	0.05966050476472125	0.8628890724909652	-1.8832942313533383	FALSE
ENSG00000170604	26145	IRF2BP1	IRF2BP1	protein_coding	interferon regulatory factor 2 binding protein 1 [Source:HGNC Symbol;Acc:HGNC:21728]	19	-1	45883608	45886141	0.12552019153511162	3.5362731776555067	1.8858266607874097	0.059728208888517174	0.8628890724909652	1.882794601987814	FALSE
ENSG00000126524	51119	SBDS	SBDS	protein_coding	SBDS ribosome maturation factor [Source:HGNC Symbol;Acc:HGNC:19440]	7	-1	66987680	66995587	0.11709545855406756	4.572846818906262	1.8859094970779156	0.05972990127050352	0.8628890724909652	1.8827821189049887	FALSE
ENSG00000148655	83938	LRMDA	LRMDA	protein_coding	leucine rich melanocyte differentiation associated [Source:HGNC Symbol;Acc:HGNC:23405]	10	1	75431624	76560168	-0.20071446775979584	6.904526520624678	-1.8863244300981084	0.05975078855001568	0.8628890724909652	-1.8826280775767656	FALSE
ENSG00000185129	5813	PURA	PURA	protein_coding	purine rich element binding protein A [Source:HGNC Symbol;Acc:HGNC:9701]	5	1	140107777	140125619	0.10973845501528867	5.169844677485545	1.8851188980796367	0.059831981796900545	0.8628890724909652	1.8820297104890773	FALSE
ENSG00000283529	NA	AL035685.1	AL035685.1	transcribed_unprocessed_pseudogene	somatomedin B and thrombospondin type 1 domain containing (SBSPON) pseudogene	20	1	49318337	49441654	-0.34987819972605694	1.3991981974300345	-1.8849753050213178	0.05994056677839912	0.8628890724909652	-1.8812305271795717	FALSE
ENSG00000018280	6556	SLC11A1	SLC11A1	protein_coding	solute carrier family 11 member 1 [Source:HGNC Symbol;Acc:HGNC:10907]	2	1	218382029	218396894	-0.2346377171379519	9.124726496098456	-1.884290267364329	0.05998733372972099	0.8628890724909652	-1.88088669321739	FALSE
ENSG00000234883	NA	MIR155HG	MIR155HG	lncRNA	MIR155 host gene [Source:HGNC Symbol;Acc:HGNC:35460]	21	1	25561909	25575168	0.2230953527359858	1.1409613040279027	1.8839214743985637	0.05999627171787414	0.8628890724909652	1.8808210057942303	FALSE
ENSG00000135083	79616	CCNJL	CCNJL	protein_coding	cyclin J like [Source:HGNC Symbol;Acc:HGNC:25876]	5	-1	160249106	160345396	-0.2283686593206662	6.499523493566368	-1.8839175731998914	0.060011054936293336	0.8628890724909652	-1.880712378177478	FALSE
ENSG00000224875	NA	AC083949.1	AC083949.1	lncRNA	novel transcript	2	-1	42143238	42170301	0.25309638087738434	0.5646294927123632	1.8834106628082563	0.060069069977233006	0.8628890724909652	1.880286295879559	FALSE
ENSG00000186026	342909	ZNF284	ZNF284	protein_coding	zinc finger protein 284 [Source:HGNC Symbol;Acc:HGNC:13078]	19	1	44072159	44089613	0.1584839851005324	1.4494698408723885	1.883020213248865	0.06008139287039969	0.8628890724909652	1.880195836278802	FALSE
ENSG00000249835	NA	VCAN-AS1	VCAN-AS1	lncRNA	VCAN antisense RNA 1 [Source:HGNC Symbol;Acc:HGNC:40163]	5	-1	83531352	83581320	-0.3069312349240745	1.4907812906236966	-1.8835475719647723	0.060095161788162786	0.8628890724909652	-1.8800947799313148	FALSE
ENSG00000255730	NA	AC011462.1	AC011462.1	protein_coding	novel protein	19	1	41350853	41425001	-0.1938616886095046	2.2918754084327486	-1.8831612041812649	0.06011711762554245	0.8628890724909652	-1.8799336757664724	FALSE
ENSG00000105186	84079	ANKRD27	ANKRD27	protein_coding	ankyrin repeat domain 27 [Source:HGNC Symbol;Acc:HGNC:25310]	19	-1	32597006	32676597	0.0578855261853235	5.3735323475839145	1.8833494826034642	0.06014214659656182	0.8628890724909652	1.8797500815295929	FALSE
ENSG00000100060	4242	MFNG	MFNG	protein_coding	MFNG O-fucosylpeptide 3-beta-N-acetylglucosaminyltransferase [Source:HGNC Symbol;Acc:HGNC:7038]	22	-1	37469063	37486393	0.08407770239865542	6.020459811450044	1.882820782545499	0.06014484658401422	0.8628890724909652	1.879730280180882	FALSE
ENSG00000183734	430	ASCL2	ASCL2	protein_coding	achaete-scute family bHLH transcription factor 2 [Source:HGNC Symbol;Acc:HGNC:739]	11	-1	2268495	2270952	0.25033047543636344	1.0051949370948714	1.883057084710202	0.06015879101978989	0.8628890724909652	1.8796280252753421	FALSE
ENSG00000163754	2992	GYG1	GYG1	protein_coding	glycogenin 1 [Source:HGNC Symbol;Acc:HGNC:4699]	3	1	148991341	149027668	-0.29169339620789625	5.970510829252255	-1.8809129670586509	0.06039816006716577	0.8628890724909652	-1.8778757824174896	FALSE
ENSG00000058668	493	ATP2B4	ATP2B4	protein_coding	ATPase plasma membrane Ca2+ transporting 4 [Source:HGNC Symbol;Acc:HGNC:817]	1	1	203626561	203744081	-0.12126083966120493	7.697259356957294	-1.8807056621186877	0.0604362659093472	0.8628890724909652	-1.8775973692353283	FALSE
ENSG00000108950	54757	FAM20A	FAM20A	protein_coding	FAM20A golgi associated secretory pathway pseudokinase [Source:HGNC Symbol;Acc:HGNC:23015]	17	-1	68535113	68601367	-0.500445789619851	1.0048644109791365	-1.88111106566246	0.06043870578514553	0.8628890724909652	-1.8775795476978248	FALSE
ENSG00000211956	NA	IGHV4-34	IGHV4-34	IG_V_gene	immunoglobulin heavy variable 4-34 [Source:HGNC Symbol;Acc:HGNC:5650]	14	-1	106373663	106374145	-0.4288236394143361	2.1555768223172884	-1.8807090111643423	0.060442445001448616	0.8628890724909652	-1.8775522365698556	FALSE
ENSG00000236990	NA	AC025822.2	AC025822.2	lncRNA	novel transcript (FLJ31241)	10	1	4051726	4089013	0.2958679123375262	-0.3266035024920299	1.8803025283520867	0.060445175361404126	0.8628890724909652	1.8775322949841575	FALSE
ENSG00000107020	55848	PLGRKT	PLGRKT	protein_coding	plasminogen receptor with a C-terminal lysine [Source:HGNC Symbol;Acc:HGNC:23633]	9	-1	5357971	5437925	-0.09992408083902005	3.741589686242423	-1.8785946145164412	0.0606850584020531	0.8628890724909652	-1.8757831810105752	FALSE
ENSG00000167272	51367	POP5	POP5	protein_coding	POP5 homolog, ribonuclease P/MRP subunit [Source:HGNC Symbol;Acc:HGNC:17689]	12	-1	120578764	120581402	0.13253189295117673	3.4046036448385326	1.8777316200481218	0.06081653654069445	0.8628890724909652	1.8748269338864123	FALSE
ENSG00000112576	896	CCND3	CCND3	protein_coding	cyclin D3 [Source:HGNC Symbol;Acc:HGNC:1585]	6	-1	41934933	42050357	-0.22017424496032234	9.512173604430396	-1.8768504575278133	0.060928968506724454	0.8628890724909652	-1.8740105681978778	FALSE
ENSG00000206052	220164	DOK6	DOK6	protein_coding	docking protein 6 [Source:HGNC Symbol;Acc:HGNC:28301]	18	1	69400888	69849087	-0.41080561224934753	0.31030921426653585	-1.8776008434195792	0.06106985459991083	0.8628890724909652	-1.8729893576509724	FALSE
ENSG00000164180	153396	TMEM161B	TMEM161B	protein_coding	transmembrane protein 161B [Source:HGNC Symbol;Acc:HGNC:28483]	5	-1	88189633	88269476	0.12542612401410125	4.096296421184544	1.8760698191763305	0.06107446315616897	0.8628890724909652	1.872955985581771	FALSE
ENSG00000165304	9833	MELK	MELK	protein_coding	maternal embryonic leucine zipper kinase [Source:HGNC Symbol;Acc:HGNC:16870]	9	1	36572862	36677683	-0.2937654543137407	0.27328084521658874	-1.8756312094894483	0.06109085261197042	0.8628890724909652	-1.8728373210469185	FALSE
ENSG00000110987	605	BCL7A	BCL7A	protein_coding	BAF chromatin remodeling complex subunit BCL7A [Source:HGNC Symbol;Acc:HGNC:1004]	12	1	122019422	122062044	0.22547907055825966	3.332823919543184	1.876215285109776	0.061148349779332506	0.8628890724909652	1.8724212328613499	FALSE
ENSG00000090266	4708	NDUFB2	NDUFB2	protein_coding	NADH:ubiquinone oxidoreductase subunit B2 [Source:HGNC Symbol;Acc:HGNC:7697]	7	1	140690777	140722790	0.11466394235014521	3.621837368139418	1.8752488513517152	0.061150570076648224	0.8628890724909652	1.872405171795619	FALSE
ENSG00000258565	NA	BLZF2P	BLZF2P	unprocessed_pseudogene	basic leucine zipper nuclear factor 2 pseudogene [Source:HGNC Symbol;Acc:HGNC:20049]	14	-1	68867857	68869951	-0.21529331855422384	1.4890124024052873	-1.8750387235676609	0.06124213006733736	0.8628890724909652	-1.8717432703673627	FALSE
ENSG00000127951	10875	FGL2	FGL2	protein_coding	fibrinogen like 2 [Source:HGNC Symbol;Acc:HGNC:3696]	7	-1	77193369	77199848	0.21916338408501623	9.020079517029952	1.8748519534811314	0.061251232256917656	0.8628890724909652	1.8716775140172461	FALSE
ENSG00000284734	NA	AC099063.4	AC099063.4	lncRNA	novel transcript, antisense to GBP4	1	1	89198714	89207040	0.23585220982072763	0.46160304662331325	1.8744297458606725	0.06127868922870981	0.8628890724909652	1.8714792074315163	FALSE
ENSG00000184277	80213	TM2D3	TM2D3	protein_coding	TM2 domain containing 3 [Source:HGNC Symbol;Acc:HGNC:24128]	15	-1	101621444	101652391	0.06311604195795617	5.0516729992177725	1.8743459843400276	0.06129984050382725	0.8628890724909652	1.8713264935893437	FALSE
ENSG00000051009	84067	FAM160A2	FAM160A2	protein_coding	family with sequence similarity 160 member A2 [Source:HGNC Symbol;Acc:HGNC:25378]	11	-1	6211335	6234711	-0.14723181133561525	5.852414610254205	-1.8743730185146559	0.061317019281571274	0.8628890724909652	-1.8712024935945728	FALSE
ENSG00000088305	1789	DNMT3B	DNMT3B	protein_coding	DNA methyltransferase 3 beta [Source:HGNC Symbol;Acc:HGNC:2979]	20	1	32762385	32809356	-0.24347963842291315	-0.06242215649799611	-1.873858651441346	0.06133279201467435	0.8628890724909652	-1.8710886680529204	FALSE
ENSG00000110665	29125	C11orf21	C11orf21	protein_coding	chromosome 11 open reading frame 21 [Source:HGNC Symbol;Acc:HGNC:13231]	11	-1	2295645	2303049	0.10079884770901959	6.035458942122478	1.8748284139977391	0.06138384161276202	0.8628890724909652	1.8707204295163016	FALSE
ENSG00000178146	NA	AL672207.1	AL672207.1	processed_pseudogene	glycerol kinase (GK) pseudogene	X	-1	101778969	101780538	-0.26863775753892427	0.255628207970588	-1.8717589427042367	0.06169251002627948	0.8628890724909652	-1.8684992826410214	FALSE
ENSG00000143324	9213	XPR1	XPR1	protein_coding	xenotropic and polytropic retrovirus receptor 1 [Source:HGNC Symbol;Acc:HGNC:12827]	1	1	180632022	180890279	-0.08078280354697931	5.840514261578298	-1.8713083723416395	0.06172303934656097	0.8628890724909652	-1.8682800970306623	FALSE
ENSG00000160959	9684	LRRC14	LRRC14	protein_coding	leucine rich repeat containing 14 [Source:HGNC Symbol;Acc:HGNC:20419]	8	1	144517992	144525172	0.12611900448145175	2.834207328857487	1.8712563092111183	0.061735675949365854	0.8628890724909652	1.8681893986525138	FALSE
ENSG00000173120	22992	KDM2A	KDM2A	protein_coding	lysine demethylase 2A [Source:HGNC Symbol;Acc:HGNC:13606]	11	1	67119263	67258082	-0.10010785324495153	8.89553356192455	-1.8710644080833423	0.06177084631293602	0.8628890724909652	-1.867937046578431	FALSE
ENSG00000196378	80778	ZNF34	ZNF34	protein_coding	zinc finger protein 34 [Source:HGNC Symbol;Acc:HGNC:13098]	8	-1	144773114	144787345	0.15863996224359922	1.3868916610584736	1.8702161061572782	0.061826227528156065	0.8628890724909652	1.867539919900418	FALSE
ENSG00000138639	83478	ARHGAP24	ARHGAP24	protein_coding	Rho GTPase activating protein 24 [Source:HGNC Symbol;Acc:HGNC:25361]	4	1	85475150	86002668	-0.19427767433516685	6.95637805209923	-1.870107356191062	0.06193914570943755	0.8628890724909652	-1.8667311193839775	FALSE
ENSG00000255717	23642	SNHG1	SNHG1	lncRNA	small nucleolar RNA host gene 1 [Source:HGNC Symbol;Acc:HGNC:32688]	11	-1	62851984	62855953	0.1304985615884373	5.005266440276871	1.8696165254433732	0.06198002391376672	0.8628890724909652	1.866438621362502	FALSE
ENSG00000263753	NA	LINC00667	LINC00667	lncRNA	long intergenic non-protein coding RNA 667 [Source:HGNC Symbol;Acc:HGNC:27906]	18	1	5237826	5290608	0.15087200626516317	3.898925143446124	1.8700383964754022	0.06199980456558789	0.8628890724909652	1.8662971411079106	FALSE
ENSG00000105708	7561	ZNF14	ZNF14	protein_coding	zinc finger protein 14 [Source:HGNC Symbol;Acc:HGNC:12924]	19	-1	19710472	19733112	0.12134587529645913	3.7201646567784272	1.8691078792665046	0.062075481846238	0.8628890724909652	1.8657562072087934	FALSE
ENSG00000170425	136	ADORA2B	ADORA2B	protein_coding	adenosine A2b receptor [Source:HGNC Symbol;Acc:HGNC:264]	17	1	15944917	15975746	-0.22884511181047795	0.64492821793365	-1.8686797985071784	0.06209860314622827	0.8628890724909652	-1.8655910472152972	FALSE
ENSG00000197019	29950	SERTAD1	SERTAD1	protein_coding	SERTA domain containing 1 [Source:HGNC Symbol;Acc:HGNC:17932]	19	-1	40421589	40425992	-0.1363393332159979	2.0853083775233987	-1.8678695160441907	0.06217458532472222	0.8628890724909652	-1.8650486496705139	FALSE
ENSG00000169221	26000	TBC1D10B	TBC1D10B	protein_coding	TBC1 domain family member 10B [Source:HGNC Symbol;Acc:HGNC:24510]	16	-1	30357102	30370494	-0.0955011054218673	5.617379665060111	-1.8678893101143188	0.06221969562290861	0.8628890724909652	-1.864726889936121	FALSE
ENSG00000271032	NA	AC020907.4	AC020907.4	lncRNA	novel transcript	19	-1	35014961	35025335	-0.2515734311315374	0.8728123053212429	-1.8678433905644287	0.062227612597864225	0.8628890724909652	-1.8646704401731953	FALSE
ENSG00000137757	838	CASP5	CASP5	protein_coding	caspase 5 [Source:HGNC Symbol;Acc:HGNC:1506]	11	-1	104994235	105023168	-0.3098266987179503	4.005470270010312	-1.8672292740704943	0.06233097883954955	0.8628890724909652	-1.8639339609169379	FALSE
ENSG00000127955	2770	GNAI1	GNAI1	protein_coding	G protein subunit alpha i1 [Source:HGNC Symbol;Acc:HGNC:4384]	7	1	79768028	80226181	-0.23022698704996336	0.3137032663356118	-1.8667832422614454	0.06233345833443473	0.8628890724909652	-1.863916307053179	FALSE
ENSG00000216866	NA	RPS2P55	RPS2P55	processed_pseudogene	ribosomal protein S2 pseudogene 55 [Source:HGNC Symbol;Acc:HGNC:36140]	X	-1	40934982	40935864	0.3363765434954813	-0.1136836603683356	1.8665299333236927	0.06234657423797918	0.8628890724909652	1.863822932221934	FALSE
ENSG00000269755	NA	AC008758.6	AC008758.6	protein_coding	novel transcript	19	-1	12433103	12484816	0.25687840734122525	0.3538790955100297	1.8662570678414836	0.06242258837455084	0.8628890724909652	1.8632820916005886	FALSE
ENSG00000138069	5861	RAB1A	RAB1A	protein_coding	RAB1A, member RAS oncogene family [Source:HGNC Symbol;Acc:HGNC:9758]	2	-1	65070696	65130331	-0.10196371574690133	7.391104285023866	-1.866423664269604	0.06242335171705864	0.8628890724909652	-1.8632766631816526	FALSE
ENSG00000117791	54996	MARC2	MARC2	protein_coding	mitochondrial amidoxime reducing component 2 [Source:HGNC Symbol;Acc:HGNC:26064]	1	1	220748225	220784815	-0.28040103941189376	-0.28484417029589987	-1.8662018587718427	0.062446708374776304	0.8628890724909652	-1.8631105916403887	FALSE
ENSG00000203747	2214	FCGR3A	FCGR3A	protein_coding	Fc fragment of IgG receptor IIIa [Source:HGNC Symbol;Acc:HGNC:3619]	1	-1	161541759	161550737	0.19234388718360407	7.936089713768448	1.8659611867360661	0.06251379163516285	0.8628890724909652	1.8626338987868964	FALSE
ENSG00000245910	NA	SNHG6	SNHG6	lncRNA	small nucleolar RNA host gene 6 [Source:HGNC Symbol;Acc:HGNC:32965]	8	-1	66921684	66926398	0.1352337572840865	5.158605578641052	1.865068960747524	0.06260467431772182	0.8628890724909652	1.8619887618964466	FALSE
ENSG00000113742	80315	CPEB4	CPEB4	protein_coding	cytoplasmic polyadenylation element binding protein 4 [Source:HGNC Symbol;Acc:HGNC:21747]	5	1	173888349	173961980	-0.19174313191426506	6.873664929770856	-1.8644869408395326	0.06268918658264717	0.8628890724909652	-1.861389540443374	FALSE
ENSG00000110931	10645	CAMKK2	CAMKK2	protein_coding	calcium/calmodulin dependent protein kinase kinase 2 [Source:HGNC Symbol;Acc:HGNC:1470]	12	-1	121237675	121298308	-0.16850717916132218	7.755030348170264	-1.864533991246963	0.06269876313013571	0.8628890724909652	-1.8613216815231741	FALSE
ENSG00000225697	65010	SLC26A6	SLC26A6	protein_coding	solute carrier family 26 member 6 [Source:HGNC Symbol;Acc:HGNC:14472]	3	-1	48625723	48635493	-0.16216567852759844	3.9431966250476176	-1.8642759909303213	0.06271615608061194	0.8628890724909652	-1.8611984578908267	FALSE
ENSG00000074800	2023	ENO1	ENO1	protein_coding	enolase 1 [Source:HGNC Symbol;Acc:HGNC:3350]	1	-1	8861000	8879190	-0.12688307551427247	7.811957950853727	-1.8642048400589002	0.06274109022726207	0.8628890724909652	-1.8610218565159307	FALSE
ENSG00000084731	3797	KIF3C	KIF3C	protein_coding	kinesin family member 3C [Source:HGNC Symbol;Acc:HGNC:6321]	2	-1	25926598	25982749	-0.19073956350389842	3.559182314862868	-1.8639393993555442	0.06281294867674642	0.8628890724909652	-1.8605132282364503	FALSE
ENSG00000267748	NA	AC011479.1	AC011479.1	protein_coding	novel protein	19	1	38289151	38304910	0.26620007526903755	-0.11137613775952272	1.8620352359466947	0.06298023990132103	0.8628890724909652	1.8593309690293214	FALSE
ENSG00000189164	84503	ZNF527	ZNF527	protein_coding	zinc finger protein 527 [Source:HGNC Symbol;Acc:HGNC:29385]	19	1	37371061	37393066	0.17513806577719127	1.8328850254779208	1.8620584990056017	0.06299063323492801	0.8628890724909652	1.8592576042792817	FALSE
ENSG00000182541	3985	LIMK2	LIMK2	protein_coding	LIM domain kinase 2 [Source:HGNC Symbol;Acc:HGNC:6614]	22	1	31212239	31280080	-0.2065497263282019	9.18243320417242	-1.8619477486115834	0.06303019848116552	0.8628890724909652	-1.8589784115467312	FALSE
ENSG00000176903	9240	PNMA1	PNMA1	protein_coding	PNMA family member 1 [Source:HGNC Symbol;Acc:HGNC:9158]	14	-1	73711783	73714384	-0.13663896812285703	4.400900451459669	-1.8610777974938173	0.06319116385654608	0.8628890724909652	-1.8578440484172185	FALSE
ENSG00000186185	146909	KIF18B	KIF18B	protein_coding	kinesin family member 18B [Source:HGNC Symbol;Acc:HGNC:27102]	17	-1	44924709	44947773	-0.3452827204113272	0.21367571829370557	-1.860242024253588	0.06325707066707675	0.8628890724909652	-1.85738027570604	FALSE
ENSG00000106789	7464	CORO2A	CORO2A	protein_coding	coronin 2A [Source:HGNC Symbol;Acc:HGNC:2255]	9	-1	98120975	98192637	-0.1322423367726202	4.456888701605144	-1.8605739747676324	0.06330579753936272	0.8628890724909652	-1.8570376513832705	FALSE
ENSG00000115183	85461	TANC1	TANC1	protein_coding	tetratricopeptide repeat, ankyrin repeat and coiled-coil containing 1 [Source:HGNC Symbol;Acc:HGNC:29364]	2	1	158968640	159232659	-0.2809725216245079	-0.438871190431056	-1.8596584698195413	0.06333036002493449	0.8628890724909652	-1.8568650222102332	FALSE
ENSG00000087095	51701	NLK	NLK	protein_coding	nemo like kinase [Source:HGNC Symbol;Acc:HGNC:29858]	17	1	28041737	28196381	-0.07442312326480671	5.898004631878872	-1.8595556540185136	0.06337485479390295	0.8628890724909652	-1.8565524465239958	FALSE
ENSG00000135049	23287	AGTPBP1	AGTPBP1	protein_coding	ATP/GTP binding protein 1 [Source:HGNC Symbol;Acc:HGNC:17258]	9	-1	85546539	85742029	-0.15508638492049975	8.8451027641152	-1.8581523827511057	0.06360242719697667	0.8628890724909652	-1.8549565803184491	FALSE
ENSG00000275004	140883	ZNF280B	ZNF280B	protein_coding	zinc finger protein 280B [Source:HGNC Symbol;Acc:HGNC:23022]	22	-1	22484421	22508742	0.2544952993893307	0.8316454241304874	1.857673032795348	0.06361938417920691	0.8628890724909652	1.8548378573387778	FALSE
ENSG00000185246	55015	PRPF39	PRPF39	protein_coding	pre-mRNA processing factor 39 [Source:HGNC Symbol;Acc:HGNC:20314]	14	1	45084107	45116282	0.14053969945778144	4.234659142617969	1.8566484417234448	0.06380431660111228	0.8628890724909652	1.8535447616771747	FALSE
ENSG00000160221	8209	GATD3A	GATD3A	protein_coding	glutamine amidotransferase like class 1 domain containing 3A [Source:HGNC Symbol;Acc:HGNC:1273]	21	1	44133610	44210114	-0.4302825837017842	0.5822069679467463	-1.858224796867997	0.06381904435194183	0.8628890724909652	-1.8534419145529923	FALSE
ENSG00000261879	NA	AC087500.1	AC087500.1	lncRNA	novel transcript, antisense to C17orf87	17	1	5192027	5248182	0.1504624833616317	3.406587652497774	1.8561024233742507	0.06385934171226786	0.8628890724909652	1.8531606093828923	FALSE
ENSG00000165886	80019	UBTD1	UBTD1	protein_coding	ubiquitin domain containing 1 [Source:HGNC Symbol;Acc:HGNC:25683]	10	1	97498924	97571206	-0.17505673070685912	4.598172882788082	-1.8565648204079361	0.06386651424614398	0.8628890724909652	-1.8531105551994527	FALSE
ENSG00000225873	102724231	C3orf86	C3orf86	transcribed_unitary_pseudogene	chromosome 3 open reading frame 86 [Source:HGNC Symbol;Acc:HGNC:44570]	3	-1	44421127	44439946	-0.26549016324471975	5.199766548471783	-1.8551761788936472	0.06401005724036449	0.8628890724909652	-1.8521098021052085	FALSE
ENSG00000240963	NA	AL645465.1	AL645465.1	lncRNA	novel transcript, antisense to C1orf100	1	-1	244375100	244409592	0.13340167242890466	4.387007762892003	1.854769711349569	0.06409732929370361	0.8628890724909652	1.8515022643042558	FALSE
ENSG00000136830	64855	NIBAN2	NIBAN2	protein_coding	niban apoptosis regulator 2 [Source:HGNC Symbol;Acc:HGNC:25282]	9	-1	127505339	127578989	-0.16530292542642666	4.549866971951186	-1.8542096052215749	0.0641450607708599	0.8628890724909652	-1.8511702741173197	FALSE
ENSG00000244575	NA	IGKV1-27	IGKV1-27	IG_V_gene	immunoglobulin kappa variable 1-27 [Source:HGNC Symbol;Acc:HGNC:5735]	2	-1	89213423	89213928	-0.4503557206188289	0.7432707680157211	-1.853686592816984	0.06421319635551284	0.8628890724909652	-1.85069671898278	FALSE
ENSG00000235499	NA	AC073046.1	AC073046.1	lncRNA	novel transcript (LOC100132318)	2	1	73985132	73986343	-0.24087159340138664	0.5517926891777324	-1.8531343175690145	0.06426941751012144	0.8628890724909652	-1.8503062836544735	FALSE
ENSG00000155097	528	ATP6V1C1	ATP6V1C1	protein_coding	ATPase H+ transporting V1 subunit C1 [Source:HGNC Symbol;Acc:HGNC:856]	8	1	103021063	103073051	-0.17169087491868762	6.157773769626033	-1.853089787532004	0.06428739839135238	0.8628890724909652	-1.8501814725294405	FALSE
ENSG00000147144	90060	CCDC120	CCDC120	protein_coding	coiled-coil domain containing 120 [Source:HGNC Symbol;Acc:HGNC:28910]	X	1	49053572	49069857	0.13380390646815377	2.5299151890616356	1.8525999604698222	0.06434816695945018	0.8628890724909652	1.8497598713640402	FALSE
ENSG00000148835	6877	TAF5	TAF5	protein_coding	TATA-box binding protein associated factor 5 [Source:HGNC Symbol;Acc:HGNC:11539]	10	1	103367976	103389065	0.10258768196353474	2.9022567678964752	1.8523076149007742	0.06437347628525165	0.8628890724909652	1.8495843768524447	FALSE
ENSG00000067900	6093	ROCK1	ROCK1	protein_coding	Rho associated coiled-coil containing protein kinase 1 [Source:HGNC Symbol;Acc:HGNC:10251]	18	-1	20946906	21111813	-0.10712533441254202	8.281554019335646	-1.8524530554564713	0.06438341203883231	0.8628890724909652	-1.8495154980439323	FALSE
ENSG00000143977	6637	SNRPG	SNRPG	protein_coding	small nuclear ribonucleoprotein polypeptide G [Source:HGNC Symbol;Acc:HGNC:11163]	2	-1	70281362	70293740	0.08962619703316221	3.732400092814564	1.852053609346289	0.06440635600422007	0.8628890724909652	1.8493564743770436	FALSE
ENSG00000163584	200916	RPL22L1	RPL22L1	protein_coding	ribosomal protein L22 like 1 [Source:HGNC Symbol;Acc:HGNC:27610]	3	-1	170864875	170870208	0.15363106065979215	2.6608277685256203	1.8517473566760452	0.06445850167663796	0.8628890724909652	1.8489952287265796	FALSE
ENSG00000273784	NA	AL137058.2	AL137058.2	lncRNA	novel transcript	13	1	52600042	52642542	0.22156968160151513	0.7521803591998277	1.851343586046429	0.06450344576580021	0.8628890724909652	1.8486840664336348	FALSE
ENSG00000259772	283710	AC012236.1	AC012236.1	lncRNA	uncharacterized LOC283710 [Source:NCBI gene;Acc:283710]	15	-1	31221999	31230838	-0.29991475384948363	0.42586902037762125	-1.8515468184323707	0.06452415665358775	0.8628890724909652	-1.84854073856407	FALSE
ENSG00000184260	8338	HIST2H2AC	HIST2H2AC	protein_coding	histone cluster 2 H2A family member c [Source:HGNC Symbol;Acc:HGNC:4738]	1	1	149886975	149887364	-0.2940798447652383	-0.6749820574310686	-1.8505808233029741	0.06462684548285173	0.8628890724909652	-1.8478306499132515	FALSE
ENSG00000130300	83483	PLVAP	PLVAP	protein_coding	plasmalemma vesicle associated protein [Source:HGNC Symbol;Acc:HGNC:13635]	19	-1	17351450	17377342	0.34047713234600785	3.698267868134854	1.85053744355026	0.06476539636819445	0.8628890724909652	1.8468740509233712	FALSE
ENSG00000284959	NA	AC007262.2	AC007262.2	lncRNA	novel transcript, antisense to TSHR	14	-1	81012099	81170429	-0.13480653718420488	3.0073651920078337	-1.849886604255151	0.0647888967292177	0.8628890724909652	-1.846711964553511	FALSE
ENSG00000058063	23200	ATP11B	ATP11B	protein_coding	ATPase phospholipid transporting 11B (putative) [Source:HGNC Symbol;Acc:HGNC:13553]	3	1	182793503	182921629	-0.17579252990558736	7.612918698961948	-1.8496150790081005	0.06479041138946985	0.8628890724909652	-1.8467015193236058	FALSE
ENSG00000226752	NA	CUTALP	CUTALP	transcribed_unitary_pseudogene	cutA divalent cation tolerance homolog-like, pseudogene [Source:HGNC Symbol;Acc:HGNC:27367]	9	1	120824828	120854385	0.26825394133235747	4.68070716883796	1.8526383023094817	0.06483180044958212	0.8628890724909652	1.8464161746788268	FALSE
ENSG00000264745	NA	TTC39C-AS1	TTC39C-AS1	lncRNA	TTC39C antisense RNA 1 [Source:HGNC Symbol;Acc:HGNC:51321]	18	-1	23994213	24015339	0.29474030051853245	0.6605444718380493	1.8484748562582431	0.06498857645872137	0.8628890724909652	1.845336689812619	FALSE
ENSG00000128928	3712	IVD	IVD	protein_coding	isovaleryl-CoA dehydrogenase [Source:HGNC Symbol;Acc:HGNC:6186]	15	1	40405485	40435947	0.10547812257400402	4.715602345092323	1.8482403187521819	0.06500284449869156	0.8628890724909652	1.845238553581781	FALSE
ENSG00000130779	6249	CLIP1	CLIP1	protein_coding	CAP-Gly domain containing linker protein 1 [Source:HGNC Symbol;Acc:HGNC:10461]	12	-1	122271432	122422632	-0.11167677067267245	7.040007626411754	-1.8479473732265415	0.06506763363212799	0.8628890724909652	-1.8447931543727767	FALSE
ENSG00000122025	2322	FLT3	FLT3	protein_coding	fms related tyrosine kinase 3 [Source:HGNC Symbol;Acc:HGNC:3765]	13	-1	28003274	28100592	-0.350568054469643	3.538591201166951	-1.8456276801497598	0.06536485677684233	0.8628890724909652	-1.8427545410263584	FALSE
ENSG00000184557	9021	SOCS3	SOCS3	protein_coding	suppressor of cytokine signaling 3 [Source:HGNC Symbol;Acc:HGNC:19391]	17	-1	78356778	78360077	-0.29317840899768655	4.729063128213478	-1.8451879780959493	0.06543128287821348	0.8628890724909652	-1.8422999788272427	FALSE
ENSG00000158270	81035	COLEC12	COLEC12	protein_coding	collectin subfamily member 12 [Source:HGNC Symbol;Acc:HGNC:16016]	18	-1	316737	500722	-0.4278082978589629	-0.8898549890890626	-1.8449952711006363	0.06549299241623585	0.8628890724909652	-1.841878033481064	FALSE
ENSG00000138750	53371	NUP54	NUP54	protein_coding	nucleoporin 54 [Source:HGNC Symbol;Acc:HGNC:17359]	4	-1	76114659	76148444	0.09612350491402566	4.6651425676248355	1.8442311013788628	0.06557320029117668	0.8628890724909652	1.8413300934835426	FALSE
ENSG00000245322	NA	AC097460.1	AC097460.1	lncRNA	novel transcript	4	1	99950006	100195099	0.1748221455645882	0.8515828476227058	1.8439702148955108	0.06558046987001462	0.8628890724909652	1.841280458680068	FALSE
ENSG00000273271	NA	AP000254.2	AP000254.2	lncRNA	novel transcript, antisense to SOD1	21	-1	31666728	31667247	0.2517936648456731	-0.138509020733861	1.8430901839662124	0.06569340260074134	0.8628890724909652	1.8405099651772128	FALSE
ENSG00000224531	221710	SMIM13	SMIM13	protein_coding	small integral membrane protein 13 [Source:HGNC Symbol;Acc:HGNC:27356]	6	1	11093834	11138733	0.12433840792185125	2.7381841792353017	1.8426147386620788	0.06578216076337007	0.8628890724909652	1.8399051707199467	FALSE
ENSG00000178342	26251	KCNG2	KCNG2	protein_coding	potassium voltage-gated channel modifier subfamily G member 2 [Source:HGNC Symbol;Acc:HGNC:6249]	18	1	79863668	79900184	-0.4074214266909105	-0.8435059932691457	-1.8428538619502484	0.06579554857646248	0.8628890724909652	-1.8398140051023595	FALSE
ENSG00000137880	2644	GCHFR	GCHFR	protein_coding	GTP cyclohydrolase I feedback regulator [Source:HGNC Symbol;Acc:HGNC:4194]	15	1	40764068	40767708	0.23984788012653124	0.09306567543696614	1.8423096700678916	0.06581641360487109	0.8628890724909652	1.8396719531374344	FALSE
ENSG00000080603	10847	SRCAP	SRCAP	protein_coding	Snf2 related CREBBP activator protein [Source:HGNC Symbol;Acc:HGNC:16974]	16	1	30698209	30741409	-0.2063859110322539	1.3528646189367286	-1.8420978990326922	0.06584953163420511	0.8628890724909652	-1.8394465572622951	FALSE
ENSG00000227517	NA	LINC01483	LINC01483	lncRNA	long intergenic non-protein coding RNA 1483 [Source:HGNC Symbol;Acc:HGNC:51130]	17	1	69577251	69903000	-0.23259519497978953	1.012440358562213	-1.8423021870970195	0.06587359427823947	0.8628890724909652	-1.8392828494504336	FALSE
ENSG00000108733	5193	PEX12	PEX12	protein_coding	peroxisomal biogenesis factor 12 [Source:HGNC Symbol;Acc:HGNC:8854]	17	-1	35574795	35578863	0.14355558611652874	1.7755925553873042	1.8415485640628417	0.06593205288507126	0.8628890724909652	1.8388853373334901	FALSE
ENSG00000135045	55071	C9orf40	C9orf40	protein_coding	chromosome 9 open reading frame 40 [Source:HGNC Symbol;Acc:HGNC:23433]	9	-1	74946583	74952912	-0.15784632662292797	2.8535965276646156	-1.841878921625941	0.06593928686819713	0.8628890724909652	-1.8388361672398195	FALSE
ENSG00000159713	51673	TPPP3	TPPP3	protein_coding	tubulin polymerization promoting protein family member 3 [Source:HGNC Symbol;Acc:HGNC:24162]	16	-1	67389809	67393518	0.3417809122011934	1.283775088398799	1.841587965327952	0.06594214503824636	0.8628890724909652	1.8388167412025382	FALSE
ENSG00000108055	9126	SMC3	SMC3	protein_coding	structural maintenance of chromosomes 3 [Source:HGNC Symbol;Acc:HGNC:2468]	10	1	110567691	110604636	0.0670803629144423	6.185530590191836	1.8408396004846468	0.06608468058057279	0.8628890724909652	1.83784885319602	FALSE
ENSG00000261222	101928343	AC064805.1	AC064805.1	lncRNA	uncharacterized LOC101928343 [Source:NCBI gene;Acc:101928343]	17	1	74599840	74607229	0.295228519171703	2.3374581213652292	1.841939320635809	0.06613612767009933	0.8628890724909652	1.8374999240744148	FALSE
ENSG00000272468	NA	AL021807.1	AL021807.1	lncRNA	novel transcript	6	-1	27122657	27123221	-0.2693833289727732	1.1719222467137416	-1.840559393321882	0.06615278492910422	0.8628890724909652	-1.8373869976285768	FALSE
ENSG00000137040	26953	RANBP6	RANBP6	protein_coding	RAN binding protein 6 [Source:HGNC Symbol;Acc:HGNC:9851]	9	-1	6011025	6015625	0.11978897281576462	4.204370249230351	1.8402223149961188	0.06616031643741668	0.8628890724909652	1.837335946111053	FALSE
ENSG00000171853	51112	TRAPPC12	TRAPPC12	protein_coding	trafficking protein particle complex 12 [Source:HGNC Symbol;Acc:HGNC:24284]	2	1	3379675	3485094	-0.07689303083424548	6.521568355470029	-1.8403006216867457	0.0661646456206678	0.8628890724909652	-1.837306603376092	FALSE
ENSG00000267041	342892	ZNF850	ZNF850	protein_coding	zinc finger protein 850 [Source:HGNC Symbol;Acc:HGNC:27994]	19	-1	36714383	36772825	0.1650328571959887	1.5976034372138423	1.8398366496873322	0.06618948153577807	0.8628890724909652	1.8371382987963316	FALSE
ENSG00000126003	5326	PLAGL2	PLAGL2	protein_coding	PLAG1 like zinc finger 2 [Source:HGNC Symbol;Acc:HGNC:9047]	20	-1	32192504	32207743	0.12249245924597663	5.58489743084631	1.8399369958043033	0.06620341266115776	0.8628890724909652	1.837043915058265	FALSE
ENSG00000170921	26115	TANC2	TANC2	protein_coding	tetratricopeptide repeat, ankyrin repeat and coiled-coil containing 2 [Source:HGNC Symbol;Acc:HGNC:30212]	17	1	63009556	63427699	-0.16295378361360768	6.038148098444653	-1.8381380947147952	0.06648317531447234	0.8628890724909652	-1.835151970579798	FALSE
ENSG00000246526	NA	LINC002481	LINC002481	lncRNA	long intergenic non-protein coding RNA 2481 [Source:HGNC Symbol;Acc:HGNC:27958]	4	-1	6687448	6690519	0.25837131476892194	2.0979830866982545	1.8386060113046174	0.06649257231206718	0.8628890724909652	1.835088535643373	FALSE
ENSG00000196792	29966	STRN3	STRN3	protein_coding	striatin 3 [Source:HGNC Symbol;Acc:HGNC:15720]	14	-1	30893799	31026401	-0.0998235986749254	5.8315803580106795	-1.8378752877420164	0.0665115498606999	0.8628890724909652	-1.834960449193642	FALSE
ENSG00000198331	219844	HYLS1	HYLS1	protein_coding	HYLS1 centriolar and ciliogenesis associated [Source:HGNC Symbol;Acc:HGNC:26558]	11	1	125883614	125900648	0.13654987620920456	2.0066612328060724	1.836922821165348	0.06662112075309239	0.8628890724909652	1.8342215030192899	FALSE
ENSG00000167113	51117	COQ4	COQ4	protein_coding	coenzyme Q4 [Source:HGNC Symbol;Acc:HGNC:19693]	9	1	128322544	128334072	0.11320666016226966	3.8653142210586737	1.836440709381997	0.06671405204766133	0.8628890724909652	1.8335955583274164	FALSE
ENSG00000139372	6996	TDG	TDG	protein_coding	thymine DNA glycosylase [Source:HGNC Symbol;Acc:HGNC:11700]	12	1	103965822	103988874	0.06863705909235218	5.304944127573784	1.835958793672525	0.06677789159660082	0.8628890724909652	1.8331659788616976	FALSE
ENSG00000129682	2258	FGF13	FGF13	protein_coding	fibroblast growth factor 13 [Source:HGNC Symbol;Acc:HGNC:3670]	X	-1	138614727	139222777	-0.468387154403235	4.539754278250065	-1.8375071343558764	0.06680017970316136	0.8628890724909652	-1.833016080734658	FALSE
ENSG00000115289	84759	PCGF1	PCGF1	protein_coding	polycomb group ring finger 1 [Source:HGNC Symbol;Acc:HGNC:17615]	2	-1	74505043	74507695	0.10643853349963361	2.662609604330924	1.8352787711215837	0.06686980022232762	0.8628890724909652	1.8325481146711362	FALSE
ENSG00000273507	NA	AL354809.1	AL354809.1	lncRNA	novel transcript	13	1	39053019	39223238	-0.19007383286793178	0.6697006189296661	-1.8346082046561518	0.06694908513100596	0.8628890724909652	-1.8320156760632027	FALSE
ENSG00000172613	5883	RAD9A	RAD9A	protein_coding	RAD9 checkpoint clamp component A [Source:HGNC Symbol;Acc:HGNC:9827]	11	1	67317871	67398410	0.10243422501296173	4.643508431796983	1.8346626323344546	0.06700127126713891	0.8628890724909652	1.8316655027608877	FALSE
ENSG00000224805	NA	LINC00853	LINC00853	lncRNA	long intergenic non-protein coding RNA 853 [Source:HGNC Symbol;Acc:HGNC:43716]	1	1	47179250	47180339	-0.33835413014326093	-0.13522111494985503	-1.8338459928927477	0.06711523558244677	0.8628890724909652	-1.8309015726027913	FALSE
ENSG00000181894	79673	ZNF329	ZNF329	protein_coding	zinc finger protein 329 [Source:HGNC Symbol;Acc:HGNC:14209]	19	-1	58126248	58155110	0.1511425449939785	2.7942113985262327	1.8337574890985546	0.06714465446386851	0.8628890724909652	1.8307045441868706	FALSE
ENSG00000115464	9736	USP34	USP34	protein_coding	ubiquitin specific peptidase 34 [Source:HGNC Symbol;Acc:HGNC:20066]	2	-1	61187463	61471087	-0.0651175539990696	8.018317767143477	-1.8333610103318323	0.06719006004085877	0.8628890724909652	-1.830400586765663	FALSE
ENSG00000088325	22974	TPX2	TPX2	protein_coding	TPX2 microtubule nucleation factor [Source:HGNC Symbol;Acc:HGNC:1249]	20	1	31739271	31801805	-0.29639568159867946	1.414382877281504	-1.832786326810734	0.06723260765418773	0.8628890724909652	-1.8301159147374535	FALSE
ENSG00000183091	4703	NEB	NEB	protein_coding	nebulin [Source:HGNC Symbol;Acc:HGNC:7720]	2	-1	151485336	151734487	-0.23673364587448043	0.8174714285961756	-1.8329593499716412	0.06725578691989634	0.8628890724909652	-1.829960892311645	FALSE
ENSG00000165646	6571	SLC18A2	SLC18A2	protein_coding	solute carrier family 18 member A2 [Source:HGNC Symbol;Acc:HGNC:10935]	10	1	117241093	117279430	-0.20300676527830697	1.7479141496490653	-1.8330435919656656	0.06726811609140883	0.8628890724909652	-1.8298784529940613	FALSE
ENSG00000150593	27250	PDCD4	PDCD4	protein_coding	programmed cell death 4 [Source:HGNC Symbol;Acc:HGNC:8763]	10	1	110871795	110900006	0.08170803578927988	7.425396553741599	1.8325427512267873	0.06734536793666475	0.8628890724909652	1.829362189445155	FALSE
ENSG00000162783	51278	IER5	IER5	protein_coding	immediate early response 5 [Source:HGNC Symbol;Acc:HGNC:5393]	1	1	181088700	181092900	0.12438454349519112	4.4549353115755785	1.831767582587349	0.06745218350700108	0.8628890724909652	1.8286491577408113	FALSE
ENSG00000224614	NA	TNK2-AS1	TNK2-AS1	lncRNA	TNK2 antisense RNA 1 [Source:HGNC Symbol;Acc:HGNC:49093]	3	1	195908076	195913986	0.22486352111821528	0.8271939991074381	1.8308846033694006	0.0675605874407198	0.8628890724909652	1.8279264724490127	FALSE
ENSG00000157837	121665	SPPL3	SPPL3	protein_coding	signal peptide peptidase like 3 [Source:HGNC Symbol;Acc:HGNC:30424]	12	-1	120762510	120904358	-0.07504890137201148	6.712970008919888	-1.8304848806726326	0.0676222961741812	0.8628890724909652	-1.8275155112448507	FALSE
ENSG00000204311	494513	PJVK	PJVK	protein_coding	pejvakin [Source:HGNC Symbol;Acc:HGNC:29502]	2	1	178451346	178461409	0.27968380083236855	-0.21535046635986174	1.8293029998636752	0.06775028113901858	0.8628890724909652	1.826664153259547	FALSE
ENSG00000128891	90416	CCDC32	CCDC32	protein_coding	coiled-coil domain containing 32 [Source:HGNC Symbol;Acc:HGNC:28295]	15	-1	40528683	40565057	-0.09856802473229731	4.89538803305659	-1.8292448986128593	0.06799206605075579	0.8628890724909652	-1.8250594000624936	FALSE
ENSG00000010818	3097	HIVEP2	HIVEP2	protein_coding	human immunodeficiency virus type I enhancer binding protein 2 [Source:HGNC Symbol;Acc:HGNC:4921]	6	-1	142751469	142956698	-0.1307173331014253	6.851336459153545	-1.8278201714092528	0.06803267611441041	0.8628890724909652	-1.8247903270852657	FALSE
ENSG00000156603	219541	MED19	MED19	protein_coding	mediator complex subunit 19 [Source:HGNC Symbol;Acc:HGNC:29600]	11	-1	57703714	57712323	0.15362660878745338	1.8112775600370403	1.8261354926376323	0.06822769552660594	0.8628890724909652	1.8235000102283918	FALSE
ENSG00000136710	84317	CCDC115	CCDC115	protein_coding	coiled-coil domain containing 115 [Source:HGNC Symbol;Acc:HGNC:28178]	2	-1	130337933	130342699	0.10530195445437984	3.5441341958164685	1.826076294937827	0.0682568198634682	0.8628890724909652	1.82330757373664	FALSE
ENSG00000141524	11322	TMC6	TMC6	protein_coding	transmembrane channel like 6 [Source:HGNC Symbol;Acc:HGNC:18021]	17	-1	78110458	78132407	0.10030266634986251	6.486981921235949	1.8263805890615177	0.06827759975347478	0.8628890724909652	1.823170313705247	FALSE
ENSG00000167981	146434	ZNF597	ZNF597	protein_coding	zinc finger protein 597 [Source:HGNC Symbol;Acc:HGNC:26573]	16	-1	3432414	3443504	0.14157490512261806	2.646853171325266	1.8252969822165026	0.06835172048230939	0.8628890724909652	1.8226809942621878	FALSE
ENSG00000081019	54665	RSBN1	RSBN1	protein_coding	round spermatid basic protein 1 [Source:HGNC Symbol;Acc:HGNC:25642]	1	-1	113761832	113812476	-0.14051218578097657	5.739139313712969	-1.824789116332495	0.06843708578069731	0.8628890724909652	-1.8221179822603586	FALSE
ENSG00000131203	3620	IDO1	IDO1	protein_coding	indoleamine 2,3-dioxygenase 1 [Source:HGNC Symbol;Acc:HGNC:6059]	8	1	39902275	39928790	0.42862584917579083	2.7514192488226166	1.8249295701347144	0.06843869022798181	0.8628890724909652	1.8221074059353448	FALSE
ENSG00000023892	50619	DEF6	DEF6	protein_coding	DEF6 guanine nucleotide exchange factor [Source:HGNC Symbol;Acc:HGNC:2760]	6	1	35297818	35321771	-0.0712669520634508	7.292407533259025	-1.8251749196164728	0.06844714461430734	0.8628890724909652	-1.8220516789960213	FALSE
ENSG00000229140	NA	CCDC26	CCDC26	lncRNA	CCDC26 long non-coding RNA [Source:HGNC Symbol;Acc:HGNC:28416]	8	-1	128634199	129683770	0.2555072072884259	2.3016435939720865	1.8239935774141585	0.06857952927726081	0.8628890724909652	1.8211798048958545	FALSE
ENSG00000132963	51371	POMP	POMP	protein_coding	proteasome maturation protein [Source:HGNC Symbol;Acc:HGNC:20330]	13	1	28659104	28678959	-0.10128359375460061	4.980490695124352	-1.8237819196438236	0.06860553183790315	0.8628890724909652	-1.8210087168139584	FALSE
ENSG00000105737	2901	GRIK5	GRIK5	protein_coding	glutamate ionotropic receptor kainate type subunit 5 [Source:HGNC Symbol;Acc:HGNC:4583]	19	-1	41998321	42069498	0.2642792232918432	-0.3802597692672598	1.8231073699205627	0.06867306998526641	0.8628890724909652	1.8205645874260215	FALSE
ENSG00000272606	NA	AC015982.2	AC015982.2	lncRNA	novel transcript	2	1	55617909	55618373	0.22347415618023142	-0.1364288448103244	1.8230029264343073	0.06869075472732226	0.8628890724909652	1.8204483522530757	FALSE
ENSG00000139832	55647	RAB20	RAB20	protein_coding	RAB20, member RAS oncogene family [Source:HGNC Symbol;Acc:HGNC:18260]	13	-1	110523066	110561722	-0.22987778010185256	3.8372299854790977	-1.8233370865392666	0.06872815140014686	0.8628890724909652	-1.8202026389208368	FALSE
ENSG00000166199	221120	ALKBH3	ALKBH3	protein_coding	alkB homolog 3, alpha-ketoglutaratedependent dioxygenase [Source:HGNC Symbol;Acc:HGNC:30141]	11	1	43880811	43920274	0.10806946753319746	3.7322841662157016	1.8223441330888468	0.06882560197378651	0.8628890724909652	1.8195628596444515	FALSE
ENSG00000112305	60682	SMAP1	SMAP1	protein_coding	small ArfGAP 1 [Source:HGNC Symbol;Acc:HGNC:19651]	6	1	70667776	70862011	-0.057570281891511144	6.147651186403636	-1.8223599821793015	0.0688732793079605	0.8628890724909652	-1.819250121124379	FALSE
ENSG00000101132	5203	PFDN4	PFDN4	protein_coding	prefoldin subunit 4 [Source:HGNC Symbol;Acc:HGNC:8868]	20	1	54208087	54228052	0.1311463576757408	2.6933224955177915	1.821801294211143	0.06887962601405075	0.8628890724909652	1.8192085034496557	FALSE
ENSG00000177182	157807	CLVS1	CLVS1	protein_coding	clavesin 1 [Source:HGNC Symbol;Acc:HGNC:23139]	8	1	61057158	61501645	-0.18874522908967828	1.4034559725159073	-1.8217013214347764	0.0689119968421002	0.8628890724909652	-1.8189962850869985	FALSE
ENSG00000175857	202309	GAPT	GAPT	protein_coding	GRB2 binding adaptor protein, transmembrane [Source:HGNC Symbol;Acc:HGNC:26588]	5	1	58491435	58497090	0.14089000432554943	7.011084504296761	1.8216825026493044	0.06896089849155548	0.8628890724909652	1.818675848375546	FALSE
ENSG00000134077	25917	THUMPD3	THUMPD3	protein_coding	THUMP domain containing 3 [Source:HGNC Symbol;Acc:HGNC:24493]	3	1	9362971	9386791	0.129762586132236	3.7767280892622486	1.8210596089351754	0.06902405195425977	0.8628890724909652	1.81826230024583	FALSE
ENSG00000272657	NA	AP000317.2	AP000317.2	lncRNA	novel transcript	21	1	34073592	34360033	0.1842508239814118	1.9831442009918243	1.8209342342245969	0.06905078955408454	0.8628890724909652	1.8180873079469175	FALSE
ENSG00000071054	9448	MAP4K4	MAP4K4	protein_coding	mitogen-activated protein kinase kinase kinase kinase 4 [Source:HGNC Symbol;Acc:HGNC:6866]	2	1	101696850	101894689	-0.12699968384760751	8.810322395258718	-1.820332858520793	0.0691589170133919	0.8628890724909652	-1.8173802023478194	FALSE
ENSG00000139192	55080	TAPBPL	TAPBPL	protein_coding	TAP binding protein like [Source:HGNC Symbol;Acc:HGNC:30683]	12	1	6451690	6466517	0.08909162071820997	5.2628034643384645	1.8205507968019567	0.06916243071672283	0.8628890724909652	1.8173572395264044	FALSE
ENSG00000166012	79101	TAF1D	TAF1D	protein_coding	TATA-box binding protein associated factor, RNA polymerase I subunit D [Source:HGNC Symbol;Acc:HGNC:28759]	11	-1	93729948	93784391	0.05234889067133075	6.024386508278533	1.8195228232239393	0.06925280818917276	0.8628890724909652	1.8167669319784858	FALSE
ENSG00000184162	126382	NR2C2AP	NR2C2AP	protein_coding	nuclear receptor 2C2 associated protein [Source:HGNC Symbol;Acc:HGNC:30763]	19	-1	19201416	19203424	0.16546570790182602	2.0346208137801707	1.8193311941450234	0.06926237586045829	0.8628890724909652	1.8167044770280836	FALSE
ENSG00000254473	NA	AL354920.1	AL354920.1	lncRNA	novel transcript, antisense to UBQLN1	9	1	83707594	83713378	0.3226583015468494	-0.018286137241961337	1.8194915805177097	0.06931875340011756	0.8628890724909652	1.816336604817626	FALSE
ENSG00000162999	142679	DUSP19	DUSP19	protein_coding	dual specificity phosphatase 19 [Source:HGNC Symbol;Acc:HGNC:18894]	2	1	183078559	183100008	0.21172171102806475	0.5355756903551381	1.8182425355316973	0.06944015403753669	0.8628890724909652	1.8155452802769185	FALSE
ENSG00000073331	80216	ALPK1	ALPK1	protein_coding	alpha kinase 1 [Source:HGNC Symbol;Acc:HGNC:20917]	4	1	112285509	112442621	-0.18754985141714187	8.229385441454017	-1.8182947205882904	0.06945166937464894	0.8628890724909652	-1.8154702789796855	FALSE
ENSG00000111199	59341	TRPV4	TRPV4	protein_coding	transient receptor potential cation channel subfamily V member 4 [Source:HGNC Symbol;Acc:HGNC:18083]	12	-1	109783085	109833401	-0.3101456940014595	0.31477218529078405	-1.818303327053394	0.06946771999095164	0.8628890724909652	-1.8153657556927372	FALSE
ENSG00000147138	84636	GPR174	GPR174	protein_coding	G protein-coupled receptor 174 [Source:HGNC Symbol;Acc:HGNC:30245]	X	1	79144663	79175315	0.22965344180527314	4.320139181798021	1.8183609179009999	0.06949209246142823	0.8628890724909652	1.8152070775369145	FALSE
ENSG00000071243	54556	ING3	ING3	protein_coding	inhibitor of growth family member 3 [Source:HGNC Symbol;Acc:HGNC:14587]	7	1	120950763	120977216	0.07540326064688507	4.82055790908088	1.8178197947591226	0.06950120826078328	0.8628890724909652	1.8151477404236505	FALSE
ENSG00000130764	57470	LRRC47	LRRC47	protein_coding	leucine rich repeat containing 47 [Source:HGNC Symbol;Acc:HGNC:29207]	1	-1	3778559	3796498	0.07921893012001746	4.771950009085922	1.8177288808765144	0.06953267458140253	0.8628890724909652	1.8149429670334967	FALSE
ENSG00000035862	7077	TIMP2	TIMP2	protein_coding	TIMP metallopeptidase inhibitor 2 [Source:HGNC Symbol;Acc:HGNC:11821]	17	-1	78852977	78925387	-0.14943730270384492	7.843589991384513	-1.8167093429659567	0.06970527119832436	0.8628890724909652	-1.8138211112952851	FALSE
ENSG00000256087	9668	ZNF432	ZNF432	protein_coding	zinc finger protein 432 [Source:HGNC Symbol;Acc:HGNC:20810]	19	-1	52031378	52095738	0.11338643728505193	3.7566634781523347	1.8164359632939302	0.06972590181934513	0.8628890724909652	1.8136871675608481	FALSE
ENSG00000285554	NA	AC242988.2	AC242988.2	lncRNA	Novel transcript	1	1	150173049	150181429	0.20478614933486528	3.4328154083305287	1.8166689828259133	0.06976731341181529	0.8628890724909652	1.8134184021150725	FALSE
ENSG00000180667	55432	YOD1	YOD1	protein_coding	YOD1 deubiquitinase [Source:HGNC Symbol;Acc:HGNC:25035]	1	-1	207043849	207052980	-0.2793602967692035	5.374876819734476	-1.8164472295529803	0.06977164529931397	0.8628890724909652	-1.8133902952915322	FALSE
ENSG00000198198	23334	SZT2	SZT2	protein_coding	SZT2 subunit of KICSTOR complex [Source:HGNC Symbol;Acc:HGNC:29040]	1	1	43389882	43454247	-0.06569740153185055	6.088043112559376	-1.8159823373836503	0.06977996892433345	0.8628890724909652	-1.8133362926787766	FALSE
ENSG00000237649	3833	KIFC1	KIFC1	protein_coding	kinesin family member C1 [Source:HGNC Symbol;Acc:HGNC:6389]	6	1	33391823	33409896	-0.2964925097028973	0.6978298939665745	-1.8159333581649346	0.06978383547915137	0.8628890724909652	-1.8133112087651906	FALSE
ENSG00000158411	129531	MITD1	MITD1	protein_coding	microtubule interacting and trafficking domain containing 1 [Source:HGNC Symbol;Acc:HGNC:25207]	2	-1	99161427	99181058	0.08352656063681696	5.319601216813465	1.8156980593484795	0.06982992229746109	0.8628890724909652	1.8130123126412088	FALSE
ENSG00000143742	6726	SRP9	SRP9	protein_coding	signal recognition particle 9 [Source:HGNC Symbol;Acc:HGNC:11304]	1	1	225777813	225790468	0.07073955144240607	6.3388500043663925	1.8156701363804153	0.06984660962951104	0.8628890724909652	1.812904126856663	FALSE
ENSG00000014164	23144	ZC3H3	ZC3H3	protein_coding	zinc finger CCCH-type containing 3 [Source:HGNC Symbol;Acc:HGNC:28972]	8	-1	143437659	143541447	-0.11882194924051692	5.679400276415508	-1.8159018422081488	0.06985728439417473	0.8628890724909652	-1.8128349323254245	FALSE
ENSG00000145819	23092	ARHGAP26	ARHGAP26	protein_coding	Rho GTPase activating protein 26 [Source:HGNC Symbol;Acc:HGNC:17073]	5	1	142770377	143229011	-0.16495688130071073	10.098959994684492	-1.815319215850921	0.06993905145955233	0.8628890724909652	-1.81230520044768	FALSE
ENSG00000106327	7036	TFR2	TFR2	protein_coding	transferrin receptor 2 [Source:HGNC Symbol;Acc:HGNC:11762]	7	-1	100620416	100642779	0.19895112080581834	1.742578057761563	1.814897044806406	0.06998437420339441	0.8628890724909652	1.8120117937973557	FALSE
ENSG00000211771	NA	TRBJ2-7	TRBJ2-7	TR_J_gene	T cell receptor beta joining 2-7 [Source:HGNC Symbol;Acc:HGNC:12175]	7	1	142797456	142797502	0.3327789959596824	-0.683212278654635	1.813557706039842	0.07014462115842486	0.8628890724909652	1.8109756490855786	FALSE
ENSG00000115073	10120	ACTR1B	ACTR1B	protein_coding	actin related protein 1B [Source:HGNC Symbol;Acc:HGNC:168]	2	-1	97655939	97664044	0.08528875504013556	4.767552401794841	1.8137354439158433	0.07015190930441276	0.8628890724909652	1.8109285706847078	FALSE
ENSG00000228232	NA	GAPDHP1	GAPDHP1	processed_pseudogene	glyceraldehyde-3-phosphate dehydrogenase pseudogene 1 [Source:HGNC Symbol;Acc:HGNC:4159]	X	-1	39787132	39788136	-0.2250355966167492	1.3981016892934726	-1.8131695380345003	0.0702327171532182	0.8628890724909652	-1.8104068542515495	FALSE
ENSG00000211941	NA	IGHV3-11	IGHV3-11	IG_V_gene	immunoglobulin heavy variable 3-11 (gene/pseudogene) [Source:HGNC Symbol;Acc:HGNC:5580]	14	-1	106116635	106117204	-0.4669767169836936	0.6432186534656802	-1.8130579752292633	0.07025526550360965	0.8628890724909652	-1.8102613641499574	FALSE
ENSG00000149591	6876	TAGLN	TAGLN	protein_coding	transgelin [Source:HGNC Symbol;Acc:HGNC:11553]	11	1	117199370	117207464	0.19922073726572131	3.1507572940127067	1.813883160281179	0.07026613667520262	0.8628890724909652	1.8101912331124936	FALSE
ENSG00000232956	NA	SNHG15	SNHG15	lncRNA	small nucleolar RNA host gene 15 [Source:HGNC Symbol;Acc:HGNC:27797]	7	-1	44983023	44986961	0.12597024714571603	3.044965066154533	1.8128126878340054	0.07028660878964794	0.8628890724909652	1.8100591895772662	FALSE
ENSG00000179104	160335	TMTC2	TMTC2	protein_coding	transmembrane O-mannosyltransferase targeting cadherins 2 [Source:HGNC Symbol;Acc:HGNC:25440]	12	1	82686880	83134870	-0.14510167813856611	6.315862102647994	-1.8127238719794645	0.07033742121323874	0.8628890724909652	-1.8097315897296677	FALSE
ENSG00000256589	NA	ENPP7P5	ENPP7P5	unprocessed_pseudogene	ectonucleotide pyrophosphatase/phosphodiesterase 7 pseudogene 5 [Source:HGNC Symbol;Acc:HGNC:48688]	12	-1	8254527	8308855	-0.28543843202757224	1.7062410519651354	-1.8136639475478202	0.07036793798732482	0.8628890724909652	-1.8095349341007003	FALSE
ENSG00000251259	NA	AC004069.1	AC004069.1	lncRNA	novel transcript	4	-1	105137280	105140619	-0.19452096957239817	3.5594928847470975	-1.8119615628829462	0.07045813499246967	0.8628890724909652	-1.8089540969632767	FALSE
ENSG00000178927	79415	CYBC1	CYBC1	protein_coding	cytochrome b-245 chaperone 1 [Source:HGNC Symbol;Acc:HGNC:28672]	17	-1	82442586	82450829	-0.11916486993988773	7.206232997231812	-1.8111106931128564	0.0705633077816632	0.8628890724909652	-1.8082775908029798	FALSE
ENSG00000129538	6035	RNASE1	RNASE1	protein_coding	ribonuclease A family member 1, pancreatic [Source:HGNC Symbol;Acc:HGNC:10044]	14	-1	20801228	20802855	-0.43070528376591344	-0.9975935522061201	-1.811238802094649	0.07057995943573904	0.8628890724909652	-1.8081705577109117	FALSE
ENSG00000184117	8508	NIPSNAP1	NIPSNAP1	protein_coding	nipsnap homolog 1 [Source:HGNC Symbol;Acc:HGNC:7827]	22	-1	29554808	29581327	0.0958667307336385	3.576410457417438	1.8108039464256211	0.0706000195290044	0.8628890724909652	1.8080416434398043	FALSE
ENSG00000173262	144195	SLC2A14	SLC2A14	protein_coding	solute carrier family 2 member 14 [Source:HGNC Symbol;Acc:HGNC:18301]	12	-1	7812512	7891148	-0.29666201182670426	1.0415522523518141	-1.8114781263453177	0.07065189241293954	0.8628890724909652	-1.8077084265497867	FALSE
ENSG00000143079	55917	CTTNBP2NL	CTTNBP2NL	protein_coding	CTTNBP2 N-terminal like [Source:HGNC Symbol;Acc:HGNC:25330]	1	1	112396214	112463456	-0.1799573297862298	2.100376371129381	-1.8100303986235342	0.07072054160941063	0.8628890724909652	-1.8072677516751305	FALSE
ENSG00000275832	57636	ARHGAP23	ARHGAP23	protein_coding	Rho GTPase activating protein 23 [Source:HGNC Symbol;Acc:HGNC:29293]	17	1	38419280	38512385	-0.24433473273929454	-0.009407606481347216	-1.8092754345194229	0.07080568978831878	0.8628890724909652	-1.8067216532245822	FALSE
ENSG00000232653	643699	GOLGA8N	GOLGA8N	protein_coding	golgin A8 family member N [Source:HGNC Symbol;Acc:HGNC:44405]	15	1	32593456	32607310	0.2152549707530783	1.2686604534410046	1.8093944139345146	0.07083635524548113	0.8628890724909652	1.8065251119968704	FALSE
ENSG00000087586	6790	AURKA	AURKA	protein_coding	aurora kinase A [Source:HGNC Symbol;Acc:HGNC:11393]	20	-1	56369389	56392337	-0.18652023611520185	1.3583881467016214	-1.8089968115585504	0.07086510567013504	0.8628890724909652	-1.8063409079678001	FALSE
ENSG00000196376	222553	SLC35F1	SLC35F1	protein_coding	solute carrier family 35 member F1 [Source:HGNC Symbol;Acc:HGNC:21483]	6	1	117907264	118317676	0.35537591573660554	-0.6060800227129644	1.8086973417500176	0.0708941187213088	0.8628890724909652	1.8061550834028237	FALSE
ENSG00000114346	1894	ECT2	ECT2	protein_coding	epithelial cell transforming 2 [Source:HGNC Symbol;Acc:HGNC:3155]	3	1	172750682	172821474	-0.177837176468564	2.4097116199671014	-1.8086570582278854	0.07094009664708265	0.8628890724909652	-1.8058607288420336	FALSE
ENSG00000251615	NA	AC104825.1	AC104825.1	lncRNA	novel transcript	4	-1	8355090	8358338	0.16572270643189946	1.2187404559853814	1.8084435969182913	0.07094560444030826	0.8628890724909652	1.8058254779777012	FALSE
ENSG00000145979	51256	TBC1D7	TBC1D7	protein_coding	TBC1 domain family member 7 [Source:HGNC Symbol;Acc:HGNC:21066]	6	-1	13266542	13328583	-0.15233775021051743	2.9276343910255145	-1.808129981042957	0.07103800553210296	0.8628890724909652	-1.8052344287435051	FALSE
ENSG00000134986	9315	NREP	NREP	protein_coding	neuronal regeneration related protein [Source:HGNC Symbol;Acc:HGNC:16834]	5	-1	111662621	111997464	-0.12500714043932604	3.867829158557922	-1.8078426907447354	0.0710843119131474	0.8628890724909652	-1.8049384642019364	FALSE
ENSG00000100242	25777	SUN2	SUN2	protein_coding	Sad1 and UNC84 domain containing 2 [Source:HGNC Symbol;Acc:HGNC:14210]	22	-1	38734725	38794143	0.08347151705631006	8.217551962997922	1.8080094718202573	0.07109316848653592	0.8628890724909652	1.8048818759357552	FALSE
ENSG00000174282	57659	ZBTB4	ZBTB4	protein_coding	zinc finger and BTB domain containing 4 [Source:HGNC Symbol;Acc:HGNC:23847]	17	-1	7459366	7484263	0.12085273102178462	5.60237602407969	1.8077714587944937	0.07112007632619835	0.8628890724909652	1.8047099861986888	FALSE
ENSG00000225793	NA	AL080250.1	AL080250.1	lncRNA	novel transcript	6	1	75285014	75317525	0.23402278243467334	0.15420821985504513	1.8073036918862149	0.071120328278242	0.8628890724909652	1.8047083769579848	FALSE
ENSG00000117650	4751	NEK2	NEK2	protein_coding	NIMA related kinase 2 [Source:HGNC Symbol;Acc:HGNC:7745]	1	-1	211658657	211675630	-0.37691430310518426	-0.7820888765979055	-1.8070837465611231	0.0711448912980797	0.8628890724909652	-1.8045515131407324	FALSE
ENSG00000134489	59340	HRH4	HRH4	protein_coding	histamine receptor H4 [Source:HGNC Symbol;Acc:HGNC:17383]	18	1	24460637	24479961	0.27123600626245636	2.487569905664001	1.8072854404864833	0.07117453530543717	0.8628890724909652	1.8043622603441083	FALSE
ENSG00000105289	27134	TJP3	TJP3	protein_coding	tight junction protein 3 [Source:HGNC Symbol;Acc:HGNC:11829]	19	1	3708362	3750813	0.2587228884811259	1.0860311525529982	1.8066808948928028	0.07127341898676243	0.8628890724909652	1.8037314356173515	FALSE
ENSG00000129460	25983	NGDN	NGDN	protein_coding	neuroguidin [Source:HGNC Symbol;Acc:HGNC:20271]	14	1	23469689	23509862	0.10489159483197374	3.860865012117404	1.806230664024001	0.07131259685989028	0.8628890724909652	1.8034817002568637	FALSE
ENSG00000132669	54453	RIN2	RIN2	protein_coding	Ras and Rab interactor 2 [Source:HGNC Symbol;Acc:HGNC:18750]	20	1	19757606	20002459	-0.16891182562161777	5.297325657909074	-1.8064780787831405	0.0713226834830097	0.8628890724909652	-1.8034174223090462	FALSE
ENSG00000228079	NA	AC012368.2	AC012368.2	lncRNA	novel transcript	2	-1	64086353	64088246	-0.2362060588168624	0.605620166230818	-1.8053145453223518	0.07146939753062245	0.8628890724909652	-1.8024833146255768	FALSE
ENSG00000282572	NA	AC215522.2	AC215522.2	lncRNA	novel transcript similar to family member with sequence similarity 157	7	-1	19018	35489	-0.2158603770352232	3.488891674318975	-1.8055715544720368	0.07147119509608733	0.8628890724909652	-1.8024718795283898	FALSE
ENSG00000115604	8809	IL18R1	IL18R1	protein_coding	interleukin 18 receptor 1 [Source:HGNC Symbol;Acc:HGNC:5988]	2	1	102311529	102398775	-0.35766754744913243	5.259584726369822	-1.8049141460831182	0.07150360945364226	0.8628890724909652	-1.8022657181090038	FALSE
ENSG00000128656	1123	CHN1	CHN1	protein_coding	chimerin 1 [Source:HGNC Symbol;Acc:HGNC:1943]	2	-1	174799313	175005381	0.1736053817998373	1.4113039796512965	1.8045376634526618	0.07157048466690254	0.8628890724909652	1.801840621038998	FALSE
ENSG00000270207	NA	AC077690.1	AC077690.1	lncRNA	novel transcript, antisense to GRM7	3	-1	7606890	7790482	-0.25080177149249283	0.46721933115671493	-1.8045075654038976	0.07157913704046126	0.8628890724909652	-1.8017856453912464	FALSE
ENSG00000214870	NA	AC004540.1	AC004540.1	lncRNA	novel transcript	7	1	26398593	26497595	-0.24160618660360522	0.631545806620524	-1.8045586009730086	0.07160459745958192	0.8628890724909652	-1.8016239059821113	FALSE
ENSG00000215421	55628	ZNF407	ZNF407	protein_coding	zinc finger protein 407 [Source:HGNC Symbol;Acc:HGNC:19904]	18	1	74597870	75065671	-0.12270325837882812	6.221856522064284	-1.8042107405318384	0.07163151812538894	0.8628890724909652	-1.801452941481998	FALSE
ENSG00000179639	2205	FCER1A	FCER1A	protein_coding	Fc fragment of IgE receptor Ia [Source:HGNC Symbol;Acc:HGNC:3609]	1	1	159289714	159308224	0.3027351316755653	4.191396455372333	1.8039958336110749	0.07163973036307711	0.8628890724909652	1.8014007986783158	FALSE
ENSG00000048707	55187	VPS13D	VPS13D	protein_coding	vacuolar protein sorting 13 homolog D [Source:HGNC Symbol;Acc:HGNC:23595]	1	1	12230030	12512047	-0.07730083902059626	6.741559220634619	-1.803609544604919	0.07169991366329186	0.8628890724909652	-1.8010188200590835	FALSE
ENSG00000134057	891	CCNB1	CCNB1	protein_coding	cyclin B1 [Source:HGNC Symbol;Acc:HGNC:1579]	5	1	69167135	69178245	-0.24835688333876094	1.0283169561383168	-1.8031889358888409	0.07175342198870052	0.8628890724909652	-1.800679427515853	FALSE
ENSG00000150403	55002	TMCO3	TMCO3	protein_coding	transmembrane and coiled-coil domains 3 [Source:HGNC Symbol;Acc:HGNC:20329]	13	1	113491021	113554590	-0.17267787558269365	5.94051845342542	-1.8026847131222743	0.07189011216046176	0.8628890724909652	-1.7998133696940184	FALSE
ENSG00000279447	NA	AL118508.3	AL118508.3	TEC	TEC	20	-1	23071547	23072722	-0.30905194029300964	1.6772149043795577	-1.8031721206592726	0.07189979725038567	0.8628890724909652	-1.7997520569423775	FALSE
ENSG00000237990	NA	CNTN4-AS1	CNTN4-AS1	lncRNA	CNTN4 antisense RNA 1 [Source:HGNC Symbol;Acc:HGNC:39985]	3	-1	3039033	3069242	0.36285347450419897	0.10183936108102488	1.8024156968037222	0.07192630093803394	0.8628890724909652	1.7995843063995252	FALSE
ENSG00000072682	8974	P4HA2	P4HA2	protein_coding	prolyl 4-hydroxylase subunit alpha 2 [Source:HGNC Symbol;Acc:HGNC:8547]	5	-1	132191838	132295315	-0.2283399862845199	4.261463830045544	-1.8024174828632897	0.07195579956826437	0.8628890724909652	-1.7993976594097516	FALSE
ENSG00000128438	NA	TBC1D27P	TBC1D27P	transcribed_unprocessed_pseudogene	TBC1 domain family member 27, pseudogene [Source:HGNC Symbol;Acc:HGNC:28104]	17	-1	16922915	16934839	-0.34181213246993614	0.5299380796479075	-1.8020579064431494	0.07196746661742252	0.8628890724909652	-1.7993238556646254	FALSE
ENSG00000031691	55166	CENPQ	CENPQ	protein_coding	centromere protein Q [Source:HGNC Symbol;Acc:HGNC:21347]	6	1	49463370	49493107	0.1309320998975929	2.109704199261415	1.8013559810746267	0.07204693848321862	0.8628890724909652	1.7988213908832351	FALSE
ENSG00000133687	83857	TMTC1	TMTC1	protein_coding	transmembrane O-mannosyltransferase targeting cadherins 1 [Source:HGNC Symbol;Acc:HGNC:24099]	12	-1	29500840	29784759	-0.5817321527131094	3.5647365228916845	-1.8032725324336158	0.07221120047331371	0.8628890724909652	-1.7977842734507032	FALSE
ENSG00000229320	NA	KRT8P12	KRT8P12	transcribed_processed_pseudogene	keratin 8 pseudogene 12 [Source:HGNC Symbol;Acc:HGNC:28057]	3	1	160565447	160569248	-0.14398640092649106	1.905087644253776	-1.7998375388587622	0.07230363685976372	0.8628890724909652	-1.797201497766046	FALSE
ENSG00000223561	646588	AC005165.1	AC005165.1	lncRNA	novel transcript	7	-1	25593304	25751032	-0.3868496468170439	-0.7062411801911522	-1.800020494329957	0.07231521325394785	0.8628890724909652	-1.797128556068395	FALSE
ENSG00000273972	NA	AC068722.2	AC068722.2	lncRNA	novel transcript	15	1	45702640	45703183	-0.3825536202203323	-0.6568393631842904	-1.7996391904168458	0.07245621190854823	0.8628890724909652	-1.7962409041896161	FALSE
ENSG00000249249	NA	AC010226.1	AC010226.1	lncRNA	novel transcript	5	1	115602057	115623897	0.16895472413090362	1.008787763597573	1.7987766126792282	0.07245696016280814	0.8628890724909652	1.7962361973561616	FALSE
ENSG00000184887	90135	BTBD6	BTBD6	protein_coding	BTB domain containing 6 [Source:HGNC Symbol;Acc:HGNC:19897]	14	1	105248490	105251093	0.11523836446154734	3.029083664841188	1.7989102205291554	0.07246621132058134	0.8628890724909652	1.7961780069768223	FALSE
ENSG00000163806	245711	SPDYA	SPDYA	protein_coding	speedy/RINGO cell cycle regulator family member A [Source:HGNC Symbol;Acc:HGNC:30613]	2	1	28782517	28850611	-0.21320220897372977	2.658885271887731	-1.7991421649549424	0.07248897266189887	0.8628890724909652	-1.796034862556366	FALSE
ENSG00000230753	NA	ZNF341-AS1	ZNF341-AS1	lncRNA	ZNF341 antisense RNA 1 [Source:HGNC Symbol;Acc:HGNC:50736]	20	-1	33787373	33811109	-0.2718266484672775	-0.34821790790718354	-1.7982533463380632	0.07256414521174537	0.8628890724909652	-1.7955623691453138	FALSE
ENSG00000141376	54828	BCAS3	BCAS3	protein_coding	BCAS3 microtubule associated cell migration factor [Source:HGNC Symbol;Acc:HGNC:14347]	17	1	60677453	61392838	-0.10805989149105599	8.138890912354766	-1.7976041689392317	0.07271871867268341	0.8628890724909652	-1.794592062811408	FALSE
ENSG00000197321	6840	SVIL	SVIL	protein_coding	supervillin [Source:HGNC Symbol;Acc:HGNC:11480]	10	-1	29457338	29736781	-0.15251325841045826	8.228338165918725	-1.7974673358959867	0.07274691549549929	0.8628890724909652	-1.7944152445670767	FALSE
ENSG00000134686	1912	PHC2	PHC2	protein_coding	polyhomeotic homolog 2 [Source:HGNC Symbol;Acc:HGNC:3183]	1	-1	33323623	33431052	-0.21555080305163443	8.469396215302655	-1.7969397026251566	0.07276572254754714	0.8628890724909652	-1.794297339414316	FALSE
ENSG00000165943	64112	MOAP1	MOAP1	protein_coding	modulator of apoptosis 1 [Source:HGNC Symbol;Acc:HGNC:16658]	14	-1	93182199	93184923	0.10752117524374682	3.4934126827005194	1.796614944678981	0.0728206658760575	0.8628890724909652	1.7939530315555	FALSE
ENSG00000218891	163033	ZNF579	ZNF579	protein_coding	zinc finger protein 579 [Source:HGNC Symbol;Acc:HGNC:26646]	19	-1	55576774	55580848	0.17889400218311446	1.236677698996876	1.7958759847800123	0.07290555170098616	0.8628890724909652	1.793421503782163	FALSE
ENSG00000090659	30835	CD209	CD209	protein_coding	CD209 molecule [Source:HGNC Symbol;Acc:HGNC:1641]	19	-1	7739993	7747564	0.3169292666183707	-0.148609030591677	1.7956753471544245	0.07295209560467392	0.8628890724909652	1.7931302757471712	FALSE
ENSG00000118307	55259	CASC1	CASC1	protein_coding	cancer susceptibility 1 [Source:HGNC Symbol;Acc:HGNC:29599]	12	-1	25108289	25195162	-0.30271184122177014	-0.47817797289538894	-1.7958353942632648	0.07295440939942953	0.8628890724909652	-1.793115802160245	FALSE
ENSG00000161040	222235	FBXL13	FBXL13	protein_coding	F-box and leucine rich repeat protein 13 [Source:HGNC Symbol;Acc:HGNC:21658]	7	-1	102813230	103074843	-0.2458483563599314	6.816851632407374	-1.796378855442688	0.07297652544687212	0.8628890724909652	-1.7929774775804594	FALSE
ENSG00000172794	326624	RAB37	RAB37	protein_coding	RAB37, member RAS oncogene family [Source:HGNC Symbol;Acc:HGNC:30268]	17	1	74670578	74747335	0.10398557668228392	6.560771480010929	1.7962690232188132	0.07298287216372652	0.8628890724909652	1.7929377884428748	FALSE
ENSG00000087206	51720	UIMC1	UIMC1	protein_coding	ubiquitin interaction motif containing 1 [Source:HGNC Symbol;Acc:HGNC:30298]	5	-1	176905005	177022633	-0.11274230853157086	7.288139191384689	-1.7958112062915723	0.07299631916567073	0.8628890724909652	-1.792853707065296	FALSE
ENSG00000156469	51001	MTERF3	MTERF3	protein_coding	mitochondrial transcription termination factor 3 [Source:HGNC Symbol;Acc:HGNC:24258]	8	-1	96239398	96261610	0.11393774886576713	3.5939692236484198	1.7954382075768713	0.07299709083128553	0.8628890724909652	1.792848882381149	FALSE
ENSG00000189136	NA	UBE2Q2P1	UBE2Q2P1	transcribed_unprocessed_pseudogene	ubiquitin conjugating enzyme E2 Q2 pseudogene 1 [Source:HGNC Symbol;Acc:HGNC:37439]	15	-1	84526781	84571216	-0.17541736317455148	1.8955836755022428	-1.7957177993675673	0.07302738000975068	0.8628890724909652	-1.7926595383405188	FALSE
ENSG00000180787	124961	ZFP3	ZFP3	protein_coding	ZFP3 zinc finger protein [Source:HGNC Symbol;Acc:HGNC:12861]	17	1	5078467	5096374	0.12508968069925874	2.9575708553984175	1.7949989785308542	0.07307733126891265	0.8628890724909652	1.792347422806433	FALSE
ENSG00000165055	55798	METTL2B	METTL2B	protein_coding	methyltransferase like 2B [Source:HGNC Symbol;Acc:HGNC:18272]	7	1	128476729	128506602	0.11753422593689766	3.4564626631303597	1.7949219502585891	0.07311676290498133	0.8628890724909652	1.7921011613645077	FALSE
ENSG00000181908	100996455	LINC02724	LINC02724	lncRNA	long intergenic non-protein coding RNA 2724 [Source:HGNC Symbol;Acc:HGNC:54241]	11	1	64449074	64451657	0.25116541048474783	0.22956632598251056	1.7942445314340512	0.07317449861498157	0.8628890724909652	1.791740781880733	FALSE
ENSG00000044115	1495	CTNNA1	CTNNA1	protein_coding	catenin alpha 1 [Source:HGNC Symbol;Acc:HGNC:2509]	5	1	138610967	138935034	-0.12897182365344229	6.524101080658509	-1.7948756696138117	0.07318924239421659	0.8628890724909652	-1.7916487902408471	FALSE
ENSG00000123066	23389	MED13L	MED13L	protein_coding	mediator complex subunit 13L [Source:HGNC Symbol;Acc:HGNC:22962]	12	-1	115953872	116277719	-0.11423012559854051	8.928097872129877	-1.7943811271546615	0.07324034358011773	0.8628890724909652	-1.7913300692012775	FALSE
ENSG00000166965	91433	RCCD1	RCCD1	protein_coding	RCC1 domain containing 1 [Source:HGNC Symbol;Acc:HGNC:30457]	15	1	90954870	90963125	0.1322219110935332	1.9630825591938101	1.793105879812234	0.07335439348972153	0.8628890724909652	1.7906193888856046	FALSE
ENSG00000122477	127495	LRRC39	LRRC39	protein_coding	leucine rich repeat containing 39 [Source:HGNC Symbol;Acc:HGNC:28228]	1	-1	100148449	100178273	0.20060241234801052	0.3472729605764543	1.7929106291423025	0.07338603177423811	0.8628890724909652	1.7904224010833412	FALSE
ENSG00000047579	84062	DTNBP1	DTNBP1	protein_coding	dystrobrevin binding protein 1 [Source:HGNC Symbol;Acc:HGNC:17328]	6	-1	15522801	15663058	-0.1128707720064801	5.892256329501632	-1.7931440854935248	0.07341015433948113	0.8628890724909652	-1.7902722546789502	FALSE
ENSG00000010165	51603	EEF1AKNMT	EEF1AKNMT	protein_coding	eEF1A lysine and N-terminal methyltransferase [Source:HGNC Symbol;Acc:HGNC:24248]	1	1	171781660	171814023	0.0966095298320333	3.8949814311157267	1.792015466727221	0.07354605317244767	0.8628890724909652	1.7894271310000383	FALSE
ENSG00000260467	NA	AC018552.2	AC018552.2	lncRNA	novel transcript, antisense to CCDC135 and GPR97	16	-1	57681124	57701730	-0.27721079430182516	1.2899150373100028	-1.7916845417920182	0.0736929430854043	0.8628890724909652	-1.7885150913095296	FALSE
ENSG00000244361	NA	RPL30P7	RPL30P7	processed_pseudogene	ribosomal protein L30 pseudogene 7 [Source:HGNC Symbol;Acc:HGNC:36402]	5	1	10488820	10489142	-0.2810316316924407	0.37438781222116185	-1.7914310569673	0.07371138715608515	0.8628890724909652	-1.7884006771206664	FALSE
ENSG00000272871	NA	AL159169.2	AL159169.2	lncRNA	novel transcript	9	-1	14588797	14590065	0.2431312343266142	0.5449568672231484	1.7892955322432982	0.07397000422258834	0.8628890724909652	1.7867988566731465	FALSE
ENSG00000112655	5754	PTK7	PTK7	protein_coding	protein tyrosine kinase 7 (inactive) [Source:HGNC Symbol;Acc:HGNC:9618]	6	1	43076307	43161719	0.2090783234125142	0.8670475037972643	1.7881190973045336	0.07420420683143107	0.8628890724909652	1.7853521996847856	FALSE
ENSG00000153234	4929	NR4A2	NR4A2	protein_coding	nuclear receptor subfamily 4 group A member 2 [Source:HGNC Symbol;Acc:HGNC:7981]	2	-1	156324437	156342348	0.13057585071951738	2.8299199975111367	1.7868499811351197	0.07438843397559738	0.8628890724909652	1.7842168583522569	FALSE
ENSG00000122515	83637	ZMIZ2	ZMIZ2	protein_coding	zinc finger MIZ-type containing 2 [Source:HGNC Symbol;Acc:HGNC:22229]	7	1	44748581	44769881	0.06883819385365175	6.091125209088533	1.7864424105657344	0.07447172331717318	0.8628890724909652	1.7837043230392593	FALSE
ENSG00000164125	51313	GASK1B	GASK1B	protein_coding	golgi associated kinase 1B [Source:HGNC Symbol;Acc:HGNC:25312]	4	-1	158124474	158173318	-0.24420328722208406	5.064894832390505	-1.7862019708995749	0.07451211447515634	0.8628890724909652	-1.7834559377100943	FALSE
ENSG00000185252	7625	ZNF74	ZNF74	protein_coding	zinc finger protein 74 [Source:HGNC Symbol;Acc:HGNC:13144]	22	1	20394115	20408461	0.157676702317175	2.4464161467469308	1.7855744261486826	0.07458862481697921	0.8628890724909652	1.7829857389352013	FALSE
ENSG00000006025	114881	OSBPL7	OSBPL7	protein_coding	oxysterol binding protein like 7 [Source:HGNC Symbol;Acc:HGNC:16387]	17	-1	47807372	47821834	0.13830774990032868	3.769365581411735	1.7857023095020288	0.0745995075760391	0.8628890724909652	1.7829188903172342	FALSE
ENSG00000135636	8291	DYSF	DYSF	protein_coding	dysferlin [Source:HGNC Symbol;Acc:HGNC:3097]	2	1	71453722	71686768	-0.24976983967598976	9.495614472943736	-1.7852906057747562	0.07465621415439457	0.8628890724909652	-1.7825706923945048	FALSE
ENSG00000145088	55840	EAF2	EAF2	protein_coding	ELL associated factor 2 [Source:HGNC Symbol;Acc:HGNC:23115]	3	1	121835183	121886526	-0.11741837981278813	4.191009219775893	-1.785454564095007	0.07468875468152295	0.8628890724909652	-1.7823709799027745	FALSE
ENSG00000255240	NA	AP001636.3	AP001636.3	lncRNA	novel transcript	11	-1	58933643	59058659	0.16317657256891938	3.47294444205222	1.785438529534279	0.07472434151272275	0.8628890724909652	1.7821526525404614	FALSE
ENSG00000264057	NA	AC103810.1	AC103810.1	transcribed_unprocessed_pseudogene	bromodomain PHD finger transcription factor (BPTF) pseudogene	17	1	64927634	64934203	0.8888354975002853	1.0950556901238486	1.7882039769906002	0.0747281979899866	0.8628890724909652	1.7821289979202435	FALSE
ENSG00000100266	11252	PACSIN2	PACSIN2	protein_coding	protein kinase C and casein kinase substrate in neurons 2 [Source:HGNC Symbol;Acc:HGNC:8571]	22	-1	42835412	43015149	-0.14125662647421144	8.264655288549163	-1.7846646499997878	0.07479124499142363	0.8628890724909652	-1.781742425477877	FALSE
ENSG00000134215	10451	VAV3	VAV3	protein_coding	vav guanine nucleotide exchange factor 3 [Source:HGNC Symbol;Acc:HGNC:12659]	1	-1	107571161	107965180	-0.13473711296666213	6.971459350584217	-1.7840171016391821	0.07487195190804982	0.8628890724909652	-1.7812479595875916	FALSE
ENSG00000069248	55746	NUP133	NUP133	protein_coding	nucleoporin 133 [Source:HGNC Symbol;Acc:HGNC:18016]	1	-1	229440259	229508341	0.07722003928903742	5.3372538706961254	1.7819424294098223	0.07518369142084096	0.8628890724909652	1.779342108082012	FALSE
ENSG00000181610	51649	MRPS23	MRPS23	protein_coding	mitochondrial ribosomal protein S23 [Source:HGNC Symbol;Acc:HGNC:14509]	17	-1	57834781	57850056	0.1248378748683856	3.2690294319327147	1.7816961052307572	0.075204971309430907	0.8628890724909652	1.77921224672236	FALSE
ENSG00000196950	57181	SLC39A10	SLC39A10	protein_coding	solute carrier family 39 member 10 [Source:HGNC Symbol;Acc:HGNC:20861]	2	1	195575977	195737702	0.13864851251532162	5.7118786673181265	1.7816653226305794	0.07527902233675333	0.8628890724909652	1.778760581124318	FALSE
ENSG00000170684	162979	ZNF296	ZNF296	protein_coding	zinc finger protein 296 [Source:HGNC Symbol;Acc:HGNC:15981]	19	-1	45071500	45076587	0.18619217045453107	1.329992459329637	1.7807799314154338	0.07536048152321662	0.8628890724909652	1.7782641491011393	FALSE
ENSG00000150782	3606	IL18	IL18	protein_coding	interleukin 18 [Source:HGNC Symbol;Acc:HGNC:5986]	11	-1	112143253	112164096	-0.15798301724802943	3.298643313471026	-1.7808368656218938	0.07544040476960563	0.8628890724909652	-1.7777775030257605	FALSE
ENSG00000118873	25782	RAB3GAP2	RAB3GAP2	protein_coding	RAB3 GTPase activating non-catalytic protein subunit 2 [Source:HGNC Symbol;Acc:HGNC:17168]	1	-1	220148293	220272453	-0.06457101070755211	5.791654731965805	-1.7800013229405018	0.07550057580704396	0.8628890724909652	-1.7774114041342994	FALSE
ENSG00000177565	79718	TBL1XR1	TBL1XR1	protein_coding	transducin beta like 1 X-linked receptor 1 [Source:HGNC Symbol;Acc:HGNC:29529]	3	-1	177019340	177228000	-0.06794058012068493	7.387000014287511	-1.7800103868570638	0.07552128694402632	0.8628890724909652	-1.7772854463711505	FALSE
ENSG00000187510	338809	C12orf74	C12orf74	protein_coding	chromosome 12 open reading frame 74 [Source:HGNC Symbol;Acc:HGNC:27887]	12	1	92702843	92772455	-0.3507603599699521	0.05752708115976352	-1.7798905370409437	0.0755254913461666	0.8628890724909652	-1.777259880136616	FALSE
ENSG00000163683	201895	SMIM14	SMIM14	protein_coding	small integral membrane protein 14 [Source:HGNC Symbol;Acc:HGNC:27321]	4	-1	39546336	39638902	0.0746348456976591	6.129158467309039	1.7799631275306385	0.0755384223976839	0.8628890724909652	1.7771812559524147	FALSE
ENSG00000143398	8394	PIP5K1A	PIP5K1A	protein_coding	phosphatidylinositol-4-phosphate 5-kinase type 1 alpha [Source:HGNC Symbol;Acc:HGNC:8994]	1	1	151197949	151249536	-0.062044564964931936	6.530758212710879	-1.7792115987104962	0.0756474672735244	0.8628890724909652	-1.776518671044832	FALSE
ENSG00000262919	92002	CCNQ	CCNQ	protein_coding	cyclin Q [Source:HGNC Symbol;Acc:HGNC:28434]	X	-1	153587925	153600045	0.10948534885562422	3.35082549824141	1.7786608210654906	0.07571586084161484	0.8628890724909652	1.7761034916711929	FALSE
ENSG00000115687	23178	PASK	PASK	protein_coding	PAS domain containing serine/threonine kinase [Source:HGNC Symbol;Acc:HGNC:17270]	2	-1	241106099	241150264	0.21659655852374904	4.4070318313696815	1.7787838841870867	0.07579710870917165	0.8628890724909652	1.7756106785194739	FALSE
ENSG00000197134	113835	ZNF257	ZNF257	protein_coding	zinc finger protein 257 [Source:HGNC Symbol;Acc:HGNC:13498]	19	1	22052430	22091480	0.25070511020493935	1.3178143628538204	1.7789937162207023	0.07579786507724623	0.8628890724909652	1.7756060927552457	FALSE
ENSG00000136888	9550	ATP6V1G1	ATP6V1G1	protein_coding	ATPase H+ transporting V1 subunit G1 [Source:HGNC Symbol;Acc:HGNC:864]	9	1	114587769	114598879	0.08757486101383449	5.351665820791109	1.7782216744623836	0.07579927414475873	0.8628890724909652	1.7755975498562289	FALSE
ENSG00000145908	91975	ZNF300	ZNF300	protein_coding	zinc finger protein 300 [Source:HGNC Symbol;Acc:HGNC:13091]	5	-1	150894392	150904983	0.27132336267007373	0.21520905045297847	1.777217371992922	0.07599998623846874	0.8628890724909652	1.7743819935979537	FALSE
ENSG00000197272	246778	IL27	IL27	protein_coding	interleukin 27 [Source:HGNC Symbol;Acc:HGNC:19157]	16	-1	28499362	28512051	-0.29852686327263833	0.1871997214309327	-1.7763274086633014	0.0761288430577893	0.8628890724909652	-1.7736029883072393	FALSE
ENSG00000133789	23075	SWAP70	SWAP70	protein_coding	switching B cell complex subunit SWAP70 [Source:HGNC Symbol;Acc:HGNC:17070]	11	1	9664077	9752993	0.12036641318533281	5.14957756202335	1.776487396189446	0.07615629049620029	0.8628890724909652	1.7734371934951825	FALSE
ENSG00000256751	NA	PLBD1-AS1	PLBD1-AS1	lncRNA	PLBD1 antisense RNA 1 [Source:HGNC Symbol;Acc:HGNC:51143]	12	1	14567393	14624191	-0.22436543622507132	2.909501623029005	-1.7762825869044456	0.07619510506992186	0.8628890724909652	-1.7732028192777538	FALSE
ENSG00000160117	126549	ANKLE1	ANKLE1	protein_coding	ankyrin repeat and LEM domain containing 1 [Source:HGNC Symbol;Acc:HGNC:26812]	19	1	17281645	17287646	0.18898616750597486	0.8244420251612038	1.7750139991555693	0.07629573280055754	0.8628890724909652	1.7725956515706758	FALSE
ENSG00000180228	8575	PRKRA	PRKRA	protein_coding	protein activator of interferon induced protein kinase EIF2AK2 [Source:HGNC Symbol;Acc:HGNC:9438]	2	-1	178431414	178451512	0.0890020105982181	4.526342927289383	1.7751798117736746	0.07629668214229236	0.8628890724909652	1.7725899265423035	FALSE
ENSG00000272645	NA	GTF2IP20	GTF2IP20	transcribed_unprocessed_pseudogene	general transcription factor IIi pseudogene 20 [Source:HGNC Symbol;Acc:HGNC:51732]	1	-1	223951394	223992594	-0.10643662865047698	3.110912192235534	-1.7751654464590296	0.07634695421955923	0.8628890724909652	-1.772286842523462	FALSE
ENSG00000135862	3915	LAMC1	LAMC1	protein_coding	laminin subunit gamma 1 [Source:HGNC Symbol;Acc:HGNC:6492]	1	1	183023420	183145592	-0.23534720398019182	2.267410608318946	-1.7743562888881437	0.07653551348503532	0.8628890724909652	-1.771151490535413	FALSE
ENSG00000111490	23329	TBC1D30	TBC1D30	protein_coding	TBC1 domain family member 30 [Source:HGNC Symbol;Acc:HGNC:29164]	12	1	64780516	64881033	-0.16898389541476533	2.740132698115396	-1.7735736466935286	0.07662435845149293	0.8628890724909652	-1.7706173280760702	FALSE
ENSG00000214783	84820	POLR2J4	POLR2J4	lncRNA	RNA polymerase II subunit J4, pseudogene [Source:HGNC Symbol;Acc:HGNC:28195]	7	-1	43940895	44019175	0.1913078720108411	1.2177951151436412	1.7724953680076192	0.07672963613660892	0.8628890724909652	1.7699850205166614	FALSE
ENSG00000179859	284023	RNF227	RNF227	protein_coding	ring finger protein 227 [Source:HGNC Symbol;Acc:HGNC:27571]	17	-1	7913324	7916276	0.15527372409223528	1.306989295314903	1.7722375657455316	0.07675056674870655	0.8628890724909652	1.769859393611798	FALSE
ENSG00000204536	54535	CCHCR1	CCHCR1	protein_coding	coiled-coil alpha-helical rod protein 1 [Source:HGNC Symbol;Acc:HGNC:13930]	6	-1	31142439	31158238	0.11265816517266858	2.6177175371145935	1.7718321116692615	0.0768281740511268	0.8628890724909652	1.7693938331216545	FALSE
ENSG00000020577	23034	SAMD4A	SAMD4A	protein_coding	sterile alpha motif domain containing 4A [Source:HGNC Symbol;Acc:HGNC:23023]	14	1	54567097	54793315	0.21935235193337999	3.359983012469285	1.7715657762773969	0.07687125315772064	0.8628890724909652	1.769135570171451	FALSE
ENSG00000182057	NA	OGFRP1	OGFRP1	lncRNA	opioid growth factor receptor pseudogene 1 [Source:HGNC Symbol;Acc:HGNC:50511]	22	1	42269703	42279534	0.19071730822426208	0.33421909194073524	1.771419297170613	0.07688091658964624	0.8628890724909652	1.7690776532664383	FALSE
ENSG00000027847	11285	B4GALT7	B4GALT7	protein_coding	beta-1,4-galactosyltransferase 7 [Source:HGNC Symbol;Acc:HGNC:930]	5	1	177600132	177610330	0.16207459296537685	3.464872899858951	1.7717116231552805	0.07692508227732503	0.8628890724909652	1.7688130257221133	FALSE
ENSG00000240864	NA	IGKV1-16	IGKV1-16	IG_V_gene	immunoglobulin kappa variable 1-16 [Source:HGNC Symbol;Acc:HGNC:5732]	2	-1	89099859	89100361	-0.42713068631632245	1.573299660605159	-1.771379846207646	0.07694154441795877	0.8628890724909652	-1.7687144211980115	FALSE
ENSG00000183161	2188	FANCF	FANCF	protein_coding	FA complementation group F [Source:HGNC Symbol;Acc:HGNC:3587]	11	-1	22622890	22625841	0.13548800649612325	3.4474065049510827	1.771028829675104	0.07699194133856492	0.8628890724909652	1.768412661825842	FALSE
ENSG00000119318	5887	RAD23B	RAD23B	protein_coding	RAD23 homolog B, nucleotide excision repair protein [Source:HGNC Symbol;Acc:HGNC:9813]	9	1	107283137	107332192	-0.11523759939000389	7.251663175014759	-1.7709763514260837	0.07699831620035963	0.8628890724909652	-1.7683745028237707	FALSE
ENSG00000148498	56288	PARD3	PARD3	protein_coding	par-3 family cell polarity regulator [Source:HGNC Symbol;Acc:HGNC:16051]	10	-1	34109560	34815325	-0.1952324858182597	2.4266547116926263	-1.7712624288280205	0.07704867191227474	0.8628890724909652	-1.7680731712686757	FALSE
ENSG00000183765	11200	CHEK2	CHEK2	protein_coding	checkpoint kinase 2 [Source:HGNC Symbol;Acc:HGNC:16627]	22	-1	28687743	28742422	0.13049801720448695	2.7566157235265707	1.7703390793178597	0.07706964401950842	0.8628890724909652	1.767947720280816	FALSE
ENSG00000179988	118672	PSTK	PSTK	protein_coding	phosphoseryl-tRNA kinase [Source:HGNC Symbol;Acc:HGNC:28578]	10	1	122954381	122997513	0.1633215878995551	1.519715820093234	1.7701733823543764	0.07711571170642066	0.8628890724909652	1.76767225015474	FALSE
ENSG00000164011	51058	ZNF691	ZNF691	protein_coding	zinc finger protein 691 [Source:HGNC Symbol;Acc:HGNC:28028]	1	1	42846573	42852477	0.09401834500536799	2.6050301655845387	1.7697630150836547	0.07717017359543722	0.8628890724909652	1.7673467582991873	FALSE
ENSG00000166105	112937	GLB1L3	GLB1L3	protein_coding	galactosidase beta 1 like 3 [Source:HGNC Symbol;Acc:HGNC:25147]	11	1	134274245	134319564	0.2826539317771395	-0.014930136592871422	1.7693178021534397	0.07723683896906985	0.8628890724909652	1.76694858693766	FALSE
ENSG00000266173	92335	STRADA	STRADA	protein_coding	STE20 related adaptor alpha [Source:HGNC Symbol;Acc:HGNC:30172]	17	-1	63682336	63741986	-0.1173276017776459	3.1120735149483303	-1.7694096298075201	0.07727730027118608	0.8628890724909652	-1.7667070608136675	FALSE
ENSG00000176473	79446	WDR25	WDR25	protein_coding	WD repeat domain 25 [Source:HGNC Symbol;Acc:HGNC:21064]	14	1	100376418	100530303	-0.10260107082508219	3.5789807584494246	-1.7693161388791514	0.07730703473034174	0.8628890724909652	-1.7665296322348327	FALSE
ENSG00000168679	9122	SLC16A4	SLC16A4	protein_coding	solute carrier family 16 member 4 [Source:HGNC Symbol;Acc:HGNC:10925]	1	-1	110362851	110391082	-0.19093478846749568	1.295654694096561	-1.7692772093344156	0.07730774457233441	0.8628890724909652	-1.7665253972141854	FALSE
ENSG00000182979	9112	MTA1	MTA1	protein_coding	metastasis associated 1 [Source:HGNC Symbol;Acc:HGNC:7410]	14	1	105419820	105470729	0.09629708623833455	4.6406048764705	1.7691117832683696	0.07731527757103737	0.8628890724909652	1.766480456199545	FALSE
ENSG00000124635	8970	HIST1H2BJ	HIST1H2BJ	protein_coding	histone cluster 1 H2B family member j [Source:HGNC Symbol;Acc:HGNC:4761]	6	-1	27125897	27132750	-0.2067508936172704	2.874624394985634	-1.7693613680534468	0.0773528954588291	0.8628890724909652	-1.766256085530048	FALSE
ENSG00000169372	8738	CRADD	CRADD	protein_coding	CASP2 and RIPK1 domain containing adaptor with death domain [Source:HGNC Symbol;Acc:HGNC:2340]	12	1	93677375	93894840	-0.10965109592524769	5.6289273549639915	-1.7686278231660908	0.07741573853811305	0.8628890724909652	-1.7658814582514593	FALSE
ENSG00000175471	79772	MCTP1	MCTP1	protein_coding	multiple C2 and transmembrane domain containing 1 [Source:HGNC Symbol;Acc:HGNC:26183]	5	-1	94703741	95284575	-0.17402466593041055	7.382329052349877	-1.7682498352979679	0.07748184799427715	0.8628890724909652	-1.7654876263841384	FALSE
ENSG00000204634	11138	TBC1D8	TBC1D8	protein_coding	TBC1 domain family member 8 [Source:HGNC Symbol;Acc:HGNC:17791]	2	-1	101007617	101252866	-0.20249548009103613	6.376725132120062	-1.7678498709962414	0.07752189353599809	0.8628890724909652	-1.7652491973984716	FALSE
ENSG00000261373	100128881	VPS9D1-AS1	VPS9D1-AS1	lncRNA	VPS9D1 antisense RNA 1 [Source:HGNC Symbol;Acc:HGNC:48915]	16	1	89711856	89718165	-0.18782258078487146	0.6904826218511142	-1.7675661413686696	0.0775401465675021	0.8628890724909652	-1.7651405531247446	FALSE
ENSG00000137413	129685	TAF8	TAF8	protein_coding	TATA-box binding protein associated factor 8 [Source:HGNC Symbol;Acc:HGNC:17300]	6	1	42050513	42087461	-0.11085242069652068	5.569974625377428	-1.7674055593784908	0.07756049206373763	0.8628890724909652	-1.765019478794697	FALSE
ENSG00000131370	9467	SH3BP5	SH3BP5	protein_coding	SH3 domain binding protein 5 [Source:HGNC Symbol;Acc:HGNC:10827]	3	-1	15254353	15341368	-0.09761564252257049	6.677292690670856	-1.7674426669058916	0.07758328491063125	0.8628890724909652	-1.7648838712094188	FALSE
ENSG00000224533	NA	TMLHE-AS1	TMLHE-AS1	lncRNA	TMLHE antisense RNA 1 [Source:HGNC Symbol;Acc:HGNC:44261]	X	1	155466540	155611616	-0.20766469309695168	3.808438540549898	-1.7674710882602043	0.07771041881650342	0.8628890724909652	-1.7641280741697343	FALSE
ENSG00000111676	1822	ATN1	ATN1	protein_coding	atrophin 1 [Source:HGNC Symbol;Acc:HGNC:3033]	12	1	6924463	6942321	0.11767307579146458	4.664931308125494	1.7668148271993243	0.07773180546965246	0.8628890724909652	1.7640010318486734	FALSE
ENSG00000223803	NA	RPS20P14	RPS20P14	processed_pseudogene	ribosomal protein S20 pseudogene 14 [Source:HGNC Symbol;Acc:HGNC:36692]	3	1	186900198	186900557	0.279772058906792	1.0923808822976213	1.766275725548934	0.0777562979624421	0.8628890724909652	1.7638555749906184	FALSE
ENSG00000183019	199675	MCEMP1	MCEMP1	protein_coding	mast cell expressed membrane protein 1 [Source:HGNC Symbol;Acc:HGNC:27291]	19	1	7676628	7679826	-0.39752124248873777	2.4688249990464124	-1.7666469471548147	0.07784519888744357	0.8628890724909652	-1.7633279204439511	FALSE
ENSG00000094880	8697	CDC23	CDC23	protein_coding	cell division cycle 23 [Source:HGNC Symbol;Acc:HGNC:1724]	5	-1	138187650	138213343	0.13250078515879649	3.9154853935621206	1.7657099454413885	0.07786580053139028	0.8628890724909652	1.7632057133421868	FALSE
ENSG00000279320	NA	AC069528.2	AC069528.2	TEC	TEC	3	-1	146504570	146506560	-0.26760971365962805	1.7494480992516557	-1.7657502761378179	0.07791757077634043	0.8628890724909652	-1.7628987330724224	FALSE
ENSG00000100911	5721	PSME2	PSME2	protein_coding	proteasome activator subunit 2 [Source:HGNC Symbol;Acc:HGNC:9569]	14	-1	24143362	24147570	0.16442364373360263	6.189322009872776	1.7650150193460838	0.0780115382620426	0.8628890724909652	1.7623419613091356	FALSE
ENSG00000127804	79066	METTL16	METTL16	protein_coding	methyltransferase like 16 [Source:HGNC Symbol;Acc:HGNC:28484]	17	-1	2405562	2511891	0.11462263465968281	5.076502702013375	1.7650621994466196	0.07801488148376048	0.8628890724909652	1.762322162269587	FALSE
ENSG00000109670	55294	FBXW7	FBXW7	protein_coding	F-box and WD repeat domain containing 7 [Source:HGNC Symbol;Acc:HGNC:16712]	4	-1	152320544	152536092	-0.07280256835235654	7.233162696441804	-1.7647428388579942	0.07806858280858071	0.8628890724909652	-1.762004229933479	FALSE
ENSG00000143771	29097	CNIH4	CNIH4	protein_coding	cornichon family AMPA receptor auxiliary protein 4 [Source:HGNC Symbol;Acc:HGNC:25013]	1	1	224356858	224379459	-0.15192773911745938	5.343633242785858	-1.7644265331431357	0.0780875049449431	0.8628890724909652	-1.7618922460883395	FALSE
ENSG00000103249	1186	CLCN7	CLCN7	protein_coding	chloride voltage-gated channel 7 [Source:HGNC Symbol;Acc:HGNC:2025]	16	-1	1444934	1475084	0.0963992165150005	5.208850666657973	1.7644518787263725	0.07814231381173099	0.8628890724909652	1.761568004187774	FALSE
ENSG00000174652	10781	ZNF266	ZNF266	protein_coding	zinc finger protein 266 [Source:HGNC Symbol;Acc:HGNC:13059]	19	-1	9412461	9435571	0.1130671126963172	5.218832810097021	1.7648524579876297	0.07819589684116454	0.8628890724909652	1.7612511931078445	FALSE
ENSG00000101849	6907	TBL1X	TBL1X	protein_coding	transducin beta like 1 X-linked [Source:HGNC Symbol;Acc:HGNC:11585]	X	1	9463295	9741037	-0.12391724735321219	8.610774209577798	-1.7640314620442341	0.07820657653115931	0.8628890724909652	-1.7611880702814129	FALSE
ENSG00000164610	6100	RP9	RP9	protein_coding	RP9 pre-mRNA splicing factor [Source:HGNC Symbol;Acc:HGNC:10288]	7	-1	33094797	33109404	0.11855907081800288	2.580517345683307	1.7631319214254453	0.07831843365334436	0.8628890724909652	1.7605273545967013	FALSE
ENSG00000135503	91	ACVR1B	ACVR1B	protein_coding	activin A receptor type 1B [Source:HGNC Symbol;Acc:HGNC:172]	12	1	51951699	51997078	-0.1504955869462199	5.264915045319471	-1.7630608101566703	0.07833581167474439	0.8628890724909652	-1.7604247753529898	FALSE
ENSG00000204227	6015	RING1	RING1	protein_coding	ring finger protein 1 [Source:HGNC Symbol;Acc:HGNC:10018]	6	1	33208500	33212722	0.09931521061473614	4.482784316116543	1.762874859927783	0.07833947191315424	0.8628890724909652	1.7604031720046902	FALSE
ENSG00000131398	3748	KCNC3	KCNC3	protein_coding	potassium voltage-gated channel subfamily C member 3 [Source:HGNC Symbol;Acc:HGNC:6235]	19	-1	50311937	50333515	0.1809013060198672	3.3954392381329765	1.7624094392149505	0.0784489433682403	0.8628890724909652	1.7597574323040863	FALSE
ENSG00000131899	3996	LLGL1	LLGL1	protein_coding	LLGL scribble cell polarity complex component 1 [Source:HGNC Symbol;Acc:HGNC:6628]	17	1	18225635	18244875	0.11011410622514184	3.5380151048707367	1.7621936173272335	0.07845663735994357	0.8628890724909652	1.7597120753149413	FALSE
ENSG00000171817	163255	ZNF540	ZNF540	protein_coding	zinc finger protein 540 [Source:HGNC Symbol;Acc:HGNC:25331]	19	1	37551406	37614179	0.19493798705454246	2.1589121357654197	1.7613505874263198	0.0786483432106152	0.8628890724909652	1.7585831137268937	FALSE
ENSG00000154856	147495	APCDD1	APCDD1	protein_coding	APC down-regulated 1 [Source:HGNC Symbol;Acc:HGNC:15718]	18	1	10454635	10489949	-0.29165492021670136	0.4332894559061545	-1.7614737714490811	0.07865913820327179	0.8628890724909652	-1.7585196083117147	FALSE
ENSG00000114383	11334	TUSC2	TUSC2	protein_coding	tumor suppressor 2, mitochondrial calcium regulator [Source:HGNC Symbol;Acc:HGNC:17034]	3	-1	50320027	50328251	0.08938316247676426	3.699945733812625	1.7607636855665474	0.0787071403545053	0.8628890724909652	1.7582373042930042	FALSE
ENSG00000240230	90639	COX19	COX19	protein_coding	cytochrome c oxidase assembly factor COX19 [Source:HGNC Symbol;Acc:HGNC:28074]	7	-1	898778	975549	0.07846346728723397	4.577909165267323	1.7602758503109328	0.07879011904778636	0.8628890724909652	1.7577496309925147	FALSE
ENSG00000236438	NA	FAM157A	FAM157A	transcribed_unprocessed_pseudogene	family with sequence similarity 157 member A [Source:HGNC Symbol;Acc:HGNC:34079]	3	1	198153287	198222513	-0.251856284904739	6.263825607718123	-1.760348570037604	0.07883065859473712	0.8628890724909652	-1.757511528328853	FALSE
ENSG00000111181	6539	SLC6A12	SLC6A12	protein_coding	solute carrier family 6 member 12 [Source:HGNC Symbol;Acc:HGNC:11045]	12	-1	190077	214570	0.20315363112299734	2.0561841376822896	1.7601402015862337	0.07885173137860715	0.8628890724909652	1.7573877999888003	FALSE
ENSG00000101493	9658	ZNF516	ZNF516	protein_coding	zinc finger protein 516 [Source:HGNC Symbol;Acc:HGNC:28990]	18	-1	76357682	76495242	-0.1663024333845966	7.569966311099803	-1.7600671185921588	0.07886481823183582	0.8628890724909652	-1.7573109743869202	FALSE
ENSG00000268170	NA	AC073342.2	AC073342.2	lncRNA	novel transcript, antisense to TAS2R40	7	-1	143220468	143222267	-0.32152347618329036	0.9596672483298865	-1.760266347328493	0.07887151650298863	0.8628890724909652	-1.7572716565928208	FALSE
ENSG00000085185	63035	BCORL1	BCORL1	protein_coding	BCL6 corepressor like 1 [Source:HGNC Symbol;Acc:HGNC:25657]	X	1	129981107	130058083	-0.11328724873526586	5.10570586651813	-1.7598120402483117	0.0789146931333498	0.8628890724909652	-1.7570182817578563	FALSE
ENSG00000246225	NA	AC006299.1	AC006299.1	lncRNA	novel transcript, antisense to SVIP	11	1	22829380	22945393	0.1621827378654932	1.9734103768776592	1.7590343164049655	0.07901112956146608	0.8628890724909652	1.7564527676787358	FALSE
ENSG00000172939	9943	OXSR1	OXSR1	protein_coding	oxidative stress responsive kinase 1 [Source:HGNC Symbol;Acc:HGNC:8508]	3	1	38165089	38255484	-0.08632795705618257	6.077745150739518	-1.7587378728805223	0.07908808399093754	0.8628890724909652	-1.75600190086556	FALSE
ENSG00000173578	2829	XCR1	XCR1	protein_coding	X-C motif chemokine receptor 1 [Source:HGNC Symbol;Acc:HGNC:1625]	3	-1	46017024	46027742	-0.3813389300832632	-0.8918993797106526	-1.7582562537802444	0.07912723332895927	0.8628890724909652	-1.7557726664936957	FALSE
ENSG00000126787	9787	DLGAP5	DLGAP5	protein_coding	DLG associated protein 5 [Source:HGNC Symbol;Acc:HGNC:16864]	14	-1	55148112	55191608	-0.2947759916118488	0.4157915300623727	-1.757998242248496	0.07915468013534803	0.8628890724909652	-1.7556120099267671	FALSE
ENSG00000259940	NA	AC109449.1	AC109449.1	lncRNA	novel transcript, antisense to JMJD5	16	-1	27213308	27214993	-0.27402721945925235	-0.4328416493694939	-1.7576660823142267	0.07921535767302053	0.8628890724909652	-1.7552570020174998	FALSE
ENSG00000258704	NA	SRP54-AS1	SRP54-AS1	transcribed_unitary_pseudogene	SRP54 antisense RNA 1 (head to head) [Source:HGNC Symbol;Acc:HGNC:50643]	14	-1	34920858	34982532	-0.13466113350638498	5.102863610012686	-1.7576895357799587	0.07924203566407761	0.8628890724909652	-1.7551009862740388	FALSE
ENSG00000119333	89891	WDR34	WDR34	protein_coding	WD repeat domain 34 [Source:HGNC Symbol;Acc:HGNC:28296]	9	-1	128633661	128656787	-0.1970298394961847	0.9563197558690161	-1.7556298632209504	0.07955630426396686	0.8628890724909652	-1.7532663175038063	FALSE
ENSG00000099377	80270	HSD3B7	HSD3B7	protein_coding	hydroxy-delta-5-steroid dehydrogenase, 3 beta- and steroid delta-isomerase 7 [Source:HGNC Symbol;Acc:HGNC:18324]	16	1	30985207	30989147	-0.26455340287713813	0.5897954092134412	-1.7552214943657105	0.07970170990995502	0.8628890724909652	-1.7524194470204584	FALSE
ENSG00000158805	92822	ZNF276	ZNF276	protein_coding	zinc finger protein 276 [Source:HGNC Symbol;Acc:HGNC:23330]	16	1	89720400	89740925	-0.06876753151362269	6.430776957685791	-1.7550586796551193	0.07972199211875507	0.8628890724909652	-1.7523014193628714	FALSE
ENSG00000204839	642475	MROH6	MROH6	protein_coding	maestro heat like repeat family member 6 [Source:HGNC Symbol;Acc:HGNC:27814]	8	-1	143566192	143572772	-0.17506052626846946	3.4158270837693525	-1.755194995366946	0.0797434397645014	0.8628890724909652	-1.7521766362615696	FALSE
ENSG00000062282	84649	DGAT2	DGAT2	protein_coding	diacylglycerol O-acyltransferase 2 [Source:HGNC Symbol;Acc:HGNC:16940]	11	1	75759512	75801535	-0.1942847509431589	6.802044829580645	-1.75460068676393	0.07977055607277447	0.8628890724909652	-1.7520189117389626	FALSE
ENSG00000147955	10280	SIGMAR1	SIGMAR1	protein_coding	sigma non-opioid intracellular receptor 1 [Source:HGNC Symbol;Acc:HGNC:8157]	9	-1	34634722	34637809	0.10676141970012942	4.498995150373122	1.754549179796261	0.07977791484552016	0.8628890724909652	1.7519761162726648	FALSE
ENSG00000124224	NA	PPP4R1L	PPP4R1L	transcribed_unprocessed_pseudogene	protein phosphatase 4 regulatory subunit 1 like (pseudogene) [Source:HGNC Symbol;Acc:HGNC:15755]	20	-1	58228940	58309451	-0.16240783448523555	5.470706788749289	-1.7544646586560233	0.07986000882924535	0.8628890724909652	-1.751498910291189	FALSE
ENSG00000117479	10560	SLC19A2	SLC19A2	protein_coding	solute carrier family 19 member 2 [Source:HGNC Symbol;Acc:HGNC:10938]	1	-1	169463909	169485944	-0.10660519815570835	2.4827696411715667	-1.7535541086821718	0.07993320423742316	0.8628890724909652	-1.7510737671366796	FALSE
ENSG00000090097	57060	PCBP4	PCBP4	protein_coding	poly(rC) binding protein 4 [Source:HGNC Symbol;Acc:HGNC:8652]	3	-1	51957454	51974016	0.21538185954692235	1.8056900374550022	1.7533079750419445	0.07996948521910904	0.8628890724909652	1.7508631524560414	FALSE
ENSG00000169032	5604	MAP2K1	MAP2K1	protein_coding	mitogen-activated protein kinase kinase 1 [Source:HGNC Symbol;Acc:HGNC:6840]	15	1	66386817	66492312	-0.05989965357025806	6.674702437260423	-1.753469756290344	0.07998690414367768	0.8628890724909652	-1.7507620614684853	FALSE
ENSG00000171169	203245	NAIF1	NAIF1	protein_coding	nuclear apoptosis inducing factor 1 [Source:HGNC Symbol;Acc:HGNC:25446]	9	-1	128061233	128068206	-0.09494894068668636	2.8560388784229036	-1.7532437480883563	0.07999432428058889	0.8628890724909652	-1.7507190040272198	FALSE
ENSG00000149792	740	MRPL49	MRPL49	protein_coding	mitochondrial ribosomal protein L49 [Source:HGNC Symbol;Acc:HGNC:1176]	11	1	65122183	65127371	0.0921783708374071	4.07497243136658	1.7531290112390534	0.0800189756363142	0.8628890724909652	1.7505759808679235	FALSE
ENSG00000143190	5451	POU2F1	POU2F1	protein_coding	POU class 2 homeobox 1 [Source:HGNC Symbol;Acc:HGNC:9212]	1	1	167220876	167427345	-0.06149621877651601	6.855175135703183	-1.7526526589959877	0.08009373276088919	0.8628890724909652	-1.750142470997044	FALSE
ENSG00000136193	9805	SCRN1	SCRN1	protein_coding	secernin 1 [Source:HGNC Symbol;Acc:HGNC:22192]	7	-1	29920104	29990289	0.16868182676546706	4.10306421649783	1.7521447843726556	0.0802089342347626	0.8628890724909652	1.7494750712252878	FALSE
ENSG00000250057	NA	AC114781.2	AC114781.2	lncRNA	novel transcript	4	-1	83233512	83247213	-0.1905307208896012	2.215383188936571	-1.7523916393697585	0.08021215592016663	0.8628890724909652	-1.749456418146992	FALSE
ENSG00000180479	51276	ZNF571	ZNF571	protein_coding	zinc finger protein 571 [Source:HGNC Symbol;Acc:HGNC:25000]	19	-1	37554782	37594792	0.16935387347090125	2.045244082962076	1.7518742957488609	0.08022507330158131	0.8628890724909652	1.749381634546366	FALSE
ENSG00000087903	5990	RFX2	RFX2	protein_coding	regulatory factor X2 [Source:HGNC Symbol;Acc:HGNC:9983]	19	-1	5993164	6199572	-0.2137204988166994	6.541784413874976	-1.7524562430038102	0.08022602849939695	0.8628890724909652	-1.7493761049338459	FALSE
ENSG00000170881	11236	RNF139	RNF139	protein_coding	ring finger protein 139 [Source:HGNC Symbol;Acc:HGNC:17023]	8	1	124474738	124487914	0.08485172812945052	5.107980607457505	1.7517696089857475	0.08024972698400351	0.8628890724909652	1.7492389322149378	FALSE
ENSG00000070761	29105	CFAP20	CFAP20	protein_coding	cilia and flagella associated protein 20 [Source:HGNC Symbol;Acc:HGNC:29523]	16	-1	58113592	58129381	0.1012173574131987	3.320026351698643	1.7513833045896585	0.08030765387158104	0.8628890724909652	1.7489037754760122	FALSE
ENSG00000135643	27345	KCNMB4	KCNMB4	protein_coding	potassium calcium-activated channel subfamily M regulatory beta subunit 4 [Source:HGNC Symbol;Acc:HGNC:6289]	12	1	70366290	70434292	-0.1907505004681842	1.9876228756546175	-1.7511463449353988	0.0804155416587555	0.8628890724909652	-1.7482800752416159	FALSE
ENSG00000205784	645432	ARRDC5	ARRDC5	protein_coding	arrestin domain containing 5 [Source:HGNC Symbol;Acc:HGNC:31407]	19	-1	4890437	4902896	0.14785069709629362	4.558353045345521	1.7509268695869042	0.08042957520495791	0.8628890724909652	1.7481989971559582	FALSE
ENSG00000171862	5728	PTEN	PTEN	protein_coding	phosphatase and tensin homolog [Source:HGNC Symbol;Acc:HGNC:9588]	10	1	87863625	87971930	-0.15950140574158134	9.271184445502566	-1.7506914648993785	0.08044649494803262	0.8628890724909652	-1.7481012594953447	FALSE
ENSG00000118263	8609	KLF7	KLF7	protein_coding	Kruppel like factor 7 [Source:HGNC Symbol;Acc:HGNC:6350]	2	-1	207074137	207167267	-0.13839420373404643	7.475962062685201	-1.7504376809759365	0.08051861919219165	0.8628890724909652	-1.7476848177352229	FALSE
ENSG00000186188	338557	FFAR4	FFAR4	protein_coding	free fatty acid receptor 4 [Source:HGNC Symbol;Acc:HGNC:19061]	10	1	93566665	93604480	-0.3206700450042595	-0.551628008037465	-1.7500509234204444	0.08056617467186722	0.8628890724909652	-1.7474104005034443	FALSE
ENSG00000100105	23598	PATZ1	PATZ1	protein_coding	POZ/BTB and AT hook containing zinc finger 1 [Source:HGNC Symbol;Acc:HGNC:13071]	22	-1	31325804	31346346	0.10397786760285843	4.307395420569078	1.749747074265426	0.08060851702132803	0.8628890724909652	1.747166176150208	FALSE
ENSG00000104660	23484	LEPROTL1	LEPROTL1	protein_coding	leptin receptor overlapping transcript like 1 [Source:HGNC Symbol;Acc:HGNC:6555]	8	1	30095408	30177208	0.08586005490312232	7.33203658037968	1.7503408970405887	0.08061563631339483	0.8628890724909652	1.7471251233681964	FALSE
ENSG00000135916	81618	ITM2C	ITM2C	protein_coding	integral membrane protein 2C [Source:HGNC Symbol;Acc:HGNC:6175]	2	1	230864639	230879248	-0.21975017839778577	4.24260544962638	-1.7495544655539141	0.08063128677004061	0.8628890724909652	-1.7470348867132037	FALSE
ENSG00000280734	NA	LINC01232	LINC01232	lncRNA	long intergenic non-protein coding RNA 1232 [Source:HGNC Symbol;Acc:HGNC:49755]	13	-1	99486962	99499306	0.1654183791160131	2.75933985358755	1.749416297655942	0.08067805449659679	0.8628890724909652	1.7467653203262463	FALSE
ENSG00000182134	11022	TDRKH	TDRKH	protein_coding	tudor and KH domain containing [Source:HGNC Symbol;Acc:HGNC:11713]	1	-1	151770107	151791416	0.1611558918385323	2.1936116643630363	1.7493031848342668	0.08069388297368923	0.8628890724909652	1.7466741146711255	FALSE
ENSG00000035499	55789	DEPDC1B	DEPDC1B	protein_coding	DEP domain containing 1B [Source:HGNC Symbol;Acc:HGNC:24902]	5	-1	60596912	60700190	-0.25850040261039237	0.05355587181494409	-1.7485696183472246	0.08076132410123091	0.8628890724909652	-1.7462856732475807	FALSE
ENSG00000225138	NA	SLC9A3-AS1	SLC9A3-AS1	lncRNA	SLC9A3 antisense RNA 1 [Source:HGNC Symbol;Acc:HGNC:40550]	5	1	473236	480884	0.23553139473730633	1.9178174490771247	1.7493872762108138	0.08082957504231081	0.8628890724909652	1.7458928356045826	FALSE
ENSG00000218175	NA	AC016739.1	AC016739.1	processed_pseudogene	ribosomal protein, large, P1 (RPLP1) pseudogene	2	-1	176200908	176201252	0.32763608039892744	-0.02442441053924252	1.7481816985845742	0.08083274831288895	0.8628890724909652	1.745874577499507	FALSE
ENSG00000163995	84448	ABLIM2	ABLIM2	protein_coding	actin binding LIM protein family member 2 [Source:HGNC Symbol;Acc:HGNC:19195]	4	-1	7965310	8158832	0.2115986288646381	1.5238992603819619	1.748107504363999	0.08087152643878949	0.8628890724909652	1.7456515060838784	FALSE
ENSG00000128394	200316	APOBEC3F	APOBEC3F	protein_coding	apolipoprotein B mRNA editing enzyme catalytic subunit 3F [Source:HGNC Symbol;Acc:HGNC:17356]	22	1	39040604	39055972	0.12795447723597775	4.242987649735304	1.7473864801293508	0.08102977786466614	0.8628890724909652	1.744742063140517	FALSE
ENSG00000274487	NA	AC244154.1	AC244154.1	transcribed_unprocessed_pseudogene	aminopeptidase puromycin sensitive (NPEPPS) pseudogene	17	-1	38195703	38257192	-0.13595432989116807	2.028175539619353	-1.7472220218275956	0.08105558364145447	0.8628890724909652	-1.744593898675638	FALSE
ENSG00000140525	55215	FANCI	FANCI	protein_coding	FA complementation group I [Source:HGNC Symbol;Acc:HGNC:25568]	15	1	89243949	89317261	-0.12857275802751555	3.281365042180764	-1.7470045227995736	0.08105985701003722	0.8628890724909652	-1.7445693667268392	FALSE
ENSG00000111674	2026	ENO2	ENO2	protein_coding	enolase 2 [Source:HGNC Symbol;Acc:HGNC:3353]	12	1	6913745	6923698	0.16077619271987054	4.115494464296192	1.7475289927242792	0.08107249639598467	0.8628890724909652	1.7444968144754036	FALSE
ENSG00000033327	9846	GAB2	GAB2	protein_coding	GRB2 associated binding protein 2 [Source:HGNC Symbol;Acc:HGNC:14458]	11	-1	78215293	78418348	-0.16610147004450226	8.97486880652062	-1.747012697958226	0.08110972609784456	0.8628890724909652	-1.7442831629194284	FALSE
ENSG00000120314	54853	WDR55	WDR55	protein_coding	WD repeat domain 55 [Source:HGNC Symbol;Acc:HGNC:25971]	5	1	140664676	140674124	0.06024452738041841	5.089157493148462	1.7466301178739403	0.08111236490034261	0.8628890724909652	1.7442680225410552	FALSE
ENSG00000139725	54509	RHOF	RHOF	protein_coding	ras homolog family member F, filopodia associated [Source:HGNC Symbol;Acc:HGNC:15703]	12	-1	121777754	121803403	0.11842103380699687	5.379151121592384	1.7469852270214778	0.08111280012170655	0.8628890724909652	1.7442655254558153	FALSE
ENSG00000103876	2184	FAH	FAH	protein_coding	fumarylacetoacetate hydrolase [Source:HGNC Symbol;Acc:HGNC:3579]	15	1	80152490	80186946	-0.15407325662147953	3.001294438248112	-1.7464220761944458	0.08121399648086812	0.8628890724909652	-1.7436852057657444	FALSE
ENSG00000240344	53938	PPIL3	PPIL3	protein_coding	peptidylprolyl isomerase like 3 [Source:HGNC Symbol;Acc:HGNC:9262]	2	-1	200870907	200889303	0.11125007980027757	4.151955957964204	1.7463600066654719	0.08123263411953775	0.8628890724909652	1.7435783905489346	FALSE
ENSG00000182872	8241	RBM10	RBM10	protein_coding	RNA binding motif protein 10 [Source:HGNC Symbol;Acc:HGNC:9896]	X	1	47145221	47186813	-0.05546919903950709	5.69978445308446	-1.7458697840535489	0.08125179251773502	0.8628890724909652	-1.743468611508905	FALSE
ENSG00000183763	10293	TRAIP	TRAIP	protein_coding	TRAF interacting protein [Source:HGNC Symbol;Acc:HGNC:30764]	3	-1	49828601	49856574	0.2459217531815417	-0.3421308536455858	1.7456447808608326	0.08126775046966919	0.8628890724909652	1.7433771872997423	FALSE
ENSG00000236439	NA	AC099336.2	AC099336.2	processed_pseudogene	ribosomal protein S27 (metallopanstimulin 1) (RPS27) pseudogene	1	-1	202471864	202472117	0.3328617161326345	-0.1468229484404073	1.7451874857446614	0.0813572774591879	0.8628890724909652	1.742864550987253	FALSE
ENSG00000233558	NA	AL050331.1	AL050331.1	processed_pseudogene	RPS5 (40S Ribosomal Protein S5) pseudogene	6	-1	116258493	116259115	0.3235010161340655	-0.27273810415655925	1.7447322519496968	0.08143177700452184	0.8628890724909652	1.742438311499939	FALSE
ENSG00000148120	84909	AOPEP	AOPEP	protein_coding	aminopeptidase O (putative) [Source:HGNC Symbol;Acc:HGNC:1361]	9	1	94726701	95087218	-0.0988784783298211	5.0903800414770215	-1.7450816470024064	0.08144007209349645	0.8628890724909652	-1.74239087180582	FALSE
ENSG00000148384	56623	INPP5E	INPP5E	protein_coding	inositol polyphosphate-5-phosphatase E [Source:HGNC Symbol;Acc:HGNC:21474]	9	-1	136428619	136439845	0.12540783447075832	3.2241875769925525	1.7446068688313794	0.08147597086186066	0.8628890724909652	1.7421856115950307	FALSE
ENSG00000197818	23315	SLC9A8	SLC9A8	protein_coding	solute carrier family 9 member A8 [Source:HGNC Symbol;Acc:HGNC:20728]	20	1	49812713	49892242	-0.16404567774088008	6.794483166345636	-1.7447141098127654	0.08148396637309378	0.8628890724909652	-1.7421399052477127	FALSE
ENSG00000233901	NA	LINC01503	LINC01503	lncRNA	long intergenic non-protein coding RNA 1503 [Source:HGNC Symbol;Acc:HGNC:51184]	9	1	129332300	129359541	-0.18780579250133966	3.260532200927011	-1.744480947581496	0.0816156290613003	0.8628890724909652	-1.7413877782387894	FALSE
ENSG00000132676	7818	DAP3	DAP3	protein_coding	death associated protein 3 [Source:HGNC Symbol;Acc:HGNC:2673]	1	1	155687960	155739010	0.04691398644105682	6.133767345667303	1.7438764461940954	0.08161872718319126	0.8628890724909652	1.7413700919846298	FALSE
ENSG00000069974	5873	RAB27A	RAB27A	protein_coding	RAB27A, member RAS oncogene family [Source:HGNC Symbol;Acc:HGNC:9766]	15	-1	55202966	55319113	-0.13121444055741271	8.262594115199109	-1.7429186336740308	0.08180755750907442	0.8628890724909652	-1.7402931428150017	FALSE
ENSG00000164219	5229	PGGT1B	PGGT1B	protein_coding	protein geranylgeranyltransferase type I subunit beta [Source:HGNC Symbol;Acc:HGNC:8895]	5	-1	115204012	115262877	0.05676775433205172	5.876345297789324	1.7428891974428427	0.0818153236353486	0.8628890724909652	1.7402488937406757	FALSE
ENSG00000242324	NA	AL049634.1	AL049634.1	unprocessed_pseudogene	PTPNS (protein tyrosine phosphatase, non-receptor type substrate 1) protein family pseudogene	20	-1	1516759	1557653	-0.18864978956725764	4.77669743663945	-1.7427643967814972	0.0818509909370009	0.8628890724909652	-1.7400457158265843	FALSE
ENSG00000101003	9837	GINS1	GINS1	protein_coding	GINS complex subunit 1 [Source:HGNC Symbol;Acc:HGNC:28980]	20	1	25407673	25452628	-0.22526539493389863	0.45253450630662095	-1.741940667454423	0.081923059248906	0.8628890724909652	-1.7396353995095717	FALSE
ENSG00000050438	9498	SLC4A8	SLC4A8	protein_coding	solute carrier family 4 member 8 [Source:HGNC Symbol;Acc:HGNC:11034]	12	1	51391317	51515763	0.16790917142524675	3.8378150647513514	1.7414001148284526	0.08206482388424163	0.8628890724909652	1.738829125284811	FALSE
ENSG00000132561	4147	MATN2	MATN2	protein_coding	matrilin 2 [Source:HGNC Symbol;Acc:HGNC:6908]	8	1	97868840	98036724	-0.3226148362422584	-0.5844164911848951	-1.7412804172667495	0.0820961872151316	0.8628890724909652	-1.7386509016438392	FALSE
ENSG00000168209	54541	DDIT4	DDIT4	protein_coding	DNA damage inducible transcript 4 [Source:HGNC Symbol;Acc:HGNC:24944]	10	1	72273924	72276036	-0.2593092203482219	3.9325193569229207	-1.7410553082701388	0.08210387773402596	0.8628890724909652	-1.7386072083292718	FALSE
ENSG00000163002	129401	NUP35	NUP35	protein_coding	nucleoporin 35 [Source:HGNC Symbol;Acc:HGNC:29797]	2	1	183117513	183161680	0.12477794463954428	2.8388934314442404	1.740758911993851	0.0821530655483411	0.8628890724909652	1.7383278285928838	FALSE
ENSG00000127252	57110	PLAAT1	PLAAT1	protein_coding	phospholipase A and acyltransferase 1 [Source:HGNC Symbol;Acc:HGNC:14922]	3	1	193241128	193277738	-0.35225161745023637	-0.3725082542468881	-1.7407438176804484	0.08220941471366104	0.8628890724909652	-1.7380079400700226	FALSE
ENSG00000112561	7942	TFEB	TFEB	protein_coding	transcription factor EB [Source:HGNC Symbol;Acc:HGNC:11753]	6	-1	41683978	41736259	-0.12338060156424913	6.473976573583244	-1.740246161753097	0.08230837765739529	0.8628890724909652	-1.7374465674988966	FALSE
ENSG00000232254	NA	CSF2RBP1	CSF2RBP1	unprocessed_pseudogene	colony stimulating factor 2 receptor beta common subunit pseudogene 1 [Source:HGNC Symbol;Acc:HGNC:2437]	22	-1	36950529	36953723	-0.25038769322200727	3.383458649648691	-1.7402381325186786	0.0823305772452617	0.8628890724909652	-1.737320714313378	FALSE
ENSG00000003249	79007	DBNDD1	DBNDD1	protein_coding	dysbindin domain containing 1 [Source:HGNC Symbol;Acc:HGNC:28455]	16	-1	90004865	90020128	0.3173096053008806	0.7055161891104688	1.7404356942420702	0.08236065988084756	0.8628890724909652	1.7371502147059528	FALSE
ENSG00000166181	8539	API5	API5	protein_coding	apoptosis inhibitor 5 [Source:HGNC Symbol;Acc:HGNC:594]	11	1	43311963	43344529	0.08967538598115077	6.085644244328541	1.7397518728856256	0.08236621675047731	0.8628890724909652	1.7371187255141474	FALSE
ENSG00000089351	57655	GRAMD1A	GRAMD1A	protein_coding	GRAM domain containing 1A [Source:HGNC Symbol;Acc:HGNC:29305]	19	1	34994784	35026471	-0.1482995830509033	7.661242280180645	-1.739501406484064	0.08240808637962689	0.8628890724909652	-1.7368815176591887	FALSE
ENSG00000186480	3638	INSIG1	INSIG1	protein_coding	insulin induced gene 1 [Source:HGNC Symbol;Acc:HGNC:6083]	7	1	155297776	155310235	0.10328921358510534	5.516606049830516	1.7396210298817005	0.0824585640587163	0.8628890724909652	1.7365956717006397	FALSE
ENSG00000003056	4074	M6PR	M6PR	protein_coding	mannose-6-phosphate receptor, cation dependent [Source:HGNC Symbol;Acc:HGNC:6752]	12	-1	8940361	8949761	0.12278894852854272	6.0644270888219	1.7387968721861093	0.08251981624963903	0.8628890724909652	1.7362490020789518	FALSE
ENSG00000183160	338773	TMEM119	TMEM119	protein_coding	transmembrane protein 119 [Source:HGNC Symbol;Acc:HGNC:27884]	12	-1	108589851	108598320	-0.36968314105637334	-0.01003622019476068	-1.7383189397939622	0.08267187996676095	0.8628890724909652	-1.7353892664372035	FALSE
ENSG00000011132	9546	APBA3	APBA3	protein_coding	amyloid beta precursor protein binding family A member 3 [Source:HGNC Symbol;Acc:HGNC:580]	19	-1	3750772	3761692	0.08139682074808752	4.038648634781224	1.7376182234895006	0.08270517835794079	0.8628890724909652	1.735201175569558	FALSE
ENSG00000221978	81669	CCNL2	CCNL2	protein_coding	cyclin L2 [Source:HGNC Symbol;Acc:HGNC:20570]	1	-1	1385711	1399335	0.06972391315599236	6.326380455533114	1.7376213274429824	0.08274780948842653	0.8628890724909652	1.734960456921463	FALSE
ENSG00000138185	953	ENTPD1	ENTPD1	protein_coding	ectonucleoside triphosphate diphosphohydrolase 1 [Source:HGNC Symbol;Acc:HGNC:3363]	10	1	95711779	95877266	-0.1886801552930102	6.9054096961965845	-1.7367929787759946	0.0829207053181861	0.8628890724909652	-1.7339852218300396	FALSE
ENSG00000214194	401397	SMIM30	SMIM30	protein_coding	small integral membrane protein 30 [Source:HGNC Symbol;Acc:HGNC:48953]	7	-1	113116718	113118560	0.13403266435860717	3.2228030081151537	1.7363677761429004	0.08293833136791534	0.8628890724909652	1.7338858930342809	FALSE
ENSG00000162804	25992	SNED1	SNED1	protein_coding	sushi, nidogen and EGF like domains 1 [Source:HGNC Symbol;Acc:HGNC:24696]	2	1	240998618	241095568	0.2043078973415522	4.767475647202562	1.7365025287224798	0.08295449433374535	0.8628890724909652	1.733794824248205	FALSE
ENSG00000235419	NA	AC010149.1	AC010149.1	lncRNA	novel transcript, antisense to SP100	2	-1	230520594	230580006	-0.17155712950460122	1.7789976371941831	-1.7359434452443594	0.08301072562883507	0.8628890724909652	-1.7334781060243232	FALSE
ENSG00000187837	3006	HIST1H1C	HIST1H1C	protein_coding	histone cluster 1 H1 family member c [Source:HGNC Symbol;Acc:HGNC:4716]	6	-1	26055787	26056428	-0.21247773719370944	3.263532709695373	-1.7357227934187676	0.08309631308686768	0.8628890724909652	-1.7329963750790414	FALSE
ENSG00000133216	2048	EPHB2	EPHB2	protein_coding	EPH receptor B2 [Source:HGNC Symbol;Acc:HGNC:3393]	1	1	22710839	22921500	-0.23730624936605205	2.3823671902289356	-1.7352534988431612	0.08321197299855056	0.8628890724909652	-1.7323460189231596	FALSE
ENSG00000168297	54899	PXK	PXK	protein_coding	PX domain containing serine/threonine kinase like [Source:HGNC Symbol;Acc:HGNC:23326]	3	1	58332880	58426127	-0.1606822810163937	6.571706107025164	-1.7348542506664193	0.08321499735058965	0.8628890724909652	-1.7323290228069055	FALSE
ENSG00000124383	10199	MPHOSPH10	MPHOSPH10	protein_coding	M-phase phosphoprotein 10 [Source:HGNC Symbol;Acc:HGNC:7213]	2	1	71130632	71150101	0.10365315821953924	3.8002778213140593	1.7341475025527218	0.08331343536391884	0.8628890724909652	1.7317760983383854	FALSE
ENSG00000229417	NA	NPM1P25	NPM1P25	processed_pseudogene	nucleophosmin 1 pseudogene 25 [Source:HGNC Symbol;Acc:HGNC:45204]	10	-1	96189366	96190219	0.29510033091197896	-0.1656811895160195	1.7340982621279015	0.08332127363432398	0.8628890724909652	1.7317320936723113	FALSE
ENSG00000178096	51027	BOLA1	BOLA1	protein_coding	bolA family member 1 [Source:HGNC Symbol;Acc:HGNC:24263]	1	1	149887890	149900798	0.2650581376955923	1.6487073064919382	1.734716578238164	0.08333577755598161	0.8628890724909652	1.7316506763585173	FALSE
ENSG00000139746	64062	RBM26	RBM26	protein_coding	RNA binding motif protein 26 [Source:HGNC Symbol;Acc:HGNC:20327]	13	-1	79311824	79406477	0.07040643879763842	6.822951816265935	1.7344569829162533	0.083344022495928885	0.8628890724909652	1.7316043987609875	FALSE
ENSG00000148154	7357	UGCG	UGCG	protein_coding	UDP-glucose ceramide glucosyltransferase [Source:HGNC Symbol;Acc:HGNC:12524]	9	1	111896814	111935369	-0.187940753051139	5.504600529040938	-1.733632299649557	0.08340876506098524	0.8628890724909652	-1.731241137387919	FALSE
ENSG00000109047	5957	RCVRN	RCVRN	protein_coding	recoverin [Source:HGNC Symbol;Acc:HGNC:9937]	17	-1	9896320	9905271	-0.4092012202929854	-0.5505185699175824	-1.73425987303707	0.08343510085343363	0.8628890724909652	-1.731093436325599	FALSE
ENSG00000079739	5236	PGM1	PGM1	protein_coding	phosphoglucomutase 1 [Source:HGNC Symbol;Acc:HGNC:8905]	1	1	63593411	63660245	-0.13311008440554595	4.775543574878193	-1.7334885661399873	0.08347281799898323	0.8628890724909652	-1.730881970089947	FALSE
ENSG00000188827	84464	SLX4	SLX4	protein_coding	SLX4 structure-specific endonuclease subunit [Source:HGNC Symbol;Acc:HGNC:23845]	16	-1	3581181	3611606	-0.0781124882904276	3.6786361854652743	-1.7331868341371344	0.0834965923858171	0.8628890724909652	-1.730748715561858	FALSE
ENSG00000051128	9454	HOMER3	HOMER3	protein_coding	homer scaffold protein 3 [Source:HGNC Symbol;Acc:HGNC:17514]	19	-1	18929201	18941261	-0.16565850476115251	2.3213834494645935	-1.7335456385792078	0.08350206816734429	0.8628890724909652	-1.7307180283699701	FALSE
ENSG00000243290	NA	IGKV1-12	IGKV1-12	IG_V_gene	immunoglobulin kappa variable 1-12 [Source:HGNC Symbol;Acc:HGNC:5730]	2	-1	89040224	89040745	-0.4382827689727535	-0.21123691798679098	-1.7330017538358296	0.08353192967668127	0.8628890724909652	-1.7305507081691835	FALSE
ENSG00000175591	5029	P2RY2	P2RY2	protein_coding	purinergic receptor P2Y2 [Source:HGNC Symbol;Acc:HGNC:8541]	11	1	73218298	73236352	0.23974298643019676	2.8513165090175785	1.732593732572338	0.08361021455244932	0.8628890724909652	1.7301122916948044	FALSE
ENSG00000076641	55824	PAG1	PAG1	protein_coding	phosphoprotein membrane anchor with glycosphingolipid microdomains 1 [Source:HGNC Symbol;Acc:HGNC:30043]	8	-1	80967810	81112068	-0.12168047442627739	7.848941024024281	-1.7327178088024593	0.08364112652625715	0.8628890724909652	-1.729939267825093	FALSE
ENSG00000167281	146713	RBFOX3	RBFOX3	protein_coding	RNA binding fox-1 homolog 3 [Source:HGNC Symbol;Acc:HGNC:27097]	17	-1	79089345	79516148	-0.42681357012968	-0.8725257730787744	-1.7325225437779797	0.08366507933064338	0.8628890724909652	-1.7298052321814132	FALSE
ENSG00000071994	5134	PDCD2	PDCD2	protein_coding	programmed cell death 2 [Source:HGNC Symbol;Acc:HGNC:8762]	6	-1	170575295	170584692	0.08383816216146123	4.7497270598632255	1.731333099330649	0.08383393471007947	0.8628890724909652	1.7288612280008817	FALSE
ENSG00000205220	5699	PSMB10	PSMB10	protein_coding	proteasome subunit beta 10 [Source:HGNC Symbol;Acc:HGNC:9538]	16	-1	67934506	67936864	0.12747700070951495	4.848599841768388	1.7311483313884333	0.08389006346695069	0.8628890724909652	1.7285477750560108	FALSE
ENSG00000130595	7140	TNNT3	TNNT3	protein_coding	troponin T3, fast skeletal type [Source:HGNC Symbol;Acc:HGNC:11950]	11	1	1919703	1938706	-0.2080310458887049	1.9454471312835562	-1.7311718641758296	0.0839326332618528	0.8628890724909652	-1.728310155793789	FALSE
ENSG00000228172	NA	AL020996.1	AL020996.1	lncRNA	novel transcript	1	-1	25816749	25820797	0.23994940927607084	-0.43706243139774753	1.730455141193447	0.08394708480250336	0.8628890724909652	1.7282295112871098	FALSE
ENSG00000143614	57459	GATAD2B	GATAD2B	protein_coding	GATA zinc finger domain containing 2B [Source:HGNC Symbol;Acc:HGNC:30778]	1	-1	153789030	153923360	-0.06983143734784747	7.730468972235118	-1.730532335645517	0.08399312925472445	0.8628890724909652	-1.7279726425264148	FALSE
ENSG00000026508	960	CD44	CD44	protein_coding	CD44 molecule (Indian blood group) [Source:HGNC Symbol;Acc:HGNC:1681]	11	1	35138870	35232402	-0.13760608144443331	8.79302497416354	-1.7302709378222436	0.08401820787881757	0.8628890724909652	-1.7278327840403103	FALSE
ENSG00000196150	58500	ZNF250	ZNF250	protein_coding	zinc finger protein 250 [Source:HGNC Symbol;Acc:HGNC:13044]	8	-1	144876497	144902168	-0.11159856076947339	2.934817659486096	-1.7301321933005311	0.08404699207519424	0.8628890724909652	-1.7276723019619475	FALSE
ENSG00000198938	4514	MT-CO3	MT-CO3	protein_coding	mitochondrially encoded cytochrome c oxidase III [Source:HGNC Symbol;Acc:HGNC:7422]	MT	1	9207	9990	0.11365785467968159	11.96324847034492	1.7299486870714225	0.08413365312483886	0.8628890724909652	1.7271894044029017	FALSE
ENSG00000171960	10465	PPIH	PPIH	protein_coding	peptidylprolyl isomerase H [Source:HGNC Symbol;Acc:HGNC:14651]	1	1	42658423	42676758	0.11628937590578126	4.260889505126771	1.7287839376300518	0.08427914803115148	0.8628890724909652	1.7263795741086096	FALSE
ENSG00000177674	57085	AGTRAP	AGTRAP	protein_coding	angiotensin II receptor associated protein [Source:HGNC Symbol;Acc:HGNC:13539]	1	1	11736084	11754802	-0.13753185344566532	6.408793384523989	-1.7289383730813943	0.08428846415937406	0.8628890724909652	-1.7263277587315924	FALSE
ENSG00000159884	203260	CCDC107	CCDC107	protein_coding	coiled-coil domain containing 107 [Source:HGNC Symbol;Acc:HGNC:28465]	9	1	35658290	35661511	0.1516027870554013	2.3672683263249783	1.7283227512206603	0.08436642149747813	0.8628890724909652	1.7258943493426773	FALSE
ENSG00000185085	80789	INTS5	INTS5	protein_coding	integrator complex subunit 5 [Source:HGNC Symbol;Acc:HGNC:29352]	11	-1	62646848	62653302	0.1194849361540582	3.3675213422041503	1.7283188269574952	0.08438693863405745	0.8628890724909652	1.7257803367292321	FALSE
ENSG00000176597	84002	B3GNT5	B3GNT5	protein_coding	UDP-GlcNAc:betaGal beta-1,3-N-acetylglucosaminyltransferase 5 [Source:HGNC Symbol;Acc:HGNC:15684]	3	1	183253253	183298504	-0.21200614091919157	4.30754782160668	-1.7284693606425112	0.08439720693834306	0.8628890724909652	-1.725723284742196	FALSE
ENSG00000065923	84679	SLC9A7	SLC9A7	protein_coding	solute carrier family 9 member A7 [Source:HGNC Symbol;Acc:HGNC:17123]	X	-1	46599251	46759118	0.14369340536256825	4.040035660867117	1.7282803753833018	0.08444417882640415	0.8628890724909652	1.7254623746299786	FALSE
ENSG00000224342	NA	AC007879.1	AC007879.1	lncRNA	novel transcript	2	1	207173634	207222790	-0.2708925457464021	-0.5433881412995946	-1.7278187265276532	0.08444752833739187	0.8628890724909652	-1.7254437739177892	FALSE
ENSG00000146729	2631	NIPSNAP2	NIPSNAP2	protein_coding	nipsnap homolog 2 [Source:HGNC Symbol;Acc:HGNC:4179]	7	1	55951793	56000181	0.061650609548775215	5.597242135371321	1.7275583929081135	0.08451566379612328	0.8630167617785834	1.7250655293802186	FALSE
[truncated: 13,992 more rows]
