# Supplementary material for: Baseline Expression of Immune Gene Modules in Blood is Associated With Primary Response to Anti-TNF Therapy in Crohn’s Disease Patients
Source: J Crohns Colitis. 2023 Sep 30;18(3):431–45. doi: 10.1093/ecco-jcc/jjad166 (PMC10906954; doi:10.1093/ecco-jcc/jjad166)
Supplement: jjad166_suppl_Supplementary_Data [file jjad166_suppl_supplementary_data.zip › 2023-08-17_multiPANTS_RNAseq_manuscript_supplementary_data_bb9v012/fig_s3a/dream.gene_expr_filtered_vobj_fit_dge_6.topTable_C_1R_1N.csv]

GENEID	ENTREZID	GENENAME	SYMBOL	GENEBIOTYPE	DESCRIPTION	SEQNAME	SEQSTRAND	GENESEQSTART	GENESEQEND	logFC	AveExpr	t	P.Value	adj.P.Val	z.std	significant
ENSG00000142512	89790	SIGLEC10	SIGLEC10	protein_coding	sialic acid binding Ig like lectin 10 [Source:HGNC Symbol;Acc:HGNC:15620]	19	-1	51410020	51417803	0.3459745426218648	6.556050168915481	4.926480381702878	1.0947453261478155e-6	0.016980594753878767	4.8737951066993634	TRUE
ENSG00000123352	65244	SPATS2	SPATS2	protein_coding	spermatogenesis associated serine rich 2 [Source:HGNC Symbol;Acc:HGNC:18650]	12	1	49366584	49527424	-0.21674561034321638	3.9630002737260823	-4.285046597103581	2.0817052532523213e-5	0.15795036864835843	-4.255942156894835	FALSE
ENSG00000185112	131583	FAM43A	FAM43A	protein_coding	family with sequence similarity 43 member A [Source:HGNC Symbol;Acc:HGNC:26888]	3	1	194685883	194689037	0.21599160551247065	3.165302432568563	4.15668559661941	3.6617969142594686e-5	0.15795036864835843	4.127844438411346	FALSE
ENSG00000150347	84159	ARID5B	ARID5B	protein_coding	AT-rich interaction domain 5B [Source:HGNC Symbol;Acc:HGNC:17362]	10	1	61901684	62096944	-0.1927577949092063	6.299361010232477	-4.095111457542832	4.800812427553948e-5	0.15795036864835843	-4.065118204456658	FALSE
ENSG00000167077	150365	MEI1	MEI1	protein_coding	meiotic double-stranded break formation protein 1 [Source:HGNC Symbol;Acc:HGNC:28613]	22	1	41699503	41799456	-0.2126991869601924	3.7937482267222262	-4.019853978085463	6.502333137753304e-5	0.15795036864835843	-3.993797759149906	FALSE
ENSG00000065485	10954	PDIA5	PDIA5	protein_coding	protein disulfide isomerase family A member 5 [Source:HGNC Symbol;Acc:HGNC:24811]	3	1	123067025	123225227	-0.20518978627125728	2.5690963032515293	-3.9850005895455967	7.413752799601401e-5	0.15795036864835843	-3.9626013181324575	FALSE
ENSG00000067596	1659	DHX8	DHX8	protein_coding	DEAH-box helicase 8 [Source:HGNC Symbol;Acc:HGNC:2749]	17	1	43483865	43610338	0.09647092981855288	6.271159352803393	3.967626760268239	8.017375076052381e-5	0.15795036864835843	3.943880110411944	FALSE
ENSG00000176658	4642	MYO1D	MYO1D	protein_coding	myosin ID [Source:HGNC Symbol;Acc:HGNC:7598]	17	-1	32492522	32877177	-0.2331558299684806	4.572703750113542	-3.9430276134448077	8.987057175588457e-5	0.15795036864835843	-3.916428181789735	FALSE
ENSG00000226321	728763	CROCC2	CROCC2	protein_coding	ciliary rootlet coiled-coil, rootletin family member 2 [Source:HGNC Symbol;Acc:HGNC:51677]	2	1	240906330	240993311	0.650469925298671	-0.11340788573405708	3.929325283758232	9.303525762262438e-5	0.15795036864835843	3.908072846409826	FALSE
ENSG00000104499	2765	GML	GML	protein_coding	glycosylphosphatidylinositol anchored molecule like [Source:HGNC Symbol;Acc:HGNC:4375]	8	1	142834247	142916506	-0.4978665717850265	-0.019544254819442736	-3.8960246762516952	1.0850841277245275e-4	0.15795036864835843	-3.8707333940383024	FALSE
ENSG00000152518	678	ZFP36L2	ZFP36L2	protein_coding	ZFP36 ring finger protein like 2 [Source:HGNC Symbol;Acc:HGNC:1108]	2	-1	43222402	43226606	0.14460097611745404	8.649514133008871	3.885989680869198	1.1201431597781851e-4	0.15795036864835843	3.8629753470705874	FALSE
ENSG00000143393	5298	PI4KB	PI4KB	protein_coding	phosphatidylinositol 4-kinase beta [Source:HGNC Symbol;Acc:HGNC:8984]	1	-1	151291797	151327715	0.06940186140699289	6.481248749788348	3.856581096075392	1.2672768282256835e-4	0.15994274428401942	3.8327325966160513	FALSE
ENSG00000167173	56905	C15orf39	C15orf39	protein_coding	chromosome 15 open reading frame 39 [Source:HGNC Symbol;Acc:HGNC:24497]	15	1	75195643	75212169	0.19307882297483125	6.858508828962736	3.8121721494928273	1.5191152537292313e-4	0.15994274428401942	3.78792363009643	FALSE
ENSG00000141682	5366	PMAIP1	PMAIP1	protein_coding	phorbol-12-myristate-13-acetate-induced protein 1 [Source:HGNC Symbol;Acc:HGNC:9108]	18	1	59899948	59904306	0.24952246050896187	3.2864760277994693	3.7986745703586164	1.586263414594346e-4	0.15994274428401942	3.7771607731118064	FALSE
ENSG00000168016	9881	TRANK1	TRANK1	protein_coding	tetratricopeptide repeat and ankyrin repeat containing 1 [Source:HGNC Symbol;Acc:HGNC:29011]	3	-1	36826820	36945098	0.23315791566374955	8.125343175543419	3.7810386859666796	1.70085719682408e-4	0.15994274428401942	3.7597463488035534	FALSE
ENSG00000241755	NA	IGKV1-9	IGKV1-9	IG_V_gene	immunoglobulin kappa variable 1-9 [Source:HGNC Symbol;Acc:HGNC:5744]	2	-1	89009982	89010515	-0.7002642194124014	1.169467502760922	-3.7431692295746637	1.9798586251472685e-4	0.15994274428401942	-3.72157267968977	FALSE
ENSG00000185215	7127	TNFAIP2	TNFAIP2	protein_coding	TNF alpha induced protein 2 [Source:HGNC Symbol;Acc:HGNC:11895]	14	1	103123442	103137439	0.20309741448650342	9.07412587310901	3.7416140420014488	2.0121825951749313e-4	0.15994274428401942	3.717482074011166	FALSE
ENSG00000163219	9938	ARHGAP25	ARHGAP25	protein_coding	Rho GTPase activating protein 25 [Source:HGNC Symbol;Acc:HGNC:28951]	2	1	68679601	68826833	0.135897778133943	9.124659509663951	3.7286289488112394	2.1124964735546003e-4	0.15994274428401942	3.7051692246291137	FALSE
ENSG00000211966	NA	IGHV5-51	IGHV5-51	IG_V_gene	immunoglobulin heavy variable 5-51 [Source:HGNC Symbol;Acc:HGNC:5659]	14	-1	106578744	106579236	-0.6621687114950281	1.6578301927332166	-3.7177125744562267	2.1766096234565778e-4	0.15994274428401942	-3.6975842826557708	FALSE
ENSG00000142208	207	AKT1	AKT1	protein_coding	AKT serine/threonine kinase 1 [Source:HGNC Symbol;Acc:HGNC:391]	14	-1	104769349	104795751	0.1293201827049959	6.26234674012317	3.718413512497868	2.1895990283031213e-4	0.15994274428401942	3.6960731566380023	FALSE
ENSG00000211651	NA	IGLV1-44	IGLV1-44	IG_V_gene	immunoglobulin lambda variable 1-44 [Source:HGNC Symbol;Acc:HGNC:5879]	22	1	22380766	22381347	-0.6353889171478095	2.3999947348250745	-3.705400400496898	2.2885455038527635e-4	0.15994274428401942	-3.684830877176695	FALSE
ENSG00000166503	50810	HDGFL3	HDGFL3	protein_coding	HDGF like 3 [Source:HGNC Symbol;Acc:HGNC:24937]	15	-1	83112738	83207823	-0.2692929179968506	2.7609130137408004	-3.6985011646623276	2.398468640533168e-4	0.15994274428401942	-3.6728643020749447	FALSE
ENSG00000179562	79571	GCC1	GCC1	protein_coding	GRIP and coiled-coil domain containing 1 [Source:HGNC Symbol;Acc:HGNC:19095]	7	-1	127580628	127593611	0.11979580117233901	4.627898100109308	3.6884416274595053	2.4369167713913817e-4	0.15994274428401942	3.668799940372784	FALSE
ENSG00000184588	5142	PDE4B	PDE4B	protein_coding	phosphodiesterase 4B [Source:HGNC Symbol;Acc:HGNC:8781]	1	1	65792514	66374579	0.2038303900030174	6.906131043975329	3.680011926496483	2.5311193553722607e-4	0.15994274428401942	3.659090514965812	FALSE
ENSG00000196684	84941	HSH2D	HSH2D	protein_coding	hematopoietic SH2 domain containing [Source:HGNC Symbol;Acc:HGNC:24920]	19	1	16134028	16158575	0.2487285415451943	7.780522650322008	3.675163170066056	2.5778922101092676e-4	0.15994274428401942	3.6543949132702767	FALSE
ENSG00000173040	132884	EVC2	EVC2	protein_coding	EvC ciliary complex subunit 2 [Source:HGNC Symbol;Acc:HGNC:19747]	4	-1	5542772	5709548	-0.3583652102931762	0.5608727525848783	-3.643203076818089	2.890321828281577e-4	0.17153164188552797	-3.624936748502279	FALSE
ENSG00000132464	10117	ENAM	ENAM	protein_coding	enamelin [Source:HGNC Symbol;Acc:HGNC:3344]	4	1	70628744	70646824	-0.6172616169533279	-0.9671172780825397	-3.6342406069871727	2.985851544651702e-4	0.17153164188552797	-3.616524425697068	FALSE
ENSG00000165175	58526	MID1IP1	MID1IP1	protein_coding	MID1 interacting protein 1 [Source:HGNC Symbol;Acc:HGNC:20715]	X	1	38801432	38806537	0.166949397076392	6.574139418362986	3.6215230076966582	3.170999040591704e-4	0.17470733744337197	3.6009144573897096	FALSE
ENSG00000015475	637	BID	BID	protein_coding	BH3 interacting domain death agonist [Source:HGNC Symbol;Acc:HGNC:1050]	22	-1	17734138	17774770	0.1518289107891908	7.248717282512956	3.6087511865025586	3.337335521177274e-4	0.17470733744337197	3.587601719663272	FALSE
ENSG00000286001	NA	AC021087.5	AC021087.5	protein_coding	novel protein	5	1	218298	314955	-0.29800129443062207	1.5270909512218813	-3.607260775256293	3.379034313262304e-4	0.17470733744337197	-3.584361793518982	FALSE
ENSG00000131242	84440	RAB11FIP4	RAB11FIP4	protein_coding	RAB11 family interacting protein 4 [Source:HGNC Symbol;Acc:HGNC:30267]	17	1	31391675	31538211	0.15204856162657787	6.436846964433723	3.5836295142177335	3.7247012454838974e-4	0.18636722909258302	3.5588584997285873	FALSE
ENSG00000160917	10898	CPSF4	CPSF4	protein_coding	cleavage and polyadenylation specific factor 4 [Source:HGNC Symbol;Acc:HGNC:2327]	7	1	99438922	99457373	-0.11893417626378833	3.530452560300421	-3.5435995547300343	4.1926903694976443e-4	0.19798074667568338	-3.527648166615716	FALSE
ENSG00000211660	NA	IGLV2-23	IGLV2-23	IG_V_gene	immunoglobulin lambda variable 2-23 [Source:HGNC Symbol;Acc:HGNC:5890]	22	1	22697789	22698407	-0.5896727087328717	2.0315190296164736	-3.5272975273231775	4.4995627514149753e-4	0.19798074667568338	-3.5089045968834394	FALSE
ENSG00000182185	5890	RAD51B	RAD51B	protein_coding	RAD51 paralog B [Source:HGNC Symbol;Acc:HGNC:9822]	14	1	67819779	68730218	-0.1547928046297189	6.650147104620119	-3.526387805958031	4.5251555588385014e-4	0.19798074667568338	-3.5073957885630094	FALSE
ENSG00000067715	6857	SYT1	SYT1	protein_coding	synaptotagmin 1 [Source:HGNC Symbol;Acc:HGNC:11509]	12	1	78863993	79452008	-0.43437785183983857	0.7428851148677852	-3.528516687627358	4.541433332552312e-4	0.19798074667568338	-3.5064402802332975	FALSE
ENSG00000116337	271	AMPD2	AMPD2	protein_coding	adenosine monophosphate deaminase 2 [Source:HGNC Symbol;Acc:HGNC:469]	1	1	109616104	109632053	0.21586601722362975	6.873991680038543	3.517333752440698	4.690666643222115e-4	0.19798074667568338	3.497826220432225	FALSE
ENSG00000122986	84329	HVCN1	HVCN1	protein_coding	hydrogen voltage gated channel 1 [Source:HGNC Symbol;Acc:HGNC:28240]	12	-1	110627841	110704950	0.17037500967071395	6.779293685470817	3.515763661613878	4.7226404661210016e-4	0.19798074667568338	3.49601392908509	FALSE
ENSG00000105011	55723	ASF1B	ASF1B	protein_coding	anti-silencing function 1B histone chaperone [Source:HGNC Symbol;Acc:HGNC:20996]	19	-1	14119512	14136613	0.2383434585634725	4.21419334688879	3.492407574466872	5.108654037181991e-4	0.20819584074299208	3.4749936711214775	FALSE
ENSG00000140262	6938	TCF12	TCF12	protein_coding	transcription factor 12 [Source:HGNC Symbol;Acc:HGNC:11623]	15	1	56918623	57299281	-0.12103115781779739	6.559871574818849	-3.48555654322937	5.23476100120991e-4	0.20819584074299208	-3.4684468313159234	FALSE
ENSG00000087589	57091	CASS4	CASS4	protein_coding	Cas scaffold protein family member 4 [Source:HGNC Symbol;Acc:HGNC:15878]	20	1	56412112	56460387	0.2330506066343485	6.698239877325628	3.4728887512808346	5.51121349832583e-4	0.21122354855169967	3.454594347183902	FALSE
ENSG00000133884	5977	DPF2	DPF2	protein_coding	double PHD fingers 2 [Source:HGNC Symbol;Acc:HGNC:9964]	11	1	65333852	65354262	0.09326133244238832	6.076700675745734	3.4573222876504772	5.833427387566965e-4	0.21122354855169967	3.4392432893049185	FALSE
ENSG00000129757	1028	CDKN1C	CDKN1C	protein_coding	cyclin dependent kinase inhibitor 1C [Source:HGNC Symbol;Acc:HGNC:1786]	11	-1	2883213	2885773	0.47256832885779965	2.8020405563268085	3.4479654189828843	5.987298818759723e-4	0.21122354855169967	3.432189119598235	FALSE
ENSG00000070501	5423	POLB	POLB	protein_coding	DNA polymerase beta [Source:HGNC Symbol;Acc:HGNC:9174]	8	1	42338454	42371808	0.21073729588502577	5.852500823631466	3.4472818181466502	6.048830509364564e-4	0.21122354855169967	3.429415364932859	FALSE
ENSG00000039523	79567	RIPOR1	RIPOR1	protein_coding	RHO family interacting cell polarization regulator 1 [Source:HGNC Symbol;Acc:HGNC:25836]	16	1	67518418	67546788	0.12058445944067309	6.23586526040391	3.4419311897640608	6.171572190690029e-4	0.21122354855169967	3.423959922302244	FALSE
ENSG00000110911	4891	SLC11A2	SLC11A2	protein_coding	solute carrier family 11 member 2 [Source:HGNC Symbol;Acc:HGNC:10908]	12	-1	50979401	51028566	-0.12441334715031616	4.824697027081304	-3.434295954395961	6.294703281348034e-4	0.21122354855169967	-3.4185876826518067	FALSE
ENSG00000172794	326624	RAB37	RAB37	protein_coding	RAB37, member RAS oncogene family [Source:HGNC Symbol;Acc:HGNC:30268]	17	1	74670578	74747335	0.13799461542152702	6.560771480010929	3.4361916503273697	6.35494140780106e-4	0.21122354855169967	3.4159949989293366	FALSE
ENSG00000211897	NA	IGHG3	IGHG3	IG_C_gene	immunoglobulin heavy constant gamma 3 (G3m marker) [Source:HGNC Symbol;Acc:HGNC:5527]	14	-1	105764503	105771405	-0.5689800148787096	4.077594373442672	-3.4163504898607466	6.752803579842967e-4	0.21122354855169967	-3.3994236276922005	FALSE
ENSG00000111252	10019	SH2B3	SH2B3	protein_coding	SH2B adaptor protein 3 [Source:HGNC Symbol;Acc:HGNC:29605]	12	1	111405948	111451623	0.12888027260568613	7.112483726167349	3.4152740746467356	6.78336862139993e-4	0.21122354855169967	3.3981884085377416	FALSE
ENSG00000104447	7227	TRPS1	TRPS1	protein_coding	transcriptional repressor GATA binding 1 [Source:HGNC Symbol;Acc:HGNC:12340]	8	-1	115408496	115809673	-0.19933311529493114	6.4426937970231934	-3.4114346436841974	6.846523069415481e-4	0.21122354855169967	-3.3956524652688964	FALSE
ENSG00000102781	84056	KATNAL1	KATNAL1	protein_coding	katanin catalytic subunit A1 like 1 [Source:HGNC Symbol;Acc:HGNC:28361]	13	-1	30202630	30307551	-0.18479738365484177	2.9433082938605155	-3.411938255201022	6.849121446270573e-4	0.21122354855169967	-3.395548594793065	FALSE
ENSG00000144635	51143	DYNC1LI1	DYNC1LI1	protein_coding	dynein cytoplasmic 1 light intermediate chain 1 [Source:HGNC Symbol;Acc:HGNC:18745]	3	-1	32525974	32570858	0.1408668684969685	6.40143818748428	3.4060937144457184	7.069316422274721e-4	0.21122354855169967	3.3868766505651675	FALSE
ENSG00000254682	NA	AP002387.2	AP002387.2	lncRNA	novel transcript	11	1	71448674	71452157	-0.23454993334922647	1.4790115993314772	-3.402335147210367	7.081184014369404e-4	0.21122354855169967	-3.3864164304464075	FALSE
ENSG00000113924	3081	HGD	HGD	protein_coding	homogentisate 1,2-dioxygenase [Source:HGNC Symbol;Acc:HGNC:4892]	3	-1	120628172	120682269	0.26983374363192336	2.0394255218094157	3.3961892482103395	7.269175850506174e-4	0.2114709538623915	3.379220203407186	FALSE
ENSG00000186074	146722	CD300LF	CD300LF	protein_coding	CD300 molecule like family member f [Source:HGNC Symbol;Acc:HGNC:29883]	17	-1	74694311	74712978	0.15933349829038956	6.16210693393554	3.392475468796578	7.454607361869602e-4	0.2114709538623915	3.3722893980886877	FALSE
ENSG00000159388	7832	BTG2	BTG2	protein_coding	BTG anti-proliferation factor 2 [Source:HGNC Symbol;Acc:HGNC:1131]	1	1	203305491	203309602	0.1425495396979457	7.513848090371112	3.3879757647761743	7.498486533706101e-4	0.2114709538623915	3.3706727870729045	FALSE
ENSG00000281103	NA	TRG-AS1	TRG-AS1	lncRNA	T cell receptor gamma locus antisense RNA 1 [Source:HGNC Symbol;Acc:HGNC:48974]	7	1	38341577	38378804	-0.2591765425850303	5.366741589048565	-3.3773642471608323	7.929138548979781e-4	0.21275054757671089	-3.3552566455488577	FALSE
ENSG00000240382	NA	IGKV1-17	IGKV1-17	IG_V_gene	immunoglobulin kappa variable 1-17 [Source:HGNC Symbol;Acc:HGNC:5733]	2	-1	89117342	89117844	-0.6444953861001683	0.5448988681460412	-3.3700167652162367	7.984493087427961e-4	0.21275054757671089	-3.3533317862132055	FALSE
ENSG00000108175	57178	ZMIZ1	ZMIZ1	protein_coding	zinc finger MIZ-type containing 1 [Source:HGNC Symbol;Acc:HGNC:16493]	10	1	79068966	79316528	0.16483934759496055	7.356652985944006	3.3606987136949784	8.254366370265131e-4	0.21275054757671089	3.3441212138969485	FALSE
ENSG00000143127	8515	ITGA10	ITGA10	protein_coding	integrin subunit alpha 10 [Source:HGNC Symbol;Acc:HGNC:6135]	1	-1	145891208	145910111	-0.19350243046181848	1.658986690999292	-3.3558062146397805	8.324075225385508e-4	0.21275054757671089	-3.3417875302245696	FALSE
ENSG00000120913	64236	PDLIM2	PDLIM2	protein_coding	PDZ and LIM domain 2 [Source:HGNC Symbol;Acc:HGNC:13992]	8	1	22578279	22598025	0.12046782107302612	4.489940378795352	3.3562158995379017	8.339051535656025e-4	0.21275054757671089	3.34128852628598	FALSE
ENSG00000231346	NA	LINC01160	LINC01160	lncRNA	long intergenic non-protein coding RNA 1160 [Source:HGNC Symbol;Acc:HGNC:49525]	1	-1	111599655	111608723	0.34573533204331874	-0.4016518988632361	3.351345215801939	8.457179216666567e-4	0.21275054757671089	3.3373814486564086	FALSE
ENSG00000211659	NA	IGLV3-25	IGLV3-25	IG_V_gene	immunoglobulin lambda variable 3-25 [Source:HGNC Symbol;Acc:HGNC:5908]	22	1	22686726	22687271	-0.6684200663064666	0.8578387606250437	-3.3471576116930484	8.595083142688686e-4	0.21275054757671089	-3.332883801007926	FALSE
ENSG00000196151	151525	WDSUB1	WDSUB1	protein_coding	WD repeat, sterile alpha motif and U-box domain containing 1 [Source:HGNC Symbol;Acc:HGNC:26697]	2	-1	159235793	159286799	-0.14178987328777204	4.161631760795927	-3.3485991630407685	8.641147893322665e-4	0.21275054757671089	-3.331396330862467	FALSE
ENSG00000231113	NA	AL035587.1	AL035587.1	lncRNA	novel transcript	6	1	42940364	42948360	0.12654464346715244	4.969880954608046	3.3299554076207842	9.222351529376113e-4	0.22322491193640084	3.3132348191843475	FALSE
ENSG00000033170	2530	FUT8	FUT8	protein_coding	fucosyltransferase 8 [Source:HGNC Symbol;Acc:HGNC:4019]	14	1	65410592	65744121	-0.1890287083018256	5.328209220051409	-3.3226358213188716	9.467627537938713e-4	0.22322491193640084	-3.3058869573179206	FALSE
ENSG00000047230	56474	CTPS2	CTPS2	protein_coding	CTP synthase 2 [Source:HGNC Symbol;Acc:HGNC:2520]	X	-1	16587999	16712936	-0.15082711450492337	3.389234162365325	-3.3193139296829943	9.498320023081979e-4	0.22322491193640084	-3.30497993333557	FALSE
ENSG00000127603	23499	MACF1	MACF1	protein_coding	microtubule actin crosslinking factor 1 [Source:HGNC Symbol;Acc:HGNC:13664]	1	1	39081316	39487177	-0.13112136983261724	7.951149435678497	-3.3114264865119987	9.793354352467545e-4	0.22426942191302277	-3.296396925767261	FALSE
ENSG00000211653	NA	IGLV1-40	IGLV1-40	IG_V_gene	immunoglobulin lambda variable 1-40 [Source:HGNC Symbol;Acc:HGNC:5877]	22	1	22409766	22410282	-0.5798436339798623	2.133709297545098	-3.3097842982480397	9.831939069102926e-4	0.22426942191302277	-3.295292194159195	FALSE
ENSG00000176714	79635	CCDC121	CCDC121	protein_coding	coiled-coil domain containing 121 [Source:HGNC Symbol;Acc:HGNC:25833]	2	-1	27625639	27629012	0.2197134887468164	0.8846677864194159	3.2951362109719704	0.0010287258442696415	0.22655065792711562	3.282550426883147	FALSE
ENSG00000099991	23523	CABIN1	CABIN1	protein_coding	calcineurin binding protein 1 [Source:HGNC Symbol;Acc:HGNC:24187]	22	1	24011192	24178628	0.1267320682780726	6.4912264083450895	3.295800902255388	0.001031243454967354	0.22655065792711562	3.281861221709289	FALSE
ENSG00000133275	1455	CSNK1G2	CSNK1G2	protein_coding	casein kinase 1 gamma 2 [Source:HGNC Symbol;Acc:HGNC:2455]	19	1	1941172	1981338	0.09150373937034217	7.125509296919624	3.2954303532273315	0.0010370122308571471	0.22655065792711562	3.280287851370983	FALSE
ENSG00000140280	256586	LYSMD2	LYSMD2	protein_coding	LysM domain containing 2 [Source:HGNC Symbol;Acc:HGNC:28571]	15	-1	51723011	51751585	0.18221497227300354	4.855631331337445	3.2739751757863624	0.0011128376026345646	0.23660004418119404	3.2603271836848187	FALSE
ENSG00000211648	NA	IGLV1-47	IGLV1-47	IG_V_gene	immunoglobulin lambda variable 1-47 [Source:HGNC Symbol;Acc:HGNC:5880]	22	1	22357739	22358260	-0.5476141946872861	2.1235733204576315	-3.273996616402605	0.0011171913013248178	0.23660004418119404	-3.2592196642988838	FALSE
ENSG00000100219	7494	XBP1	XBP1	protein_coding	X-box binding protein 1 [Source:HGNC Symbol;Acc:HGNC:12801]	22	-1	28794555	28800597	-0.16588819577103653	6.203801738229476	-3.271831832344279	0.0011287733395273264	0.23660004418119404	-3.25629267095633	FALSE
ENSG00000170615	375611	SLC26A5	SLC26A5	protein_coding	solute carrier family 26 member 5 [Source:HGNC Symbol;Acc:HGNC:9359]	7	-1	103352730	103446207	-0.5500957190810779	-0.5204197295896874	-3.2675073598223383	0.0011569370896960497	0.23732860229173727	-3.2492894025488126	FALSE
ENSG00000118515	6446	SGK1	SGK1	protein_coding	serum/glucocorticoid regulated kinase 1 [Source:HGNC Symbol;Acc:HGNC:10810]	6	-1	134169246	134318112	0.2749379670386709	7.587682252131635	3.2605397747341	0.0011737520917121944	0.23732860229173727	3.2451828982108872	FALSE
ENSG00000211668	NA	IGLV2-11	IGLV2-11	IG_V_gene	immunoglobulin lambda variable 2-11 [Source:HGNC Symbol;Acc:HGNC:5887]	22	1	22792491	22793007	-0.5212095299783122	2.6159480827006947	-3.2571854853428226	0.0011828240029936037	0.23732860229173727	-3.242989909261906	FALSE
ENSG00000148057	414328	IDNK	IDNK	protein_coding	IDNK gluconokinase [Source:HGNC Symbol;Acc:HGNC:31367]	9	1	83623049	83644130	-0.1749341483492568	3.4579897785661866	-3.2539104671160657	0.0011934518070244025	0.23732860229173727	-3.240440489460993	FALSE
ENSG00000049541	5982	RFC2	RFC2	protein_coding	replication factor C subunit 2 [Source:HGNC Symbol;Acc:HGNC:9970]	7	-1	74231499	74254458	0.12036170041673167	3.7991266720952144	3.2484318867672832	0.0012157064843559705	0.2386939655550058	3.235169239763908	FALSE
ENSG00000147526	6867	TACC1	TACC1	protein_coding	transforming acidic coiled-coil containing protein 1 [Source:HGNC Symbol;Acc:HGNC:11522]	8	1	38728186	38853028	0.09913437475055176	7.784478753074053	3.2386502152255447	0.0012713460217249357	0.24649810178719345	3.222370543567405	FALSE
ENSG00000211896	NA	IGHG1	IGHG1	IG_C_gene	immunoglobulin heavy constant gamma 1 (G1m marker) [Source:HGNC Symbol;Acc:HGNC:5525]	14	-1	105736343	105743071	-0.5728697631461301	6.125695536165515	-3.231889142574346	0.0013000530462305524	0.24716568083793747	-3.2159680507789115	FALSE
ENSG00000151575	374618	TEX9	TEX9	protein_coding	testis expressed 9 [Source:HGNC Symbol;Acc:HGNC:29585]	15	1	56244009	56445997	-0.2016531262876522	2.2929595371558684	-3.222568490075783	0.0013292540173315734	0.24716568083793747	-3.2095878895301464	FALSE
ENSG00000188706	51114	ZDHHC9	ZDHHC9	protein_coding	zinc finger DHHC-type containing 9 [Source:HGNC Symbol;Acc:HGNC:18475]	X	-1	129803288	129843909	-0.20378375491993173	1.2607286728686466	-3.2215528141680534	0.0013301321009031193	0.24716568083793747	-3.2093980459657385	FALSE
ENSG00000211955	NA	IGHV3-33	IGHV3-33	IG_V_gene	immunoglobulin heavy variable 3-33 [Source:HGNC Symbol;Acc:HGNC:5596]	14	-1	106359793	106360324	-0.5576334298370074	1.7228021322050175	-3.2231524191620022	0.001338528604886	0.24716568083793747	-3.207588520194537	FALSE
ENSG00000111737	11021	RAB35	RAB35	protein_coding	RAB35, member RAS oncogene family [Source:HGNC Symbol;Acc:HGNC:9774]	12	-1	120095099	120117502	0.09988294647903206	5.998808343753271	3.2143667072060444	0.0013714223890793522	0.25026038443540977	3.2005990178253745	FALSE
ENSG00000203497	NA	PDCD4-AS1	PDCD4-AS1	lncRNA	PDCD4 antisense RNA 1 [Source:HGNC Symbol;Acc:HGNC:27425]	10	-1	110869868	110872233	0.17511391029967838	3.729562645140545	3.209996817362849	0.001389490929118489	0.2506092302506614	3.1968252176109813	FALSE
ENSG00000134490	85019	TMEM241	TMEM241	protein_coding	transmembrane protein 241 [Source:HGNC Symbol;Acc:HGNC:31723]	18	-1	23197144	23437961	-0.15570052941568635	3.225306918953631	-3.203538037032849	0.0014228757047326337	0.25368074777135496	-3.1899699855809893	FALSE
ENSG00000105612	1777	DNASE2	DNASE2	protein_coding	deoxyribonuclease 2, lysosomal [Source:HGNC Symbol;Acc:HGNC:2960]	19	-1	12875209	12881466	0.14603993232522416	4.216307533975615	3.190848472447141	0.0015015651876357935	0.25800520103942787	3.17438086312819	FALSE
ENSG00000010810	2534	FYN	FYN	protein_coding	FYN proto-oncogene, Src family tyrosine kinase [Source:HGNC Symbol;Acc:HGNC:4037]	6	-1	111660332	111873452	-0.13508244812574333	7.944238538829233	-3.187751295526811	0.0015118008899822131	0.25800520103942787	-3.1724086947166277	FALSE
ENSG00000072310	6720	SREBF1	SREBF1	protein_coding	sterol regulatory element binding transcription factor 1 [Source:HGNC Symbol;Acc:HGNC:11289]	17	-1	17810399	17837011	0.13356265949922275	5.0879923135251675	3.1859768569710227	0.0015240574710921456	0.25800520103942787	3.170063271517597	FALSE
ENSG00000178026	388886	LRRC75B	LRRC75B	protein_coding	leucine rich repeat containing 75B [Source:HGNC Symbol;Acc:HGNC:33155]	22	-1	24585620	24593208	-0.3881272771547805	-0.7700695706266979	-3.183412166870755	0.0015250537267487716	0.25800520103942787	-3.169873392032813	FALSE
ENSG00000143603	3782	KCNN3	KCNN3	protein_coding	potassium calcium-activated channel subfamily N member 3 [Source:HGNC Symbol;Acc:HGNC:6292]	1	-1	154697455	154870281	-0.39739629304778595	-0.23602206079800556	-3.180920616587551	0.001531100115952303	0.25800520103942787	-3.1687234367431745	FALSE
ENSG00000060140	55359	STYK1	STYK1	protein_coding	serine/threonine/tyrosine kinase 1 [Source:HGNC Symbol;Acc:HGNC:18889]	12	-1	10618923	10674318	-0.39600133805649385	0.6327649252842666	-3.1830738903543967	0.0015469333825457283	0.25800520103942787	-3.1657318278011886	FALSE
ENSG00000144199	151313	FAHD2B	FAHD2B	protein_coding	fumarylacetoacetate hydrolase domain containing 2B [Source:HGNC Symbol;Acc:HGNC:25318]	2	-1	97083583	97094882	-0.28683830479361516	0.41231963868677235	-3.17340189699717	0.0015679424016831515	0.2587271765160358	-3.161805524946214	FALSE
ENSG00000139718	23067	SETD1B	SETD1B	protein_coding	SET domain containing 1B, histone lysine methyltransferase [Source:HGNC Symbol;Acc:HGNC:29187]	12	1	121804180	121832584	0.1126365570106751	6.98286139493419	3.1715637876915466	0.0015871890499087363	0.2591462037172043	3.1582508721998566	FALSE
ENSG00000138621	60490	PPCDC	PPCDC	protein_coding	phosphopantothenoylcysteine decarboxylase [Source:HGNC Symbol;Acc:HGNC:28107]	15	1	75023586	75117462	0.23089683275429973	7.503244490685423	3.170116183536058	0.0016055046187511027	0.2594060639734203	3.1549048399950994	FALSE
ENSG00000174946	29909	GPR171	GPR171	protein_coding	G protein-coupled receptor 171 [Source:HGNC Symbol;Acc:HGNC:30057]	3	-1	151197832	151203216	-0.22171299901470132	4.835906929844498	-3.153962778014443	0.0016971104823916253	0.2683168516909277	-3.13867934226009	FALSE
ENSG00000115840	8604	SLC25A12	SLC25A12	protein_coding	solute carrier family 25 member 12 [Source:HGNC Symbol;Acc:HGNC:10982]	2	-1	171783405	171999859	-0.10336414673238359	4.75168085272787	-3.1502164701677047	0.0017050268177492788	0.2683168516909277	-3.1373152662007935	FALSE
ENSG00000169814	686	BTD	BTD	protein_coding	biotinidase [Source:HGNC Symbol;Acc:HGNC:1122]	3	1	15601341	15722311	0.09008383441145185	3.72099451950211	3.147631494840807	0.0017125503395913767	0.2683168516909277	3.136024264503353	FALSE
ENSG00000029153	56938	ARNTL2	ARNTL2	protein_coding	aryl hydrocarbon receptor nuclear translocator like 2 [Source:HGNC Symbol;Acc:HGNC:18984]	12	1	27332854	27425289	-0.2742661983046635	0.6993299120598977	-3.1354457318311786	0.001787974393258066	0.2759447248136332	-3.1233624116994805	FALSE
ENSG00000036565	6570	SLC18A1	SLC18A1	protein_coding	solute carrier family 18 member A1 [Source:HGNC Symbol;Acc:HGNC:10934]	8	-1	20144855	20183206	0.49634798555171855	-1.0183616130905875	3.134883870914776	0.0017968162727210978	0.2759447248136332	3.121910379926877	FALSE
ENSG00000147912	26267	FBXO10	FBXO10	protein_coding	F-box protein 10 [Source:HGNC Symbol;Acc:HGNC:13589]	9	-1	37510892	37576380	-0.3171280180960048	-0.11019486716002069	-3.1171185583172902	0.0018963635543326677	0.28837740285543145	-3.1060005617369524	FALSE
ENSG00000119900	79627	OGFRL1	OGFRL1	protein_coding	opioid growth factor receptor like 1 [Source:HGNC Symbol;Acc:HGNC:21378]	6	1	71288811	71309059	0.19857049893010092	8.484799136885385	3.107975869043105	0.0019724888547857262	0.2970415012289456	3.0943436242417217	FALSE
ENSG00000280027	NA	AC007342.9	AC007342.9	TEC	novel transcript	16	1	53391089	53392473	0.28725298102939867	4.105678831364755	3.102939778612811	0.002024352292146072	0.3011410809309355	3.0866361324837763	FALSE
ENSG00000260078	643802	AC007342.3	AC007342.3	transcribed_unprocessed_pseudogene	u3 small nucleolar ribonucleoprotein protein MPP10-like [Source:NCBI gene;Acc:643802]	16	-1	53364982	53373083	0.21193267521136772	5.583643763142785	3.097202338149299	0.002039288760765403	0.3011410809309355	3.0844500126996754	FALSE
ENSG00000140749	10261	IGSF6	IGSF6	protein_coding	immunoglobulin superfamily member 6 [Source:HGNC Symbol;Acc:HGNC:5953]	16	-1	21639550	21652608	0.18672770269232863	8.593923242573297	3.0939078023461315	0.0020579559395705735	0.3011410809309355	3.0817384224175464	FALSE
ENSG00000253773	NA	C8orf37-AS1	C8orf37-AS1	lncRNA	C8orf37 antisense RNA 1 [Source:HGNC Symbol;Acc:HGNC:50444]	8	1	95204456	95811254	-0.19637896418107426	2.6313816736610334	-3.090602307049598	0.002091753461422835	0.30322605551522985	-3.0768859083291185	FALSE
ENSG00000158773	7391	USF1	USF1	protein_coding	upstream transcription factor 1 [Source:HGNC Symbol;Acc:HGNC:12593]	1	-1	161039251	161045977	0.11560271026402447	6.125202494610383	3.0771171171707836	0.002183087368086712	0.30717592398765536	3.0641235432959975	FALSE
ENSG00000028137	7133	TNFRSF1B	TNFRSF1B	protein_coding	TNF receptor superfamily member 1B [Source:HGNC Symbol;Acc:HGNC:11917]	1	1	12166991	12209228	0.1208686571757216	8.793695777852435	3.076645188796398	0.0021967238468890205	0.30717592398765536	3.0622602312077967	FALSE
ENSG00000133943	80017	DGLUCY	DGLUCY	protein_coding	D-glutamate cyclase [Source:HGNC Symbol;Acc:HGNC:20498]	14	1	91060333	91225632	0.17181947089226668	8.251088860016962	3.0674963324897293	0.0022581261637540963	0.30717592398765536	3.0539992885249077	FALSE
ENSG00000175746	NA	C15orf54	C15orf54	lncRNA	chromosome 15 open reading frame 54 (putative) [Source:HGNC Symbol;Acc:HGNC:33797]	15	1	39250684	39254845	0.44883662397182167	0.9347435458771232	3.067781104499625	0.0022602307426330685	0.30717592398765536	3.053719807113421	FALSE
ENSG00000002586	4267	CD99	CD99	protein_coding	CD99 molecule (Xg blood group) [Source:HGNC Symbol;Acc:HGNC:7082]	X	1	2691187	2741309	-0.1405094438014478	6.781681284493987	-3.0627873980104923	0.0022959831868585834	0.30717592398765536	-3.049008063864292	FALSE
ENSG00000142655	5195	PEX14	PEX14	protein_coding	peroxisomal biogenesis factor 14 [Source:HGNC Symbol;Acc:HGNC:8856]	1	1	10472288	10630758	-0.13564959064225945	5.102702438034141	-3.059418775256533	0.0023058039014360494	0.30717592398765536	-3.047725578954723	FALSE
ENSG00000023902	51177	PLEKHO1	PLEKHO1	protein_coding	pleckstrin homology domain containing O1 [Source:HGNC Symbol;Acc:HGNC:24310]	1	1	150149183	150164720	0.13550647654119619	7.284740242787817	3.0501542043052514	0.0023886684751717522	0.30717592398765536	3.0370991796578664	FALSE
ENSG00000144724	5793	PTPRG	PTPRG	protein_coding	protein tyrosine phosphatase receptor type G [Source:HGNC Symbol;Acc:HGNC:9671]	3	1	61561569	62297609	-0.33987530339498184	0.7072944578557637	-3.0474433252056436	0.0023999935366650037	0.30717592398765536	-3.0356731787010025	FALSE
ENSG00000137714	2230	FDX1	FDX1	protein_coding	ferredoxin 1 [Source:HGNC Symbol;Acc:HGNC:3638]	11	1	110429948	110464884	-0.12781580096602418	3.7276841323636476	-3.0434081713171817	0.00242541610159283	0.30717592398765536	-3.032494384387573	FALSE
ENSG00000196850	160760	PPTC7	PPTC7	protein_coding	PTC7 protein phosphatase homolog [Source:HGNC Symbol;Acc:HGNC:30695]	12	-1	110533245	110583318	0.14308737001180916	6.386246902071897	3.0433624368544607	0.0024310664018336934	0.30717592398765536	3.0317920244010357	FALSE
ENSG00000111276	1027	CDKN1B	CDKN1B	protein_coding	cyclin dependent kinase inhibitor 1B [Source:HGNC Symbol;Acc:HGNC:1785]	12	1	12715058	12722369	0.11128000255753356	6.923551223787167	3.0422391105832913	0.0024378932969523702	0.30717592398765536	3.0309453982512076	FALSE
ENSG00000102181	83692	CD99L2	CD99L2	protein_coding	CD99 molecule like 2 [Source:HGNC Symbol;Acc:HGNC:18237]	X	-1	150766336	150898816	-0.10846905717146704	4.604156526212711	-3.041368003038171	0.0024429617332557894	0.30717592398765536	-3.0303182467194643	FALSE
ENSG00000203747	2214	FCGR3A	FCGR3A	protein_coding	Fc fragment of IgG receptor IIIa [Source:HGNC Symbol;Acc:HGNC:3619]	1	-1	161541759	161550737	0.217380151926168	7.936089713768448	3.037837952343695	0.0024866220023742076	0.30717592398765536	3.024964636261856	FALSE
ENSG00000144559	132001	TAMM41	TAMM41	protein_coding	TAM41 mitochondrial translocator assembly and maintenance homolog [Source:HGNC Symbol;Acc:HGNC:25187]	3	-1	11790442	11846919	-0.15707363767118565	4.579201505301563	-3.0371111799761534	0.0024903937292906	0.30717592398765536	-3.0245061930579955	FALSE
ENSG00000117335	4179	CD46	CD46	protein_coding	CD46 molecule [Source:HGNC Symbol;Acc:HGNC:6953]	1	1	207752057	207795513	0.1999170716959835	8.493052529348216	3.035149700892422	0.002494649428838149	0.30717592398765536	3.023989686380382	FALSE
ENSG00000142599	473	RERE	RERE	protein_coding	arginine-glutamic acid dipeptide repeats [Source:HGNC Symbol;Acc:HGNC:9965]	1	-1	8352397	8848921	0.12389967682261549	8.713975030090776	3.0328073887318165	0.002516814468555773	0.30717592398765536	3.0213125177726483	FALSE
ENSG00000048392	50484	RRM2B	RRM2B	protein_coding	ribonucleotide reductase regulatory TP53 inducible subunit M2B [Source:HGNC Symbol;Acc:HGNC:17296]	8	-1	102204502	102239118	0.15151106580335139	5.915449026836913	3.028673156056965	0.0025549417563726098	0.30717592398765536	3.016757427346618	FALSE
ENSG00000124659	6903	TBCC	TBCC	protein_coding	tubulin folding cofactor C [Source:HGNC Symbol;Acc:HGNC:11580]	6	-1	42744498	42746103	0.09754156187594454	4.8214011598753554	3.027834794170425	0.002555040867658069	0.30717592398765536	3.0167456676947655	FALSE
ENSG00000049249	3604	TNFRSF9	TNFRSF9	protein_coding	TNF receptor superfamily member 9 [Source:HGNC Symbol;Acc:HGNC:11924]	1	-1	7915894	7943165	0.24966414786982005	3.741204074376167	3.0282036344237158	0.0025643996863336026	0.30717592398765536	3.015637109798086	FALSE
ENSG00000047849	4134	MAP4	MAP4	protein_coding	microtubule associated protein 4 [Source:HGNC Symbol;Acc:HGNC:6862]	3	-1	47850690	48089272	-0.09851180195313969	6.4113396353706404	-3.0247909093411107	0.0025861847152403128	0.30717592398765536	-3.0130709208309585	FALSE
ENSG00000177943	158056	MAMDC4	MAMDC4	protein_coding	MAM domain containing 4 [Source:HGNC Symbol;Acc:HGNC:24083]	9	1	136850943	136860799	-0.2433265017871383	0.5349042419755905	-3.021805402896588	0.0025969121344006792	0.30717592398765536	-3.0118145288201537	FALSE
ENSG00000106771	23731	TMEM245	TMEM245	protein_coding	transmembrane protein 245 [Source:HGNC Symbol;Acc:HGNC:1363]	9	-1	109015135	109119947	-0.11777059644819765	6.1636027548981165	-3.0219236351114978	0.002614962737706799	0.30717592398765536	-3.0097111182987075	FALSE
ENSG00000126822	26030	PLEKHG3	PLEKHG3	protein_coding	pleckstrin homology and RhoGEF domain containing G3 [Source:HGNC Symbol;Acc:HGNC:20364]	14	1	64704102	64750249	0.18165885400434423	6.378501974885991	3.0195158956988477	0.002636368210828471	0.30717592398765536	3.0072339054295303	FALSE
ENSG00000118961	60526	LDAH	LDAH	protein_coding	lipid droplet associated hydrolase [Source:HGNC Symbol;Acc:HGNC:26145]	2	-1	20684014	20823130	-0.1391544093711623	4.638864365542007	-3.018489832612916	0.0026393877248199497	0.30717592398765536	-3.0068859439106204	FALSE
ENSG00000170242	55031	USP47	USP47	protein_coding	ubiquitin specific peptidase 47 [Source:HGNC Symbol;Acc:HGNC:20076]	11	1	11841423	11961887	-0.07148760310112579	6.472173360029488	-3.015160062491534	0.0026723353841973147	0.30717592398765536	-3.0031125990334324	FALSE
ENSG00000146830	64599	GIGYF1	GIGYF1	protein_coding	GRB10 interacting GYF protein 1 [Source:HGNC Symbol;Acc:HGNC:9126]	7	-1	100679507	100694037	0.0881108130569892	5.631364477279516	3.0119991616511066	0.0027009251181485693	0.30717592398765536	2.999872644649199	FALSE
ENSG00000104221	55290	BRF2	BRF2	protein_coding	BRF2 RNA polymerase III transcription initiation factor subunit [Source:HGNC Symbol;Acc:HGNC:17298]	8	-1	37843268	37849861	0.1183138851427663	2.414335815501709	3.007077373784849	0.0027250956233401537	0.30717592398765536	2.9971578574485225	FALSE
ENSG00000168961	3965	LGALS9	LGALS9	protein_coding	galectin 9 [Source:HGNC Symbol;Acc:HGNC:6570]	17	1	27629798	27649560	0.2072047730301918	6.68678658549015	3.01077213378639	0.002728223980453135	0.30717592398765536	2.9968080955002385	FALSE
ENSG00000175857	202309	GAPT	GAPT	protein_coding	GRB2 binding adaptor protein, transmembrane [Source:HGNC Symbol;Acc:HGNC:26588]	5	1	58491435	58497090	0.16053661883666148	7.011084504296761	3.005518543258367	0.002758165330646098	0.30717592398765536	2.9934789514452316	FALSE
ENSG00000168273	440957	SMIM4	SMIM4	protein_coding	small integral membrane protein 4 [Source:HGNC Symbol;Acc:HGNC:37257]	3	1	52534013	52579237	-0.1357822926757719	3.123499888853785	-3.0011944487304163	0.0027813019549106205	0.30717592398765536	-2.990928952382161	FALSE
ENSG00000048462	608	TNFRSF17	TNFRSF17	protein_coding	TNF receptor superfamily member 17 [Source:HGNC Symbol;Acc:HGNC:11913]	16	1	11965210	11968068	-0.47204710242338765	1.1850251867817456	-2.9999166222559124	0.0028039434683156234	0.30717592398765536	-2.988452210279301	FALSE
ENSG00000103544	57020	VPS35L	VPS35L	protein_coding	VPS35 endosomal protein sorting factor like [Source:HGNC Symbol;Acc:HGNC:24641]	16	1	19555240	19706793	-0.08000074322453887	5.500212467372396	-2.998145710665075	0.0028098876719085423	0.30717592398765536	-2.9878050046521576	FALSE
ENSG00000100605	3705	ITPK1	ITPK1	protein_coding	inositol-tetrakisphosphate 1-kinase [Source:HGNC Symbol;Acc:HGNC:6177]	14	-1	92936914	93116320	0.17521869971655413	7.693726013515415	2.9976955239646736	0.002828475210045995	0.30717592398765536	2.985789227906039	FALSE
ENSG00000247240	NA	UBL7-AS1	UBL7-AS1	lncRNA	UBL7 antisense RNA 1 (head to head) [Source:HGNC Symbol;Acc:HGNC:48614]	15	1	74461265	74513636	0.12518611143736535	2.0279070878519825	2.9930754807312643	0.0028500272343558765	0.30717592398765536	2.983467047430254	FALSE
ENSG00000229848	NA	AC139149.1	AC139149.1	lncRNA	novel transcript, antisense to ACTG1	17	1	81514047	81527776	-0.2262779239611976	0.63533963510877145	-2.992250966808438	0.0028645798069117387	0.30717592398765536	-2.981908092578174	FALSE
ENSG00000105717	80714	PBX4	PBX4	protein_coding	PBX homeobox 4 [Source:HGNC Symbol;Acc:HGNC:13403]	19	-1	19561707	19618693	-0.20878901120525972	3.8524451166332154	-2.991877348792647	0.002881810270632334	0.30717592398765536	-2.9800715878829216	FALSE
ENSG00000170476	51237	MZB1	MZB1	protein_coding	marginal zone B and B1 cell specific protein [Source:HGNC Symbol;Acc:HGNC:30125]	5	-1	139387467	139390081	-0.36118887788576126	2.463915865455151	-2.99128834129701	0.002886000626074556	0.30717592398765536	-2.9796264754205204	FALSE
ENSG00000033100	54480	CHPF2	CHPF2	protein_coding	chondroitin polymerizing factor 2 [Source:HGNC Symbol;Acc:HGNC:29270]	7	1	151232489	151238827	0.09716172498910058	5.295037612191843	2.990116845698377	0.002890968581053403	0.30717592398765536	2.979099527621106	FALSE
ENSG00000008083	3720	JARID2	JARID2	protein_coding	jumonji and AT-rich interaction domain containing 2 [Source:HGNC Symbol;Acc:HGNC:6196]	6	1	15246069	15522042	0.14921596589424357	7.9346363892597855	2.991022337589573	0.0029033076722626205	0.30717592398765536	2.9777942955107832	FALSE
ENSG00000088812	8455	ATRN	ATRN	protein_coding	attractin [Source:HGNC Symbol;Acc:HGNC:885]	20	1	3471018	3651118	-0.10140697752095029	5.619068080442745	-2.9877267179247426	0.002911150849473621	0.30717592398765536	-2.976967271851814	FALSE
ENSG00000149269	5058	PAK1	PAK1	protein_coding	p21 (RAC1) activated kinase 1 [Source:HGNC Symbol;Acc:HGNC:8590]	11	-1	77321707	77474635	0.13951293140100773	7.985516803338553	2.9859003014199734	0.0029478940206997123	0.30789697790121473	2.973119764145702	FALSE
ENSG00000123358	3164	NR4A1	NR4A1	protein_coding	nuclear receptor subfamily 4 group A member 1 [Source:HGNC Symbol;Acc:HGNC:7980]	12	1	52022832	52059507	0.3948863458664817	1.4053140605026306	2.98087320559668	0.0029665843026984227	0.30789697790121473	2.9711794010370514	FALSE
ENSG00000069020	375449	MAST4	MAST4	protein_coding	microtubule associated serine/threonine kinase family member 4 [Source:HGNC Symbol;Acc:HGNC:19037]	5	1	66596361	67169595	-0.1792655121715656	4.743475878707414	-2.9818045948193275	0.0029775350838232356	0.30789697790121473	-2.970047703349477	FALSE
ENSG00000145287	51316	PLAC8	PLAC8	protein_coding	placenta associated 8 [Source:HGNC Symbol;Acc:HGNC:19254]	4	-1	83090048	83137075	-0.17908077780016907	6.56707847466246	-2.9760006061784154	0.0030231026507226023	0.3105387100354853	-2.9653789764213387	FALSE
ENSG00000144560	9686	VGLL4	VGLL4	protein_coding	vestigial like family member 4 [Source:HGNC Symbol;Acc:HGNC:28966]	3	-1	11556069	11771350	-0.08949006226071266	5.426818218198008	-2.975691681509734	0.0030461042160557284	0.31084291115289736	-2.9630466287377475	FALSE
ENSG00000008277	53616	ADAM22	ADAM22	protein_coding	ADAM metallopeptidase domain 22 [Source:HGNC Symbol;Acc:HGNC:201]	7	1	87934143	88202889	-0.24021559464354403	2.008174950125287	-2.9732376979346165	0.003070595213788873	0.3112941330789491	-2.960580844219103	FALSE
ENSG00000066855	9650	MTFR1	MTFR1	protein_coding	mitochondrial fission regulator 1 [Source:HGNC Symbol;Acc:HGNC:29510]	8	1	65644734	65771261	-0.11089902877182878	3.367643141747988	-2.9672523572589298	0.0031073162362475334	0.3117974891536016	-2.956917124590445	FALSE
ENSG00000155827	56254	RNF20	RNF20	protein_coding	ring finger protein 20 [Source:HGNC Symbol;Acc:HGNC:10062]	9	1	101533853	101563344	0.07275847587217665	5.411353553953835	2.9663832612958148	0.0031157637043909645	0.3117974891536016	2.956079893929867	FALSE
ENSG00000224373	NA	IGHV4-59	IGHV4-59	IG_V_gene	immunoglobulin heavy variable 4-59 [Source:HGNC Symbol;Acc:HGNC:5654]	14	-1	106627249	106627825	-0.48369231179188255	1.6026219064587244	-2.9594611590100723	0.003191337917961241	0.3125176190407396	-2.9486804273716434	FALSE
ENSG00000172349	3603	IL16	IL16	protein_coding	interleukin 16 [Source:HGNC Symbol;Acc:HGNC:5980]	15	1	81159575	81314058	0.12021622067651094	8.03188762123633	2.959144931277101	0.0031957339258669405	0.3125176190407396	2.948254946930318	FALSE
ENSG00000135314	80759	KHDC1	KHDC1	protein_coding	KH domain containing 1 [Source:HGNC Symbol;Acc:HGNC:21366]	6	-1	73241314	73310365	-0.28318107450104435	0.20770682151690215	-2.955157585021349	0.00322608623056227	0.3125176190407396	-2.9453316817370916	FALSE
ENSG00000216937	79741	CCDC7	CCDC7	protein_coding	coiled-coil domain containing 7 [Source:HGNC Symbol;Acc:HGNC:26533]	10	1	32446140	32882874	-0.16913001616218803	4.8209220721825945	-2.9549279029881843	0.003255450994491359	0.3125176190407396	-2.942527282308388	FALSE
ENSG00000180304	4947	OAZ2	OAZ2	protein_coding	ornithine decarboxylase antizyme 2 [Source:HGNC Symbol;Acc:HGNC:8096]	15	-1	64687573	64703281	0.14976276818031664	8.451563738918082	2.9522407835537976	0.0032783356226032297	0.3125176190407396	2.940357684219948	FALSE
ENSG00000197965	9019	MPZL1	MPZL1	protein_coding	myelin protein zero like 1 [Source:HGNC Symbol;Acc:HGNC:7226]	1	1	167721192	167791919	0.2691986132417412	7.004691260602126	2.9503375740573463	0.0033023465975587805	0.3125176190407396	2.938096083606058	FALSE
ENSG00000108666	64149	C17orf75	C17orf75	protein_coding	chromosome 17 open reading frame 75 [Source:HGNC Symbol;Acc:HGNC:30173]	17	-1	32324565	32350023	-0.14137025309294904	2.742854012996257	-2.946146111490844	0.003320663399275597	0.3125176190407396	-2.9363808679225833	FALSE
ENSG00000168096	124401	ANKS3	ANKS3	protein_coding	ankyrin repeat and sterile alpha motif domain containing 3 [Source:HGNC Symbol;Acc:HGNC:29422]	16	-1	4696510	4734378	-0.15965205035297414	2.779695590441748	-2.9462973117235984	0.003320783587201506	0.3125176190407396	-2.9363696418109644	FALSE
ENSG00000166710	567	B2M	B2M	protein_coding	beta-2-microglobulin [Source:HGNC Symbol;Acc:HGNC:914]	15	1	44711487	44718877	0.12770990225169143	12.025359328120144	2.946293273405297	0.003321161390856345	0.3125176190407396	2.936334355601092	FALSE
ENSG00000125447	23163	GGA3	GGA3	protein_coding	golgi associated, gamma adaptin ear containing, ARF binding protein 3 [Source:HGNC Symbol;Acc:HGNC:17079]	17	-1	75236599	75262363	0.06839786366621237	6.228968517586348	2.9458743869109583	0.0033343210245317914	0.3125176190407396	2.9351075442165713	FALSE
ENSG00000241666	NA	AL031733.2	AL031733.2	lncRNA	novel transcript	1	-1	167627385	167630674	0.26376934184895967	0.07517708989346034	2.943004409220668	0.0033488634655441385	0.3125176190407396	2.933756938561255	FALSE
ENSG00000211937	NA	IGHV2-5	IGHV2-5	IG_V_gene	immunoglobulin heavy variable 2-5 [Source:HGNC Symbol;Acc:HGNC:5576]	14	-1	106037902	106038365	-0.5384982981631268	1.2635752177645376	-2.9421931614247923	0.0033714053889495263	0.3125176190407396	-2.931673913024528	FALSE
ENSG00000108840	10014	HDAC5	HDAC5	protein_coding	histone deacetylase 5 [Source:HGNC Symbol;Acc:HGNC:14068]	17	-1	44076746	44123702	0.11090660781965056	6.3674866545411275	2.941860666144284	0.0033848855650083333	0.3125176190407396	2.9304343054598494	FALSE
ENSG00000224152	NA	AC009506.1	AC009506.1	lncRNA	novel transcript, antisense to BAZ2B	2	1	159615296	159617082	0.2203364259085605	3.774746104846888	2.9406701635474275	0.0034079374423496124	0.3127841282147032	2.9283248828109154	FALSE
ENSG00000163964	54965	PIGX	PIGX	protein_coding	phosphatidylinositol glycan anchor biosynthesis class X [Source:HGNC Symbol;Acc:HGNC:26046]	3	1	196639775	196736007	0.12963032145942144	6.532532222011925	2.9368344852342974	0.003459349029084754	0.3156350752360801	2.9236667320366085	FALSE
ENSG00000181222	5430	POLR2A	POLR2A	protein_coding	RNA polymerase II subunit A [Source:HGNC Symbol;Acc:HGNC:9187]	17	1	7484366	7514618	0.08863319595435115	8.749580489113402	2.9296650776949984	0.0035114262061239757	0.3185130519484736	2.919012075980422	FALSE
ENSG00000120910	5533	PPP3CC	PPP3CC	protein_coding	protein phosphatase 3 catalytic subunit gamma [Source:HGNC Symbol;Acc:HGNC:9316]	8	1	22440819	22541142	-0.1649547419105417	6.139172677361479	-2.929077709747889	0.0035368156824920564	0.3188801894745321	-2.916765501154695	FALSE
ENSG00000211677	NA	IGLC2	IGLC2	IG_C_gene	immunoglobulin lambda constant 2 [Source:HGNC Symbol;Acc:HGNC:5856]	22	1	22900976	22901437	-0.4490634394525932	3.6675698955119973	-2.920105568911878	0.003628060551231132	0.3188801894745321	-2.908811056262134	FALSE
ENSG00000095397	25861	WHRN	WHRN	protein_coding	whirlin [Source:HGNC Symbol;Acc:HGNC:16361]	9	-1	114402080	114505473	0.28859788291622435	2.255803461391893	2.9214092800118228	0.003628524856577166	0.3188801894745321	2.908771046992293	FALSE
ENSG00000211666	NA	IGLV2-14	IGLV2-14	IG_V_gene	immunoglobulin lambda variable 2-14 [Source:HGNC Symbol;Acc:HGNC:5888]	22	1	22758700	22759218	-0.4514298361961986	3.822932899172579	-2.9181348986701585	0.003647611484691472	0.3188801894745321	-2.9071303651990017	FALSE
ENSG00000211637	NA	IGLV4-69	IGLV4-69	IG_V_gene	immunoglobulin lambda variable 4-69 [Source:HGNC Symbol;Acc:HGNC:5921]	22	1	22030934	22031472	-0.5387312128204906	-0.06138488025458004	-2.9142135440688297	0.003684075604170355	0.3188801894745321	-2.904017505674147	FALSE
ENSG00000137409	23787	MTCH1	MTCH1	protein_coding	mitochondrial carrier 1 [Source:HGNC Symbol;Acc:HGNC:17586]	6	-1	36968141	36986298	0.07018044241440169	6.206017618309015	2.910285503135451	0.0037337320877913935	0.3188801894745321	2.8998231889273747	FALSE
ENSG00000271949	NA	AC093423.3	AC093423.3	protein_coding	novel transcript, LRRC8C-LRRC8D readthrough	1	1	89633140	89933250	-0.313631383865567	1.0317359962576391	-2.912495733937855	0.0037393148043842507	0.3188801894745321	-2.899354811250576	FALSE
ENSG00000285816	NA	AP000944.5	AP000944.5	protein_coding	novel protein, POLA2-CDC42EP2 readthrough	11	1	65261928	65326543	0.21105756146672894	3.7286535991929335	2.9103998149105377	0.00374561313949802	0.3188801894745321	2.8988271571982875	FALSE
ENSG00000211949	NA	IGHV3-23	IGHV3-23	IG_V_gene	immunoglobulin heavy variable 3-23 [Source:HGNC Symbol;Acc:HGNC:5588]	14	-1	106268606	106269140	-0.4517702456474142	3.822242049052545	-2.9099113238807486	0.003751526281666907	0.3188801894745321	-2.898332506843767	FALSE
ENSG00000167461	4218	RAB8A	RAB8A	protein_coding	RAB8A, member RAS oncogene family [Source:HGNC Symbol;Acc:HGNC:7007]	19	1	16111889	16134234	0.09843474381188244	6.8347078921041495	2.907332158320406	0.0037777634874038278	0.3188801894745321	2.8961462059744147	FALSE
ENSG00000007341	54879	ST7L	ST7L	protein_coding	suppression of tumorigenicity 7 like [Source:HGNC Symbol;Acc:HGNC:18441]	1	-1	112523514	112620825	-0.1196758810245866	4.237778918995502	-2.9053607267886212	0.0037818605935222085	0.3188801894745321	-2.8958060476802547	FALSE
ENSG00000119922	3433	IFIT2	IFIT2	protein_coding	interferon induced protein with tetratricopeptide repeats 2 [Source:HGNC Symbol;Acc:HGNC:5409]	10	1	89283694	89309271	0.3486880230687541	7.5567163278152645	2.9024962943705273	0.0038209181387248827	0.3188801894745321	2.8925800391048817	FALSE
ENSG00000237238	NA	BMS1P10	BMS1P10	transcribed_unprocessed_pseudogene	BMS1 pseudogene 10 [Source:HGNC Symbol;Acc:HGNC:49154]	9	-1	63299453	63385117	-0.48947666912364074	-0.3577231627046085	-2.905013218563966	0.0038340863680566013	0.3188801894745321	-2.8914991442420996	FALSE
ENSG00000170522	79071	ELOVL6	ELOVL6	protein_coding	ELOVL fatty acid elongase 6 [Source:HGNC Symbol;Acc:HGNC:15829]	4	-1	110045846	110199199	-0.20737072077551355	3.16615376305001	-2.9027353985705893	0.0038427444900243964	0.3188801894745321	-2.8907902914166552	FALSE
ENSG00000137841	5330	PLCB2	PLCB2	protein_coding	phospholipase C beta 2 [Source:HGNC Symbol;Acc:HGNC:9055]	15	-1	40278176	40307935	0.11168168030466852	8.103144913654052	2.9019841908604707	0.003849593361421774	0.3188801894745321	2.890230591687384	FALSE
ENSG00000165782	90809	PIP4P1	PIP4P1	protein_coding	phosphatidylinositol-4,5-bisphosphate 4-phosphatase 1 [Source:HGNC Symbol;Acc:HGNC:19299]	14	-1	20457719	20461612	0.06874468396620248	4.522098298448122	2.8989416875507	0.0038561509849808088	0.3188801894745321	2.889695540295794	FALSE
ENSG00000102978	5432	POLR2C	POLR2C	protein_coding	RNA polymerase II subunit C [Source:HGNC Symbol;Acc:HGNC:9189]	16	1	57462660	57472009	0.10039968579379277	5.043788942944037	2.8953659993313114	0.003911367017454068	0.3188801894745321	2.8852228343107806	FALSE
ENSG00000211679	NA	IGLC3	IGLC3	IG_C_gene	immunoglobulin lambda constant 3 (Kern-Oz+ marker) [Source:HGNC Symbol;Acc:HGNC:5857]	22	1	22906342	22906803	-0.5070974655564724	3.231508526067643	-2.8976481262797402	0.003915952074887246	0.3188801894745321	-2.884854011148779	FALSE
ENSG00000127951	10875	FGL2	FGL2	protein_coding	fibrinogen like 2 [Source:HGNC Symbol;Acc:HGNC:3696]	7	-1	77193369	77199848	0.2331421090987682	9.020079517029952	2.894126321763113	0.003933095837790348	0.3188801894745321	2.883478428594919	FALSE
ENSG00000115866	1615	DARS	DARS	protein_coding	aspartyl-tRNA synthetase [Source:HGNC Symbol;Acc:HGNC:2678]	2	-1	135905881	135986100	-0.08660644604183165	5.427721015656376	-2.8934423850981803	0.00393516363964986	0.3188801894745321	-2.8833128803381776	FALSE
ENSG00000183020	161	AP2A2	AP2A2	protein_coding	adaptor related protein complex 2 subunit alpha 2 [Source:HGNC Symbol;Acc:HGNC:562]	11	1	924894	1012245	-0.05653827419625479	5.873126906398338	-2.8921196688429256	0.003947198528728655	0.3188801894745321	-2.882350931924764	FALSE
ENSG00000144029	64969	MRPS5	MRPS5	protein_coding	mitochondrial ribosomal protein S5 [Source:HGNC Symbol;Acc:HGNC:14498]	2	-1	95085369	95149434	-0.07355317836542685	5.07368454948689	-2.8874971412683066	0.003997044872164775	0.32010509800584347	-2.8783948644329387	FALSE
ENSG00000085377	5550	PREP	PREP	protein_coding	prolyl endopeptidase [Source:HGNC Symbol;Acc:HGNC:9358]	6	-1	105273220	105454062	-0.09655779537718878	5.270749773768295	-2.8854774750421543	0.004026300562176412	0.32010509800584347	-2.876093790335851	FALSE
ENSG00000285791	NA	AC009879.3	AC009879.3	protein_coding	novel transcript	8	1	66432486	66518524	-0.3034719656639556	-0.08688788404700555	-2.8845472223140964	0.004041653847801359	0.32010509800584347	-2.8748922609841516	FALSE
ENSG00000131669	4814	NINJ1	NINJ1	protein_coding	ninjurin 1 [Source:HGNC Symbol;Acc:HGNC:7824]	9	-1	93121496	93134251	0.17368995459104752	7.139125167346369	2.885734336802513	0.0040449100128389735	0.32010509800584347	2.8746379701312743	FALSE
ENSG00000138764	901	CCNG2	CCNG2	protein_coding	cyclin G2 [Source:HGNC Symbol;Acc:HGNC:1593]	4	1	77157207	77433388	0.154460736963701	6.676768302123114	2.881436528740124	0.004087694167318265	0.3204638989505811	2.8713138803751534	FALSE
ENSG00000125388	2868	GRK4	GRK4	protein_coding	G protein-coupled receptor kinase 4 [Source:HGNC Symbol;Acc:HGNC:4543]	4	1	2963571	3040760	-0.1670036675082216	1.535542854601464	-2.8695952536531224	0.004234568218311639	0.3204638989505811	-2.860137905110042	FALSE
ENSG00000279741	NA	AC007342.8	AC007342.8	TEC	novel transcript	16	1	53389886	53390563	0.35272827423262365	1.6105054017103813	2.8713901521277156	0.004239406933753727	0.3204638989505811	2.8597757338843754	FALSE
ENSG00000260392	NA	AC090518.1	AC090518.1	lncRNA	novel transcript	15	-1	56542952	56629592	-0.2042182455599828	1.0073877554022594	-2.8686728516005053	0.004243058302686975	0.3204638989505811	-2.859502682041529	FALSE
ENSG00000154928	2047	EPHB1	EPHB1	protein_coding	EPH receptor B1 [Source:HGNC Symbol;Acc:HGNC:3392]	3	1	134597801	135260467	0.2859265056242375	9.06289092079029	2.868786589908411	0.004268999064178225	0.3204638989505811	2.85756892654974	FALSE
ENSG00000180891	404093	CUEDC1	CUEDC1	protein_coding	CUE domain containing 1 [Source:HGNC Symbol;Acc:HGNC:31350]	17	-1	57861243	57955412	0.1682912968284045	5.036523166037407	2.8662370829996147	0.004314987487021249	0.3204638989505811	2.8541667585445114	FALSE
ENSG00000265972	10628	TXNIP	TXNIP	protein_coding	thioredoxin interacting protein [Source:HGNC Symbol;Acc:HGNC:16952]	1	-1	145992435	145996579	0.15886209553972996	11.631287688513131	2.8615594533029376	0.004337767542671228	0.3204638989505811	2.852493676757657	FALSE
ENSG00000166575	65084	TMEM135	TMEM135	protein_coding	transmembrane protein 135 [Source:HGNC Symbol;Acc:HGNC:26167]	11	1	87037844	87328824	-0.1356113280072373	4.276048221828283	-2.861449512480469	0.004348411434649853	0.3204638989505811	-2.8517146647366114	FALSE
ENSG00000266389	NA	AC002091.2	AC002091.2	lncRNA	novel transcript	17	1	8965896	8967070	0.27153992292746565	0.449322691392016	2.8545763547839544	0.004435946530548617	0.3204638989505811	2.8453728514699477	FALSE
ENSG00000174485	10260	DENND4A	DENND4A	protein_coding	DENN domain containing 4A [Source:HGNC Symbol;Acc:HGNC:24321]	15	-1	65658046	65792293	-0.08828369743204156	6.763612391982683	-2.8547643411607564	0.0044382599380821	0.3204638989505811	-2.8452067913337977	FALSE
ENSG00000197585	NA	AC068051.1	AC068051.1	lncRNA	novel transcript, antisense to VWC2L	2	-1	214241676	214684246	-0.2946388051548676	2.3864351785459386	-2.85673766790567	0.0044535436587415204	0.3204638989505811	-2.8441116679475704	FALSE
ENSG00000156414	122402	TDRD9	TDRD9	protein_coding	tudor domain containing 9 [Source:HGNC Symbol;Acc:HGNC:20122]	14	1	103928456	104052667	-0.4039782253850239	3.37169694989952	-2.8566830664107266	0.004462577342191925	0.3204638989505811	-2.843465978367747	FALSE
ENSG00000182149	9798	IST1	IST1	protein_coding	IST1 factor associated with ESCRT-III [Source:HGNC Symbol;Acc:HGNC:28977]	16	1	71845996	71931199	0.06685749104755434	7.446513710902438	2.8531357813932092	0.004465944992876182	0.3204638989505811	2.8432255759367924	FALSE
ENSG00000118308	4033	LRMP	LRMP	protein_coding	lymphoid restricted membrane protein [Source:HGNC Symbol;Acc:HGNC:6690]	12	1	25004342	25108334	0.13269454046082352	7.835304804209403	2.8506453511804555	0.004515350365730924	0.3204638989505811	2.8397174854915654	FALSE
ENSG00000126003	5326	PLAGL2	PLAGL2	protein_coding	PLAG1 like zinc finger 2 [Source:HGNC Symbol;Acc:HGNC:9047]	20	-1	32192504	32207743	0.131129799935513	5.58489743084631	2.847000794604631	0.004547249105401895	0.3204638989505811	2.8374709042974366	FALSE
ENSG00000132670	5786	PTPRA	PTPRA	protein_coding	protein tyrosine phosphatase receptor type A [Source:HGNC Symbol;Acc:HGNC:9664]	20	1	2864184	3039076	-0.06062609099877658	6.836150081687576	-2.8469649917168662	0.004562550587497618	0.3204638989505811	-2.836398305587452	FALSE
ENSG00000100307	23492	CBX7	CBX7	protein_coding	chromobox 7 [Source:HGNC Symbol;Acc:HGNC:1557]	22	-1	39120167	39152680	0.09981326674407942	6.08348548984234	2.845980087383617	0.004565355481916081	0.3204638989505811	2.8362020423948953	FALSE
ENSG00000226419	NA	SLC16A1-AS1	SLC16A1-AS1	lncRNA	SLC16A1 antisense RNA 1 [Source:HGNC Symbol;Acc:HGNC:49445]	1	1	112956415	113047055	-0.16484598883314305	4.73454173571399	-2.8446854334899503	0.004584640150622742	0.3204638989505811	-2.834855610816151	FALSE
ENSG00000129353	57153	SLC44A2	SLC44A2	protein_coding	solute carrier family 44 member 2 [Source:HGNC Symbol;Acc:HGNC:17292]	19	1	10602457	10644557	0.12771168512246867	8.9816907978976	2.843945787437425	0.004607908651903916	0.3204638989505811	2.833237844624065	FALSE
ENSG00000229961	NA	AL357143.1	AL357143.1	transcribed_unprocessed_pseudogene	novel SLAM family member pseudogene	1	1	157171116	157191963	0.49285092486403004	-0.3055283441698574	2.8400937027398703	0.004630573256782354	0.3204638989505811	2.8316691619142773	FALSE
ENSG00000198648	27347	STK39	STK39	protein_coding	serine/threonine kinase 39 [Source:HGNC Symbol;Acc:HGNC:17717]	2	-1	167954020	168247595	-0.154363445034301	5.382050540144212	-2.8420093005622866	0.0046347236001910664	0.3204638989505811	-2.831382658086069	FALSE
ENSG00000211965	NA	IGHV3-49	IGHV3-49	IG_V_gene	immunoglobulin heavy variable 3-49 [Source:HGNC Symbol;Acc:HGNC:5607]	14	-1	106556936	106557477	-0.503935979523407	0.5610984854039522	-2.840957229373843	0.004636552483548273	0.3204638989505811	-2.8312564815262538	FALSE
ENSG00000147687	83940	TATDN1	TATDN1	protein_coding	TatD DNase domain containing 1 [Source:HGNC Symbol;Acc:HGNC:24220]	8	-1	124488485	124539458	-0.10570041866167346	3.784950392316075	-2.8390163623353013	0.004649784874770725	0.3204638989505811	-2.8303449054100924	FALSE
ENSG00000156030	91748	ELMSAN1	ELMSAN1	protein_coding	ELM2 and Myb/SANT domain containing 1 [Source:HGNC Symbol;Acc:HGNC:19853]	14	-1	73715122	73790285	0.09250018203691024	6.5657181065063455	2.8395445038745373	0.004653348340053018	0.3204638989505811	2.8300998206494508	FALSE
ENSG00000154511	388650	DIPK1A	DIPK1A	protein_coding	divergent protein kinase domain 1A [Source:HGNC Symbol;Acc:HGNC:32213]	1	-1	92832737	92961522	-0.16184211699653073	5.890780484218125	-2.839162743458504	0.004686849140908034	0.3204638989505811	-2.8278040046344914	FALSE
ENSG00000111912	135112	NCOA7	NCOA7	protein_coding	nuclear receptor coactivator 7 [Source:HGNC Symbol;Acc:HGNC:21081]	6	1	125781161	125932034	-0.1071168251998671	5.6025534532562125	-2.8358623145688995	0.0047053817033833305	0.3204638989505811	-2.8265403397057045	FALSE
ENSG00000136999	4856	CCN3	CCN3	protein_coding	cellular communication network factor 3 [Source:HGNC Symbol;Acc:HGNC:7885]	8	1	119416446	119424434	0.32414993492160304	3.829232594943938	2.8335695644077794	0.004744134727245831	0.3204638989505811	2.8239124138355023	FALSE
ENSG00000123505	262	AMD1	AMD1	protein_coding	adenosylmethionine decarboxylase 1 [Source:HGNC Symbol;Acc:HGNC:457]	6	1	110874770	110898879	0.12734416564079964	7.046199317062299	2.833644490441304	0.0047508800797784806	0.3204638989505811	2.823456983535997	FALSE
ENSG00000071909	140469	MYO3B	MYO3B	protein_coding	myosin IIIB [Source:HGNC Symbol;Acc:HGNC:15576]	2	1	170178145	170655171	-0.5105139418097593	0.5298593506053962	-2.8367232113047307	0.004781705945142592	0.3204638989505811	-2.8213831135658363	FALSE
ENSG00000158769	50848	F11R	F11R	protein_coding	F11 receptor [Source:HGNC Symbol;Acc:HGNC:14685]	1	-1	160995211	161021343	0.14514768451949145	5.652441931927619	2.830972614932327	0.004796222500825444	0.3204638989505811	2.8204106715139075	FALSE
ENSG00000156675	80223	RAB11FIP1	RAB11FIP1	protein_coding	RAB11 family interacting protein 1 [Source:HGNC Symbol;Acc:HGNC:30265]	8	-1	37858618	37899497	0.14890031431350792	8.942732982433126	2.8296022483852656	0.004815236478321305	0.3204638989505811	2.8191409751098275	FALSE
ENSG00000123989	79586	CHPF	CHPF	protein_coding	chondroitin polymerizing factor [Source:HGNC Symbol;Acc:HGNC:24291]	2	-1	219538948	219543809	-0.2778354335212918	0.783182277951929	-2.8264536341435638	0.004833109651712396	0.3204638989505811	-2.8179515880121846	FALSE
ENSG00000187257	222194	RSBN1L	RSBN1L	protein_coding	round spermatid basic protein 1 like [Source:HGNC Symbol;Acc:HGNC:24765]	7	1	77696459	77783022	0.10644281328993888	7.053517446483052	2.826815060377964	0.004840710567709027	0.3204638989505811	2.8174469836517124	FALSE
ENSG00000011590	27033	ZBTB32	ZBTB32	protein_coding	zinc finger and BTB domain containing 32 [Source:HGNC Symbol;Acc:HGNC:16763]	19	1	35704558	35717038	-0.36629946829097076	-0.03067125755995616	-2.8257744050170146	0.00484560852515317	0.3204638989505811	-2.8171222011185986	FALSE
ENSG00000211663	NA	IGLV3-19	IGLV3-19	IG_V_gene	immunoglobulin lambda variable 3-19 [Source:HGNC Symbol;Acc:HGNC:5903]	22	1	22720623	22721145	-0.5144109043361902	0.8140742240410477	-2.825767356892784	0.00485630004704123	0.3204638989505811	-2.8164142790977564	FALSE
ENSG00000163958	131540	ZDHHC19	ZDHHC19	protein_coding	zinc finger DHHC-type containing 19 [Source:HGNC Symbol;Acc:HGNC:20713]	3	-1	196197452	196211437	-0.5152360620995386	2.40843440257728	-2.8282396807563734	0.004873169390795053	0.3204638989505811	-2.815300164888262	FALSE
ENSG00000142675	10256	CNKSR1	CNKSR1	protein_coding	connector enhancer of kinase suppressor of Ras 1 [Source:HGNC Symbol;Acc:HGNC:19700]	1	1	26177484	26189884	-0.27004143318326956	0.3959527446649462	-2.823758457680567	0.004874327899710536	0.3204638989505811	-2.815223780747014	FALSE
ENSG00000266094	83593	RASSF5	RASSF5	protein_coding	Ras association domain family member 5 [Source:HGNC Symbol;Acc:HGNC:17609]	1	1	206507531	206589448	0.09376741884296536	7.918186713769794	2.8241486122488424	0.0048870057824702134	0.3204638989505811	2.8143889595533422	FALSE
ENSG00000211934	NA	IGHV1-2	IGHV1-2	IG_V_gene	immunoglobulin heavy variable 1-2 [Source:HGNC Symbol;Acc:HGNC:5550]	14	-1	105986582	105987083	-0.5714138981021701	1.0263437066370578	-2.8246110850805644	0.004888591877736673	0.3204638989505811	-2.8142846552760346	FALSE
ENSG00000135407	10677	AVIL	AVIL	protein_coding	advillin [Source:HGNC Symbol;Acc:HGNC:14188]	12	-1	57797376	57818704	0.2041518090097698	5.715239365691623	2.824660578265872	0.00489546174782513	0.3204638989505811	2.8138332342863754	FALSE
ENSG00000164483	154075	SAMD3	SAMD3	protein_coding	sterile alpha motif domain containing 3 [Source:HGNC Symbol;Acc:HGNC:21574]	6	-1	130144315	130365425	-0.2566513995718429	6.371750136731493	-2.8259339402798767	0.004902036183898417	0.3204638989505811	-2.8134017626313907	FALSE
ENSG00000003509	55471	NDUFAF7	NDUFAF7	protein_coding	NADH:ubiquinone oxidoreductase complex assembly factor 7 [Source:HGNC Symbol;Acc:HGNC:28816]	2	1	37231631	37253403	-0.10055247781959409	4.260114640486963	-2.8214767726212386	0.004920791842790437	0.3204638989505811	-2.8121737236196434	FALSE
ENSG00000119979	404636	DENND10	DENND10	protein_coding	DENN domain containing 10 [Source:HGNC Symbol;Acc:HGNC:31793]	10	1	119104086	119137984	0.11769371672949891	6.070331429912145	2.821746325889322	0.004939707389779563	0.3204638989505811	2.8109394963311987	FALSE
ENSG00000120254	25902	MTHFD1L	MTHFD1L	protein_coding	methylenetetrahydrofolate dehydrogenase (NADP+ dependent) 1 like [Source:HGNC Symbol;Acc:HGNC:21055]	6	1	150865549	151101887	-0.1622035991481372	3.239165479491891	-2.8184675111653217	0.004977406510698311	0.3204638989505811	-2.80849234919219	FALSE
ENSG00000179456	10472	ZBTB18	ZBTB18	protein_coding	zinc finger and BTB domain containing 18 [Source:HGNC Symbol;Acc:HGNC:13030]	1	1	244048939	244057476	0.11765079230389919	7.340513618293704	2.818230854153811	0.00497916315176907	0.3204638989505811	2.808378730283471	FALSE
ENSG00000096746	3189	HNRNPH3	HNRNPH3	protein_coding	heterogeneous nuclear ribonucleoprotein H3 [Source:HGNC Symbol;Acc:HGNC:5043]	10	1	68331174	68343191	0.0756414916190229	7.708441961788187	2.8122478338490544	0.005083979207471408	0.3226354164511026	2.8016640073113734	FALSE
ENSG00000086589	55696	RBM22	RBM22	protein_coding	RNA binding motif protein 22 [Source:HGNC Symbol;Acc:HGNC:25503]	5	-1	150690792	150701077	0.06929290467931537	6.196838461576464	2.8102099531641676	0.00509066873980699	0.3226354164511026	2.8012397239463693	FALSE
ENSG00000091592	22861	NLRP1	NLRP1	protein_coding	NLR family pyrin domain containing 1 [Source:HGNC Symbol;Acc:HGNC:14374]	17	-1	5499427	5619424	0.1232911513668622	8.942207665265018	2.8104649559809487	0.0051154447272093485	0.3226354164511026	2.7996726850513083	FALSE
ENSG00000116871	55700	MAP7D1	MAP7D1	protein_coding	MAP7 domain containing 1 [Source:HGNC Symbol;Acc:HGNC:25514]	1	1	36155579	36180849	0.09665204202480471	6.880448380145549	2.808556630289153	0.005137850293830608	0.3226354164511026	2.7982614668688615	FALSE
ENSG00000141568	3607	FOXK2	FOXK2	protein_coding	forkhead box K2 [Source:HGNC Symbol;Acc:HGNC:6036]	17	1	82519713	82644662	-0.06155178551567353	5.75248700874409	-2.8074889893787462	0.00513804310120272	0.3226354164511026	-2.798249347021902	FALSE
ENSG00000085514	29992	PILRA	PILRA	protein_coding	paired immunoglobin like type 2 receptor alpha [Source:HGNC Symbol;Acc:HGNC:20396]	7	1	100367530	100400096	0.15233045913246457	8.132159526266634	2.8073904304973816	0.005164128196393746	0.3226354164511026	2.7966134184633864	FALSE
ENSG00000204161	170371	TMEM273	TMEM273	protein_coding	transmembrane protein 273 [Source:HGNC Symbol;Acc:HGNC:27274]	10	-1	49154725	49188585	0.20829445381487677	5.274481558460277	2.807683441410608	0.005174199274736452	0.3226354164511026	2.7959838075742542	FALSE
ENSG00000211943	NA	IGHV3-15	IGHV3-15	IG_V_gene	immunoglobulin heavy variable 3-15 [Source:HGNC Symbol;Acc:HGNC:5582]	14	-1	106153624	106154163	-0.4942489772197467	2.083933530099669	-2.8046423039486483	0.005184064189686794	0.3226354164511026	-2.7953681580401337	FALSE
ENSG00000254418	NA	SPON1-AS1	SPON1-AS1	lncRNA	SPON1 antisense RNA 1 [Source:HGNC Symbol;Acc:HGNC:53117]	11	-1	14262846	14273691	-0.2943337391753197	0.7981294506217242	-2.8012892640464475	0.005247484955667648	0.3226354164511026	-2.7914352872967463	FALSE
ENSG00000204301	4855	NOTCH4	NOTCH4	protein_coding	notch receptor 4 [Source:HGNC Symbol;Acc:HGNC:7884]	6	-1	32194843	32224067	0.3472620918304391	-0.44943576728868656	2.7968966627524545	0.005291462553318525	0.3226354164511026	2.788733267658795	FALSE
ENSG00000159202	65264	UBE2Z	UBE2Z	protein_coding	ubiquitin conjugating enzyme E2 Z [Source:HGNC Symbol;Acc:HGNC:25847]	17	1	48908407	48929056	0.0603458281332907	6.150404395265905	2.7949729036456166	0.005353059962129281	0.3226354164511026	2.7849825753089124	FALSE
ENSG00000139154	121536	AEBP2	AEBP2	protein_coding	AE binding protein 2 [Source:HGNC Symbol;Acc:HGNC:24051]	12	1	19404045	19720801	-0.08442151116906693	6.112630334543786	-2.794775634333704	0.005359061198746778	0.3226354164511026	-2.7846192440708633	FALSE
ENSG00000211662	NA	IGLV3-21	IGLV3-21	IG_V_gene	immunoglobulin lambda variable 3-21 [Source:HGNC Symbol;Acc:HGNC:5905]	22	1	22711689	22713203	-0.5428372048598802	1.7697654067953181	-2.793061385706991	0.00537448474555487	0.3226354164511026	-2.783687143268082	FALSE
ENSG00000284690	100130520	CD300H	CD300H	polymorphic_pseudogene	CD300H molecule (gene/pseudogene) [Source:HGNC Symbol;Acc:HGNC:52292]	17	-1	74560701	74567343	0.40717217362595415	2.3491453952613255	2.797144355206986	0.005393675046589634	0.3226354164511026	2.7825307702163227	FALSE
ENSG00000240040	NA	AC244205.1	AC244205.1	lncRNA	novel transcript	2	-1	88811186	88861563	-0.3038881786078509	3.251988692056183	-2.7921813286709725	0.005409008255188123	0.3226354164511026	-2.7816094854460562	FALSE
ENSG00000138698	5910	RAP1GDS1	RAP1GDS1	protein_coding	Rap1 GTPase-GDP dissociation stimulator 1 [Source:HGNC Symbol;Acc:HGNC:9859]	4	1	98261384	98443861	-0.08325758395593397	6.178053148966196	-2.7900670304499076	0.0054322708901157	0.3226354164511026	-2.7802162591235913	FALSE
ENSG00000153898	255231	MCOLN2	MCOLN2	protein_coding	mucolipin 2 [Source:HGNC Symbol;Acc:HGNC:13357]	1	-1	84925583	84997113	-0.25730347646848983	3.5438795748745835	-2.789483771167394	0.005461504528419519	0.3226354164511026	-2.7784730397727557	FALSE
ENSG00000167987	55048	VPS37C	VPS37C	protein_coding	VPS37C subunit of ESCRT-I [Source:HGNC Symbol;Acc:HGNC:26097]	11	-1	61130257	61161615	0.12835407417839395	4.946156234108579	2.7882804737216165	0.005471283857344382	0.3226354164511026	2.777891772389345	FALSE
ENSG00000101343	51340	CRNKL1	CRNKL1	protein_coding	crooked neck pre-mRNA splicing factor 1 [Source:HGNC Symbol;Acc:HGNC:15762]	20	-1	20034368	20056046	0.0943179998628132	4.9965368057348	2.784570796788016	0.005500907250966553	0.3226354164511026	2.7761367113504987	FALSE
ENSG00000154429	126731	CCSAP	CCSAP	protein_coding	centriole, cilia and spindle associated protein [Source:HGNC Symbol;Acc:HGNC:29578]	1	-1	229321011	229343294	0.12721197389368477	5.247301281932558	2.78403106732635	0.005530571158292505	0.3226354164511026	2.77438777719744	FALSE
ENSG00000164402	23176	SEPTIN8	SEPTIN8	protein_coding	septin 8 [Source:HGNC Symbol;Acc:HGNC:16511]	5	-1	132750819	132807241	-0.18685301818955358	2.1367958222934096	-2.781945298327744	0.005552929122544152	0.3226354164511026	-2.7730751753057232	FALSE
ENSG00000109534	54433	GAR1	GAR1	protein_coding	GAR1 ribonucleoprotein [Source:HGNC Symbol;Acc:HGNC:14264]	4	1	109815510	109824740	-0.13199211370143527	3.100630472854044	-2.7812069237353625	0.0055571605144582965	0.3226354164511026	-2.7728272936081333	FALSE
ENSG00000134452	84893	FBH1	FBH1	protein_coding	F-box DNA helicase 1 [Source:HGNC Symbol;Acc:HGNC:13620]	10	1	5890203	5937594	-0.05741400897555238	5.937614739030631	-2.7819677111890133	0.005557434130010253	0.3226354164511026	-2.7728112706354477	FALSE
ENSG00000085982	55230	USP40	USP40	protein_coding	ubiquitin specific peptidase 40 [Source:HGNC Symbol;Acc:HGNC:20069]	2	-1	233475520	233566782	-0.12609685519659308	3.516532314562127	-2.780540817031552	0.005578845473086613	0.3226354164511026	-2.7715596208093687	FALSE
ENSG00000125637	23550	PSD4	PSD4	protein_coding	pleckstrin and Sec7 domain containing 4 [Source:HGNC Symbol;Acc:HGNC:19096]	2	1	113157325	113209396	0.11223001757303308	7.369563634409221	2.780949751532914	0.005584637593951526	0.3226354164511026	2.771221773839225	FALSE
ENSG00000131462	7283	TUBG1	TUBG1	protein_coding	tubulin gamma 1 [Source:HGNC Symbol;Acc:HGNC:12417]	17	1	42609683	42615238	-0.16899581081374127	1.8351304904160686	-2.77798383131438	0.00560704925752257	0.3226354164511026	-2.7699175016474613	FALSE
ENSG00000175591	5029	P2RY2	P2RY2	protein_coding	purinergic receptor P2Y2 [Source:HGNC Symbol;Acc:HGNC:8541]	11	1	73218298	73236352	0.271584698869372	2.8513165090175785	2.775731935061385	0.005655757420340849	0.3226354164511026	2.7670990166979177	FALSE
ENSG00000100095	23544	SEZ6L	SEZ6L	protein_coding	seizure related 6 homolog like [Source:HGNC Symbol;Acc:HGNC:10763]	22	1	26169462	26383597	0.3224324770392716	2.0443910670832963	2.77503547206654	0.005661226627894817	0.3226354164511026	2.766783911169944	FALSE
ENSG00000122873	55847	CISD1	CISD1	protein_coding	CDGSH iron sulfur domain 1 [Source:HGNC Symbol;Acc:HGNC:30880]	10	1	58269162	58289586	-0.13261124772279187	2.5589122700003526	-2.7738140662435877	0.005702914889792551	0.3226354164511026	-2.7643910467764057	FALSE
ENSG00000093134	55350	VNN3	VNN3	protein_coding	vanin 3 [Source:HGNC Symbol;Acc:HGNC:16431]	6	-1	132722787	132734765	0.23095561122715225	5.961115432983918	2.7726138691740094	0.005742052868871912	0.3226354164511026	2.7621588810617803	FALSE
ENSG00000237422	NA	AL158071.4	AL158071.4	lncRNA	novel transcript	9	-1	91077138	91163087	-0.3531103709927286	2.040528498964397	-2.7733211876513195	0.005774565649486172	0.3226354164511026	-2.7603149806977716	FALSE
ENSG00000187808	347454	SOWAHD	SOWAHD	protein_coding	sosondowah ankyrin repeat domain family member D [Source:HGNC Symbol;Acc:HGNC:32960]	X	1	119758588	119760202	0.18440126542299518	2.039605244023249	2.767778576684391	0.005800027278366311	0.3226354164511026	2.758877497543766	FALSE
ENSG00000114650	22937	SCAP	SCAP	protein_coding	SREBF chaperone [Source:HGNC Symbol;Acc:HGNC:30634]	3	-1	47413681	47477126	0.11141825897074042	6.382719967575035	2.7680703684011627	0.005805396526769449	0.3226354164511026	2.7585750933082496	FALSE
ENSG00000063244	11338	U2AF2	U2AF2	protein_coding	U2 small nuclear RNA auxiliary factor 2 [Source:HGNC Symbol;Acc:HGNC:23156]	19	1	55654146	55674715	0.05405120930086671	6.937100218880366	2.7660314828727985	0.00581948915299878	0.3226354164511026	2.7577825730121024	FALSE
ENSG00000163050	56997	COQ8A	COQ8A	protein_coding	coenzyme Q8A [Source:HGNC Symbol;Acc:HGNC:16812]	1	1	226897536	226987545	0.12231047623868108	5.606835937117954	2.7698974595710975	0.005823449589754387	0.3226354164511026	2.7575601632763296	FALSE
ENSG00000136002	50649	ARHGEF4	ARHGEF4	protein_coding	Rho guanine nucleotide exchange factor 4 [Source:HGNC Symbol;Acc:HGNC:684]	2	1	130836916	131047263	0.2614843899784156	1.787222038025633	2.766079133736849	0.0058388542420283575	0.3226354164511026	2.7566963653672905	FALSE
ENSG00000211964	NA	IGHV3-48	IGHV3-48	IG_V_gene	immunoglobulin heavy variable 3-48 [Source:HGNC Symbol;Acc:HGNC:5606]	14	-1	106537810	106538344	-0.5267833126828614	0.9523168444309608	-2.7670163077523338	0.005849366467222925	0.3226354164511026	-2.75610808317442	FALSE
ENSG00000100461	55147	RBM23	RBM23	protein_coding	RNA binding motif protein 23 [Source:HGNC Symbol;Acc:HGNC:20155]	14	-1	22893204	22919182	0.09982419899754458	7.085562654747944	2.764404898421195	0.00586709816527586	0.3226354164511026	2.7551179430126593	FALSE
ENSG00000178789	124599	CD300LB	CD300LB	protein_coding	CD300 molecule like family member b [Source:HGNC Symbol;Acc:HGNC:30811]	17	-1	74521174	74531475	0.1500590589699371	4.786760582075082	2.764922940371247	0.00587690653386469	0.3226354164511026	2.754571400654592	FALSE
ENSG00000166979	59271	EVA1C	EVA1C	protein_coding	eva-1 homolog C [Source:HGNC Symbol;Acc:HGNC:13239]	21	1	32412006	32515397	-0.17787117754331483	4.559095266751125	-2.765862695597519	0.0058781690164756055	0.3226354164511026	-2.754501112277376	FALSE
ENSG00000267168	NA	AC005837.2	AC005837.2	protein_coding	novel protein	17	1	76732978	76738522	-0.22105071829035833	0.5000199274970942	-2.762249214610546	0.005883390944396446	0.3226354164511026	-2.7542105273194415	FALSE
ENSG00000126883	8021	NUP214	NUP214	protein_coding	nucleoporin 214 [Source:HGNC Symbol;Acc:HGNC:8064]	9	1	131125586	131234663	0.07344127909017395	6.928264975697224	2.763242953021048	0.005886520717920317	0.3226354164511026	2.7540364760129066	FALSE
ENSG00000181852	10193	RNF41	RNF41	protein_coding	ring finger protein 41 [Source:HGNC Symbol;Acc:HGNC:18401]	12	-1	56202179	56221933	0.06246756689993571	5.594656603518788	2.76053033348119	0.005936616134924652	0.3242353974254094	2.75126188806036	FALSE
ENSG00000235162	387882	C12orf75	C12orf75	protein_coding	chromosome 12 open reading frame 75 [Source:HGNC Symbol;Acc:HGNC:35164]	12	1	105235290	105396097	-0.18615517893959854	4.595542434059621	-2.7599787772398887	0.0059834078447731824	0.3244537449087315	-2.748689272376519	FALSE
ENSG00000132613	92154	MTSS2	MTSS2	protein_coding	MTSS I-BAR domain containing 2 [Source:HGNC Symbol;Acc:HGNC:25094]	16	-1	70661204	70686053	-0.23013947730924678	0.764970687141687	-2.757297507947729	0.00598491120376124	0.3244537449087315	-2.7486069184236013	FALSE
ENSG00000145348	93627	TBCK	TBCK	protein_coding	TBC1 domain containing kinase [Source:HGNC Symbol;Acc:HGNC:28261]	4	-1	106041599	106321495	-0.10673236108736273	5.577029529481961	-2.7569537729955234	0.006003366951763648	0.3244537449087315	-2.7475974292429517	FALSE
ENSG00000233392	NA	AC104809.2	AC104809.2	lncRNA	novel transcript	2	-1	240954617	240967451	0.501630048097165	2.8050478714259954	2.75100036539127	0.006082627687680627	0.3246684909507352	2.743293581647175	FALSE
ENSG00000230606	NA	AC092683.1	AC092683.1	lncRNA	novel transcript	2	-1	97416165	97433527	-0.38127124801075163	1.715013448989639	-2.757501354644744	0.006091290607063177	0.3246684909507352	-2.742826253385875	FALSE
ENSG00000138964	64098	PARVG	PARVG	protein_coding	parvin gamma [Source:HGNC Symbol;Acc:HGNC:14654]	22	1	44172956	44219533	0.08615082057253609	7.731937266820015	2.7516242337891996	0.006118200748468781	0.3246684909507352	2.7413783721508946	FALSE
ENSG00000078589	27334	P2RY10	P2RY10	protein_coding	P2Y receptor family member 10 [Source:HGNC Symbol;Acc:HGNC:19906]	X	1	78945332	78963727	0.210443663499424	4.940137246996445	2.7499366723593925	0.006118280769447829	0.3246684909507352	2.741374075238521	FALSE
ENSG00000123095	79365	BHLHE41	BHLHE41	protein_coding	basic helix-loop-helix family member e41 [Source:HGNC Symbol;Acc:HGNC:16617]	12	-1	26120030	26125037	-0.38571625511876173	0.1328210197344182	-2.748371064071715	0.006141395955992657	0.3246684909507352	-2.7401349655169733	FALSE
ENSG00000166562	90701	SEC11C	SEC11C	protein_coding	SEC11 homolog C, signal peptidase complex subunit [Source:HGNC Symbol;Acc:HGNC:23400]	18	1	59139866	59158832	-0.15044192504497111	4.4244754399114	-2.7479163778943403	0.006159449139593118	0.3246684909507352	-2.7391701265799013	FALSE
ENSG00000165119	3190	HNRNPK	HNRNPK	protein_coding	heterogeneous nuclear ribonucleoprotein K [Source:HGNC Symbol;Acc:HGNC:5044]	9	-1	83968083	83980616	0.0818957537092686	8.81153426694539	2.7451353364228064	0.00620377125577698	0.3246684909507352	2.7368121212674987	FALSE
ENSG00000069869	4734	NEDD4	NEDD4	protein_coding	NEDD4 E3 ubiquitin protein ligase [Source:HGNC Symbol;Acc:HGNC:7727]	15	-1	55826922	55993746	-0.18558619255945885	3.3128504990464847	-2.746437315715332	0.006211368908701868	0.3246684909507352	-2.736409438142423	FALSE
ENSG00000261371	5175	PECAM1	PECAM1	protein_coding	platelet and endothelial cell adhesion molecule 1 [Source:HGNC Symbol;Acc:HGNC:8823]	17	-1	64319415	64413776	0.12624746402029174	9.32526439100117	2.746595237459733	0.006216885413299608	0.3246684909507352	2.736117335742454	FALSE
ENSG00000127124	59269	HIVEP3	HIVEP3	protein_coding	human immunodeficiency virus type I enhancer binding protein 3 [Source:HGNC Symbol;Acc:HGNC:13561]	1	-1	41506365	42035925	-0.18611823571519803	6.012299534483035	-2.7459367095893574	0.006219446575270062	0.3246684909507352	-2.7359817999147182	FALSE
ENSG00000165695	158067	AK8	AK8	protein_coding	adenylate kinase 8 [Source:HGNC Symbol;Acc:HGNC:26526]	9	-1	132725578	132878777	-0.3839615721352474	-0.4978423608706302	-2.7434053884116674	0.00623758689338657	0.3246684909507352	-2.7350232562408183	FALSE
ENSG00000146834	56257	MEPCE	MEPCE	protein_coding	methylphosphate capping enzyme [Source:HGNC Symbol;Acc:HGNC:20247]	7	1	100428790	100434118	0.08137710065417725	5.573783233807468	2.7431924465598114	0.006269842842298072	0.32477090959610244	2.7333250171437418	FALSE
ENSG00000196812	80345	ZSCAN16	ZSCAN16	protein_coding	zinc finger and SCAN domain containing 16 [Source:HGNC Symbol;Acc:HGNC:20813]	6	1	28124609	28130082	0.10273746700380171	3.548094130370894	2.73993208531011	0.006296307862025793	0.32477090959610244	2.731937527308569	FALSE
ENSG00000218739	100505876	CEBPZOS	CEBPZOS	protein_coding	CEBPZ opposite strand [Source:HGNC Symbol;Acc:HGNC:49288]	2	1	37196488	37216193	-0.11616392160768108	5.318376768532302	-2.7394409430570588	0.0063225447875308784	0.32477090959610244	-2.730567167896074	FALSE
ENSG00000163513	7048	TGFBR2	TGFBR2	protein_coding	transforming growth factor beta receptor 2 [Source:HGNC Symbol;Acc:HGNC:11773]	3	1	30606502	30694142	0.109317455716754	8.688841347464134	2.7393240530097756	0.006325646067988422	0.32477090959610244	2.7304055258549242	FALSE
ENSG00000238121	NA	LINC00426	LINC00426	lncRNA	long intergenic non-protein coding RNA 426 [Source:HGNC Symbol;Acc:HGNC:42761]	13	-1	30340267	30377145	-0.1555355119099846	3.807847433956154	-2.738540584020798	0.006347868298184005	0.32477090959610244	-2.7292493616584133	FALSE
ENSG00000104490	83988	NCALD	NCALD	protein_coding	neurocalcin delta [Source:HGNC Symbol;Acc:HGNC:7655]	8	-1	101686542	102124907	-0.2471017693279256	5.28491860784512	-2.7394527092727574	0.00636518319368288	0.32477090959610244	-2.7283510352015883	FALSE
ENSG00000204922	790955	UQCC3	UQCC3	protein_coding	ubiquinol-cytochrome c reductase complex assembly factor 3 [Source:HGNC Symbol;Acc:HGNC:34399]	11	1	62670273	62673686	-0.2055688262374139	0.47213661594284817	-2.732301079424627	0.006432510878067052	0.3266905554225602	-2.724878729953284	FALSE
ENSG00000150593	27250	PDCD4	PDCD4	protein_coding	programmed cell death 4 [Source:HGNC Symbol;Acc:HGNC:8763]	10	1	110871795	110900006	0.08445707528624435	7.425396553741599	2.7324290230728328	0.006473027911604134	0.3266905554225602	2.7228048640374714	FALSE
ENSG00000119917	3437	IFIT3	IFIT3	protein_coding	interferon induced protein with tetratricopeptide repeats 3 [Source:HGNC Symbol;Acc:HGNC:5411]	10	1	89327997	89340971	0.39027085188811395	7.094991051559651	2.730978382568533	0.0064778179621055205	0.3266905554225602	2.722560457560896	FALSE
ENSG00000122484	79871	RPAP2	RPAP2	protein_coding	RNA polymerase II associated protein 2 [Source:HGNC Symbol;Acc:HGNC:25791]	1	1	92299059	92402056	-0.11672515968585451	5.424733508113666	-2.731144499720355	0.006487053772815972	0.3266905554225602	-2.722089670182276	FALSE
ENSG00000065675	5588	PRKCQ	PRKCQ	protein_coding	protein kinase C theta [Source:HGNC Symbol;Acc:HGNC:9410]	10	-1	6427143	6580301	-0.18015915724106701	6.3606518157568255	-2.7298887561079987	0.0065308803916238395	0.32702643979925505	-2.71986383243487	FALSE
ENSG00000170006	201799	TMEM154	TMEM154	protein_coding	transmembrane protein 154 [Source:HGNC Symbol;Acc:HGNC:26489]	4	-1	152618628	152680012	0.1671584819215184	8.924265024255892	2.7284203428730702	0.0065358904221371325	0.32702643979925505	2.719610242605262	FALSE
ENSG00000136243	11097	NUP42	NUP42	protein_coding	nucleoporin 42 [Source:HGNC Symbol;Acc:HGNC:17010]	7	1	23181841	23201011	-0.09540004640293898	4.85627180487739	-2.7236811915732266	0.006620400994207538	0.3296487706853374	-2.7153587551729186	FALSE
ENSG00000108819	84687	PPP1R9B	PPP1R9B	protein_coding	protein phosphatase 1 regulatory subunit 9B [Source:HGNC Symbol;Acc:HGNC:9298]	17	-1	50133737	50150677	0.09870517524507427	7.659478352283816	2.724173425689	0.006643783655186909	0.3296487706853374	2.7141910599920114	FALSE
ENSG00000226763	100170229	SRRM5	SRRM5	protein_coding	serine/arginine repetitive matrix 5 [Source:HGNC Symbol;Acc:HGNC:37248]	19	1	43596617	43614498	-0.18573237370820578	0.7592165442064054	-2.7212730070661406	0.0066520575865199275	0.3296487706853374	-2.713778757155912	FALSE
ENSG00000187954	50626	CYHR1	CYHR1	protein_coding	cysteine and histidine rich 1 [Source:HGNC Symbol;Acc:HGNC:17806]	8	-1	144449582	144465677	0.08250391763640064	5.042811243420419	2.720439569480155	0.0066933245106896525	0.33063744103601017	2.7117292212601756	FALSE
ENSG00000075914	23016	EXOSC7	EXOSC7	protein_coding	exosome component 7 [Source:HGNC Symbol;Acc:HGNC:28112]	3	1	44975241	45036066	-0.1432830707940691	2.288384887130757	-2.715696479360823	0.006767855204793266	0.3307218286566685	-2.708056242957493	FALSE
ENSG00000111679	5777	PTPN6	PTPN6	protein_coding	protein tyrosine phosphatase non-receptor type 6 [Source:HGNC Symbol;Acc:HGNC:9658]	12	1	6946468	6961316	0.09517532765176284	8.416203112717055	2.7169565108778504	0.006772553444936634	0.3307218286566685	2.7078259270679053	FALSE
ENSG00000179222	9500	MAGED1	MAGED1	protein_coding	MAGE family member D1 [Source:HGNC Symbol;Acc:HGNC:6813]	X	1	51803007	51902357	-0.15748998256076696	5.36045125683081	-2.71749779421376	0.006774925860534192	0.3307218286566685	-2.7077096816920787	FALSE
ENSG00000253755	NA	IGHGP	IGHGP	IG_C_pseudogene	immunoglobulin heavy constant gamma P (non-functional) [Source:HGNC Symbol;Acc:HGNC:5529]	14	-1	105664633	105669843	-0.669926694461807	2.1195985326479327	-2.7164875924582756	0.006794817399546402	0.3307218286566685	-2.706736458010936	FALSE
ENSG00000104974	11024	LILRA1	LILRA1	protein_coding	leukocyte immunoglobulin like receptor A1 [Source:HGNC Symbol;Acc:HGNC:6602]	19	1	54593582	54602381	0.14254854138315487	6.262228946226452	2.7155923747052593	0.006820978696694579	0.3307218286566685	2.705460367564716	FALSE
ENSG00000116661	26232	FBXO2	FBXO2	protein_coding	F-box protein 2 [Source:HGNC Symbol;Acc:HGNC:13581]	1	-1	11637018	11655785	-0.3499553378772253	-0.5322294207230217	-2.711535594672753	0.006855903198979143	0.3307218286566685	-2.7037636644076777	FALSE
ENSG00000211598	NA	IGKV4-1	IGKV4-1	IG_V_gene	immunoglobulin kappa variable 4-1 [Source:HGNC Symbol;Acc:HGNC:5834]	2	1	88885397	88886153	-0.41493822249533974	3.7315458941285633	-2.7109243015625	0.006896397807102939	0.3307218286566685	-2.701806049417054	FALSE
ENSG00000079257	56925	LXN	LXN	protein_coding	latexin [Source:HGNC Symbol;Acc:HGNC:13347]	3	-1	158645822	158672648	0.1578669224242928	3.5088481566712484	2.7112520971822494	0.006902345240439237	0.3307218286566685	2.701519405186626	FALSE
ENSG00000163947	50650	ARHGEF3	ARHGEF3	protein_coding	Rho guanine nucleotide exchange factor 3 [Source:HGNC Symbol;Acc:HGNC:683]	3	-1	56727418	57079329	-0.10499382971344051	7.272935143342882	-2.7101456431328637	0.0069195698310536916	0.3307218286566685	-2.700690493850815	FALSE
ENSG00000243466	NA	IGKV1-5	IGKV1-5	IG_V_gene	immunoglobulin kappa variable 1-5 [Source:HGNC Symbol;Acc:HGNC:5741]	2	-1	88947301	88947957	-0.4126954024066425	3.9561333077843774	-2.7084698049717835	0.006946286375705439	0.3307218286566685	-2.6994084542506083	FALSE
ENSG00000177576	497661	C18orf32	C18orf32	protein_coding	chromosome 18 open reading frame 32 [Source:HGNC Symbol;Acc:HGNC:31690]	18	-1	49477250	49487252	0.09044590363851102	3.2291231183483777	2.706167541405164	0.006970270356237313	0.3307218286566685	2.6982613087107388	FALSE
ENSG00000233493	388564	TMEM238	TMEM238	protein_coding	transmembrane protein 238 [Source:HGNC Symbol;Acc:HGNC:40042]	19	-1	55379244	55384292	-0.2598735469011285	-0.07618690218588207	-2.704419865730477	0.006992373698907909	0.3307218286566685	-2.6972072483139615	FALSE
ENSG00000131480	314	AOC2	AOC2	protein_coding	amine oxidase copper containing 2 [Source:HGNC Symbol;Acc:HGNC:549]	17	1	42844580	42850707	0.2115054503829592	3.422351903320238	2.7064296900163933	0.006995032234894322	0.3307218286566685	2.697080670188876	FALSE
ENSG00000214595	400954	EML6	EML6	protein_coding	EMAP like 6 [Source:HGNC Symbol;Acc:HGNC:35412]	2	1	54723499	54972025	-0.25792980249155706	1.8487295323285655	-2.7058244641050506	0.007004095582062966	0.3307218286566685	-2.696649470885141	FALSE
ENSG00000234327	NA	AC012146.1	AC012146.1	lncRNA	novel transcript, antisense to ZNF232	17	1	5111468	5115004	-0.24337901101405152	0.053901158331361484	-2.702218324081602	0.007040326841632664	0.3307218286566685	-2.694930716751542	FALSE
ENSG00000131355	84658	ADGRE3	ADGRE3	protein_coding	adhesion G protein-coupled receptor E3 [Source:HGNC Symbol;Acc:HGNC:23647]	19	-1	14619117	14690027	0.17900630784263427	7.904143541146621	2.7032718861708562	0.007059152567951477	0.3307218286566685	2.6940407872609273	FALSE
ENSG00000119929	51076	CUTC	CUTC	protein_coding	cutC copper transporter [Source:HGNC Symbol;Acc:HGNC:24271]	10	1	99702558	99756134	-0.07758744908791293	4.612844877066338	-2.7017314610383347	0.0070610997585122525	0.3307218286566685	-2.693948861343917	FALSE
ENSG00000211959	NA	IGHV4-39	IGHV4-39	IG_V_gene	immunoglobulin heavy variable 4-39 [Source:HGNC Symbol;Acc:HGNC:5651]	14	-1	106421711	106422218	-0.5012339380304094	2.1987592316023163	-2.703394527979636	0.007078824518987424	0.3307218286566685	-2.693113129048853	FALSE
ENSG00000172530	54971	BANP	BANP	protein_coding	BTG3 associated nuclear protein [Source:HGNC Symbol;Acc:HGNC:13450]	16	1	87949244	88077318	0.12751967081530058	6.640909348371912	2.7004643626139826	0.0071180317135063785	0.3315549246492416	2.6912711423775972	FALSE
ENSG00000101216	26205	GMEB2	GMEB2	protein_coding	glucocorticoid modulatory element binding protein 2 [Source:HGNC Symbol;Acc:HGNC:4371]	20	-1	63587602	63627101	0.06667170807807743	4.839519488524396	2.6980343442784624	0.007142936617349398	0.3317188319512171	2.6901058142641032	FALSE
ENSG00000108179	10105	PPIF	PPIF	protein_coding	peptidylprolyl isomerase F [Source:HGNC Symbol;Acc:HGNC:9259]	10	1	79347469	79355334	0.14103614305446488	5.293902060555408	2.6972254598161185	0.007195132236111485	0.3328139308025766	2.687675308605969	FALSE
ENSG00000173020	156	GRK2	GRK2	protein_coding	G protein-coupled receptor kinase 2 [Source:HGNC Symbol;Acc:HGNC:289]	11	1	67266473	67286556	0.07908299572237532	8.326954770289813	2.695830196947033	0.007218818379124418	0.3328139308025766	2.6865775722416636	FALSE
ENSG00000171044	286046	XKR6	XKR6	protein_coding	XK related 6 [Source:HGNC Symbol;Acc:HGNC:27806]	8	-1	10896045	11201833	-0.16828296572001467	5.426920257627245	-2.6954821732851126	0.007245690908132727	0.3328139308025766	-2.685336069871351	FALSE
ENSG00000189233	389643	NUGGC	NUGGC	protein_coding	nuclear GTPase, germinal center associated [Source:HGNC Symbol;Acc:HGNC:33550]	8	-1	28021964	28083936	-0.266019360854453	1.9944679081478451	-2.6946746350681003	0.007252344053334465	0.3328139308025766	-2.685029334894732	FALSE
ENSG00000138399	79675	FASTKD1	FASTKD1	protein_coding	FAST kinase domains 1 [Source:HGNC Symbol;Acc:HGNC:26150]	2	-1	169528508	169573875	-0.11196723937868658	4.430240472853055	-2.6904719127224905	0.007305498179367187	0.3342642544547624	-2.6825877572144448	FALSE
ENSG00000156804	114907	FBXO32	FBXO32	protein_coding	F-box protein 32 [Source:HGNC Symbol;Acc:HGNC:16731]	8	-1	123497889	123541206	-0.17689023663877368	4.192804442037855	-2.6909480445375746	0.007353907614984926	0.3354895912236211	-2.680377951259665	FALSE
ENSG00000167182	6668	SP2	SP2	protein_coding	Sp2 transcription factor [Source:HGNC Symbol;Acc:HGNC:11207]	17	1	47896150	47928957	0.06315714285589813	5.972064513229515	2.683819276540668	0.007449206596040748	0.33802514891707613	2.6760655868897354	FALSE
ENSG00000148719	54788	DNAJB12	DNAJB12	protein_coding	DnaJ heat shock protein family (Hsp40) member B12 [Source:HGNC Symbol;Acc:HGNC:14891]	10	-1	72332830	72355149	0.0852690083050538	5.595489631262861	2.684696777924825	0.007453072073344081	0.33802514891707613	2.6758917169780077	FALSE
ENSG00000159713	51673	TPPP3	TPPP3	protein_coding	tubulin polymerization promoting protein family member 3 [Source:HGNC Symbol;Acc:HGNC:24162]	16	-1	67389809	67393518	0.35383760135198006	1.283775088398799	2.682031618318341	0.0074819685385313596	0.33834639650483944	2.6745945044301545	FALSE
ENSG00000120725	64374	SIL1	SIL1	protein_coding	SIL1 nucleotide exchange factor [Source:HGNC Symbol;Acc:HGNC:24624]	5	-1	138946724	139293557	-0.1163241283665073	5.039146288779248	-2.6809912578666135	0.007518959539169801	0.3387717795787832	-2.6729404553033573	FALSE
ENSG00000143149	223	ALDH9A1	ALDH9A1	protein_coding	aldehyde dehydrogenase 9 family member A1 [Source:HGNC Symbol;Acc:HGNC:412]	1	-1	165662216	165698863	0.08479819783879261	5.458304865506076	2.6810100509064108	0.007535056666538598	0.3387717795787832	2.6722229512958027	FALSE
ENSG00000173039	5970	RELA	RELA	protein_coding	RELA proto-oncogene, NF-kB subunit [Source:HGNC Symbol;Acc:HGNC:9955]	11	-1	65653597	65663090	0.07257837474057371	5.7372787659011335	2.6750843880774067	0.007654516803714819	0.3431467460779244	2.666940737451744	FALSE
ENSG00000215533	NA	LINC00189	LINC00189	lncRNA	long intergenic non-protein coding RNA 189 [Source:HGNC Symbol;Acc:HGNC:18461]	21	1	29193480	29288205	0.4533905930819269	-0.3288122153605695	2.676761479749062	0.007676611494361406	0.3431467460779244	2.6659718745989736	FALSE
ENSG00000248810	NA	LINC02432	LINC02432	lncRNA	long intergenic non-protein coding RNA 2432 [Source:HGNC Symbol;Acc:HGNC:53363]	4	-1	141302910	141357096	0.325360274216298	2.493082617815265	2.6762079952544484	0.007712345682621755	0.3436300188865143	2.6644101902370343	FALSE
ENSG00000286065	NA	AC015911.11	AC015911.11	lncRNA	novel transcript	17	-1	35474904	35537861	-0.19807254991364287	3.406610541090566	-2.671769757463628	0.0077317308098377585	0.3436300188865143	-2.663565716857568	FALSE
ENSG00000267659	NA	LINC01482	LINC01482	lncRNA	long intergenic non-protein coding RNA 1482 [Source:HGNC Symbol;Acc:HGNC:51128]	17	1	68591796	68763882	-0.43246938419283976	-1.1225580076585202	-2.670417375275881	0.007778438103917375	0.3447181526567497	-2.661538776168485	FALSE
ENSG00000185905	283897	C16orf54	C16orf54	protein_coding	chromosome 16 open reading frame 54 [Source:HGNC Symbol;Acc:HGNC:26649]	16	-1	29742463	29745990	0.11174973383531661	7.452302433313925	2.666859259252236	0.007854707707018994	0.34608551492811757	2.6582522540868614	FALSE
ENSG00000123685	55509	BATF3	BATF3	protein_coding	basic leucine zipper ATF-like transcription factor 3 [Source:HGNC Symbol;Acc:HGNC:28915]	1	-1	212686417	212699840	0.2407648132541167	1.2412039021716241	2.665839225069152	0.007861126346361488	0.34608551492811757	2.6579769753588396	FALSE
ENSG00000057935	57504	MTA3	MTA3	protein_coding	metastasis associated 1 family member 3 [Source:HGNC Symbol;Acc:HGNC:23784]	2	1	42494569	42756947	-0.145657359653808	3.984075509537822	-2.6658947003735847	0.007876228919452357	0.34608551492811757	-2.6573300586913624	FALSE
ENSG00000198740	22834	ZNF652	ZNF652	protein_coding	zinc finger protein 652 [Source:HGNC Symbol;Acc:HGNC:29147]	17	-1	49289206	49362473	0.08235056836659815	7.552290420628697	2.663091498095249	0.007946688781263587	0.3479270553067966	2.6543265265699088	FALSE
ENSG00000164142	729830	FAM160A1	FAM160A1	protein_coding	family with sequence similarity 160 member A1 [Source:HGNC Symbol;Acc:HGNC:34237]	4	1	151409176	151670503	0.25772656929929694	2.4738437246295186	2.6641935873688687	0.007963605758373274	0.3479270553067966	2.653608948837395	FALSE
ENSG00000211673	NA	IGLV3-1	IGLV3-1	IG_V_gene	immunoglobulin lambda variable 3-1 [Source:HGNC Symbol;Acc:HGNC:5896]	22	1	22880706	22881396	-0.4726022136742132	1.6132418287828014	-2.6590547980572192	0.008020985596880477	0.3479270553067966	-2.651185158288301	FALSE
ENSG00000258643	100529063	BCL2L2-PABPN1	BCL2L2-PABPN1	protein_coding	BCL2L2-PABPN1 readthrough [Source:HGNC Symbol;Acc:HGNC:42959]	14	1	23306835	23325369	-0.18372979758856478	1.0653674987057342	-2.658486655269469	0.008028145894715446	0.3479270553067966	-2.6508837894780704	FALSE
ENSG00000104970	NA	KIR3DX1	KIR3DX1	transcribed_unprocessed_pseudogene	killer cell immunoglobulin like receptor, three Ig domains X1 (pseudogene) [Source:HGNC Symbol;Acc:HGNC:25043]	19	1	54532692	54545771	-0.42671172075726743	0.12107963206009893	-2.6605654076949716	0.008033261873846632	0.3479270553067966	-2.650668611093973	FALSE
ENSG00000196182	83931	STK40	STK40	protein_coding	serine/threonine kinase 40 [Source:HGNC Symbol;Acc:HGNC:21373]	1	-1	36339624	36385896	0.12675493892706768	8.221074995597526	2.658309352504473	0.008066772919394729	0.3479270553067966	2.649262160877353	FALSE
ENSG00000126391	83786	FRMD8	FRMD8	protein_coding	FERM domain containing 8 [Source:HGNC Symbol;Acc:HGNC:25462]	11	1	65386621	65413525	0.09455812581996881	6.052931565679853	2.6572024970092656	0.008075155690184178	0.3479270553067966	2.6489111560814917	FALSE
ENSG00000083544	81550	TDRD3	TDRD3	protein_coding	tudor domain containing 3 [Source:HGNC Symbol;Acc:HGNC:20612]	13	1	60396457	60573878	-0.11117128000719578	4.564449524621836	-2.655022549511366	0.00811445129381319	0.3486516731809873	-2.647270099926116	FALSE
ENSG00000112983	10902	BRD8	BRD8	protein_coding	bromodomain containing 8 [Source:HGNC Symbol;Acc:HGNC:19874]	5	-1	138139766	138178986	0.093956013552571	5.430040601122105	2.652609505140846	0.008167028911506856	0.349386158364488	2.6450854539218587	FALSE
ENSG00000103381	55313	CPPED1	CPPED1	protein_coding	calcineurin like phosphoesterase domain containing 1 [Source:HGNC Symbol;Acc:HGNC:25632]	16	-1	12659799	12803887	0.16401029341981754	9.78352879982681	2.653877607634081	0.008176595673155125	0.349386158364488	2.6446893008445573	FALSE
ENSG00000174501	400986	ANKRD36C	ANKRD36C	protein_coding	ankyrin repeat domain 36C [Source:HGNC Symbol;Acc:HGNC:32946]	2	-1	95836919	95991831	-0.15098726546271202	4.277753284289287	-2.651471416742692	0.00821064177513858	0.3498771004785014	-2.643282831875337	FALSE
ENSG00000198771	92241	RCSD1	RCSD1	protein_coding	RCSD domain containing 1 [Source:HGNC Symbol;Acc:HGNC:28310]	1	1	167630093	167708696	0.07881318040465501	8.520014725119294	2.650758007130242	0.008252478164606416	0.35069640770194555	2.6415616700653994	FALSE
ENSG00000177352	64925	CCDC71	CCDC71	protein_coding	coiled-coil domain containing 71 [Source:HGNC Symbol;Acc:HGNC:25760]	3	-1	49162535	49166331	0.1000621503772825	3.1843106066109312	2.6465404993827275	0.00831792905232409	0.35210484790062085	2.6388845986385623	FALSE
ENSG00000115042	51011	FAHD2A	FAHD2A	protein_coding	fumarylacetoacetate hydrolase domain containing 2A [Source:HGNC Symbol;Acc:HGNC:24252]	2	1	95402708	95416616	-0.14373578761604833	2.5578931705092187	-2.6444413814274563	0.008353356259797124	0.35210484790062085	-2.637443406985288	FALSE
ENSG00000164683	23462	HEY1	HEY1	protein_coding	hes related family bHLH transcription factor with YRPW motif 1 [Source:HGNC Symbol;Acc:HGNC:4880]	8	-1	79764010	79767857	0.41775919960281604	0.3149067115802723	2.644060861530641	0.008411107322263632	0.35210484790062085	2.6351057519738648	FALSE
ENSG00000203705	128387	TATDN3	TATDN3	protein_coding	TatD DNase domain containing 3 [Source:HGNC Symbol;Acc:HGNC:27010]	1	1	212791828	212816830	0.10062907780324082	5.0001477540479256	2.64293182782149	0.00842572326689109	0.35210484790062085	2.634516402699246	FALSE
ENSG00000166669	80063	ATF7IP2	ATF7IP2	protein_coding	activating transcription factor 7 interacting protein 2 [Source:HGNC Symbol;Acc:HGNC:20397]	16	1	10326434	10483638	-0.14989826767688275	5.365990007074464	-2.64333257955827	0.008438737130687511	0.35210484790062085	-2.633992422092084	FALSE
ENSG00000241288	NA	LINC02614	LINC02614	lncRNA	long intergenic non-protein coding RNA 2614 [Source:HGNC Symbol;Acc:HGNC:54072]	3	-1	125827238	125916384	-0.22792853818532022	1.050876825576796	-2.641285854538707	0.00844335709529115	0.35210484790062085	-2.633806581052985	FALSE
ENSG00000160741	200186	CRTC2	CRTC2	protein_coding	CREB regulated transcription coactivator 2 [Source:HGNC Symbol;Acc:HGNC:27301]	1	-1	153947669	153958615	0.07330429695877783	6.30376206048786	2.641403987889011	0.00846003350675359	0.35210484790062085	2.633136517424624	FALSE
ENSG00000187510	338809	C12orf74	C12orf74	protein_coding	chromosome 12 open reading frame 74 [Source:HGNC Symbol;Acc:HGNC:27887]	12	1	92702843	92772455	-0.36200714430039976	0.05752708115976352	-2.6396298053478646	0.0084894890463575	0.35210484790062085	-2.631955864693317	FALSE
ENSG00000131471	8639	AOC3	AOC3	protein_coding	amine oxidase copper containing 3 [Source:HGNC Symbol;Acc:HGNC:550]	17	1	42851184	42858130	0.23793888912837602	3.173722767920944	2.639502314467146	0.008514422715547374	0.35210484790062085	2.6309593192882907	FALSE
ENSG00000144426	65065	NBEAL1	NBEAL1	protein_coding	neurobeachin like 1 [Source:HGNC Symbol;Acc:HGNC:20681]	2	1	203014879	203226378	-0.09177584352675083	4.191024972499278	-2.6377497009120936	0.008529396314395806	0.35210484790062085	-2.6303621099299326	FALSE
ENSG00000120519	84068	SLC10A7	SLC10A7	protein_coding	solute carrier family 10 member 7 [Source:HGNC Symbol;Acc:HGNC:23088]	4	-1	146253975	146521964	-0.0994544260502721	4.2263224046359396	-2.6375552841778873	0.008535324789545062	0.35210484790062085	-2.6301259167186712	FALSE
ENSG00000262332	NA	AC136624.1	AC136624.1	lncRNA	novel transcript, antisense to ABCC6	16	1	16223027	16224261	0.37033298663387193	-0.3965787987226244	2.636077547675216	0.008568392595491647	0.3525313993333446	2.6288111644884737	FALSE
ENSG00000180448	23526	ARHGAP45	ARHGAP45	protein_coding	Rho GTPase activating protein 45 [Source:HGNC Symbol;Acc:HGNC:17102]	19	1	1065923	1086628	0.07457957336572996	8.749058265308216	2.6344536754029666	0.008629905070691267	0.3530598847331258	2.6263774940185254	FALSE
ENSG00000087338	64395	GMCL1	GMCL1	protein_coding	germ cell-less 1, spermatogenesis associated [Source:HGNC Symbol;Acc:HGNC:23843]	2	1	69829660	69881384	0.08475685863325211	5.8171427569150165	2.6335596311600384	0.0086407106639803909	0.3530598847331258	2.6259515851925532	FALSE
ENSG00000166428	122618	PLD4	PLD4	protein_coding	phospholipase D family member 4 [Source:HGNC Symbol;Acc:HGNC:23792]	14	1	104924713	104937790	0.2887525675625189	2.84630351991463	2.6323027174116467	0.008649523318843904	0.3530598847331258	2.62560458152967	FALSE
ENSG00000143878	388	RHOB	RHOB	protein_coding	ras homolog family member B [Source:HGNC Symbol;Acc:HGNC:668]	2	1	20447074	20449440	0.15556695933488918	6.6740320253754915	2.632386341517419	0.008702482625442194	0.35340954001295993	2.623525907523187	FALSE
ENSG00000183696	7378	UPP1	UPP1	protein_coding	uridine phosphorylase 1 [Source:HGNC Symbol;Acc:HGNC:12576]	7	1	48088628	48108736	-0.21520388317928685	6.006129838572736	-2.6312892315265484	0.0087036583253788085	0.35340954001295993	-2.623479889241661	FALSE
ENSG00000170571	133418	EMB	EMB	protein_coding	embigin [Source:HGNC Symbol;Acc:HGNC:30465]	5	-1	50396192	50443248	-0.15493302800370667	7.660019701604264	-2.6287078074550774	0.008767198692731964	0.3541367945771313	-2.6210010694776185	FALSE
ENSG00000105875	29062	WDR91	WDR91	protein_coding	WD repeat domain 91 [Source:HGNC Symbol;Acc:HGNC:24997]	7	-1	135183839	135211534	0.08420888101801882	4.693950755035572	2.6287097437160463	0.008767231585173002	0.3541367945771313	2.6209997904494107	FALSE
ENSG00000116514	127544	RNF19B	RNF19B	protein_coding	ring finger protein 19B [Source:HGNC Symbol;Acc:HGNC:26886]	1	-1	32936445	32964685	0.12831664138443877	7.307091753552193	2.628408555129409	0.008792163900414023	0.35422143963460234	2.620031524257064	FALSE
ENSG00000065243	5586	PKN2	PKN2	protein_coding	protein kinase N2 [Source:HGNC Symbol;Acc:HGNC:9406]	1	1	88684222	88836255	0.13532735362263182	7.990390671086707	2.6269945873467133	0.00883164909011974	0.3543053596513691	2.6185030931671007	FALSE
ENSG00000167861	283987	HID1	HID1	protein_coding	HID1 domain containing [Source:HGNC Symbol;Acc:HGNC:15736]	17	-1	74950742	74973166	-0.2871956257778895	0.3047794196779199	-2.6254223208563725	0.008839931286511497	0.3543053596513691	-2.6181832726234733	FALSE
ENSG00000172046	10869	USP19	USP19	protein_coding	ubiquitin specific peptidase 19 [Source:HGNC Symbol;Acc:HGNC:12617]	3	-1	49108046	49120938	0.07738726008050367	5.520785376365592	2.6218365830002304	0.008936424403649806	0.35593715971064244	2.614476743973757	FALSE
ENSG00000064012	841	CASP8	CASP8	protein_coding	caspase 8 [Source:HGNC Symbol;Acc:HGNC:1509]	2	1	201233443	201287711	0.08980364744954628	8.489975882973296	2.622206131372649	0.008947103293967057	0.35593715971064244	2.6140687423210234	FALSE
ENSG00000124226	55905	RNF114	RNF114	protein_coding	ring finger protein 114 [Source:HGNC Symbol;Acc:HGNC:13094]	20	1	49936336	49953885	0.0758717027253697	6.0600677275799635	2.6218684308655846	0.008949486963261592	0.35593715971064244	2.61397773034418	FALSE
ENSG00000138050	80745	THUMPD2	THUMPD2	protein_coding	THUMP domain containing 2 [Source:HGNC Symbol;Acc:HGNC:14890]	2	-1	39736060	39779267	-0.1140619495545776	3.1980851298755675	-2.6201909900246703	0.008977651342706344	0.35614411758751435	-2.6129040090899123	FALSE
ENSG00000100784	9252	RPS6KA5	RPS6KA5	protein_coding	ribosomal protein S6 kinase A5 [Source:HGNC Symbol;Acc:HGNC:10434]	14	-1	90847861	91060641	0.14894575834573054	7.868555606871765	2.618925412963535	0.009039266232192096	0.35767361869268266	2.6105654908380567	FALSE
ENSG00000196586	4646	MYO6	MYO6	protein_coding	myosin VI [Source:HGNC Symbol;Acc:HGNC:7605]	6	1	75749192	75919537	-0.28763065374495533	2.0937125472369233	-2.6202072475722997	0.009065584954967012	0.3578022601437489	-2.6095709315374256	FALSE
ENSG00000140374	2108	ETFA	ETFA	protein_coding	electron transfer flavoprotein subunit alpha [Source:HGNC Symbol;Acc:HGNC:3481]	15	-1	76215353	76311472	-0.0725067968510471	5.951105977542715	-2.615166272069428	0.009147305517901402	0.35899855191610724	-2.6064991342758637	FALSE
ENSG00000286122	NA	AC016074.2	AC016074.2	lncRNA	novel transcript	8	1	125648327	126008930	-0.18129128747751944	2.7919901394557565	-2.612774318833306	0.009185325559000973	0.35899855191610724	-2.6050783394163233	FALSE
ENSG00000225698	NA	IGHV3-72	IGHV3-72	IG_V_gene	immunoglobulin heavy variable 3-72 [Source:HGNC Symbol;Acc:HGNC:5622]	14	-1	106790691	106791233	-0.5127501868504205	-0.07738272762612548	-2.612164516267033	0.00921030598550419	0.35899855191610724	-2.6041476848310303	FALSE
ENSG00000259225	NA	LINC02345	LINC02345	lncRNA	long intergenic non-protein coding RNA 2345 [Source:HGNC Symbol;Acc:HGNC:53267]	15	1	37980676	38062340	0.3698958534096033	0.3407711000007455	2.611029600378352	0.009223409971230645	0.35899855191610724	2.603660391700102	FALSE
ENSG00000261804	NA	AC007342.4	AC007342.4	lncRNA	novel transcript	16	1	53373479	53385019	0.28035502133031676	2.506554384678846	2.6131102280704392	0.009227857234303574	0.35899855191610724	2.603495153375703	FALSE
ENSG00000172673	387357	THEMIS	THEMIS	protein_coding	thymocyte selection associated [Source:HGNC Symbol;Acc:HGNC:21569]	6	-1	127708072	127918631	-0.2104678147748258	6.311005988571749	-2.613139227713545	0.00923476385884384	0.35899855191610724	-2.6032386781650807	FALSE
ENSG00000270550	NA	IGHV3-30	IGHV3-30	IG_V_gene	immunoglobulin heavy variable 3-30 [Source:HGNC Symbol;Acc:HGNC:5591]	14	-1	106335082	106335613	-0.4397794795273491	2.705073644081779	-2.6109410795261203	0.00927294657607099	0.35958168585359285	-2.601823857087352	FALSE
ENSG00000241351	NA	IGKV3-11	IGKV3-11	IG_V_gene	immunoglobulin kappa variable 3-11 [Source:HGNC Symbol;Acc:HGNC:5815]	2	-1	89027171	89027731	-0.37410539333157544	2.9524545032682066	-2.608523138694511	0.009316513414720362	0.36037017350555495	-2.600215868785496	FALSE
ENSG00000092199	3183	HNRNPC	HNRNPC	protein_coding	heterogeneous nuclear ribonucleoprotein C (C1/C2) [Source:HGNC Symbol;Acc:HGNC:5035]	14	-1	21209136	21269494	0.06015600116035813	8.76889279391153	2.602124743410817	0.009464694523487473	0.3651912357060054	2.594796477855794	FALSE
ENSG00000138101	1838	DTNB	DTNB	protein_coding	dystrobrevin beta [Source:HGNC Symbol;Acc:HGNC:3058]	2	-1	25377198	25673647	-0.09424737720931908	5.902699947299291	-2.6017337341670608	0.009502662516341936	0.36574639774436674	-2.593420068764946	FALSE
ENSG00000143373	57592	ZNF687	ZNF687	protein_coding	zinc finger protein 687 [Source:HGNC Symbol;Acc:HGNC:29277]	1	1	151281618	151292176	0.1009303720949335	5.0641550314314365	2.5960873904424453	0.009643069825369423	0.36804116483431515	2.588372286160376	FALSE
ENSG00000173198	10800	CYSLTR1	CYSLTR1	protein_coding	cysteinyl leukotriene receptor 1 [Source:HGNC Symbol;Acc:HGNC:17451]	X	-1	78271468	78327691	0.12275486703922667	5.621232919824347	2.595792087599029	0.009659892451231602	0.36804116483431515	2.587771899066787	FALSE
ENSG00000136715	79595	SAP130	SAP130	protein_coding	Sin3A associated protein 130 [Source:HGNC Symbol;Acc:HGNC:29813]	2	-1	127941217	128028120	0.05735486442874205	6.234907640105276	2.5952526491875316	0.009666486863488227	0.36804116483431515	2.587536803635283	FALSE
ENSG00000169403	5724	PTAFR	PTAFR	protein_coding	platelet activating factor receptor [Source:HGNC Symbol;Acc:HGNC:9582]	1	-1	28147166	28193936	0.13682292457295375	8.789287043931548	2.5950733545599607	0.009689363688302907	0.36804116483431515	2.5867223355195383	FALSE
ENSG00000116604	4209	MEF2D	MEF2D	protein_coding	myocyte enhancer factor 2D [Source:HGNC Symbol;Acc:HGNC:6997]	1	-1	156463727	156500779	0.07652488869739127	6.852815952499661	2.5933811476279796	0.009712331544356353	0.36804116483431515	2.585906349021045	FALSE
ENSG00000163082	130367	SGPP2	SGPP2	protein_coding	sphingosine-1-phosphate phosphatase 2 [Source:HGNC Symbol;Acc:HGNC:19953]	2	1	222424543	222562621	-0.1802084056953186	2.2171965560182416	-2.5928498046962254	0.009739573775094571	0.36804116483431515	-2.584940732340831	FALSE
ENSG00000145555	4651	MYO10	MYO10	protein_coding	myosin X [Source:HGNC Symbol;Acc:HGNC:7593]	5	-1	16661907	16936288	-0.34241963304641887	1.853818759930917	-2.594478212172386	0.009754873788003486	0.36804116483431515	-2.5843994696529182	FALSE
ENSG00000121966	7852	CXCR4	CXCR4	protein_coding	C-X-C motif chemokine receptor 4 [Source:HGNC Symbol;Acc:HGNC:2561]	2	-1	136114349	136118165	0.12098293537469473	8.105500489835327	2.5909038019799775	0.009770874289063744	0.36804116483431515	2.5838342348257575	FALSE
ENSG00000107779	657	BMPR1A	BMPR1A	protein_coding	bone morphogenetic protein receptor type 1A [Source:HGNC Symbol;Acc:HGNC:1076]	10	1	86756601	86932838	-0.17955193797007185	3.2016538097787905	-2.591001401167834	0.009796794019742988	0.36804116483431515	-2.582920340688101	FALSE
ENSG00000141582	8535	CBX4	CBX4	protein_coding	chromobox 4 [Source:HGNC Symbol;Acc:HGNC:1554]	17	-1	79833156	79839440	0.07551767997388659	5.06241268614243	2.5896756005217676	0.009799561670851149	0.36804116483431515	2.5828228844712697	FALSE
ENSG00000186001	84859	LRCH3	LRCH3	protein_coding	leucine rich repeats and calponin homology domain containing 3 [Source:HGNC Symbol;Acc:HGNC:28637]	3	1	197791226	197888436	-0.06163617235185992	6.493015244374169	-2.5881438121717166	0.009865807059936636	0.36909711047548743	-2.5804975001257464	FALSE
ENSG00000110090	1374	CPT1A	CPT1A	protein_coding	carnitine palmitoyltransferase 1A [Source:HGNC Symbol;Acc:HGNC:2328]	11	-1	68754620	68844410	-0.16881210354112142	6.126938393183065	-2.5835254293563503	0.009970687873592779	0.36909711047548743	-2.57684420617183	FALSE
ENSG00000116213	49856	WRAP73	WRAP73	protein_coding	WD repeat containing, antisense to TP73 [Source:HGNC Symbol;Acc:HGNC:12759]	1	-1	3630767	3652761	0.06877151505767731	4.3627936152215385	2.582927625786122	0.009997530563756005	0.36909711047548743	2.575914702987145	FALSE
ENSG00000181035	284439	SLC25A42	SLC25A42	protein_coding	solute carrier family 25 member 42 [Source:HGNC Symbol;Acc:HGNC:28380]	19	1	19063994	19113030	-0.1493550583606984	4.285023304184775	-2.584101842581414	0.009999054762781557	0.36909711047548743	-2.5758619900568656	FALSE
ENSG00000260401	NA	AP002761.4	AP002761.4	lncRNA	novel transcript, overlapping to P2RY2	11	1	73238975	73242335	0.23082760018742743	2.669371021159717	2.5819445297244257	0.01003183010040638	0.36909711047548743	2.5747302151528095	FALSE
ENSG00000109685	7468	NSD2	NSD2	protein_coding	nuclear receptor binding SET domain protein 2 [Source:HGNC Symbol;Acc:HGNC:12766]	4	1	1871393	1982207	-0.0909170105683268	5.232800418988294	-2.580527098815888	0.010055726566621908	0.36909711047548743	-2.5739071131962237	FALSE
ENSG00000073060	949	SCARB1	SCARB1	protein_coding	scavenger receptor class B member 1 [Source:HGNC Symbol;Acc:HGNC:1664]	12	-1	124776856	124882668	0.1356168628273049	3.476398290634908	2.582432352268177	0.01006478526581854	0.36909711047548743	2.573595546067508	FALSE
ENSG00000038274	27430	MAT2B	MAT2B	protein_coding	methionine adenosyltransferase 2B [Source:HGNC Symbol;Acc:HGNC:6905]	5	1	163503114	163519354	0.08601251248367703	7.496681744575944	2.5804615155993176	0.010078176439526392	0.36909711047548743	2.573135423882363	FALSE
ENSG00000134317	29841	GRHL1	GRHL1	protein_coding	grainyhead like transcription factor 1 [Source:HGNC Symbol;Acc:HGNC:17923]	2	1	9951693	10002277	0.2741858459249462	1.116989193011143	2.5821757118798514	0.010106013452985823	0.36909711047548743	2.5721806806661665	FALSE
ENSG00000264522	56957	OTUD7B	OTUD7B	protein_coding	OTU deubiquitinase 7B [Source:HGNC Symbol;Acc:HGNC:16683]	1	-1	149937812	150010726	-0.13626204462579228	3.3933556477150773	-2.5774172511484146	0.010170493047163581	0.36909711047548743	-2.569978146877011	FALSE
ENSG00000226742	440498	HSBP1L1	HSBP1L1	protein_coding	heat shock factor binding protein 1 like 1 [Source:HGNC Symbol;Acc:HGNC:37243]	18	1	79964582	79970822	-0.1797655923656314	2.3878559253968303	-2.5794504248963928	0.010171502807527872	0.36909711047548743	-2.5699437538433103	FALSE
ENSG00000147119	56548	CHST7	CHST7	protein_coding	carbohydrate sulfotransferase 7 [Source:HGNC Symbol;Acc:HGNC:13817]	X	1	46573765	46598496	0.19031467694782567	3.884066270980631	2.579006452220315	0.010178165945039548	0.36909711047548743	2.5697168796293206	FALSE
ENSG00000107077	23081	KDM4C	KDM4C	protein_coding	lysine demethylase 4C [Source:HGNC Symbol;Acc:HGNC:17071]	9	1	6720863	7175648	-0.08273646142143143	6.575431308124122	-2.576673459954584	0.010193844425990264	0.36909711047548743	-2.569183561753317	FALSE
ENSG00000104936	1760	DMPK	DMPK	protein_coding	DM1 protein kinase [Source:HGNC Symbol;Acc:HGNC:2933]	19	-1	45769717	45782552	-0.17824423722564608	2.6339928442052596	-2.576764946105067	0.010214526042672381	0.36909711047548743	-2.5684811734942494	FALSE
ENSG00000151779	51594	NBAS	NBAS	protein_coding	neuroblastoma amplified sequence [Source:HGNC Symbol;Acc:HGNC:15625]	2	-1	15166914	15561334	-0.09522489042385818	5.283926720454189	-2.5725439028855863	0.010297045924370427	0.36909711047548743	-2.565691180081629	FALSE
ENSG00000150991	7316	UBC	UBC	protein_coding	ubiquitin C [Source:HGNC Symbol;Acc:HGNC:12468]	12	-1	124911604	124917368	0.12988832648909376	7.361915078480371	2.573283302522604	0.010299523557086734	0.36909711047548743	2.565607719582537	FALSE
ENSG00000285554	NA	AC242988.2	AC242988.2	lncRNA	Novel transcript	1	1	150173049	150181429	0.2045973795098721	3.4328154083305287	2.5738785107327495	0.010300039004181066	0.36909711047548743	2.565590358692856	FALSE
ENSG00000230185	NA	C9orf147	C9orf147	lncRNA	chromosome 9 open reading frame 147 [Source:HGNC Symbol;Acc:HGNC:31438]	9	-1	112399512	112487204	-0.1790235442696415	0.9003548663717541	-2.57201324581833	0.01031855236064994	0.36909711047548743	-2.5649673182301838	FALSE
ENSG00000163545	81788	NUAK2	NUAK2	protein_coding	NUAK family kinase 2 [Source:HGNC Symbol;Acc:HGNC:29558]	1	-1	205302063	205321760	0.11809785894895519	6.668374716298411	2.5724015815377017	0.01031910729875981	0.36909711047548743	2.5649486579463203	FALSE
ENSG00000223508	NA	RPL23AP53	RPL23AP53	transcribed_processed_pseudogene	ribosomal protein L23a pseudogene 53 [Source:HGNC Symbol;Acc:HGNC:35921]	8	-1	213186	232231	-0.17605150781225876	1.1229880901558134	-2.5716251036225737	0.010319970886765579	0.36909711047548743	-2.5649196208134986	FALSE
ENSG00000101935	9949	AMMECR1	AMMECR1	protein_coding	Alport syndrome, mental retardation, midface hypoplasia and elliptocytosis chromosomal region gene 1 [Source:HGNC Symbol;Acc:HGNC:467]	X	-1	110194186	110440233	-0.08973358582412949	4.387262167919893	-2.570193429146244	0.010381681923558655	0.36909711047548743	-2.5628502371064257	FALSE
ENSG00000114423	868	CBLB	CBLB	protein_coding	Cbl proto-oncogene B [Source:HGNC Symbol;Acc:HGNC:1542]	3	-1	105655461	105869552	-0.14307567729319803	6.257289720298535	-2.5706550356133624	0.010414593030648595	0.36909711047548743	-2.5617510858073955	FALSE
ENSG00000142185	7226	TRPM2	TRPM2	protein_coding	transient receptor potential cation channel subfamily M member 2 [Source:HGNC Symbol;Acc:HGNC:12339]	21	1	44350163	44443081	-0.1957066876267266	4.753411328316535	-2.569837980383081	0.010415559066344218	0.36909711047548743	-2.5617188692699324	FALSE
ENSG00000170310	9482	STX8	STX8	protein_coding	syntaxin 8 [Source:HGNC Symbol;Acc:HGNC:11443]	17	-1	9250471	9576591	-0.10790706952378049	6.731226310604024	-2.568653759535973	0.010440068112814291	0.36909711047548743	-2.5609023997557596	FALSE
ENSG00000168569	79064	TMEM223	TMEM223	protein_coding	transmembrane protein 223 [Source:HGNC Symbol;Acc:HGNC:28464]	11	-1	62771629	62792006	-0.1329970571358432	2.332324307323124	-2.5666205377802083	0.01047041455617056	0.36909711047548743	-2.5598938288207784	FALSE
ENSG00000262714	NA	AC007342.5	AC007342.5	lncRNA	novel transcript	16	1	53386944	53389085	0.25051746651006335	3.316398056754253	2.5695347011642666	0.010472002325729835	0.36909711047548743	2.5598411305655553	FALSE
ENSG00000099331	4650	MYO9B	MYO9B	protein_coding	myosin IXB [Source:HGNC Symbol;Acc:HGNC:7609]	19	1	17075781	17214537	0.08882059638879092	8.697813131651095	2.567249783983027	0.010505195013715368	0.36909711047548743	2.558741085780918	FALSE
ENSG00000262370	NA	AC108134.3	AC108134.3	lncRNA	novel transcript	16	-1	3076911	3087111	0.18363814487514407	5.246267152922278	2.567910621604051	0.01051951876765675	0.36909711047548743	2.558267334494708	FALSE
ENSG00000183323	202243	CCDC125	CCDC125	protein_coding	coiled-coil domain containing 125 [Source:HGNC Symbol;Acc:HGNC:28924]	5	-1	69280175	69332809	0.14287636481306532	5.959034537845737	2.567021334731119	0.010523241896888101	0.36909711047548743	2.5581442877475835	FALSE
ENSG00000248092	NA	NNT-AS1	NNT-AS1	lncRNA	NNT antisense RNA 1 [Source:HGNC Symbol;Acc:HGNC:49005]	5	-1	43571594	43603230	-0.11938357479116757	3.501420964780388	-2.5643238391091216	0.010541552442823864	0.36909711047548743	-2.557539700326991	FALSE
ENSG00000135378	79056	PRRG4	PRRG4	protein_coding	proline rich and Gla domain 4 [Source:HGNC Symbol;Acc:HGNC:30799]	11	1	32829927	32858120	0.22102459732030333	5.940611545701981	2.564444618659198	0.010573287480981323	0.36937446422860654	2.5564940647947925	FALSE
ENSG00000140577	64784	CRTC3	CRTC3	protein_coding	CREB regulated transcription coactivator 3 [Source:HGNC Symbol;Acc:HGNC:26148]	15	1	90529923	90645345	-0.09661310986632898	6.09451897608903	-2.5619376305651325	0.01064329434135251	0.3694233320670184	-2.554197248800374	FALSE
ENSG00000211890	NA	IGHA2	IGHA2	IG_C_gene	immunoglobulin heavy constant alpha 2 (A2m marker) [Source:HGNC Symbol;Acc:HGNC:5479]	14	-1	105583731	105588395	-0.4486657365046174	5.240111141549793	-2.5628246494861253	0.010649355795856848	0.3694233320670184	-2.5539990144804148	FALSE
ENSG00000165338	143279	HECTD2	HECTD2	protein_coding	HECT domain E3 ubiquitin protein ligase 2 [Source:HGNC Symbol;Acc:HGNC:26736]	10	1	91409280	91514829	-0.20378817974512076	0.9515969297323402	-2.5610140909311303	0.01065669230919887	0.3694233320670184	-2.5537592147031796	FALSE
ENSG00000102974	10664	CTCF	CTCF	protein_coding	CCCTC-binding factor [Source:HGNC Symbol;Acc:HGNC:13723]	16	1	67562467	67639177	0.04309389139033293	6.59411345281007	2.5597887637164463	0.010686731969690577	0.3694233320670184	2.5527788731232413	FALSE
ENSG00000170085	375484	SIMC1	SIMC1	protein_coding	SUMO interacting motifs containing 1 [Source:HGNC Symbol;Acc:HGNC:24779]	5	1	176238367	176345991	-0.09465324472038894	4.732651047882862	-2.557918040306558	0.010761104696383184	0.3694233320670184	-2.550362228235471	FALSE
ENSG00000120279	80177	MYCT1	MYCT1	protein_coding	MYC target 1 [Source:HGNC Symbol;Acc:HGNC:23172]	6	1	152697895	152724567	0.21400663636305484	1.7770181180197218	2.558811524571139	0.010765390848738628	0.3694233320670184	2.5502234083199506	FALSE
ENSG00000160318	125875	CLDND2	CLDND2	protein_coding	claudin domain containing 2 [Source:HGNC Symbol;Acc:HGNC:28511]	19	-1	51367098	51369003	-0.40116305454203127	-0.33347808585381145	-2.558028876424169	0.010780160187436187	0.3694233320670184	-2.5497454350081794	FALSE
ENSG00000259962	NA	AC007342.2	AC007342.2	unprocessed_pseudogene	golgin A6 family-like 2 (GOLGA6L2) pseudogene	16	-1	53362019	53363678	0.23153700132307486	2.594538674375705	2.5575110196859394	0.010795594609213735	0.3694233320670184	2.5492465595852134	FALSE
ENSG00000163902	6184	RPN1	RPN1	protein_coding	ribophorin I [Source:HGNC Symbol;Acc:HGNC:10381]	3	-1	128619969	128681075	0.08125799104869724	7.401673570027331	2.5559803531933203	0.01082145117416807	0.3694233320670184	2.548412235953406	FALSE
ENSG00000158201	171586	ABHD3	ABHD3	protein_coding	abhydrolase domain containing 3 [Source:HGNC Symbol;Acc:HGNC:18718]	18	-1	21650901	21704780	0.13270531317249734	8.318492833782274	2.5550676723188346	0.010864568577387516	0.3694233320670184	2.54702488343823	FALSE
ENSG00000101109	6789	STK4	STK4	protein_coding	serine/threonine kinase 4 [Source:HGNC Symbol;Acc:HGNC:11408]	20	1	44966479	45080021	0.08255539294152037	9.101465602850567	2.5523388036820243	0.010924662780823626	0.3694233320670184	2.545099423516294	FALSE
ENSG00000089195	51605	TRMT6	TRMT6	protein_coding	tRNA methyltransferase 6 [Source:HGNC Symbol;Acc:HGNC:20900]	20	-1	5937228	5950558	-0.10602304671936791	3.9154700558172806	-2.5515602140126483	0.010934424271747938	0.3694233320670184	-2.5447875476792885	FALSE
ENSG00000134684	8565	YARS	YARS	protein_coding	tyrosyl-tRNA synthetase [Source:HGNC Symbol;Acc:HGNC:12840]	1	-1	32775237	32818153	-0.09222423145575132	5.873696502179213	-2.550832682115786	0.010970979509261588	0.3694233320670184	-2.5436218159677475	FALSE
ENSG00000154188	284	ANGPT1	ANGPT1	protein_coding	angiopoietin 1 [Source:HGNC Symbol;Acc:HGNC:484]	8	-1	107249482	107498055	0.29558810650501766	3.4594003811162737	2.550981504877152	0.010979402608095247	0.3694233320670184	2.5433536961097496	FALSE
ENSG00000168612	90204	ZSWIM1	ZSWIM1	protein_coding	zinc finger SWIM-type containing 1 [Source:HGNC Symbol;Acc:HGNC:16155]	20	1	45881227	45885266	0.09510560236401666	3.2342856048352595	2.54912687531751	0.011001601652300868	0.3694233320670184	2.542647941883062	FALSE
ENSG00000119729	23433	RHOQ	RHOQ	protein_coding	ras homolog family member Q [Source:HGNC Symbol;Acc:HGNC:17736]	2	1	46541806	46584688	0.0954571723311366	7.2561750963371665	2.550017611313409	0.011008999966325702	0.3694233320670184	2.542413015054739	FALSE
ENSG00000109762	83891	SNX25	SNX25	protein_coding	sorting nexin 25 [Source:HGNC Symbol;Acc:HGNC:21883]	4	1	185204237	185370185	-0.1703268826975859	3.8580726464276793	-2.5503960359840945	0.011018065612215886	0.3694233320670184	-2.54212533478028	FALSE
ENSG00000173482	5797	PTPRM	PTPRM	protein_coding	protein tyrosine phosphatase receptor type M [Source:HGNC Symbol;Acc:HGNC:9675]	18	1	7566782	8406861	-0.22733678586748907	3.647406175759412	-2.552082290626998	0.011026459326432475	0.3694233320670184	-2.5418591643675135	FALSE
ENSG00000065308	9697	TRAM2	TRAM2	protein_coding	translocation associated membrane protein 2 [Source:HGNC Symbol;Acc:HGNC:16855]	6	-1	52497408	52577060	-0.11753857479574847	4.391736509311152	-2.5480387005217024	0.01104054201941468	0.3694233320670184	-2.541412996669601	FALSE
ENSG00000139173	84216	TMEM117	TMEM117	protein_coding	transmembrane protein 117 [Source:HGNC Symbol;Acc:HGNC:25308]	12	1	43835967	44389762	-0.14970065911097574	4.112263445549209	-2.5492757409624094	0.011051023536786574	0.3694233320670184	-2.5410812494627733	FALSE
ENSG00000107281	56654	NPDC1	NPDC1	protein_coding	neural proliferation, differentiation and control 1 [Source:HGNC Symbol;Acc:HGNC:7899]	9	-1	137039463	137046179	-0.22532656437372678	2.303726793683176	-2.5445445089878667	0.011193421793311448	0.37337885040011587	-2.5366017230824025	FALSE
ENSG00000260280	NA	SLX1B-SULT1A4	SLX1B-SULT1A4	lncRNA	SLX1B-SULT1A4 readthrough (NMD candidate) [Source:HGNC Symbol;Acc:HGNC:48353]	16	1	29455105	29464963	0.2372855059893415	-0.14552103112305245	2.5417691575862147	0.011224909759792184	0.3736256980346278	2.535618020860387	FALSE
ENSG00000120889	8795	TNFRSF10B	TNFRSF10B	protein_coding	TNF receptor superfamily member 10b [Source:HGNC Symbol;Acc:HGNC:11905]	8	-1	23020133	23069031	0.10955608246543758	6.216249256796811	2.5429014892019306	0.01125966054595156	0.3739798602318087	2.5345352268490573	FALSE
ENSG00000100711	79038	ZFYVE21	ZFYVE21	protein_coding	zinc finger FYVE-type containing 21 [Source:HGNC Symbol;Acc:HGNC:20760]	14	1	103715730	103733668	0.07339777412549342	3.694588495019325	2.539586619210444	0.011312971081832634	0.37494763771432904	2.532879886842689	FALSE
ENSG00000154781	51244	CCDC174	CCDC174	protein_coding	coiled-coil domain containing 174 [Source:HGNC Symbol;Acc:HGNC:28033]	3	1	14651746	14672659	0.06047532326202276	4.647170418495761	2.5373923951634056	0.011376206787815767	0.37584042778949195	2.5309253178286184	FALSE
ENSG00000154359	91694	LONRF1	LONRF1	protein_coding	LON peptidase N-terminal domain and ring finger 1 [Source:HGNC Symbol;Acc:HGNC:26302]	8	-1	12721906	12756073	0.11180028631147554	4.459079891258649	2.53760666483763	0.011388369612601458	0.37584042778949195	2.5305504803172982	FALSE
ENSG00000170919	NA	TPT1-AS1	TPT1-AS1	lncRNA	TPT1 antisense RNA 1 [Source:HGNC Symbol;Acc:HGNC:43686]	13	1	45341345	45417975	-0.08947871463062373	5.6826663742530314	-2.5359368367350923	0.011445238454996358	0.3767393244585536	-2.5288025810169494	FALSE
ENSG00000136861	55755	CDK5RAP2	CDK5RAP2	protein_coding	CDK5 regulatory subunit associated protein 2 [Source:HGNC Symbol;Acc:HGNC:18672]	9	-1	120388869	120580170	-0.11136781896060288	5.611340905719908	-2.5348098238086423	0.011464184201175768	0.3767393244585536	-2.528221983434393	FALSE
ENSG00000008394	4257	MGST1	MGST1	protein_coding	microsomal glutathione S-transferase 1 [Source:HGNC Symbol;Acc:HGNC:7061]	12	1	16347142	16609259	-0.1725216038494244	3.8159172195661446	-2.5316166470785446	0.011627554251819687	0.38130019873144855	-2.5232504905193154	FALSE
ENSG00000250654	NA	AC023794.4	AC023794.4	transcribed_unprocessed_pseudogene	novel pseudogene	12	-1	54076838	54081903	-0.2825209218777383	-0.41072849798543587	-2.5266046333293213	0.01172246342546598	0.3831253533831864	-2.520390711982494	FALSE
ENSG00000105974	857	CAV1	CAV1	protein_coding	caveolin 1 [Source:HGNC Symbol;Acc:HGNC:1527]	7	1	116525001	116561184	-0.36740361569640145	-0.47796900924823077	-2.5235178073277247	0.011824668277112085	0.3831253533831864	-2.517333978371084	FALSE
ENSG00000280734	NA	LINC01232	LINC01232	lncRNA	long intergenic non-protein coding RNA 1232 [Source:HGNC Symbol;Acc:HGNC:49755]	13	-1	99486962	99499306	0.16704526061582436	2.75933985358755	2.523653252981121	0.011847598915165205	0.3831253533831864	2.516651390506263	FALSE
ENSG00000166123	84706	GPT2	GPT2	protein_coding	glutamic--pyruvic transaminase 2 [Source:HGNC Symbol;Acc:HGNC:18062]	16	1	46884362	46931289	-0.18774640785182917	0.7952006028415369	-2.5229219093010027	0.011851450429839825	0.3831253533831864	-2.5165368554628067	FALSE
ENSG00000188186	389541	LAMTOR4	LAMTOR4	protein_coding	late endosomal/lysosomal adaptor, MAPK and MTOR activator 4 [Source:HGNC Symbol;Acc:HGNC:33772]	7	1	100148907	100155944	0.14344284140971642	5.927849028034797	2.523891279922198	0.011855211426321175	0.3831253533831864	2.5164250440677556	FALSE
ENSG00000211664	NA	IGLV2-18	IGLV2-18	IG_V_gene	immunoglobulin lambda variable 2-18 [Source:HGNC Symbol;Acc:HGNC:5889]	22	1	22734607	22735089	-0.5336329224632956	-0.38007644235544014	-2.5238043491103443	0.011856176150762681	0.3831253533831864	-2.5163963686565607	FALSE
ENSG00000179832	727957	MROH1	MROH1	protein_coding	maestro heat like repeat family member 1 [Source:HGNC Symbol;Acc:HGNC:26958]	8	1	144148016	144261940	-0.0859349082616987	5.20413083827557	-2.5227044149443434	0.011870789993462518	0.3831253533831864	-2.5159622405500293	FALSE
ENSG00000020426	4331	MNAT1	MNAT1	protein_coding	MNAT1 component of CDK activating kinase [Source:HGNC Symbol;Acc:HGNC:7181]	14	1	60734742	60969965	-0.1464471088071555	3.0970450348516594	-2.521986377675272	0.011896005710649228	0.3831253533831864	-2.5152142795232018	FALSE
ENSG00000239951	NA	IGKV3-20	IGKV3-20	IG_V_gene	immunoglobulin kappa variable 3-20 [Source:HGNC Symbol;Acc:HGNC:5817]	2	-1	89142574	89143160	-0.3878928065157856	3.430428091636835	-2.5220041722348343	0.011914372370125952	0.3831253533831864	-2.5146703630121863	FALSE
ENSG00000008130	65220	NADK	NADK	protein_coding	NAD kinase [Source:HGNC Symbol;Acc:HGNC:29831]	1	-1	1751232	1780457	0.13916372038893066	8.51788565520272	2.521794642288321	0.011930213763398817	0.3831253533831864	2.5142018274130784	FALSE
ENSG00000110697	9600	PITPNM1	PITPNM1	protein_coding	phosphatidylinositol transfer protein membrane associated 1 [Source:HGNC Symbol;Acc:HGNC:9003]	11	-1	67491768	67506263	0.0768406928264822	5.6629515740318	2.517724102529688	0.01204112766134163	0.3858882875104752	2.510936728335022	FALSE
ENSG00000271425	100132406	NBPF10	NBPF10	protein_coding	NBPF member 10 [Source:HGNC Symbol;Acc:HGNC:31992]	1	-1	146064711	146229000	0.1468115469977307	3.700630317018752	2.5165288116305153	0.012110074285115695	0.38643414562566675	2.5089204798249467	FALSE
ENSG00000213071	NA	LPAL2	LPAL2	transcribed_unprocessed_pseudogene	lipoprotein(a) like 2, pseudogene [Source:HGNC Symbol;Acc:HGNC:21210]	6	-1	160453428	160520269	-0.22519137096071562	1.9662249040277744	-2.516211895998165	0.012116399605726608	0.38643414562566675	-2.5087360144723974	FALSE
ENSG00000130475	23149	FCHO1	FCHO1	protein_coding	FCH domain only 1 [Source:HGNC Symbol;Acc:HGNC:29002]	19	1	17747718	17788568	0.10448904738720266	6.338230838002339	2.5157594220188546	0.012132901097266438	0.38643414562566675	2.5082551828463235	FALSE
ENSG00000112149	9308	CD83	CD83	protein_coding	CD83 molecule [Source:HGNC Symbol;Acc:HGNC:1703]	6	1	14117256	14136918	0.1911327863669574	2.6173751716388	2.513342794701698	0.012187755667813377	0.3865102977534593	2.506660947842383	FALSE
ENSG00000108799	2145	EZH1	EZH1	protein_coding	enhancer of zeste 1 polycomb repressive complex 2 subunit [Source:HGNC Symbol;Acc:HGNC:3526]	17	-1	42700275	42745049	0.07852369810280901	6.472404202589706	2.5130949998928616	0.012202303959500975	0.3865102977534593	2.5062391986210137	FALSE
ENSG00000140718	79068	FTO	FTO	protein_coding	FTO alpha-ketoglutarate dependent dioxygenase [Source:HGNC Symbol;Acc:HGNC:24678]	16	1	53701692	54158512	-0.10817498161549022	5.9871042408575255	-2.5131335483882196	0.012210047443697702	0.3865102977534593	-2.50601489973482	FALSE
ENSG00000159267	3141	HLCS	HLCS	protein_coding	holocarboxylase synthetase [Source:HGNC Symbol;Acc:HGNC:4976]	21	-1	36750888	36990236	-0.14301998481469091	4.553965008994923	-2.5125425157972674	0.012249708783594188	0.38696427781512166	-2.504868035843914	FALSE
ENSG00000186153	51741	WWOX	WWOX	protein_coding	WW domain containing oxidoreductase [Source:HGNC Symbol;Acc:HGNC:12799]	16	1	78099430	79212667	-0.15182272019956855	6.861223333787208	-2.510292497406303	0.012314909135632972	0.38696427781512166	-2.5029898051999138	FALSE
ENSG00000160271	5900	RALGDS	RALGDS	protein_coding	ral guanine nucleotide dissociation stimulator [Source:HGNC Symbol;Acc:HGNC:9842]	9	-1	133097720	133149334	-0.15084981912392248	3.0917716687042422	-2.5092217338203526	0.012340001202336437	0.38696427781512166	-2.5022693232699385	FALSE
ENSG00000130638	25814	ATXN10	ATXN10	protein_coding	ataxin 10 [Source:HGNC Symbol;Acc:HGNC:10549]	22	1	45671798	45845307	-0.09051785199814955	5.824653481772196	-2.5087468087716376	0.012345126739708766	0.38696427781512166	-2.5021223106146104	FALSE
ENSG00000163131	1520	CTSS	CTSS	protein_coding	cathepsin S [Source:HGNC Symbol;Acc:HGNC:2545]	1	-1	150730188	150765792	0.13230616856058575	10.708674308577367	2.5089770334095687	0.012349127555830392	0.38696427781512166	2.5020075952196166	FALSE
ENSG00000185222	51186	TCEAL9	TCEAL9	protein_coding	transcription elongation factor A like 9 [Source:HGNC Symbol;Acc:HGNC:30084]	X	1	103356489	103358462	-0.2809055237124317	-0.5700889234187283	-2.5073518957173366	0.012384954545996966	0.38706899141724765	-2.5009817927332825	FALSE
ENSG00000088038	4849	CNOT3	CNOT3	protein_coding	CCR4-NOT transcription complex subunit 3 [Source:HGNC Symbol;Acc:HGNC:7879]	19	1	54137749	54155681	0.08225919950620586	5.678674926559087	2.507462141169668	0.012402378230570053	0.38706899141724765	2.500483865423241	FALSE
ENSG00000188681	100233156	TEKT4P2	TEKT4P2	transcribed_unprocessed_pseudogene	tektin 4 pseudogene 2 [Source:HGNC Symbol;Acc:HGNC:40046]	21	-1	9068361	9129752	-0.4675090461673153	0.7705535787067349	-2.511793646202196	0.012427946553679235	0.38708811042995706	-2.499754304292793	FALSE
ENSG00000241294	NA	IGKV2-24	IGKV2-24	IG_V_gene	immunoglobulin kappa variable 2-24 [Source:HGNC Symbol;Acc:HGNC:5781]	2	-1	89176328	89177160	-0.5058957216569595	0.3370087164326487	-2.503281670955959	0.012544222755774985	0.3895189380824405	-2.4964531794883653	FALSE
ENSG00000162747	2215	FCGR3B	FCGR3B	protein_coding	Fc fragment of IgG receptor IIIb [Source:HGNC Symbol;Acc:HGNC:3620]	1	-1	161623196	161631963	0.2167634180658986	11.3427883485456	2.503509491083367	0.012556216171827752	0.3895189380824405	2.496114225176237	FALSE
ENSG00000128335	23780	APOL2	APOL2	protein_coding	apolipoprotein L2 [Source:HGNC Symbol;Acc:HGNC:619]	22	-1	36226209	36239954	0.17409271308621843	7.193486125797127	2.5018605991281593	0.012604576671066058	0.38995465751248054	2.4947503770588453	FALSE
ENSG00000176903	9240	PNMA1	PNMA1	protein_coding	PNMA family member 1 [Source:HGNC Symbol;Acc:HGNC:9158]	14	-1	73711783	73714384	-0.1271583166421335	4.400900451459669	-2.5016616522639623	0.012620542716218505	0.38995465751248054	-2.4943011246180125	FALSE
ENSG00000181523	6448	SGSH	SGSH	protein_coding	N-sulfoglucosamine sulfohydrolase [Source:HGNC Symbol;Acc:HGNC:10818]	17	-1	80206716	80220923	-0.11084089042807665	4.55650095818535	-2.4998587856821666	0.012659720683625836	0.3903875298682313	-2.493200863695785	FALSE
ENSG00000168876	54851	ANKRD49	ANKRD49	protein_coding	ankyrin repeat domain 49 [Source:HGNC Symbol;Acc:HGNC:25970]	11	1	94493979	94499578	0.06750620615776981	4.62435511760687	2.4949789220375913	0.012818894438848148	0.39328202153226205	2.4887614524292343	FALSE
ENSG00000118260	1385	CREB1	CREB1	protein_coding	cAMP responsive element binding protein 1 [Source:HGNC Symbol;Acc:HGNC:2345]	2	1	207529737	207605988	0.08856934214116308	7.387732199280402	2.495414353740059	0.01284915925967133	0.39328202153226205	2.4879228803178197	FALSE
ENSG00000105643	27106	ARRDC2	ARRDC2	protein_coding	arrestin domain containing 2 [Source:HGNC Symbol;Acc:HGNC:25225]	19	1	18001132	18014102	0.07210509071552007	5.284261784683057	2.494490788996569	0.012857199263676513	0.39328202153226205	2.48770040318873	FALSE
ENSG00000230155	NA	FO393401.1	FO393401.1	lncRNA	novel transcript	20	-1	35476203	35490982	-0.10215459439962249	5.19325283231469	-2.494280514962836	0.012871415505700525	0.39328202153226205	-2.487307322789591	FALSE
ENSG00000247363	NA	AC090061.1	AC090061.1	lncRNA	novel transcript	12	-1	68674371	68687755	-0.21559931874588567	0.41766074035865536	-2.4919829504228685	0.012925611181909375	0.39328202153226205	-2.4858123222063933	FALSE
ENSG00000171621	80176	SPSB1	SPSB1	protein_coding	splA/ryanodine receptor domain and SOCS box containing 1 [Source:HGNC Symbol;Acc:HGNC:30628]	1	1	9292894	9369532	-0.1598189603854001	2.297175925136912	-2.4920844326328027	0.01293733160425676	0.39328202153226205	-2.4854897410747103	FALSE
ENSG00000197557	92104	TTC30A	TTC30A	protein_coding	tetratricopeptide repeat domain 30A [Source:HGNC Symbol;Acc:HGNC:25853]	2	-1	177612999	177618742	0.26628896292341875	-0.5207027051592219	2.4909539514698436	0.01294697233788686	0.39328202153226205	2.485224592939735	FALSE
ENSG00000206190	57194	ATP10A	ATP10A	protein_coding	ATPase phospholipid transporting 10A (putative) [Source:HGNC Symbol;Acc:HGNC:13542]	15	-1	25677273	25865172	-0.17024493773428961	5.599694605860878	-2.492339262740403	0.012987412042307475	0.39328202153226205	-2.484114283222185	FALSE
ENSG00000131467	10197	PSME3	PSME3	protein_coding	proteasome activator subunit 3 [Source:HGNC Symbol;Acc:HGNC:9570]	17	1	42824385	42843760	0.07019089688152746	6.551402861718304	2.4910706223802332	0.01300465459436697	0.39328202153226205	2.4836418026371567	FALSE
ENSG00000111181	6539	SLC6A12	SLC6A12	protein_coding	solute carrier family 6 member 12 [Source:HGNC Symbol;Acc:HGNC:11045]	12	-1	190077	214570	0.199181028192829	2.0561841376822896	2.4906469242200573	0.0130071353907582	0.39328202153226205	2.4835738694332172	FALSE
ENSG00000137145	55667	DENND4C	DENND4C	protein_coding	DENN domain containing 4C [Source:HGNC Symbol;Acc:HGNC:26079]	9	1	19230435	19373545	-0.07858900622585718	5.967792420057338	-2.488112179162265	0.013102526341304701	0.3953954982100724	-2.480970371831968	FALSE
ENSG00000105856	26959	HBP1	HBP1	protein_coding	HMG-box transcription factor 1 [Source:HGNC Symbol;Acc:HGNC:23200]	7	1	107168961	107202522	0.11847160901658871	7.079624112111929	2.48480437213236	0.01319861269344329	0.3968103480215727	2.478364785949806	FALSE
ENSG00000137509	5547	PRCP	PRCP	protein_coding	prolylcarboxypeptidase [Source:HGNC Symbol;Acc:HGNC:9344]	11	-1	82822936	82970584	0.10577595085858249	7.224207669324323	2.484576017275875	0.01321716099609452	0.3968103480215727	2.477863741542475	FALSE
ENSG00000172765	23023	TMCC1	TMCC1	protein_coding	transmembrane and coiled-coil domain family 1 [Source:HGNC Symbol;Acc:HGNC:29116]	3	-1	129647792	129893606	0.1672182380940601	8.339945133344965	2.485604291790443	0.013226158850309658	0.3968103480215727	2.477620906838596	FALSE
ENSG00000239855	NA	IGKV1-6	IGKV1-6	IG_V_gene	immunoglobulin kappa variable 1-6 [Source:HGNC Symbol;Acc:HGNC:5742]	2	-1	88966262	88966767	-0.46066220352593623	0.35351258008910863	-2.48335879806188	0.013254829328646783	0.3969028141247881	-2.4768481189545626	FALSE
ENSG00000211941	NA	IGHV3-11	IGHV3-11	IG_V_gene	immunoglobulin heavy variable 3-11 (gene/pseudogene) [Source:HGNC Symbol;Acc:HGNC:5580]	14	-1	106116635	106117204	-0.4427467831601377	0.6432186534656802	-2.481403419851911	0.013330680473140883	0.3970056075056028	-2.4748107206784673	FALSE
ENSG00000159403	715	C1R	C1R	protein_coding	complement C1r [Source:HGNC Symbol;Acc:HGNC:1246]	12	-1	7080214	7092540	0.20545463723382784	0.5238248616129693	2.479816657953107	0.013375844839660497	0.3970056075056028	2.4736024461945854	FALSE
ENSG00000270792	NA	AL050403.2	AL050403.2	lncRNA	novel transcript, antisense to JAG1	20	1	10672695	10994924	-0.212223195658636	0.9381360125564446	-2.4801581103265655	0.013394474206322777	0.3970056075056028	-2.4731051081615285	FALSE
ENSG00000114062	7337	UBE3A	UBE3A	protein_coding	ubiquitin protein ligase E3A [Source:HGNC Symbol;Acc:HGNC:12496]	15	-1	25333728	25439051	-0.08174356614793332	6.225053533169648	-2.479411300535072	0.013398756920897117	0.3970056075056028	-2.4729908612985203	FALSE
ENSG00000256660	387837	CLEC12B	CLEC12B	protein_coding	C-type lectin domain family 12 member B [Source:HGNC Symbol;Acc:HGNC:31966]	12	1	10010627	10018796	-0.34847077953205785	2.9262730738691047	-2.4835238228246603	0.013416809659079624	0.3970056075056028	-2.4725096359923087	FALSE
ENSG00000115761	79954	NOL10	NOL10	protein_coding	nucleolar protein 10 [Source:HGNC Symbol;Acc:HGNC:25862]	2	-1	10570754	10689987	-0.07982298960559131	4.816535723933611	-2.478663629653778	0.01342325128720622	0.3970056075056028	-2.4723380623605418	FALSE
ENSG00000250602	NA	AC093535.1	AC093535.1	lncRNA	novel transcript, antisense to GRAMD3	5	-1	126372477	126509021	-0.26972849428981416	0.636648483044924	-2.479263534842342	0.013452845772862682	0.3970056075056028	-2.4715507430996895	FALSE
ENSG00000108950	54757	FAM20A	FAM20A	protein_coding	FAM20A golgi associated secretory pathway pseudokinase [Source:HGNC Symbol;Acc:HGNC:23015]	17	-1	68535113	68601367	-0.4444939745120684	1.0048644109791365	-2.4789237342155452	0.013481801171707003	0.3970056075056028	-2.4707819057766636	FALSE
ENSG00000204304	5089	PBX2	PBX2	protein_coding	PBX homeobox 2 [Source:HGNC Symbol;Acc:HGNC:8633]	6	-1	32184733	32190202	0.11532029729866267	7.567710075205514	2.4774051545418443	0.013488618087515485	0.3970056075056028	2.4706011120492444	FALSE
ENSG00000123416	10376	TUBA1B	TUBA1B	protein_coding	tubulin alpha 1b [Source:HGNC Symbol;Acc:HGNC:18809]	12	-1	49127782	49131397	0.09391120628828631	6.443488083364944	2.4768698635240196	0.013522163371404631	0.3972391591929114	2.46971262067354	FALSE
ENSG00000023697	51071	DERA	DERA	protein_coding	deoxyribose-phosphate aldolase [Source:HGNC Symbol;Acc:HGNC:24269]	12	1	15911302	16037381	-0.07401265379187194	4.570727289728801	-2.474003118332658	0.013598083344396493	0.398714311446	-2.4677089486894896	FALSE
ENSG00000250616	NA	AC012645.1	AC012645.1	lncRNA	novel transcript, antisense to YPEL3	16	1	30096430	30104116	0.29444640785505527	4.686173635693634	2.4694350491792223	0.013793115545999966	0.4036698400641613	2.4626066217372915	FALSE
ENSG00000071243	54556	ING3	ING3	protein_coding	inhibitor of growth family member 3 [Source:HGNC Symbol;Acc:HGNC:14587]	7	1	120950763	120977216	0.07036027167573344	4.82055790908088	2.4666059066142245	0.013872268746871837	0.4045621707042658	2.4605540177048093	FALSE
ENSG00000168268	64943	NT5DC2	NT5DC2	protein_coding	5'-nucleotidase domain containing 2 [Source:HGNC Symbol;Acc:HGNC:25717]	3	-1	52524385	52535054	-0.2314762540857851	1.028148989049762	-2.46718820615602	0.013875770409043222	0.4045621707042658	-2.460463451536113	FALSE
ENSG00000144959	57552	NCEH1	NCEH1	protein_coding	neutral cholesterol ester hydrolase 1 [Source:HGNC Symbol;Acc:HGNC:29260]	3	-1	172630249	172711218	-0.09865787328792752	4.321395193655281	-2.466015353570864	0.013914366127963321	0.4049263283505423	-2.459466555573235	FALSE
ENSG00000172243	64581	CLEC7A	CLEC7A	protein_coding	C-type lectin domain containing 7A [Source:HGNC Symbol;Acc:HGNC:14558]	12	-1	10116777	10130258	0.16338316312907075	8.560641027865222	2.465847856263967	0.013944129993931747	0.40503258489864297	2.4586994450136657	FALSE
ENSG00000141293	8631	SKAP1	SKAP1	protein_coding	src kinase associated phosphoprotein 1 [Source:HGNC Symbol;Acc:HGNC:15605]	17	-1	48133442	48430275	-0.17970332626219854	7.694896937400497	-2.4653748769595336	0.013989775450804228	0.40537311312644636	-2.457525818287447	FALSE
ENSG00000114302	5576	PRKAR2A	PRKAR2A	protein_coding	protein kinase cAMP-dependent type II regulatory subunit alpha [Source:HGNC Symbol;Acc:HGNC:9391]	3	-1	48744597	48847874	-0.07421595822403226	6.240038054365867	-2.463397419713094	0.014009912175142886	0.40537311312644636	-2.457009141112572	FALSE
ENSG00000179588	161882	ZFPM1	ZFPM1	protein_coding	zinc finger protein, FOG family member 1 [Source:HGNC Symbol;Acc:HGNC:19762]	16	1	88453280	88537031	-0.1571964772396237	3.8758329688317033	-2.4617622869051194	0.014099357739395663	0.40537311312644636	-2.454721999015195	FALSE
ENSG00000163346	57326	PBXIP1	PBXIP1	protein_coding	PBX homeobox interacting protein 1 [Source:HGNC Symbol;Acc:HGNC:21199]	1	-1	154944076	154956123	0.11378566721166194	7.376496965462672	2.461744810847826	0.014105602529226716	0.40537311312644636	2.4545627970706945	FALSE
ENSG00000172340	8801	SUCLG2	SUCLG2	protein_coding	succinate-CoA ligase GDP-forming beta subunit [Source:HGNC Symbol;Acc:HGNC:11450]	3	-1	67360460	67654614	-0.10605227749851664	6.143856072817774	-2.460733050089781	0.01415873281812231	0.40537311312644636	-2.4532108266328456	FALSE
ENSG00000240065	5698	PSMB9	PSMB9	protein_coding	proteasome subunit beta 9 [Source:HGNC Symbol;Acc:HGNC:9546]	6	1	32844136	32859851	0.15391018138237822	7.367950143526389	2.4592043548697657	0.014185105262537563	0.40537311312644636	2.4525414066945093	FALSE
ENSG00000105737	2901	GRIK5	GRIK5	protein_coding	glutamate ionotropic receptor kainate type subunit 5 [Source:HGNC Symbol;Acc:HGNC:4583]	19	-1	41998321	42069498	0.24418893824308058	-0.3802597692672598	2.457647586130158	0.014204070182630306	0.40537311312644636	2.4520606927009516	FALSE
ENSG00000259475	NA	AC036108.1	AC036108.1	lncRNA	novel transcript, antisense to IGF1R and SYNM	15	-1	98954149	99105824	0.22793267397300157	-0.03805202404303924	2.4575963493113697	0.014220711704241211	0.40537311312644636	2.4516393373937317	FALSE
ENSG00000111540	5869	RAB5B	RAB5B	protein_coding	RAB5B, member RAS oncogene family [Source:HGNC Symbol;Acc:HGNC:9784]	12	1	55973913	55996683	0.08067383869118672	7.4535276788697935	2.4568588276471774	0.014271738544803375	0.40537311312644636	2.450350068866931	FALSE
ENSG00000101188	4923	NTSR1	NTSR1	protein_coding	neurotensin receptor 1 [Source:HGNC Symbol;Acc:HGNC:8039]	20	1	62708836	62762771	-0.3668675112509445	1.2230034003730887	-2.4599681517121383	0.014282378894191336	0.40537311312644636	-2.450081737236099	FALSE
ENSG00000244437	NA	IGKV3-15	IGKV3-15	IG_V_gene	immunoglobulin kappa variable 3-15 [Source:HGNC Symbol;Acc:HGNC:5816]	2	-1	89085177	89085787	-0.39180325559662554	2.525156934854408	-2.456608941281516	0.014297311046469904	0.40537311312644636	-2.4497054708305823	FALSE
ENSG00000134769	1837	DTNA	DTNA	protein_coding	dystrobrevin alpha [Source:HGNC Symbol;Acc:HGNC:3057]	18	1	34493290	34891844	-0.2345265242420791	1.1232563753255405	-2.456512717522812	0.014298107198011289	0.40537311312644636	-2.4496854188184156	FALSE
ENSG00000197549	NA	PRAMENP	PRAMENP	transcribed_unprocessed_pseudogene	PRAME N-terminal like, pseudogene [Source:HGNC Symbol;Acc:HGNC:34302]	22	-1	21991099	22043934	-0.3613891251894151	-0.5699154829663885	-2.4549857037272673	0.014338680603885597	0.40537311312644636	-2.448664831689712	FALSE
ENSG00000052126	54477	PLEKHA5	PLEKHA5	protein_coding	pleckstrin homology domain containing A5 [Source:HGNC Symbol;Acc:HGNC:30036]	12	1	19129752	19376400	-0.18616872632985793	3.0652943330390925	-2.456349717106855	0.014340202210950405	0.40537311312644636	-2.4486266066291136	FALSE
ENSG00000114738	7867	MAPKAPK3	MAPKAPK3	protein_coding	MAPK activated protein kinase 3 [Source:HGNC Symbol;Acc:HGNC:6888]	3	1	50611520	50649291	0.09142669921663593	6.311337062487475	2.456152779727268	0.014367955483792919	0.40537311312644636	2.447930029596525	FALSE
ENSG00000271643	NA	AC112220.2	AC112220.2	lncRNA	novel transcript	3	-1	33793644	33798539	0.2101933346512388	0.10478051951007698	2.4534683480943733	0.014374006332251015	0.40537311312644636	2.447778317461231	FALSE
ENSG00000186480	3638	INSIG1	INSIG1	protein_coding	insulin induced gene 1 [Source:HGNC Symbol;Acc:HGNC:6083]	7	1	155297776	155310235	0.10103008271553993	5.516606049830516	2.452479883738293	0.014498033834602478	0.40753699260469795	2.4446809358634742	FALSE
ENSG00000133048	1116	CHI3L1	CHI3L1	protein_coding	chitinase 3 like 1 [Source:HGNC Symbol;Acc:HGNC:1932]	1	-1	203178931	203186704	0.3533550276027624	7.2392889614585645	2.4531110564310024	0.014525737028252933	0.40753699260469795	2.443992288251508	FALSE
ENSG00000205018	100129697	AC092384.1	AC092384.1	lncRNA	uncharacterized LOC100129697 [Source:NCBI gene;Acc:100129697]	16	1	88939789	88951524	0.1679492622924137	2.338288506207611	2.4503323736420586	0.014551733732034177	0.40753699260469795	2.443347113107025	FALSE
ENSG00000197579	10210	TOPORS	TOPORS	protein_coding	TOP1 binding arginine/serine rich protein [Source:HGNC Symbol;Acc:HGNC:21653]	9	-1	32540544	32552586	0.121635620391074	6.223290347491506	2.4499323646203317	0.014556001004211247	0.40753699260469795	2.4432413068733307	FALSE
ENSG00000157933	6497	SKI	SKI	protein_coding	SKI proto-oncogene [Source:HGNC Symbol;Acc:HGNC:10896]	1	1	2228319	2310213	0.10201980030970059	7.052940439133561	2.447678191095637	0.014635923610249828	0.40753699260469795	2.441264675944408	FALSE
ENSG00000196526	60312	AFAP1	AFAP1	protein_coding	actin filament associated protein 1 [Source:HGNC Symbol;Acc:HGNC:24017]	4	-1	7758714	7939926	-0.2442464127561519	4.047755885820645	-2.452596317176999	0.014641903768182725	0.40753699260469795	-2.4411171587305054	FALSE
ENSG00000166619	10904	BLCAP	BLCAP	protein_coding	BLCAP apoptosis inducing factor [Source:HGNC Symbol;Acc:HGNC:1055]	20	-1	37492472	37527931	0.050120821702907215	5.860512747866085	2.4471666425448886	0.014660530553753005	0.40753699260469795	2.4406580174115495	FALSE
ENSG00000255949	NA	RPS6KB2-AS1	RPS6KB2-AS1	lncRNA	RPS6KB2 antisense RNA 1 [Source:HGNC Symbol;Acc:HGNC:53744]	11	-1	67431367	67435399	-0.1949740796865745	0.6460802392124764	-2.4465131591694784	0.014660927204785085	0.40753699260469795	-2.44064824574715	FALSE
ENSG00000197852	55924	INKA2	INKA2	protein_coding	inka box actin regulator 2 [Source:HGNC Symbol;Acc:HGNC:28045]	1	-1	111680630	111755824	0.17901020444332083	7.040520154844985	2.4437212985877648	0.0148153928268401	0.4101806040951463	2.436860518588255	FALSE
ENSG00000100603	22938	SNW1	SNW1	protein_coding	SNW domain containing 1 [Source:HGNC Symbol;Acc:HGNC:16696]	14	-1	77717599	77761207	0.04640503898245907	5.885383789387966	2.442326275171438	0.014844934459984967	0.4101806040951463	2.4361400810907488	FALSE
ENSG00000108424	3837	KPNB1	KPNB1	protein_coding	karyopherin subunit beta 1 [Source:HGNC Symbol;Acc:HGNC:6400]	17	1	47649476	47685505	0.11052666908352826	8.554915372334765	2.4421437270217603	0.014850187233941872	0.4101806040951463	2.4360121129881565	FALSE
ENSG00000081052	1286	COL4A4	COL4A4	protein_coding	collagen type IV alpha 4 chain [Source:HGNC Symbol;Acc:HGNC:2206]	2	-1	227002711	227164453	-0.2962320532616174	1.2831243774236245	-2.44160321598979	0.0148885802428264	0.4101806040951463	-2.4350779915895133	FALSE
ENSG00000116584	9181	ARHGEF2	ARHGEF2	protein_coding	Rho/Rac guanine nucleotide exchange factor 2 [Source:HGNC Symbol;Acc:HGNC:682]	1	-1	155946851	156007070	0.06601526314008055	8.082149065511196	2.4411938994085465	0.014929819352201636	0.4101806040951463	2.434076984379389	FALSE
ENSG00000162769	28982	FLVCR1	FLVCR1	protein_coding	feline leukemia virus subgroup C cellular receptor 1 [Source:HGNC Symbol;Acc:HGNC:24682]	1	1	212858275	212899363	0.13827219272080615	4.499683433568604	2.441312664763784	0.014932825331054594	0.4101806040951463	2.434004114796587	FALSE
ENSG00000267858	NA	MZF1-AS1	MZF1-AS1	lncRNA	MZF1 antisense RNA 1 [Source:HGNC Symbol;Acc:HGNC:51271]	19	1	58559129	58574797	-0.1635017277786046	1.3037061759827386	-2.4388411344706014	0.014959950569652946	0.4101806040951463	-2.43334714082352	FALSE
ENSG00000226791	NA	LINC02611	LINC02611	lncRNA	long intergenic non-protein coding RNA 2611 [Source:HGNC Symbol;Acc:HGNC:54060]	2	-1	98761098	98775361	-0.18918408162240175	1.3200725463828544	-2.439312647276012	0.014967585708068647	0.4101806040951463	-2.43316240684977	FALSE
ENSG00000171530	6902	TBCA	TBCA	protein_coding	tubulin folding cofactor A [Source:HGNC Symbol;Acc:HGNC:11579]	5	-1	77691166	77868780	-0.06717784643882929	5.752521543707465	-2.438065156407754	0.015025762526999036	0.4110486817571112	-2.4317575247462946	FALSE
ENSG00000175866	10458	BAIAP2	BAIAP2	protein_coding	BAI1 associated protein 2 [Source:HGNC Symbol;Acc:HGNC:947]	17	1	81035122	81117432	0.1672228484677829	2.9444557071838235	2.437307069684359	0.015107285144107013	0.41173868518143175	2.429796916552727	FALSE
ENSG00000183230	29119	CTNNA3	CTNNA3	protein_coding	catenin alpha 3 [Source:HGNC Symbol;Acc:HGNC:2511]	10	-1	65912523	67696195	-0.2705115508711363	0.5763002340870669	-2.4363271794244534	0.015117166795420276	0.41173868518143175	-2.4295598977304205	FALSE
ENSG00000256525	11232	POLG2	POLG2	protein_coding	DNA polymerase gamma 2, accessory subunit [Source:HGNC Symbol;Acc:HGNC:9180]	17	-1	64477785	64497054	-0.09565782680693413	4.588713587304821	-2.4321265698860866	0.015272252392883085	0.41173868518143175	-2.4258578147439973	FALSE
ENSG00000233527	NA	ZNF529-AS1	ZNF529-AS1	lncRNA	ZNF529 antisense RNA 1 [Source:HGNC Symbol;Acc:HGNC:51275]	19	1	36573070	36594708	-0.09447289729805641	3.500934723542866	-2.4301062941795917	0.015343003311576911	0.41173868518143175	-2.424179887519387	FALSE
ENSG00000183283	9802	DAZAP2	DAZAP2	protein_coding	DAZ associated protein 2 [Source:HGNC Symbol;Acc:HGNC:2684]	12	1	51238724	51271362	0.10064135094142834	9.65132929289999	2.4302115072633197	0.015352691149824758	0.41173868518143175	2.4239506614132713	FALSE
ENSG00000178209	5339	PLEC	PLEC	protein_coding	plectin [Source:HGNC Symbol;Acc:HGNC:9069]	8	-1	143915147	143976734	-0.10658940542912099	7.286782113816841	-2.4301772932552343	0.015367552196997508	0.41173868518143175	-2.42359927820628	FALSE
ENSG00000113141	3550	IK	IK	protein_coding	IK cytokine [Source:HGNC Symbol;Acc:HGNC:5958]	5	1	140647058	140662480	0.060843350269244034	6.653568619012934	2.4299281624768714	0.01538082251797783	0.41173868518143175	2.423285759762378	FALSE
ENSG00000122557	64224	HERPUD2	HERPUD2	protein_coding	HERPUD family member 2 [Source:HGNC Symbol;Acc:HGNC:21915]	7	-1	35632659	35695571	0.07797851239124132	6.6559517926597636	2.4293720053739225	0.015386948143413163	0.41173868518143175	2.423141118894371	FALSE
ENSG00000113580	2908	NR3C1	NR3C1	protein_coding	nuclear receptor subfamily 3 group C member 1 [Source:HGNC Symbol;Acc:HGNC:7978]	5	-1	143277931	143435512	0.08896057032740323	8.02975570254537	2.429383121337265	0.01540009214143924	0.41173868518143175	2.422830928216329	FALSE
ENSG00000137710	5962	RDX	RDX	protein_coding	radixin [Source:HGNC Symbol;Acc:HGNC:9944]	11	-1	109864295	110296712	-0.0742226858199242	4.718393095828613	-2.4287600367564157	0.015400904724460079	0.41173868518143175	-2.4228117593811205	FALSE
ENSG00000184371	1435	CSF1	CSF1	protein_coding	colony stimulating factor 1 [Source:HGNC Symbol;Acc:HGNC:2432]	1	1	109910242	109930992	0.15728266185304873	3.525317571849956	2.4291650937112146	0.015436253435151481	0.41173868518143175	2.4219787436655564	FALSE
ENSG00000005175	79657	RPAP3	RPAP3	protein_coding	RNA polymerase II associated protein 3 [Source:HGNC Symbol;Acc:HGNC:26151]	12	-1	47661249	47706030	0.09300185808713302	5.298354597838902	2.428286661725353	0.015441041712695853	0.41173868518143175	2.421866033892878	FALSE
ENSG00000156253	10069	RWDD2B	RWDD2B	protein_coding	RWD domain containing 2B [Source:HGNC Symbol;Acc:HGNC:1302]	21	-1	29004384	29019360	-0.13226605545810477	2.2399378622511676	-2.427248872308747	0.015453717928589161	0.41173868518143175	-2.421567800844653	FALSE
ENSG00000166922	6447	SCG5	SCG5	protein_coding	secretogranin V [Source:HGNC Symbol;Acc:HGNC:10816]	15	1	32641676	32697098	-0.2599921195243857	-0.15128603643770297	-2.426242607243873	0.015502506610362803	0.41173868518143175	-2.4204219559508315	FALSE
ENSG00000160679	26097	CHTOP	CHTOP	protein_coding	chromatin target of PRMT1 [Source:HGNC Symbol;Acc:HGNC:24511]	1	1	153633982	153646306	0.047853438577967644	6.336805482565803	2.4242130403852062	0.015583448704502201	0.41173868518143175	2.4185279410290335	FALSE
ENSG00000253981	NA	ALG1L13P	ALG1L13P	transcribed_unprocessed_pseudogene	ALG1 like 13, pseudogene [Source:HGNC Symbol;Acc:HGNC:44382]	8	-1	8236003	8244667	0.22361887463031227	2.4427105544161902	2.4248207961299353	0.015620123847593268	0.41173868518143175	2.4176726045834194	FALSE
ENSG00000010270	83930	STARD3NL	STARD3NL	protein_coding	STARD3 N-terminal like [Source:HGNC Symbol;Acc:HGNC:19169]	7	1	38178222	38230671	0.09092025814544868	4.59838819353295	2.424656416940641	0.015626443718922155	0.41173868518143175	2.4175253912688777	FALSE
ENSG00000284719	NA	AL033527.4	AL033527.4	lncRNA	novel transcript	1	1	39799422	39809450	-0.17132550896031118	1.7584552432613432	-2.423831678667106	0.015662562935261408	0.41173868518143175	-2.4166850441366177	FALSE
ENSG00000102878	3299	HSF4	HSF4	protein_coding	heat shock transcription factor 4 [Source:HGNC Symbol;Acc:HGNC:5227]	16	1	67164681	67169945	-0.16867588517838306	1.0518600843361054	-2.422382180506985	0.015669407025065887	0.41173868518143175	-2.4165260021948045	FALSE
ENSG00000125347	3659	IRF1	IRF1	protein_coding	interferon regulatory factor 1 [Source:HGNC Symbol;Acc:HGNC:6116]	5	-1	132481609	132490777	0.14301562532576995	8.825934070134629	2.4224401351406075	0.015683573939803453	0.41173868518143175	2.4161969876148204	FALSE
ENSG00000112763	11120	BTN2A1	BTN2A1	protein_coding	butyrophilin subfamily 2 member A1 [Source:HGNC Symbol;Acc:HGNC:1136]	6	1	26457904	26476621	0.1140626209866138	6.158496314274317	2.422090470276036	0.01570424183267977	0.41173868518143175	2.415717461963125	FALSE
ENSG00000230266	NA	XXYLT1-AS2	XXYLT1-AS2	lncRNA	XXYLT1 antisense RNA 2 [Source:HGNC Symbol;Acc:HGNC:41154]	3	1	195147871	195152790	0.304534582859499	-0.03437253797538994	2.4212509374221214	0.015706339682079053	0.41173868518143175	2.415668819797898	FALSE
ENSG00000110063	28960	DCPS	DCPS	protein_coding	decapping enzyme, scavenger [Source:HGNC Symbol;Acc:HGNC:29812]	11	1	126304060	126350005	-0.08074210468761045	4.70210642827742	-2.4214932516697387	0.015714813749088365	0.41173868518143175	-2.4154723924599915	FALSE
ENSG00000142686	127703	C1orf216	C1orf216	protein_coding	chromosome 1 open reading frame 216 [Source:HGNC Symbol;Acc:HGNC:26800]	1	-1	35713877	35718894	-0.15150319172669224	1.9590855833634313	-2.42105966544938	0.015731920806472444	0.41173868518143175	-2.415076137715063	FALSE
ENSG00000177302	7156	TOP3A	TOP3A	protein_coding	DNA topoisomerase III alpha [Source:HGNC Symbol;Acc:HGNC:11992]	17	-1	18271428	18315007	0.06566428040031536	5.953598124810599	2.4218658210237396	0.015749222241276645	0.41173868518143175	2.4146757658866367	FALSE
ENSG00000204592	3133	HLA-E	HLA-E	protein_coding	major histocompatibility complex, class I, E [Source:HGNC Symbol;Acc:HGNC:4962]	6	1	30489509	30494194	0.10767599372433168	11.350370032563012	2.420753001930749	0.015762910059596395	0.41173868518143175	2.414359290635466	FALSE
ENSG00000249859	NA	PVT1	PVT1	lncRNA	Pvt1 oncogene [Source:HGNC Symbol;Acc:HGNC:9709]	8	1	127794526	128187101	-0.1387496837916391	5.8288800974692165	-2.4206081174919976	0.01578120471023809	0.41173868518143175	-2.4139366783124996	FALSE
ENSG00000188554	4077	NBR1	NBR1	protein_coding	NBR1 autophagy cargo receptor [Source:HGNC Symbol;Acc:HGNC:6746]	17	1	43170481	43211689	0.08345224326460432	7.229360601326225	2.4195441956246584	0.01579669930494869	0.41173868518143175	2.4135790850803325	FALSE
ENSG00000183087	2621	GAS6	GAS6	protein_coding	growth arrest specific 6 [Source:HGNC Symbol;Acc:HGNC:4168]	13	-1	113820549	113864076	-0.20527621632711313	2.244853118428155	-2.4189602412334406	0.015820788883252744	0.41173868518143175	-2.4130237440129423	FALSE
ENSG00000158717	115992	RNF166	RNF166	protein_coding	ring finger protein 166 [Source:HGNC Symbol;Acc:HGNC:28856]	16	-1	88696499	88706408	0.09499664195410418	7.481806325989092	2.4190518534748575	0.015862177289471313	0.4121243416029976	2.412071344316893	FALSE
ENSG00000162066	51005	AMDHD2	AMDHD2	protein_coding	amidohydrolase domain containing 2 [Source:HGNC Symbol;Acc:HGNC:24262]	16	1	2520357	2531422	0.11379109900398188	2.910870517806162	2.417054884504685	0.015899559193845454	0.41240478704972716	2.4112130157647016	FALSE
ENSG00000161082	60680	CELF5	CELF5	protein_coding	CUGBP Elav-like family member 5 [Source:HGNC Symbol;Acc:HGNC:14058]	19	1	3224661	3297076	-0.2678642407145537	-0.5890864298527475	-2.4153608202904917	0.015961786891254288	0.41331854620973874	-2.40978812897036	FALSE
ENSG00000178445	2731	GLDC	GLDC	protein_coding	glycine decarboxylase [Source:HGNC Symbol;Acc:HGNC:4313]	9	-1	6532464	6645783	-0.3896766616822278	0.5271745845691918	-2.4152924614804974	0.015988081214998597	0.41331854620973874	-2.4091875103574214	FALSE
ENSG00000112773	55603	TENT5A	TENT5A	protein_coding	terminal nucleotidyltransferase 5A [Source:HGNC Symbol;Acc:HGNC:18345]	6	-1	81491439	81752774	0.11013236476309096	5.754685065281706	2.4111168355929338	0.016168360368496896	0.41544278286860836	2.4050927791952192	FALSE
ENSG00000117419	79033	ERI3	ERI3	protein_coding	ERI1 exoribonuclease family member 3 [Source:HGNC Symbol;Acc:HGNC:17276]	1	-1	44221070	44355260	-0.12001510654139835	4.589063540307383	-2.410519615869001	0.016183456850264618	0.41544278286860836	-2.4047517123262665	FALSE
ENSG00000211935	NA	IGHV1-3	IGHV1-3	IG_V_gene	immunoglobulin heavy variable 1-3 [Source:HGNC Symbol;Acc:HGNC:5552]	14	-1	106005095	106005574	-0.5495924815052169	0.5350224471753119	-2.4137785640069818	0.01618451227242124	0.41544278286860836	-2.4047278781881096	FALSE
ENSG00000228863	NA	AL121985.1	AL121985.1	lncRNA	novel transcript, antisense to CD48	1	1	160670778	160699761	-0.17903239599669218	2.0233421342406386	-2.4100262810793893	0.016227591888062394	0.41544278286860836	-2.403756193867423	FALSE
ENSG00000153066	51061	TXNDC11	TXNDC11	protein_coding	thioredoxin domain containing 11 [Source:HGNC Symbol;Acc:HGNC:28030]	16	-1	11679080	11742878	-0.07715358296596175	5.623943434281313	-2.4095444492900024	0.016240283281100734	0.41544278286860836	-2.4034703648516937	FALSE
ENSG00000167037	129049	SGSM1	SGSM1	protein_coding	small G protein signaling modulator 1 [Source:HGNC Symbol;Acc:HGNC:29410]	22	1	24806169	24927578	-0.2227448927985538	1.8699466539976177	-2.408905945016464	0.016319247485387305	0.41544278286860836	-2.4016963708421364	FALSE
ENSG00000166145	6692	SPINT1	SPINT1	protein_coding	serine peptidase inhibitor, Kunitz type 1 [Source:HGNC Symbol;Acc:HGNC:11246]	15	1	40844018	40858207	0.1454853460125496	3.622425775578907	2.408195988393367	0.016330326722446713	0.41544278286860836	2.4014480705851384	FALSE
ENSG00000130338	56995	TULP4	TULP4	protein_coding	TUB like protein 4 [Source:HGNC Symbol;Acc:HGNC:15530]	6	1	158232236	158511828	-0.10419631817856079	4.928439290495273	-2.406968683592569	0.016356239966832328	0.41544278286860836	-2.4008678981722174	FALSE
ENSG00000179698	340390	WDR97	WDR97	protein_coding	WD repeat domain 97 [Source:HGNC Symbol;Acc:HGNC:26959]	8	1	144107726	144118328	-0.20838437801087262	0.3506191697230417	-2.406842291775551	0.016362693500638535	0.41544278286860836	-2.4007235354202083	FALSE
ENSG00000010327	23166	STAB1	STAB1	protein_coding	stabilin 1 [Source:HGNC Symbol;Acc:HGNC:18628]	3	1	52495338	52524495	-0.17801397382349027	5.458269380295527	-2.4078714649277564	0.016365506288694917	0.41544278286860836	-2.4006606302239035	FALSE
ENSG00000165434	283209	PGM2L1	PGM2L1	protein_coding	phosphoglucomutase 2 like 1 [Source:HGNC Symbol;Acc:HGNC:20898]	11	-1	74330316	74398433	-0.10406720512190226	4.431359436322508	-2.4055805381498585	0.016421647673260025	0.41544278286860836	-2.399407066803065	FALSE
ENSG00000161638	3678	ITGA5	ITGA5	protein_coding	integrin subunit alpha 5 [Source:HGNC Symbol;Acc:HGNC:6141]	12	-1	54395261	54419266	0.09640670625852632	7.215406522202656	2.4051909645092158	0.01646622030087057	0.41544278286860836	2.3984144967754464	FALSE
ENSG00000105371	3386	ICAM4	ICAM4	protein_coding	intercellular adhesion molecule 4 (Landsteiner-Wiener blood group) [Source:HGNC Symbol;Acc:HGNC:5347]	19	1	10286955	10288522	0.22715880282723713	1.107130519806738	2.4049418674932244	0.016478315925508875	0.41544278286860836	2.3981455513008894	FALSE
ENSG00000270589	NA	AL158163.1	AL158163.1	lncRNA	novel transcript, antisense to BBIP1	10	1	110910596	110912244	0.1659684663204164	0.9294543953755189	2.4036540145084766	0.016479584163825414	0.41544278286860836	2.3981173621444802	FALSE
ENSG00000187626	387032	ZKSCAN4	ZKSCAN4	protein_coding	zinc finger with KRAB and SCAN domains 4 [Source:HGNC Symbol;Acc:HGNC:13854]	6	-1	28241697	28252269	0.08534008065864995	3.29205926115398	2.4031613832469394	0.01651814383738177	0.41544278286860836	2.397261203954477	FALSE
ENSG00000211938	NA	IGHV3-7	IGHV3-7	IG_V_gene	immunoglobulin heavy variable 3-7 [Source:HGNC Symbol;Acc:HGNC:5620]	14	-1	106062151	106062683	-0.4243300240811636	2.475008728023172	-2.4032920311432147	0.016520190785366	0.41544278286860836	-2.3972158037109086	FALSE
ENSG00000229267	NA	SNHG31	SNHG31	lncRNA	small nucleolar RNA host gene 31 [Source:HGNC Symbol;Acc:HGNC:54196]	2	1	214810181	214963575	-0.3749414306949565	-0.28353011537639683	-2.4056400980769967	0.01652557520662313	0.41544278286860836	-2.3970964036305227	FALSE
ENSG00000114383	11334	TUSC2	TUSC2	protein_coding	tumor suppressor 2, mitochondrial calcium regulator [Source:HGNC Symbol;Acc:HGNC:17034]	3	-1	50320027	50328251	0.08376937504040693	3.699945733812625	2.400796823938666	0.01662016713847002	0.4164767822792352	2.3950043710419173	FALSE
ENSG00000113532	7903	ST8SIA4	ST8SIA4	protein_coding	ST8 alpha-N-acetyl-neuraminide alpha-2,8-sialyltransferase 4 [Source:HGNC Symbol;Acc:HGNC:10871]	5	-1	100806933	100903282	0.12807334252228664	8.14319366566653	2.4007239031702916	0.016653525157695998	0.4164767822792352	2.3942691052908835	FALSE
ENSG00000073464	1183	CLCN4	CLCN4	protein_coding	chloride voltage-gated channel 4 [Source:HGNC Symbol;Acc:HGNC:2022]	X	1	10156945	10237660	0.22762787604233337	3.46307909296314	2.4027917684536257	0.016680512602912152	0.4164767822792352	2.393675203252809	FALSE
ENSG00000261367	NA	AC012645.2	AC012645.2	lncRNA	novel transcript, antisense to GDPD3	16	1	30107675	30110541	0.3048046317146915	0.8674533379791223	2.3991859505808315	0.016701617736214838	0.4164767822792352	2.3932113385359934	FALSE
ENSG00000169507	151258	SLC38A11	SLC38A11	protein_coding	solute carrier family 38 member 11 [Source:HGNC Symbol;Acc:HGNC:26836]	2	-1	164896186	164955525	0.3484274523110038	1.9902645669401282	2.402890867532765	0.01672115344770167	0.4164767822792352	2.3927824262206374	FALSE
ENSG00000099875	2872	MKNK2	MKNK2	protein_coding	MAPK interacting serine/threonine kinase 2 [Source:HGNC Symbol;Acc:HGNC:7111]	19	-1	2037465	2051244	0.10059876320662653	7.693174543671093	2.3979903246062784	0.016769455102132055	0.4164767822792352	2.3917238347887073	FALSE
ENSG00000204177	399761	BMS1P1	BMS1P1	transcribed_unprocessed_pseudogene	BMS1 pseudogene 1 [Source:HGNC Symbol;Acc:HGNC:23649]	10	1	46786674	46811989	-0.23652329384253457	1.1850388697540828	-2.398862358658395	0.01677521602766701	0.4164767822792352	-2.3915977556021732	FALSE
ENSG00000173163	150684	COMMD1	COMMD1	protein_coding	copper metabolism domain containing 1 [Source:HGNC Symbol;Acc:HGNC:23024]	2	1	61888724	62147247	-0.09819820733307782	5.4270746512371115	-2.3974193121230605	0.016781509182162466	0.4164767822792352	-2.3914600718951897	FALSE
ENSG00000172322	160364	CLEC12A	CLEC12A	protein_coding	C-type lectin domain family 12 member A [Source:HGNC Symbol;Acc:HGNC:31713]	12	1	9951316	9995694	-0.3219786019251121	7.2797972647583595	-2.400266270872948	0.016888879971431292	0.41746355721124134	-2.3891179345213494	FALSE
ENSG00000197446	1572	CYP2F1	CYP2F1	protein_coding	cytochrome P450 family 2 subfamily F member 1 [Source:HGNC Symbol;Acc:HGNC:2632]	19	1	41114432	41128381	-0.3588207509723375	-1.0517307772990814	-2.394444296709902	0.016894701186395626	0.41746355721124134	-2.3889913270705985	FALSE
ENSG00000090924	64857	PLEKHG2	PLEKHG2	protein_coding	pleckstrin homology and RhoGEF domain containing G2 [Source:HGNC Symbol;Acc:HGNC:29515]	19	1	39412669	39428415	-0.1227028184686807	4.267689801175114	-2.3953176071260858	0.016902012373712822	0.41746355721124134	-2.3888323679700987	FALSE
ENSG00000180776	253832	ZDHHC20	ZDHHC20	protein_coding	zinc finger DHHC-type containing 20 [Source:HGNC Symbol;Acc:HGNC:20749]	13	-1	21372573	21459370	-0.1488677909763716	7.68416302692217	-2.393843520403824	0.01694756478132872	0.4174805951661713	-2.387843329252263	FALSE
ENSG00000121957	29899	GPSM2	GPSM2	protein_coding	G protein signaling modulator 2 [Source:HGNC Symbol;Acc:HGNC:29501]	1	1	108875350	108934545	0.15235991155547302	3.40437179598763	2.393932229918107	0.01695653245791296	0.4174805951661713	2.38764889701313	FALSE
ENSG00000164691	117289	TAGAP	TAGAP	protein_coding	T cell activation RhoGTPase activating protein [Source:HGNC Symbol;Acc:HGNC:15669]	6	-1	159034468	159045152	0.13377566734292046	8.095657968047341	2.3906063554564905	0.017091119809852715	0.4194980585130938	2.3847416348839148	FALSE
ENSG00000198911	6721	SREBF2	SREBF2	protein_coding	sterol regulatory element binding transcription factor 2 [Source:HGNC Symbol;Acc:HGNC:11290]	22	1	41833079	41907307	-0.08365487481652512	6.306291755574674	-2.390721423075507	0.017104289485882898	0.4194980585130938	-2.3844582328013924	FALSE
ENSG00000140995	54849	DEF8	DEF8	protein_coding	differentially expressed in FDCP 8 homolog [Source:HGNC Symbol;Acc:HGNC:25969]	16	1	89947925	89968060	0.11766285099762719	6.447398111913338	2.39033905994148	0.017137258446855163	0.4194980585130938	2.383749602791628	FALSE
ENSG00000164609	10569	SLU7	SLU7	protein_coding	SLU7 homolog, splicing factor [Source:HGNC Symbol;Acc:HGNC:16939]	5	-1	160401641	160421711	0.07674144739399935	6.607588041940977	2.389539411765259	0.017146655218702952	0.4194980585130938	2.383547848984244	FALSE
ENSG00000107758	5532	PPP3CB	PPP3CB	protein_coding	protein phosphatase 3 catalytic subunit beta [Source:HGNC Symbol;Acc:HGNC:9315]	10	-1	73436428	73496024	-0.05241162005917044	6.283927519076536	-2.3884126770961474	0.017195462784054136	0.4198576589896216	-2.3825014816682444	FALSE
ENSG00000092200	57096	RPGRIP1	RPGRIP1	protein_coding	RPGR interacting protein 1 [Source:HGNC Symbol;Acc:HGNC:13436]	14	1	21287939	21351301	0.20224134044214814	3.5266231297624957	2.3888180293209493	0.017215490369247587	0.4198576589896216	2.382072871419223	FALSE
ENSG00000101464	128869	PIGU	PIGU	protein_coding	phosphatidylinositol glycan anchor biosynthesis class U [Source:HGNC Symbol;Acc:HGNC:15791]	20	-1	34560542	34698790	-0.10775753960144652	4.310838378193468	-2.386005028860201	0.017319146393265896	0.4217225741066677	-2.3798614943243774	FALSE
ENSG00000256683	59348	ZNF350	ZNF350	protein_coding	zinc finger protein 350 [Source:HGNC Symbol;Acc:HGNC:16656]	19	-1	51964340	51986856	0.08294100116689229	4.4296223187330614	2.384880864167886	0.017348374794649634	0.42177216526616057	2.3792400395806044	FALSE
ENSG00000129657	6397	SEC14L1	SEC14L1	protein_coding	SEC14 like lipid binding 1 [Source:HGNC Symbol;Acc:HGNC:10698]	17	1	77088749	77217101	0.13833820835870192	9.30846367744663	2.3845527192342075	0.017409836455238654	0.42234198318690347	2.3779362304544516	FALSE
ENSG00000091490	23231	SEL1L3	SEL1L3	protein_coding	SEL1L family member 3 [Source:HGNC Symbol;Acc:HGNC:29108]	4	-1	25747433	25863760	-0.13795348221766002	6.289555988308604	-2.384948607586574	0.01744120193166875	0.42234198318690347	-2.3772724176163953	FALSE
ENSG00000115935	7456	WIPF1	WIPF1	protein_coding	WAS/WASL interacting protein family member 1 [Source:HGNC Symbol;Acc:HGNC:12736]	2	-1	174559572	174682916	0.09953519296107416	9.818488827965547	2.383087951426052	0.017453498241428996	0.42234198318690347	2.377012466491459	FALSE
ENSG00000173517	79834	PEAK1	PEAK1	protein_coding	pseudopodium enriched atypical kinase 1 [Source:HGNC Symbol;Acc:HGNC:29431]	15	-1	77100656	77420144	-0.09136685415619894	5.3780753730800095	-2.380706535022083	0.01756575558643581	0.4226186873602852	-2.3746466764406757	FALSE
ENSG00000168216	55788	LMBRD1	LMBRD1	protein_coding	LMBR1 domain containing 1 [Source:HGNC Symbol;Acc:HGNC:23038]	6	-1	69672757	69867236	0.08484556993578707	7.39464295206436	2.3802120850779507	0.017588016855202077	0.4226186873602852	2.374179102294872	FALSE
ENSG00000172824	283848	CES4A	CES4A	protein_coding	carboxylesterase 4A [Source:HGNC Symbol;Acc:HGNC:26741]	16	1	66988589	67009758	-0.12892468967544435	2.216871989385407	-2.37982877122504	0.017591618703514417	0.4226186873602852	-2.3741034980869498	FALSE
ENSG00000012822	57658	CALCOCO1	CALCOCO1	protein_coding	calcium binding and coiled-coil domain 1 [Source:HGNC Symbol;Acc:HGNC:29306]	12	-1	53708517	53727745	0.07588872989303841	7.108220465100079	2.380476157832346	0.017593474050427153	0.4226186873602852	2.3740645589228597	FALSE
ENSG00000261644	NA	AC007728.2	AC007728.2	lncRNA	novel transcript, antisense to CYLD and NOD2	16	-1	50727417	50742815	0.10285248092303512	4.218712224343203	2.3796351059810483	0.01761027001075768	0.4226186873602852	2.3737122167559255	FALSE
ENSG00000138134	57559	STAMBPL1	STAMBPL1	protein_coding	STAM binding protein like 1 [Source:HGNC Symbol;Acc:HGNC:24105]	10	1	88879734	88975153	-0.12345643525659522	4.229085738130306	-2.3796689442581296	0.01765063001024651	0.4226186873602852	-2.3728667558829915	FALSE
ENSG00000130413	65975	STK33	STK33	protein_coding	serine/threonine kinase 33 [Source:HGNC Symbol;Acc:HGNC:14568]	11	-1	8391868	8594289	-0.23651279778516598	0.7721673816206135	-2.3796070906605777	0.017655657882113648	0.4226186873602852	-2.372761550795408	FALSE
ENSG00000059573	5832	ALDH18A1	ALDH18A1	protein_coding	aldehyde dehydrogenase 18 family member A1 [Source:HGNC Symbol;Acc:HGNC:9722]	10	-1	95605941	95656711	-0.1461761441981877	3.8923669877993246	-2.3766343819592946	0.017776811037105426	0.4244355776439129	-2.370234402127809	FALSE
ENSG00000206503	3105	HLA-A	HLA-A	protein_coding	major histocompatibility complex, class I, A [Source:HGNC Symbol;Acc:HGNC:4931]	6	1	29941260	29945884	0.13070653989143466	10.472966066602524	2.376786886088098	0.017786288793020653	0.4244355776439129	2.370037341597664	FALSE
ENSG00000141556	6904	TBCD	TBCD	protein_coding	tubulin folding cofactor D [Source:HGNC Symbol;Acc:HGNC:11581]	17	1	82752065	82945914	-0.08963982311054863	5.519780760715516	-2.3752049010544973	0.017841488524199044	0.4250144354279582	-2.368891459561934	FALSE
ENSG00000100629	145508	CEP128	CEP128	protein_coding	centrosomal protein 128 [Source:HGNC Symbol;Acc:HGNC:20359]	14	-1	80476983	80959517	-0.11249837825698705	4.260474289024789	-2.3728132007646026	0.01792668921816941	0.4250144354279582	-2.367128875176848	FALSE
ENSG00000135900	65080	MRPL44	MRPL44	protein_coding	mitochondrial ribosomal protein L44 [Source:HGNC Symbol;Acc:HGNC:16650]	2	1	223957463	223967714	0.09166243837452281	4.796115729971116	2.3726497435029397	0.017933958270042755	0.4250144354279582	2.366978837087033	FALSE
ENSG00000155324	65983	GRAMD2B	GRAMD2B	protein_coding	GRAM domain containing 2B [Source:HGNC Symbol;Acc:HGNC:24911]	5	1	126360132	126496494	-0.142724723413731	2.6842676718475844	-2.3731332395230873	0.017934949064463614	0.4250144354279582	-2.3669583905536857	FALSE
ENSG00000175215	10106	CTDSP2	CTDSP2	protein_coding	CTD small phosphatase 2 [Source:HGNC Symbol;Acc:HGNC:17077]	12	-1	57819927	57846729	0.0950393656926618	8.076888002228774	2.3726594951767574	0.01795056295247974	0.4250144354279582	2.3666363050817143	FALSE
ENSG00000186806	147645	VSIG10L	VSIG10L	protein_coding	V-set and immunoglobulin domain containing 10 like [Source:HGNC Symbol;Acc:HGNC:27111]	19	-1	51331536	51342124	-0.2246208606897071	-0.2674582904863292	-2.3713960156548892	0.017974951301704633	0.4250144354279582	-2.3661337095005694	FALSE
ENSG00000230082	NA	PRRT3-AS1	PRRT3-AS1	lncRNA	PRRT3 antisense RNA 1 [Source:HGNC Symbol;Acc:HGNC:41151]	3	1	9947404	9954787	-0.2207118187743962	0.5317841783074866	-2.3709302262717142	0.018010147045744614	0.42519846396734357	-2.3654094469253053	FALSE
ENSG00000055044	51602	NOP58	NOP58	protein_coding	NOP58 ribonucleoprotein [Source:HGNC Symbol;Acc:HGNC:29926]	2	1	202265736	202303661	-0.10869144221234439	5.364019494361073	-2.3686271604800475	0.01813285173873794	0.42744477708140455	-2.3628940710839186	FALSE
ENSG00000092010	5720	PSME1	PSME1	protein_coding	proteasome activator subunit 1 [Source:HGNC Symbol;Acc:HGNC:9568]	14	1	24136163	24138967	0.1161089974556555	6.649746151979333	2.3668846780951966	0.01822418449184211	0.42858347561869675	2.3610314607106453	FALSE
ENSG00000125482	7270	TTF1	TTF1	protein_coding	transcription termination factor 1 [Source:HGNC Symbol;Acc:HGNC:12397]	9	-1	132375548	132406851	0.06751668734155558	5.311468121701045	2.3660824431672682	0.018246439557515585	0.42858347561869675	2.360578836853886	FALSE
ENSG00000171475	147179	WIPF2	WIPF2	protein_coding	WAS/WASL interacting protein family member 2 [Source:HGNC Symbol;Acc:HGNC:30923]	17	1	40219304	40284136	0.07199133856671036	7.244705920746046	2.3663329311927166	0.018264049860354493	0.42858347561869675	2.3602210206851137	FALSE
ENSG00000141564	57521	RPTOR	RPTOR	protein_coding	regulatory associated protein of MTOR complex 1 [Source:HGNC Symbol;Acc:HGNC:30287]	17	1	80544819	80966371	-0.12030727128594432	5.7537068386586245	-2.365040621336809	0.018317875230119383	0.42890724384665835	-2.3591292355285702	FALSE
ENSG00000078808	51150	SDF4	SDF4	protein_coding	stromal cell derived factor 4 [Source:HGNC Symbol;Acc:HGNC:24188]	1	-1	1216908	1232067	0.05772569291098861	5.553906522625351	2.3646086900329015	0.018333150839425858	0.42890724384665835	2.3588198991673384	FALSE
ENSG00000082805	23085	ERC1	ERC1	protein_coding	ELKS/RAB6-interacting/CAST family member 1 [Source:HGNC Symbol;Acc:HGNC:17072]	12	1	990509	1495933	-0.08142933084564419	6.441377036083821	-2.364187423940421	0.018368147307409637	0.42907881458619107	-2.358112058313662	FALSE
ENSG00000232104	NA	RFX3-AS1	RFX3-AS1	lncRNA	RFX3 antisense RNA 1 [Source:HGNC Symbol;Acc:HGNC:51197]	9	1	3526723	3691814	-0.13161428299471467	4.790725678966006	-2.363245923534976	0.018450143627470765	0.42931402689553694	-2.3564582072904177	FALSE
ENSG00000021574	6683	SPAST	SPAST	protein_coding	spastin [Source:HGNC Symbol;Acc:HGNC:11233]	2	1	32063547	32157637	0.07670983722693059	6.0236377108148815	2.3620738227643745	0.018477187267974843	0.42931402689553694	2.355914152570492	FALSE
ENSG00000043462	3937	LCP2	LCP2	protein_coding	lymphocyte cytosolic protein 2 [Source:HGNC Symbol;Acc:HGNC:6529]	5	-1	170246233	170297818	0.08580524830434655	8.918701129405061	2.3618015998164426	0.01848440548476151	0.42931402689553694	2.3557690567838643	FALSE
ENSG00000080839	5933	RBL1	RBL1	protein_coding	RB transcriptional corepressor like 1 [Source:HGNC Symbol;Acc:HGNC:9893]	20	-1	36996349	37095997	-0.11657991406343093	4.7357900310477294	-2.3611991720984347	0.018509976429013836	0.42931402689553694	-2.3552554453563936	FALSE
ENSG00000140526	11057	ABHD2	ABHD2	protein_coding	abhydrolase domain containing 2 [Source:HGNC Symbol;Acc:HGNC:18717]	15	1	89087459	89202355	0.12988428196118562	8.519637956710124	2.36142696488513	0.01852241501868922	0.42931402689553694	2.3550058314839655	FALSE
ENSG00000100350	80020	FOXRED2	FOXRED2	protein_coding	FAD dependent oxidoreductase domain containing 2 [Source:HGNC Symbol;Acc:HGNC:26264]	22	-1	36487190	36507101	0.2087167643183654	1.4248900266981745	2.3607351013440523	0.01854428457352909	0.42931402689553694	2.3545673153086337	FALSE
ENSG00000227356	NA	LINC00866	LINC00866	lncRNA	long intergenic non-protein coding RNA 866 [Source:HGNC Symbol;Acc:HGNC:45232]	10	-1	97828478	97849798	-0.23972301163099996	0.564302840846733	-2.357771328740711	0.01865764074703018	0.4312945836470717	-2.3523015857706913	FALSE
ENSG00000183486	4600	MX2	MX2	protein_coding	MX dynamin like GTPase 2 [Source:HGNC Symbol;Acc:HGNC:7533]	21	1	41361999	41409393	0.1564411455021375	8.794760091382726	2.357235376912981	0.0187013496548353	0.43154346714744424	2.3514311614214445	FALSE
ENSG00000249249	NA	AC010226.1	AC010226.1	lncRNA	novel transcript	5	1	115602057	115623897	0.15462920981875705	1.008787763597573	2.3561037929236828	0.018724056112753813	0.43154346714744424	2.3509796845441127	FALSE
ENSG00000148400	4851	NOTCH1	NOTCH1	protein_coding	notch receptor 1 [Source:HGNC Symbol;Acc:HGNC:7881]	9	-1	136494433	136546048	0.11925683573395673	8.189857878692656	2.3567160285684006	0.01875187266181274	0.43154346714744424	2.350427255040481	FALSE
ENSG00000231887	5554	PRH1	PRH1	protein_coding	proline rich protein HaeIII subfamily 1 [Source:HGNC Symbol;Acc:HGNC:9366]	12	-1	10824960	11171608	-0.19177163647194506	1.390334771548651	-2.35273250350096	0.018933624670751215	0.43508067002669937	-2.346835247703867	FALSE
ENSG00000227347	NA	HNRNPKP2	HNRNPKP2	processed_pseudogene	heterogeneous nuclear ribonucleoprotein K pseudogene 2 [Source:HGNC Symbol;Acc:HGNC:42375]	2	-1	136199114	136200503	0.19219539514694697	0.10311809496142343	2.350251947670623	0.01901328706384016	0.43584468254775377	2.3452703583673538	FALSE
ENSG00000070785	8891	EIF2B3	EIF2B3	protein_coding	eukaryotic translation initiation factor 2B subunit gamma [Source:HGNC Symbol;Acc:HGNC:3259]	1	-1	44850522	44986722	-0.10445438960214926	4.964971363195854	-2.3496727292008264	0.019061462313894346	0.43584468254775377	-2.344326782512789	FALSE
ENSG00000226891	NA	LINC01359	LINC01359	lncRNA	long intergenic non-protein coding RNA 1359 [Source:HGNC Symbol;Acc:HGNC:50591]	1	-1	64972225	65002489	0.16985824392400062	5.045931817762168	2.35070439712062	0.019092632988068875	0.43584468254775377	2.3437173740476895	FALSE
ENSG00000023318	23071	ERP44	ERP44	protein_coding	endoplasmic reticulum protein 44 [Source:HGNC Symbol;Acc:HGNC:18311]	9	-1	99979185	100099000	0.07174089159518182	7.0705791869898045	2.3491947825377935	0.01910917127952234	0.43584468254775377	2.3433943919786326	FALSE
ENSG00000256552	NA	AC092745.2	AC092745.2	transcribed_processed_pseudogene	ribosomal protein S24 (RPS24) pseudogene	12	1	8320381	8369555	-0.18609952644674044	0.6123067082633863	-2.348362379000423	0.019119514074514947	0.43584468254775377	-2.343192528099158	FALSE
ENSG00000172081	126308	MOB3A	MOB3A	protein_coding	MOB kinase activator 3A [Source:HGNC Symbol;Acc:HGNC:29802]	19	-1	2071036	2096673	0.10010816630434327	9.126230826987737	2.3489406150370478	0.019135467011477038	0.43584468254775377	2.34288135624709	FALSE
ENSG00000132823	51526	OSER1	OSER1	protein_coding	oxidative stress responsive serine rich 1 [Source:HGNC Symbol;Acc:HGNC:16105]	20	-1	44195939	44210771	0.1049456241868425	5.979994486233209	2.3482131782948947	0.01916779036953597	0.4359407572168217	2.342251563862401	FALSE
ENSG00000110042	23220	DTX4	DTX4	protein_coding	deltex E3 ubiquitin ligase 4 [Source:HGNC Symbol;Acc:HGNC:29151]	11	1	59171430	59208588	0.16641585456411212	3.10838373983244	2.3452931601460754	0.019305243469808196	0.4367173895999051	2.339583734323516	FALSE
ENSG00000112299	8876	VNN1	VNN1	protein_coding	vanin 1 [Source:HGNC Symbol;Acc:HGNC:12705]	6	-1	132680849	132714055	-0.31632912188034634	5.6061539546172945	-2.346088037598067	0.019309039400198656	0.4367173895999051	-2.3395102948915656	FALSE
ENSG00000128881	146057	TTBK2	TTBK2	protein_coding	tau tubulin kinase 2 [Source:HGNC Symbol;Acc:HGNC:19141]	15	-1	42738730	42920809	-0.0632873351212142	5.402512271169995	-2.3448425028939868	0.019322071373621713	0.4367173895999051	-2.339258262762732	FALSE
ENSG00000123096	8082	SSPN	SSPN	protein_coding	sarcospan [Source:HGNC Symbol;Acc:HGNC:11322]	12	1	26121991	26299290	-0.1824365712835112	3.103394865656507	-2.3446990234862843	0.019358405398222516	0.4367173895999051	-2.3385563637129705	FALSE
ENSG00000196715	154807	VKORC1L1	VKORC1L1	protein_coding	vitamin K epoxide reductase complex subunit 1 like 1 [Source:HGNC Symbol;Acc:HGNC:21492]	7	1	65873074	65959563	-0.07001165572353507	5.1307205489620005	-2.34464807438426	0.019364267937394396	0.4367173895999051	-2.3384432193215456	FALSE
ENSG00000162413	9903	KLHL21	KLHL21	protein_coding	kelch like family member 21 [Source:HGNC Symbol;Acc:HGNC:29041]	1	-1	6590724	6614607	0.11364010305730421	5.6335332946092445	2.3433759381035246	0.019414067256895054	0.4367173895999051	2.3374833197890164	FALSE
ENSG00000170684	162979	ZNF296	ZNF296	protein_coding	zinc finger protein 296 [Source:HGNC Symbol;Acc:HGNC:15981]	19	-1	45071500	45076587	0.1716245892133461	1.329992459329637	2.3424512852034787	0.019421519711002883	0.4367173895999051	2.337339856209276	FALSE
ENSG00000145982	10667	FARS2	FARS2	protein_coding	phenylalanyl-tRNA synthetase 2, mitochondrial [Source:HGNC Symbol;Acc:HGNC:21062]	6	1	5261044	5829192	-0.12882562763639616	5.9628004766764535	-2.3429481410819353	0.019427180634642157	0.4367173895999051	-2.3372309126546504	FALSE
ENSG00000099995	10291	SF3A1	SF3A1	protein_coding	splicing factor 3a subunit 1 [Source:HGNC Symbol;Acc:HGNC:10765]	22	-1	30331988	30356919	0.09452269141722347	7.283829776589348	2.34231579141683	0.01945801773246695	0.43677758762416047	2.3366379443260348	FALSE
ENSG00000075711	1739	DLG1	DLG1	protein_coding	discs large MAGUK scaffold protein 1 [Source:HGNC Symbol;Acc:HGNC:2900]	3	-1	197042560	197299330	-0.07457863085258243	6.228863917297212	-2.3412206319998736	0.01951569568574674	0.43743924245898513	-2.335531052151285	FALSE
ENSG00000069943	9488	PIGB	PIGB	protein_coding	phosphatidylinositol glycan anchor biosynthesis class B [Source:HGNC Symbol;Acc:HGNC:8959]	15	1	55318960	55355648	0.14584861385883663	6.1675125458627225	2.3415131421601005	0.019554990332010656	0.4376875253099817	2.334778587856655	FALSE
ENSG00000176390	51379	CRLF3	CRLF3	protein_coding	cytokine receptor like factor 3 [Source:HGNC Symbol;Acc:HGNC:17177]	17	-1	30769388	30824692	0.07234861607671839	7.957228824639335	2.3395682113089724	0.019624730412294927	0.43861555248574435	2.3334463615475163	FALSE
ENSG00000157193	7804	LRP8	LRP8	protein_coding	LDL receptor related protein 8 [Source:HGNC Symbol;Acc:HGNC:6700]	1	-1	53242364	53328469	-0.11024969644222349	3.1584165295998607	-2.3376214329416345	0.01967262689653335	0.4390534040174515	-2.3325338007946868	FALSE
ENSG00000132964	1024	CDK8	CDK8	protein_coding	cyclin dependent kinase 8 [Source:HGNC Symbol;Acc:HGNC:1779]	13	1	26254104	26405238	-0.07301496869830082	5.318428625390793	-2.335839743302906	0.019777999850547512	0.4404295453409869	-2.3305329643996004	FALSE
ENSG00000263307	NA	AC007216.4	AC007216.4	lncRNA	novel transcript, antisense to GSPT1	16	1	11851649	11895611	-0.10086717474348639	4.075998002934565	-2.335999812571672	0.019791076855307062	0.4404295453409869	-2.33028530608412	FALSE
ENSG00000167778	84926	SPRYD3	SPRYD3	protein_coding	SPRY domain containing 3 [Source:HGNC Symbol;Acc:HGNC:25920]	12	-1	53064316	53079404	0.08936389938890876	4.670528368717818	2.334751620337254	0.019843073125610112	0.4409540218500551	2.3293019882638695	FALSE
ENSG00000166908	79837	PIP4K2C	PIP4K2C	protein_coding	phosphatidylinositol-5-phosphate 4-kinase type 2 gamma [Source:HGNC Symbol;Acc:HGNC:23786]	12	1	57591174	57603418	0.058825815492618894	4.79584608986411	2.3332075543202286	0.019908232505840614	0.44116092900387416	2.32807290978418	FALSE
ENSG00000146433	57583	TMEM181	TMEM181	protein_coding	transmembrane protein 181 [Source:HGNC Symbol;Acc:HGNC:20958]	6	1	158536436	158635428	-0.10152176033293436	5.9157627232215075	-2.3345369766564796	0.019910448106029325	0.44116092900387416	-2.328031179469063	FALSE
ENSG00000110046	23130	ATG2A	ATG2A	protein_coding	autophagy related 2A [Source:HGNC Symbol;Acc:HGNC:29028]	11	-1	64894546	64917211	0.13479229863938524	5.646506697925951	2.3332069542186584	0.01994562421796623	0.44116092900387416	2.32736918807311	FALSE
ENSG00000139370	121260	SLC15A4	SLC15A4	protein_coding	solute carrier family 15 member 4 [Source:HGNC Symbol;Acc:HGNC:23090]	12	-1	128793194	128823958	0.1274642976162026	7.00132800442341	2.332059434946483	0.020006281153895914	0.44116092900387416	2.3262300543717402	FALSE
ENSG00000116985	656	BMP8B	BMP8B	protein_coding	bone morphogenetic protein 8b [Source:HGNC Symbol;Acc:HGNC:1075]	1	-1	39757182	39788865	-0.21306928341640363	1.3113757842862799	-2.3316685447581764	0.020010908666977575	0.44116092900387416	-2.3261432737676326	FALSE
ENSG00000100439	63874	ABHD4	ABHD4	protein_coding	abhydrolase domain containing 4 [Source:HGNC Symbol;Acc:HGNC:20154]	14	1	22598237	22613215	0.10526537456053298	5.574860658068061	2.3320275320657036	0.020023034879680705	0.44116092900387416	2.3259159517319756	FALSE
ENSG00000134830	27202	C5AR2	C5AR2	protein_coding	complement component 5a receptor 2 [Source:HGNC Symbol;Acc:HGNC:4527]	19	1	47332175	47347329	0.1425986956417482	6.615207733037413	2.331321769469773	0.02006677890535747	0.4414975994340421	2.325096908920215	FALSE
ENSG00000148950	196294	IMMP1L	IMMP1L	protein_coding	inner mitochondrial membrane peptidase subunit 1 [Source:HGNC Symbol;Acc:HGNC:26317]	11	-1	31432401	31509645	-0.13640473178129264	2.987802770625836	-2.328706323002637	0.020162753241152968	0.4418667881196501	-2.323305375736878	FALSE
ENSG00000088854	25943	C20orf194	C20orf194	protein_coding	chromosome 20 open reading frame 194 [Source:HGNC Symbol;Acc:HGNC:17721]	20	-1	3249305	3407625	-0.10718912660676949	5.436193830417629	-2.328277645778655	0.02020447483846	0.4418667881196501	-2.3225288869844247	FALSE
ENSG00000197892	23303	KIF13B	KIF13B	protein_coding	kinesin family member 13B [Source:HGNC Symbol;Acc:HGNC:14405]	8	-1	29067278	29263124	-0.0821560992980146	5.291845428003354	-2.327530029555866	0.0202228232181329	0.4418667881196501	-2.3221878445910438	FALSE
ENSG00000212743	NA	LINC02656	LINC02656	lncRNA	long intergenic non-protein coding RNA 2656 [Source:HGNC Symbol;Acc:HGNC:54142]	10	1	6350316	6352762	-0.2138914758389303	3.0476432985986257	-2.3278333193264427	0.020282489788453217	0.4418667881196501	-2.3210806819338714	FALSE
ENSG00000103187	23406	COTL1	COTL1	protein_coding	coactosin like F-actin binding protein 1 [Source:HGNC Symbol;Acc:HGNC:18304]	16	-1	84565596	84618078	0.09722798231811147	9.85629046584979	2.326888238439286	0.020320884471594206	0.4418667881196501	2.3203697384055237	FALSE
ENSG00000100592	23002	DAAM1	DAAM1	protein_coding	dishevelled associated activator of morphogenesis 1 [Source:HGNC Symbol;Acc:HGNC:18142]	14	1	59188646	59371405	-0.08319184501834442	4.311069398881784	-2.3254355672935705	0.020345041567634572	0.4418667881196501	-2.319923028632891	FALSE
ENSG00000273361	NA	AC021016.3	AC021016.3	lncRNA	novel transcript, antisense to CTDSP1	2	-1	218398743	218399219	-0.24457380662792322	-0.5299546055380568	-2.3251615336821696	0.020345236335315	0.4418667881196501	-2.319919428895868	FALSE
ENSG00000127993	84060	RBM48	RBM48	protein_coding	RNA binding motif protein 48 [Source:HGNC Symbol;Acc:HGNC:21785]	7	1	92528773	92540481	0.05996031695296722	4.496701519461976	2.324648028880961	0.020366238718190502	0.4418667881196501	2.319531434744301	FALSE
ENSG00000160256	85395	FAM207A	FAM207A	protein_coding	family with sequence similarity 207 member A [Source:HGNC Symbol;Acc:HGNC:15811]	21	1	44940012	44976989	-0.10883342890996506	2.3676848230259253	-2.3244754559972707	0.020368696985421104	0.4418667881196501	-2.3194860439882907	FALSE
ENSG00000167110	2801	GOLGA2	GOLGA2	protein_coding	golgin A2 [Source:HGNC Symbol;Acc:HGNC:4425]	9	-1	128255829	128275995	0.060422473851944325	5.354759478427444	2.324929088199857	0.02037600794559792	0.4418667881196501	2.319351078757305	FALSE
ENSG00000258168	NA	AC025569.1	AC025569.1	lncRNA	novel transcript, antisense to PTPRB	12	1	70468080	70543040	-0.35049876163144345	-0.08251917908541938	-2.3246386402183656	0.020398489063619983	0.4418667881196501	-2.318936326722106	FALSE
ENSG00000038219	259282	BOD1L1	BOD1L1	protein_coding	biorientation of chromosomes in cell division 1 like 1 [Source:HGNC Symbol;Acc:HGNC:31792]	4	-1	13568738	13627725	0.10085083567532749	8.826418636578028	2.3245134292960676	0.020425406942285416	0.4418667881196501	2.318440245487843	FALSE
ENSG00000225830	2074	ERCC6	ERCC6	protein_coding	ERCC excision repair 6, chromatin remodeling factor [Source:HGNC Symbol;Acc:HGNC:3438]	10	-1	49454470	49539538	0.08066497859321675	4.571787861482608	2.320609074114925	0.020592305408471026	0.4439253250372606	2.315377067705605	FALSE
ENSG00000162783	51278	IER5	IER5	protein_coding	immediate early response 5 [Source:HGNC Symbol;Acc:HGNC:5393]	1	1	181088700	181092900	0.11021554457994931	4.4549353115755785	2.3208268176117017	0.02061769476164145	0.4439253250372606	2.3149129818930048	FALSE
ENSG00000147416	526	ATP6V1B2	ATP6V1B2	protein_coding	ATPase H+ transporting V1 subunit B2 [Source:HGNC Symbol;Acc:HGNC:854]	8	1	20197381	20226819	0.115966564958768	9.014710117451768	2.320689859072191	0.020621199967148156	0.4439253250372606	2.3148489502459317	FALSE
ENSG00000148459	23590	PDSS1	PDSS1	protein_coding	decaprenyl diphosphate synthase subunit 1 [Source:HGNC Symbol;Acc:HGNC:17759]	10	1	26697701	26746798	-0.1337653490973878	3.381905614598971	-2.3202442988695164	0.020635043475718193	0.4439253250372606	-2.314596155465042	FALSE
ENSG00000232855	NA	AF165147.1	AF165147.1	lncRNA	novel transcript	21	-1	28328738	28674848	-0.2097823810352466	3.400804480988128	-2.3191618811277386	0.020744332750717177	0.4451624028022626	-2.3126056111140194	FALSE
ENSG00000027075	5583	PRKCH	PRKCH	protein_coding	protein kinase C eta [Source:HGNC Symbol;Acc:HGNC:9403]	14	1	61187559	61550976	-0.15948030425886106	6.97441820675496	-2.3184351144715056	0.02079433367955539	0.4451624028022626	-2.311697963938598	FALSE
ENSG00000157873	8764	TNFRSF14	TNFRSF14	protein_coding	TNF receptor superfamily member 14 [Source:HGNC Symbol;Acc:HGNC:11912]	1	1	2555639	2565382	0.08024278944334817	6.732922494500113	2.3163561041543144	0.020863590080399674	0.4451624028022626	2.3104439170822695	FALSE
ENSG00000104973	81857	MED25	MED25	protein_coding	mediator complex subunit 25 [Source:HGNC Symbol;Acc:HGNC:28845]	19	1	49818279	49840383	0.1180890609522871	7.047956487206719	2.3158875999082174	0.020903117050749372	0.4451624028022626	2.3097298155473225	FALSE
ENSG00000108733	5193	PEX12	PEX12	protein_coding	peroxisomal biogenesis factor 12 [Source:HGNC Symbol;Acc:HGNC:8854]	17	-1	35574795	35578863	0.12611675098554365	1.7755925553873042	2.3138381492530664	0.02094120402233046	0.4451624028022626	2.309042841753747	FALSE
ENSG00000196470	6477	SIAH1	SIAH1	protein_coding	siah E3 ubiquitin protein ligase 1 [Source:HGNC Symbol;Acc:HGNC:10857]	16	-1	48356364	48448402	0.09437674828287168	4.944782539333276	2.3129152069620615	0.021035369226092185	0.4451624028022626	2.3073490484986263	FALSE
ENSG00000134324	23175	LPIN1	LPIN1	protein_coding	lipin 1 [Source:HGNC Symbol;Acc:HGNC:13345]	2	1	11677595	11827409	-0.11207505100660597	5.266893523921829	-2.3125420372495613	0.021074797438739273	0.4451624028022626	-2.306641796653153	FALSE
ENSG00000182796	NA	TMEM198B	TMEM198B	transcribed_unitary_pseudogene	transmembrane protein 198B (pseudogene) [Source:HGNC Symbol;Acc:HGNC:43629]	12	1	55829608	55836246	-0.09090935866582761	4.360838773408343	-2.311946692451788	0.021077559628143082	0.4451624028022626	-2.306592292524416	FALSE
ENSG00000144455	285362	SUMF1	SUMF1	protein_coding	sulfatase modifying factor 1 [Source:HGNC Symbol;Acc:HGNC:20376]	3	-1	3700814	4467273	-0.09307612744907612	6.3964577534582965	-2.313309706669517	0.02108750915754586	0.4451624028022626	-2.3064140232812567	FALSE
ENSG00000105755	23474	ETHE1	ETHE1	protein_coding	ETHE1 persulfide dioxygenase [Source:HGNC Symbol;Acc:HGNC:23287]	19	-1	43506719	43527230	-0.10374866390398685	3.609117415474991	-2.3110328168788885	0.0211222137328222	0.4451624028022626	-2.305792782172254	FALSE
ENSG00000149150	8501	SLC43A1	SLC43A1	protein_coding	solute carrier family 43 member 1 [Source:HGNC Symbol;Acc:HGNC:9225]	11	-1	57484534	57515780	-0.10696639847318012	2.7753021118030197	-2.310175952729739	0.021163848348775473	0.4451624028022626	-2.305048659771125	FALSE
ENSG00000261609	8139	GAN	GAN	protein_coding	gigaxonin [Source:HGNC Symbol;Acc:HGNC:4137]	16	1	81314966	81380198	-0.08955696120942225	3.664169431886629	-2.310052294580435	0.021167565851243884	0.4451624028022626	-2.3049822800520996	FALSE
ENSG00000128731	8924	HERC2	HERC2	protein_coding	HECT and RLD domain containing E3 ubiquitin protein ligase 2 [Source:HGNC Symbol;Acc:HGNC:4868]	15	-1	28111040	28322172	-0.1219995060599901	4.732539630558286	-2.3108383586969308	0.021172454385071055	0.4451624028022626	-2.304895005855038	FALSE
ENSG00000011295	54902	TTC19	TTC19	protein_coding	tetratricopeptide repeat domain 19 [Source:HGNC Symbol;Acc:HGNC:26006]	17	1	15999784	16045015	-0.09275286552421047	5.0134704557364955	-2.308902907102307	0.02126682283894924	0.4451624028022626	-2.3032136918564894	FALSE
ENSG00000104312	8767	RIPK2	RIPK2	protein_coding	receptor interacting serine/threonine kinase 2 [Source:HGNC Symbol;Acc:HGNC:10020]	8	1	89757806	89791064	0.0969089348500658	4.705095185802571	2.308524533928346	0.021277111467240876	0.4451624028022626	2.303030777765064	FALSE
ENSG00000183779	80139	ZNF703	ZNF703	protein_coding	zinc finger protein 703 [Source:HGNC Symbol;Acc:HGNC:25883]	8	1	37695782	37700019	0.2611281476017753	2.6665988812426002	2.3074406635617395	0.02130620720922406	0.4451624028022626	2.3025139222370288	FALSE
ENSG00000077454	4034	LRCH4	LRCH4	protein_coding	leucine rich repeats and calponin homology domain containing 4 [Source:HGNC Symbol;Acc:HGNC:6691]	7	-1	100574011	100586129	0.09413450434570247	5.467364471257264	2.3074381012041996	0.02132732874265429	0.4451624028022626	2.30213910517321	FALSE
ENSG00000138794	839	CASP6	CASP6	protein_coding	caspase 6 [Source:HGNC Symbol;Acc:HGNC:1507]	4	-1	109688622	109703583	-0.10620570232942406	2.7582852611606556	-2.3072770117789565	0.021329138198122346	0.4451624028022626	-2.3021070100981857	FALSE
ENSG00000176095	9807	IP6K1	IP6K1	protein_coding	inositol hexakisphosphate kinase 1 [Source:HGNC Symbol;Acc:HGNC:18360]	3	-1	49724294	49786542	0.08871056865375238	6.915923344697769	2.3079116688403993	0.02134029065969376	0.4451624028022626	2.3019092465137456	FALSE
ENSG00000259456	NA	ADNP-AS1	ADNP-AS1	lncRNA	ADNP antisense RNA 1 [Source:HGNC Symbol;Acc:HGNC:51227]	20	1	50930984	50945148	0.14149254055083305	0.6211395128299343	2.305718417520598	0.021387268161128157	0.4451624028022626	2.3010771940099395	FALSE
ENSG00000196562	55959	SULF2	SULF2	protein_coding	sulfatase 2 [Source:HGNC Symbol;Acc:HGNC:20392]	20	-1	47656348	47786616	0.14183199322629303	8.132080031824868	2.3070552440017122	0.021428343648360968	0.4451624028022626	2.3003509795005366	FALSE
ENSG00000130349	51250	MTRES1	MTRES1	protein_coding	mitochondrial transcription rescue factor 1 [Source:HGNC Symbol;Acc:HGNC:17971]	6	1	107028199	107051586	-0.10190904448070315	3.4841407166098297	-2.3050001408191845	0.021439891814665647	0.4451624028022626	-2.300147026261798	FALSE
ENSG00000198589	987	LRBA	LRBA	protein_coding	LPS responsive beige-like anchor protein [Source:HGNC Symbol;Acc:HGNC:1742]	4	-1	150264435	151015727	-0.10207826014054167	6.625959876108126	-2.305968501357654	0.02144186394844137	0.4451624028022626	-2.3001122057870305	FALSE
ENSG00000158156	55113	XKR8	XKR8	protein_coding	XK related 8 [Source:HGNC Symbol;Acc:HGNC:25508]	1	1	27959462	27968096	0.11816965043818062	5.447137347943865	2.306254129720518	0.021444515779961662	0.4451624028022626	2.3000653887989153	FALSE
ENSG00000169925	8019	BRD3	BRD3	protein_coding	bromodomain containing 3 [Source:HGNC Symbol;Acc:HGNC:1104]	9	-1	134030305	134068535	0.06502273574506656	5.4861449524781305	2.305944917395108	0.02144702874609688	0.4451624028022626	2.3000210280735	FALSE
ENSG00000085871	4258	MGST2	MGST2	protein_coding	microsomal glutathione S-transferase 2 [Source:HGNC Symbol;Acc:HGNC:7063]	4	1	139665768	139740745	-0.1205334269920817	4.4671922712426095	-2.307860382111199	0.021451367180889955	0.4451624028022626	-2.299944453484008	FALSE
ENSG00000167232	7644	ZNF91	ZNF91	protein_coding	zinc finger protein 91 [Source:HGNC Symbol;Acc:HGNC:13166]	19	-1	23304991	23395471	-0.09689248972126663	5.750869085935871	-2.3060296626506007	0.021467440996460085	0.4451624028022626	-2.2996608636186475	FALSE
ENSG00000135643	27345	KCNMB4	KCNMB4	protein_coding	potassium calcium-activated channel subfamily M regulatory beta subunit 4 [Source:HGNC Symbol;Acc:HGNC:6289]	12	1	70366290	70434292	-0.17505747757180812	1.9876228756546175	-2.3025812695713856	0.02164481781385879	0.44824134727738807	-2.2965436245880992	FALSE
ENSG00000132465	3512	JCHAIN	JCHAIN	protein_coding	joining chain of multimeric IgA and IgM [Source:HGNC Symbol;Acc:HGNC:5713]	4	-1	70655541	70681817	-0.3515841410401226	6.137261652790726	-2.3019280235346296	0.021702825645793775	0.448274384496406	-2.2955290135610316	FALSE
ENSG00000173960	165324	UBXN2A	UBXN2A	protein_coding	UBX domain protein 2A [Source:HGNC Symbol;Acc:HGNC:27265]	2	1	23927285	24004909	-0.06763717256062485	4.670357903546307	-2.3008481151104534	0.02170421396149835	0.448274384496406	-2.2955047595615743	FALSE
ENSG00000092203	9878	TOX4	TOX4	protein_coding	TOX high mobility group box family member 4 [Source:HGNC Symbol;Acc:HGNC:20161]	14	1	21476597	21499175	0.0714275950368819	6.360601602233514	2.299525149592331	0.021773422973865034	0.44845294819414266	2.294297379993243	FALSE
ENSG00000270091	NA	AC015726.1	AC015726.1	lncRNA	novel transcript	17	-1	19896590	19897287	0.10643597637995783	1.9615047138783492	2.29862781734405	0.021797349364716726	0.44845294819414266	2.293880751170663	FALSE
ENSG00000134152	79768	KATNBL1	KATNBL1	protein_coding	katanin regulatory subunit B1 like 1 [Source:HGNC Symbol;Acc:HGNC:26199]	15	-1	34140674	34210096	0.1574647552560382	6.727404633218511	2.2997769191361694	0.02179959531547828	0.44845294819414266	2.29384166299907	FALSE
ENSG00000285966	NA	AC007686.4	AC007686.4	lncRNA	novel transcript	14	-1	76958098	77000609	0.3971800796487033	4.171547965845166	2.2985280082959383	0.0218495948232103	0.4488861792090264	2.292972385619667	FALSE
ENSG00000012983	11183	MAP4K5	MAP4K5	protein_coding	mitogen-activated protein kinase kinase kinase kinase 5 [Source:HGNC Symbol;Acc:HGNC:6867]	14	-1	50418501	50561126	-0.08478858509288845	5.6655478646480315	-2.2967287429616454	0.021956721079180237	0.449946872718611	-2.291115730500149	FALSE
ENSG00000130363	83861	RSPH3	RSPH3	protein_coding	radial spoke head 3 [Source:HGNC Symbol;Acc:HGNC:21054]	6	-1	158972871	159000187	0.1256905943847224	4.613202906449476	2.2977364809870284	0.021992949295138703	0.449946872718611	2.2904896255558604	FALSE
ENSG00000126746	171017	ZNF384	ZNF384	protein_coding	zinc finger protein 384 [Source:HGNC Symbol;Acc:HGNC:11955]	12	-1	6666477	6689572	0.05815398988851772	5.537051967563583	2.295602023630874	0.021993004230677394	0.449946872718611	2.290488676827897	FALSE
ENSG00000148120	84909	AOPEP	AOPEP	protein_coding	aminopeptidase O (putative) [Source:HGNC Symbol;Acc:HGNC:1361]	9	1	94726701	95087218	-0.09004813314763638	5.0903800414770215	-2.295782415072403	0.02201725719769362	0.449946872718611	-2.290070033192974	FALSE
ENSG00000054793	10079	ATP9A	ATP9A	protein_coding	ATPase phospholipid transporting 9A (putative) [Source:HGNC Symbol;Acc:HGNC:13540]	20	-1	51596514	51768390	-0.2738564943513673	3.746707924289614	-2.2941477006220157	0.022153381324755538	0.45065631312594195	-2.2877277379369665	FALSE
ENSG00000129055	25847	ANAPC13	ANAPC13	protein_coding	anaphase promoting complex subunit 13 [Source:HGNC Symbol;Acc:HGNC:24540]	3	-1	134477706	134486716	0.09781844736923695	4.980692056649886	2.2931314435263963	0.02215502592112201	0.45065631312594195	2.287699515899137	FALSE
ENSG00000107290	23064	SETX	SETX	protein_coding	senataxin [Source:HGNC Symbol;Acc:HGNC:445]	9	-1	132261356	132354986	0.07451448570122565	8.226175533989288	2.2932474695083322	0.022169102148188267	0.45065631312594195	2.2874580358104932	FALSE
ENSG00000143319	81875	ISG20L2	ISG20L2	protein_coding	interferon stimulated exonuclease gene 20 like 2 [Source:HGNC Symbol;Acc:HGNC:25745]	1	-1	156721891	156728799	0.05382023907628053	5.149432571170843	2.2922811899822766	0.02217943396254314	0.45065631312594195	2.287280876609527	FALSE
ENSG00000211652	NA	IGLV7-43	IGLV7-43	IG_V_gene	immunoglobulin lambda variable 7-43 [Source:HGNC Symbol;Acc:HGNC:5929]	22	1	22395018	22395489	-0.46961425752379293	0.22156144986581439	-2.2919254863189353	0.022212050436759077	0.45065631312594195	-2.2867220737882628	FALSE
ENSG00000254186	NA	AC113414.1	AC113414.1	lncRNA	novel transcript	5	-1	162424042	163437326	-0.2049393669312749	0.4322538865600009	-2.290705065836404	0.022268774157975343	0.45065631312594195	-2.2857519501638714	FALSE
ENSG00000149809	7108	TM7SF2	TM7SF2	protein_coding	transmembrane 7 superfamily member 2 [Source:HGNC Symbol;Acc:HGNC:11863]	11	1	65111845	65116396	-0.18062139071338368	0.9391028728888664	-2.290938340575665	0.022270624544701315	0.45065631312594195	-2.285720339931635	FALSE
ENSG00000168411	55159	RFWD3	RFWD3	protein_coding	ring finger and WD repeat domain 3 [Source:HGNC Symbol;Acc:HGNC:25539]	16	-1	74621399	74666877	0.06350779910971216	4.958746949150452	2.291156707783077	0.022295581452366077	0.45065631312594195	2.2852942230273907	FALSE
ENSG00000196912	57730	ANKRD36B	ANKRD36B	protein_coding	ankyrin repeat domain 36B [Source:HGNC Symbol;Acc:HGNC:29333]	2	-1	97492663	97589965	-0.17688554962956182	3.237956341226728	-2.2916420057010414	0.02231345809301292	0.45065631312594195	-2.2849892502301268	FALSE
ENSG00000233184	NA	AC093157.1	AC093157.1	lncRNA	novel transcript	1	1	101025844	101090513	-0.1500037985359013	4.0458565423999335	-2.2890274292074153	0.02240223665654237	0.45186097890718946	-2.2834778412169054	FALSE
ENSG00000074966	7294	TXK	TXK	protein_coding	TXK tyrosine kinase [Source:HGNC Symbol;Acc:HGNC:12434]	4	-1	48066393	48134250	-0.15646398573451403	6.490875802169965	-2.2898754040690275	0.02244123654242362	0.4520597662461464	-2.2828155340846745	FALSE
ENSG00000151612	152485	ZNF827	ZNF827	protein_coding	zinc finger protein 827 [Source:HGNC Symbol;Acc:HGNC:27193]	4	-1	145757627	145938823	-0.1606014867076242	3.9128437753119645	-2.2880678896498488	0.022501053441852943	0.45216244914045756	-2.2818016481928036	FALSE
ENSG00000165409	7253	TSHR	TSHR	protein_coding	thyroid stimulating hormone receptor [Source:HGNC Symbol;Acc:HGNC:12373]	14	1	80954989	81146302	-0.25334898597051514	0.7388393996025725	-2.286791534801448	0.022507848726439142	0.45216244914045756	-2.281686617564875	FALSE
ENSG00000079691	55604	CARMIL1	CARMIL1	protein_coding	capping protein regulator and myosin 1 linker 1 [Source:HGNC Symbol;Acc:HGNC:21581]	6	1	25279078	25620530	-0.17671130285850367	3.955163878194486	-2.2891599017325466	0.02254164696936392	0.45216244914045756	-2.281114928725703	FALSE
ENSG00000103510	84148	KAT8	KAT8	protein_coding	lysine acetyltransferase 8 [Source:HGNC Symbol;Acc:HGNC:17933]	16	1	31114489	31131393	0.0640464367009752	5.7568826795020165	2.28367124404022	0.022689824413931227	0.45216244914045756	2.2786173038214375	FALSE
ENSG00000099958	91319	DERL3	DERL3	protein_coding	derlin 3 [Source:HGNC Symbol;Acc:HGNC:14236]	22	-1	23834503	23839128	-0.24440504427221033	1.6142966939477184	-2.2838732702335944	0.02270230762750514	0.45216244914045756	-2.2784075392947165	FALSE
ENSG00000196453	27153	ZNF777	ZNF777	protein_coding	zinc finger protein 777 [Source:HGNC Symbol;Acc:HGNC:22213]	7	-1	149431363	149461062	-0.10316453425403793	3.1350330679832896	-2.282727880275647	0.022763457534716734	0.45216244914045756	-2.277381438598874	FALSE
ENSG00000138336	80312	TET1	TET1	protein_coding	tet methylcytosine dioxygenase 1 [Source:HGNC Symbol;Acc:HGNC:29484]	10	1	68560337	68694487	-0.16831930660466687	1.955124724490287	-2.281818295086435	0.022793870153582207	0.45216244914045756	-2.2768720037478323	FALSE
ENSG00000119953	10285	SMNDC1	SMNDC1	protein_coding	survival motor neuron domain containing 1 [Source:HGNC Symbol;Acc:HGNC:16900]	10	-1	110290730	110304938	0.0773597000268218	5.059751062218613	2.2816545938504675	0.022799301455474486	0.45216244914045756	2.276781087404932	FALSE
ENSG00000113369	57561	ARRDC3	ARRDC3	protein_coding	arrestin domain containing 3 [Source:HGNC Symbol;Acc:HGNC:29263]	5	-1	91368631	91383317	0.1895865056021222	7.4954065447551645	2.2818080085550116	0.022817884996120783	0.45216244914045756	2.2764701537002168	FALSE
ENSG00000224650	NA	IGHV3-74	IGHV3-74	IG_V_gene	immunoglobulin heavy variable 3-74 [Source:HGNC Symbol;Acc:HGNC:5624]	14	-1	106810442	106811131	-0.3899439482756488	2.1370826883791416	-2.2816730427309193	0.022824465520381094	0.45216244914045756	-2.2763601032734266	FALSE
ENSG00000249662	NA	LINC02218	LINC02218	protein_coding	long intergenic non-protein coding RNA 2218 [Source:HGNC Symbol;Acc:HGNC:53085]	5	1	17444010	17486829	0.2410171812667805	4.943855784406	2.2822676338832344	0.022830111951243754	0.45216244914045756	2.2762656962756154	FALSE
ENSG00000112685	55770	EXOC2	EXOC2	protein_coding	exocyst complex component 2 [Source:HGNC Symbol;Acc:HGNC:24968]	6	-1	485154	693139	-0.07832724486694875	5.8093491873098895	-2.281906796285201	0.022845736204764322	0.45216244914045756	-2.276004568113192	FALSE
ENSG00000258760	NA	AL355076.2	AL355076.2	lncRNA	novel transcript	14	-1	65236480	65318790	-0.27741418375921345	3.3502694159213773	-2.2816445932362153	0.02285941935457648	0.45216244914045756	-2.27577600902205	FALSE
ENSG00000106636	10652	YKT6	YKT6	protein_coding	YKT6 v-SNARE homolog [Source:HGNC Symbol;Acc:HGNC:16959]	7	1	44200968	44214294	0.05635403260473559	5.1760831769431626	2.280301847009186	0.022887969596462703	0.45216244914045756	2.275299497094506	FALSE
ENSG00000204482	7940	LST1	LST1	protein_coding	leukocyte specific transcript 1 [Source:HGNC Symbol;Acc:HGNC:14189]	6	1	31586124	31588909	0.15392393177874286	7.473269299449371	2.280370710846373	0.022922500838387726	0.45216244914045756	2.2747238499770437	FALSE
ENSG00000241878	23761	PISD	PISD	protein_coding	phosphatidylserine decarboxylase [Source:HGNC Symbol;Acc:HGNC:8999]	22	-1	31618491	31662432	0.12626512887364605	6.988805414219474	2.280086916602189	0.022968092037658882	0.45216244914045756	2.2739649824592734	FALSE
ENSG00000166004	85459	CEP295	CEP295	protein_coding	centrosomal protein 295 [Source:HGNC Symbol;Acc:HGNC:29366]	11	1	93661682	93730358	0.07243800047606097	4.926833837172742	2.2787864552070727	0.023011898386400425	0.45216244914045756	2.273237055427146	FALSE
ENSG00000121211	84057	MND1	MND1	protein_coding	meiotic nuclear divisions 1 [Source:HGNC Symbol;Acc:HGNC:24839]	4	1	153344649	153415118	-0.28995754724478184	-0.678575758209727	-2.2768179706337133	0.023077435226364903	0.45216244914045756	-2.2721502783056082	FALSE
ENSG00000204525	3107	HLA-C	HLA-C	protein_coding	major histocompatibility complex, class I, C [Source:HGNC Symbol;Acc:HGNC:4933]	6	-1	31268749	31272130	0.1543275956790744	10.259781587673242	2.278093610262122	0.023089302533829043	0.45216244914045756	2.2719537731049875	FALSE
ENSG00000258790	NA	AL121594.1	AL121594.1	protein_coding	novel transcript	14	1	35122549	35317474	-0.19652620523084685	0.24312489339659688	-2.2765700184973023	0.023102234163777147	0.45216244914045756	-2.27173974412288	FALSE
ENSG00000133818	22800	RRAS2	RRAS2	protein_coding	RAS related 2 [Source:HGNC Symbol;Acc:HGNC:17271]	11	-1	14277922	14364506	-0.1688850047565431	4.442235748224461	-2.2779035761729793	0.023140975155730874	0.45216244914045756	-2.2710991713581006	FALSE
ENSG00000166888	6778	STAT6	STAT6	protein_coding	signal transducer and activator of transcription 6 [Source:HGNC Symbol;Acc:HGNC:11368]	12	-1	57095408	57132139	0.08614864808256861	8.882422691491069	2.276894229105277	0.023148647635127275	0.45216244914045756	2.2709724192893552	FALSE
ENSG00000146859	55281	TMEM140	TMEM140	protein_coding	transmembrane protein 140 [Source:HGNC Symbol;Acc:HGNC:21870]	7	1	135148072	135166215	0.1514570536110984	7.112785045769713	2.2755767452855173	0.023178682373362482	0.45216244914045756	2.2704765854616245	FALSE
ENSG00000102384	2491	CENPI	CENPI	protein_coding	centromere protein I [Source:HGNC Symbol;Acc:HGNC:3968]	X	1	101098218	101163681	-0.23123058547908654	-0.05822329976734379	-2.273580415873224	0.023274100307825528	0.45216244914045756	-2.2689050542966145	FALSE
ENSG00000249637	NA	AC008438.1	AC008438.1	lncRNA	novel transcript	5	-1	140370891	140401460	-0.11300909137800019	2.4582082614355625	-2.2736532553020066	0.023275313862305448	0.45216244914045756	-2.2688851031337265	FALSE
ENSG00000143499	56950	SMYD2	SMYD2	protein_coding	SET and MYND domain containing 2 [Source:HGNC Symbol;Acc:HGNC:20982]	1	1	214281102	214337131	-0.08513887684938215	4.6989072242798535	-2.2739141431807703	0.02330230873765745	0.45216244914045756	-2.268441533414947	FALSE
ENSG00000002587	9957	HS3ST1	HS3ST1	protein_coding	heparan sulfate-glucosamine 3-sulfotransferase 1 [Source:HGNC Symbol;Acc:HGNC:5194]	4	-1	11393150	11429564	0.31263430653377283	0.05009368187866927	2.2737546528130013	0.023319879666858785	0.45216244914045756	2.26815305408661	FALSE
ENSG00000261222	101928343	AC064805.1	AC064805.1	lncRNA	uncharacterized LOC101928343 [Source:NCBI gene;Acc:101928343]	17	1	74599840	74607229	0.25636287994470264	2.3374581213652292	2.276055177687748	0.023325028300529092	0.45216244914045756	2.2680685596206827	FALSE
ENSG00000182985	23705	CADM1	CADM1	protein_coding	cell adhesion molecule 1 [Source:HGNC Symbol;Acc:HGNC:5951]	11	-1	115169218	115504957	-0.25116602852592584	1.8573992783862214	-2.2743701335276514	0.023332120935781325	0.45216244914045756	-2.2679521885656726	FALSE
ENSG00000139572	53831	GPR84	GPR84	protein_coding	G protein-coupled receptor 84 [Source:HGNC Symbol;Acc:HGNC:4535]	12	-1	54362445	54364487	-0.36683438188094986	1.1653793111844641	-2.2749062400749693	0.023338145185388112	0.45216244914045756	-2.2678533709598745	FALSE
ENSG00000114450	59345	GNB4	GNB4	protein_coding	G protein subunit beta 4 [Source:HGNC Symbol;Acc:HGNC:20731]	3	-1	179396088	179451476	0.12988260176885014	6.2332052157519415	2.2728828681848703	0.023350017520566473	0.45216244914045756	2.267658690222623	FALSE
ENSG00000197050	147923	ZNF420	ZNF420	protein_coding	zinc finger protein 420 [Source:HGNC Symbol;Acc:HGNC:20649]	19	1	37007857	37130368	-0.11730396989507774	3.7193369141429584	-2.271757198359288	0.023423735191779285	0.45229965638071856	-2.266451798650221	FALSE
ENSG00000100034	9647	PPM1F	PPM1F	protein_coding	protein phosphatase, Mg2+/Mn2+ dependent 1F [Source:HGNC Symbol;Acc:HGNC:19388]	22	-1	21919425	21952848	0.13111628598010494	6.933629531958258	2.2725160045870263	0.023432560929558782	0.45229965638071856	2.266307526429473	FALSE
ENSG00000278196	NA	IGLV2-8	IGLV2-8	IG_V_gene	immunoglobulin lambda variable 2-8 [Source:HGNC Symbol;Acc:HGNC:5895]	22	1	22822658	22823289	-0.3892445853380755	2.5956282226829632	-2.2716381455377497	0.023444582794797095	0.45229965638071856	-2.266111083736849	FALSE
ENSG00000211947	NA	IGHV3-21	IGHV3-21	IG_V_gene	immunoglobulin heavy variable 3-21 [Source:HGNC Symbol;Acc:HGNC:5586]	14	-1	106235064	106235594	-0.3723102731013457	1.7280317851780067	-2.268323502625538	0.02362673480930502	0.4552475573007828	-2.263145284510427	FALSE
ENSG00000198792	25829	TMEM184B	TMEM184B	protein_coding	transmembrane protein 184B [Source:HGNC Symbol;Acc:HGNC:1310]	22	-1	38219291	38273010	0.09977664207360437	5.983930053926725	2.268286513347131	0.0236597711858107	0.45531849983016104	2.262609513078546	FALSE
ENSG00000228486	728537	C2orf92	C2orf92	protein_coding	chromosome 2 open reading frame 92 [Source:HGNC Symbol;Acc:HGNC:49272]	2	1	97664217	97703064	-0.14140715483687405	1.957030591057704	-2.265784145440037	0.023778796181114507	0.4554265953602913	-2.2606845772479858	FALSE
ENSG00000096717	23411	SIRT1	SIRT1	protein_coding	sirtuin 1 [Source:HGNC Symbol;Acc:HGNC:14929]	10	1	67884656	67918390	0.07431083627353008	5.193383502421985	2.265673199192798	0.02381966687523583	0.4554265953602913	2.260025522219009	FALSE
ENSG00000146826	55262	MAP11	MAP11	protein_coding	microtubule associated protein 11 [Source:HGNC Symbol;Acc:HGNC:25604]	7	-1	100154420	100158723	0.10537204637102437	5.505860367678714	2.2656462233533925	0.02382313895917332	0.4554265953602913	2.259969578800939	FALSE
ENSG00000122952	11130	ZWINT	ZWINT	protein_coding	ZW10 interacting kinetochore protein [Source:HGNC Symbol;Acc:HGNC:13195]	10	-1	56357227	56361273	-0.2533820604563639	-0.023757920896600143	-2.2644063040786158	0.02383718063514563	0.4554265953602913	-2.259743406570557	FALSE
ENSG00000167123	51148	CERCAM	CERCAM	protein_coding	cerebral endothelial cell adhesion molecule [Source:HGNC Symbol;Acc:HGNC:23723]	9	1	128411751	128437351	-0.2854954304884064	-0.2056503632282613	-2.2646325623923462	0.023857044462891375	0.4554265953602913	-2.259423653010046	FALSE
ENSG00000175354	5771	PTPN2	PTPN2	protein_coding	protein tyrosine phosphatase non-receptor type 2 [Source:HGNC Symbol;Acc:HGNC:9650]	18	-1	12785478	12929643	-0.0545726372746671	6.29560162038309	-2.2643338907665753	0.023863133204686176	0.4554265953602913	-2.259325687080614	FALSE
ENSG00000101003	9837	GINS1	GINS1	protein_coding	GINS complex subunit 1 [Source:HGNC Symbol;Acc:HGNC:28980]	20	1	25407673	25452628	-0.20036005246789534	0.45253450630662095	-2.263799828826849	0.0238709188335966	0.4554265953602913	-2.259200450355941	FALSE
ENSG00000120925	81790	RNF170	RNF170	protein_coding	ring finger protein 170 [Source:HGNC Symbol;Acc:HGNC:25358]	8	-1	42849637	42897290	-0.06345946020240678	4.309844716939387	-2.262351784075191	0.023972394560127418	0.45617528784059486	-2.2575713813085683	FALSE
ENSG00000180488	374986	MIGA1	MIGA1	protein_coding	mitoguardin 1 [Source:HGNC Symbol;Acc:HGNC:24741]	1	1	77779624	77879539	-0.08797114477935342	4.473377265551204	-2.262542198972802	0.023974002733821005	0.45617528784059486	-2.257545612218379	FALSE
ENSG00000135862	3915	LAMC1	LAMC1	protein_coding	laminin subunit gamma 1 [Source:HGNC Symbol;Acc:HGNC:6492]	1	1	183023420	183145592	-0.20886248082335213	2.267410608318946	-2.2634141878404614	0.024004056631234276	0.45617528784059486	-2.257064309460471	FALSE
ENSG00000169217	10421	CD2BP2	CD2BP2	protein_coding	CD2 cytoplasmic tail binding protein 2 [Source:HGNC Symbol;Acc:HGNC:1656]	16	-1	30350773	30355308	0.07006439925762731	4.846228664379105	2.261024706102625	0.02406427947310472	0.45617528784059486	2.2561014321171493	FALSE
ENSG00000116786	23207	PLEKHM2	PLEKHM2	protein_coding	pleckstrin homology and RUN domain containing M2 [Source:HGNC Symbol;Acc:HGNC:29131]	1	1	15684320	15734769	0.05437261502034474	6.076048233935375	2.2611365202723563	0.024094440552157127	0.45617528784059486	2.2556199845160974	FALSE
ENSG00000115977	22848	AAK1	AAK1	protein_coding	AP2 associated kinase 1 [Source:HGNC Symbol;Acc:HGNC:19679]	2	-1	69457997	69674349	-0.07542886215585298	7.705656249149396	-2.2615915567371614	0.02411846263315451	0.45617528784059486	-2.255236904643954	FALSE
ENSG00000156127	10538	BATF	BATF	protein_coding	basic leucine zipper ATF-like transcription factor [Source:HGNC Symbol;Acc:HGNC:958]	14	1	75522455	75547004	-0.13085517241641842	4.08016531970611	-2.2603614507051932	0.024143240570186658	0.45617528784059486	-2.2548421175780606	FALSE
ENSG00000113851	51185	CRBN	CRBN	protein_coding	cereblon [Source:HGNC Symbol;Acc:HGNC:30185]	3	-1	3144628	3179727	-0.06344544716534095	5.761414465889133	-2.2599104579647773	0.024145439450527263	0.45617528784059486	-2.254807099772757	FALSE
ENSG00000196284	8464	SUPT3H	SUPT3H	protein_coding	SPT3 homolog, SAGA and STAGA complex component [Source:HGNC Symbol;Acc:HGNC:11466]	6	-1	44809317	45377953	-0.13926437130498126	5.037630521550248	-2.2595139646122506	0.02422980922969365	0.456926254145951	-2.253465570318509	FALSE
ENSG00000234663	NA	LINC01934	LINC01934	lncRNA	long intergenic non-protein coding RNA 1934 [Source:HGNC Symbol;Acc:HGNC:52757]	2	1	181086076	181409321	-0.1703946312573672	5.465021925186563	-2.2583463365369436	0.024310116700094104	0.456926254145951	-2.2521923903876564	FALSE
ENSG00000124356	10617	STAMBP	STAMBP	protein_coding	STAM binding protein [Source:HGNC Symbol;Acc:HGNC:16950]	2	1	73828916	73873659	0.05069522014797467	5.4984148841812885	2.2572116654646615	0.024328446585182788	0.456926254145951	2.2519023028426175	FALSE
ENSG00000153015	10283	CWC27	CWC27	protein_coding	CWC27 spliceosome associated cyclophilin [Source:HGNC Symbol;Acc:HGNC:10664]	5	1	64768930	65018750	-0.07483610337135183	5.585949025223557	-2.2567524998475483	0.02432958352877589	0.456926254145951	-2.2518843158890327	FALSE
ENSG00000198380	2673	GFPT1	GFPT1	protein_coding	glutamine--fructose-6-phosphate transaminase 1 [Source:HGNC Symbol;Acc:HGNC:4241]	2	-1	69319769	69387254	-0.07863905715691555	4.7907885401782755	-2.2561786915975808	0.024359123890514093	0.456926254145951	-2.251417229401176	FALSE
ENSG00000181631	53829	P2RY13	P2RY13	protein_coding	purinergic receptor P2Y13 [Source:HGNC Symbol;Acc:HGNC:4537]	3	-1	151326312	151329549	0.1402856523062237	8.408064713447404	2.2567488983511512	0.024361937475256366	0.456926254145951	2.2513727671540127	FALSE
ENSG00000101997	28952	CCDC22	CCDC22	protein_coding	coiled-coil domain containing 22 [Source:HGNC Symbol;Acc:HGNC:28909]	X	1	49235470	49250520	-0.0884864648591317	3.9453902164944035	-2.25514245348415	0.02442826366031968	0.4576169053565441	-2.250325920938348	FALSE
ENSG00000073756	5743	PTGS2	PTGS2	protein_coding	prostaglandin-endoperoxide synthase 2 [Source:HGNC Symbol;Acc:HGNC:9605]	1	-1	186671791	186680423	0.18023782429792146	4.935413014032091	2.254226968369842	0.024527349202341564	0.4589188341103981	2.2487666031776192	FALSE
ENSG00000169429	3576	CXCL8	CXCL8	protein_coding	C-X-C motif chemokine ligand 8 [Source:HGNC Symbol;Acc:HGNC:6025]	4	1	73740541	73743716	0.31274445251863314	3.166190883708864	2.2521104063718456	0.024630541646658316	0.46007710546005437	2.2471484462795446	FALSE
ENSG00000106686	55064	SPATA6L	SPATA6L	protein_coding	spermatogenesis associated 6 like [Source:HGNC Symbol;Acc:HGNC:25472]	9	-1	4553386	4666674	-0.22703950538175843	0.7142654995974408	-2.251509677012454	0.024723088285415785	0.46007710546005437	-2.2457022138896283	FALSE
ENSG00000141542	10966	RAB40B	RAB40B	protein_coding	RAB40B, member RAS oncogene family [Source:HGNC Symbol;Acc:HGNC:18284]	17	-1	82654973	82698698	-0.1679137635560659	1.6409248273704324	-2.2497341200712313	0.024760020132732093	0.46007710546005437	-2.245126386332381	FALSE
ENSG00000148840	23082	PPRC1	PPRC1	protein_coding	PPARG related coactivator 1 [Source:HGNC Symbol;Acc:HGNC:30025]	10	1	102132994	102150333	-0.10127594165423393	4.283860509042568	-2.2491336729760016	0.024816729216132778	0.46007710546005437	-2.2442436460455486	FALSE
ENSG00000105443	9266	CYTH2	CYTH2	protein_coding	cytohesin 2 [Source:HGNC Symbol;Acc:HGNC:9502]	19	1	48469208	48482314	0.06960009202557949	5.088333955344239	2.2492913069375513	0.02483194979193597	0.46007710546005437	2.24400701816568	FALSE
ENSG00000115211	8890	EIF2B4	EIF2B4	protein_coding	eukaryotic translation initiation factor 2B subunit delta [Source:HGNC Symbol;Acc:HGNC:3260]	2	-1	27364352	27370486	-0.0745729378154465	3.843739885078139	-2.248313665332855	0.02484507177114741	0.46007710546005437	-2.243803117090919	FALSE
ENSG00000117543	51611	DPH5	DPH5	protein_coding	diphthamide biosynthesis 5 [Source:HGNC Symbol;Acc:HGNC:24270]	1	-1	100989623	101026088	-0.11027517797318076	4.19200707785338	-2.2493665020259286	0.0248605336699839	0.46007710546005437	-2.2435629759091666	FALSE
ENSG00000204351	6499	SKIV2L	SKIV2L	protein_coding	Ski2 like RNA helicase [Source:HGNC Symbol;Acc:HGNC:10898]	6	1	31959117	31969751	0.06858782635997684	4.611908220194784	2.2483546163831436	0.024880752920326127	0.46007710546005437	2.2432491426423957	FALSE
ENSG00000155256	118813	ZFYVE27	ZFYVE27	protein_coding	zinc finger FYVE-type containing 27 [Source:HGNC Symbol;Acc:HGNC:26559]	10	1	97737121	97760907	0.06502961550279807	5.305996399144837	2.247891405697361	0.024893938305032365	0.46007710546005437	2.243044604537361	FALSE
ENSG00000233609	NA	RPL10P19	RPL10P19	transcribed_processed_pseudogene	ribosomal protein L10 pseudogene 19 [Source:HGNC Symbol;Acc:HGNC:52350]	8	1	8961200	8979025	-0.18373269559447114	2.04108122305469	-2.2479661726509317	0.024929756040410204	0.46007710546005437	-2.2424894555914134	FALSE
ENSG00000225783	440823	MIAT	MIAT	lncRNA	myocardial infarction associated transcript [Source:HGNC Symbol;Acc:HGNC:33425]	22	1	26646411	26676475	-0.20539474800348723	3.624111643831815	-2.247531244125881	0.02502678760048694	0.46007710546005437	-2.2409889991366336	FALSE
ENSG00000105397	7297	TYK2	TYK2	protein_coding	tyrosine kinase 2 [Source:HGNC Symbol;Acc:HGNC:12440]	19	-1	10350529	10380572	0.08316593070105505	7.646051401222548	2.24656830907578	0.025036450709252662	0.46007710546005437	2.2408398486920973	FALSE
ENSG00000169715	4493	MT1E	MT1E	protein_coding	metallothionein 1E [Source:HGNC Symbol;Acc:HGNC:7397]	16	1	56625475	56627112	-0.3073646184412542	-0.45321710829727757	-2.2463880498033815	0.025037664476079222	0.46007710546005437	-2.2408211176793933	FALSE
ENSG00000093009	8318	CDC45	CDC45	protein_coding	cell division cycle 45 [Source:HGNC Symbol;Acc:HGNC:1739]	22	1	19479457	19520612	-0.30267823667002824	-0.5600684374060202	-2.2437985894809516	0.0251336666384347	0.46007710546005437	-2.2393420836202313	FALSE
ENSG00000136156	9445	ITM2B	ITM2B	protein_coding	integral membrane protein 2B [Source:HGNC Symbol;Acc:HGNC:6174]	13	1	48232612	48270357	0.1251779817228904	11.267910475664676	2.2438235414581604	0.02516280793279389	0.46007710546005437	2.238894092933288	FALSE
ENSG00000243970	NA	PPIEL	PPIEL	transcribed_unprocessed_pseudogene	peptidylprolyl isomerase E like pseudogene [Source:HGNC Symbol;Acc:HGNC:33195]	1	-1	39522280	39559671	-0.1466427965661956	3.5795246298619205	-2.24513652063274	0.025169837500743877	0.46007710546005437	-2.2387860942452855	FALSE
ENSG00000114405	57415	C3orf14	C3orf14	protein_coding	chromosome 3 open reading frame 14 [Source:HGNC Symbol;Acc:HGNC:25024]	3	1	62318973	62336213	0.25287689454833473	-0.2086261533724829	2.2431630677245673	0.025183926535302728	0.46007710546005437	2.238569716104181	FALSE
ENSG00000255641	NA	AC068775.1	AC068775.1	protein_coding	novel protein	12	-1	10412312	10436001	-0.363550508612946	0.3826021918170792	-2.243971330473973	0.02523636193289722	0.46007710546005437	-2.237765337488442	FALSE
ENSG00000154229	5578	PRKCA	PRKCA	protein_coding	protein kinase C alpha [Source:HGNC Symbol;Acc:HGNC:9393]	17	1	66302613	66810743	-0.14465529200192329	7.0847343472899444	-2.2443229313177624	0.025245674822494523	0.46007710546005437	-2.2376226255837617	FALSE
ENSG00000135045	55071	C9orf40	C9orf40	protein_coding	chromosome 9 open reading frame 40 [Source:HGNC Symbol;Acc:HGNC:23433]	9	-1	74946583	74952912	-0.13279401544900216	2.8535965276646156	-2.2426137341390153	0.02526524821906144	0.46007710546005437	-2.2373228288273714	FALSE
ENSG00000152700	51128	SAR1B	SAR1B	protein_coding	secretion associated Ras related GTPase 1B [Source:HGNC Symbol;Acc:HGNC:10535]	5	-1	134601149	134649271	-0.07567881709319835	4.864721903832202	-2.2420286901067943	0.025268722954553364	0.46007710546005437	-2.2372696289059824	FALSE
ENSG00000285533	105369347	RELA-DT	RELA-DT	lncRNA	RELA divergent transcript [Source:HGNC Symbol;Acc:HGNC:54185]	11	1	65663006	65671716	0.10896127194298777	2.066715566930923	2.2413821120371606	0.02531857678820237	0.46007710546005437	2.2365070382753593	FALSE
ENSG00000018699	55622	TTC27	TTC27	protein_coding	tetratricopeptide repeat domain 27 [Source:HGNC Symbol;Acc:HGNC:25986]	2	1	32628032	32821051	-0.11027406775359694	4.454857176433323	-2.2413399246063044	0.02534045720562128	0.46007710546005437	-2.2361727541003296	FALSE
ENSG00000164038	133308	SLC9B2	SLC9B2	protein_coding	solute carrier family 9 member B2 [Source:HGNC Symbol;Acc:HGNC:25143]	4	-1	103019868	103085829	-0.13391396303852465	3.3392073180375346	-2.240812057318839	0.025381161690675624	0.46007710546005437	-2.235551544001946	FALSE
ENSG00000182841	NA	RRP7BP	RRP7BP	transcribed_unprocessed_pseudogene	ribosomal RNA processing 7 homolog B, pseudogene [Source:HGNC Symbol;Acc:HGNC:30454]	22	-1	42555223	42582038	-0.14362283793814745	3.891036974425942	-2.2420624492211982	0.025395226107201373	0.46007710546005437	-2.2353371007891285	FALSE
ENSG00000133639	694	BTG1	BTG1	protein_coding	BTG anti-proliferation factor 1 [Source:HGNC Symbol;Acc:HGNC:1130]	12	-1	92140278	92145846	0.08125420452288346	9.075372719392728	2.2404543442512765	0.02540040624784762	0.46007710546005437	2.235258143955798	FALSE
ENSG00000180871	3579	CXCR2	CXCR2	protein_coding	C-X-C motif chemokine receptor 2 [Source:HGNC Symbol;Acc:HGNC:6027]	2	1	218125289	218137251	0.16459057028343516	10.536603081725763	2.2402221781261455	0.0254066144719388	0.46007710546005437	2.235163535204593	FALSE
ENSG00000166130	121457	IKBIP	IKBIP	protein_coding	IKBKB interacting protein [Source:HGNC Symbol;Acc:HGNC:26430]	12	-1	98613405	98645113	0.1436050611321278	6.234773581359527	2.2406848174225185	0.025419771734850532	0.46007710546005437	2.2349630943376444	FALSE
ENSG00000186567	56971	CEACAM19	CEACAM19	protein_coding	carcinoembryonic antigen related cell adhesion molecule 19 [Source:HGNC Symbol;Acc:HGNC:31951]	19	1	44662278	44684359	0.186555166844244	1.6882412649368537	2.2399880893371087	0.025487752937549145	0.46025618392450757	2.233928880493609	FALSE
ENSG00000188825	NA	LINC00910	LINC00910	lncRNA	long intergenic non-protein coding RNA 910 [Source:HGNC Symbol;Acc:HGNC:44361]	17	-1	43338741	43389199	0.11477186373924786	2.3224095071304225	2.2382269545812288	0.025516056925948594	0.46025618392450757	2.2334989889208394	FALSE
ENSG00000173214	91749	MFSD4B	MFSD4B	protein_coding	major facilitator superfamily domain containing 4B [Source:HGNC Symbol;Acc:HGNC:21053]	6	1	111259279	111445354	-0.10421160330271473	3.3618435783993585	-2.238032518870922	0.025518684686678905	0.46025618392450757	-2.2334590984399263	FALSE
ENSG00000140471	55180	LINS1	LINS1	protein_coding	lines homolog 1 [Source:HGNC Symbol;Acc:HGNC:30922]	15	-1	100559369	100603230	-0.07116063579325438	5.086414096633299	-2.2384635971327937	0.025569270312687905	0.4604329952914826	-2.232691879822558	FALSE
ENSG00000138031	109	ADCY3	ADCY3	protein_coding	adenylate cyclase 3 [Source:HGNC Symbol;Acc:HGNC:234]	2	-1	24819169	24919839	-0.18062831073049956	3.803629823083522	-2.2372988865069643	0.025587856485156213	0.4604329952914826	-2.2324103181714503	FALSE
ENSG00000187764	10507	SEMA4D	SEMA4D	protein_coding	semaphorin 4D [Source:HGNC Symbol;Acc:HGNC:10732]	9	-1	89360787	89498130	0.09280517353340301	9.378527493230933	2.234780161806425	0.025762071901222025	0.4630307036614772	2.2297796971446764	FALSE
ENSG00000121310	55268	ECHDC2	ECHDC2	protein_coding	enoyl-CoA hydratase domain containing 2 [Source:HGNC Symbol;Acc:HGNC:23408]	1	-1	52895910	52927212	-0.1495197067713665	5.096794276764018	-2.234256243030593	0.025862036128362326	0.46316938242891215	-2.228277194721562	FALSE
ENSG00000196605	162993	ZNF846	ZNF846	protein_coding	zinc finger protein 846 [Source:HGNC Symbol;Acc:HGNC:27260]	19	-1	9751993	9793180	-0.10030040807804141	4.223707008225245	-2.2331211827794935	0.02588355635604677	0.46316938242891215	-2.2279543941692075	FALSE
ENSG00000004779	4706	NDUFAB1	NDUFAB1	protein_coding	NADH:ubiquinone oxidoreductase subunit AB1 [Source:HGNC Symbol;Acc:HGNC:7694]	16	-1	23581014	23596316	-0.0864445873490336	3.602717375124301	-2.2323533790319803	0.02588991060007683	0.46316938242891215	-2.227859125732404	FALSE
ENSG00000132170	5468	PPARG	PPARG	protein_coding	peroxisome proliferator activated receptor gamma [Source:HGNC Symbol;Acc:HGNC:9236]	3	1	12287368	12434356	-0.27736575919746503	0.3521767502934846	-2.233586117604068	0.025910502047565512	0.46316938242891215	-2.227550539425708	FALSE
ENSG00000152348	83734	ATG10	ATG10	protein_coding	autophagy related 10 [Source:HGNC Symbol;Acc:HGNC:20315]	5	1	81972023	82276857	-0.10226629587837266	4.82699613247752	-2.2347696655497558	0.025922630769805485	0.46316938242891215	-2.227368875921025	FALSE
ENSG00000185745	3434	IFIT1	IFIT1	protein_coding	interferon induced protein with tetratricopeptide repeats 1 [Source:HGNC Symbol;Acc:HGNC:5407]	10	1	89392546	89406487	0.3980363329347698	5.975767417443448	2.2318158011355167	0.025948951926421552	0.46316938242891215	2.22697489137842	FALSE
ENSG00000177138	171483	FAM9B	FAM9B	protein_coding	family with sequence similarity 9 member B [Source:HGNC Symbol;Acc:HGNC:18404]	X	-1	9024232	9295682	0.2506668996138077	0.9367851318559729	2.2324119236054587	0.026009425404573603	0.4637151694831507	2.2260710098185474	FALSE
ENSG00000163683	201895	SMIM14	SMIM14	protein_coding	small integral membrane protein 14 [Source:HGNC Symbol;Acc:HGNC:27321]	4	-1	39546336	39638902	0.06452949710339873	6.129158467309039	2.230557468179729	0.026056027539785812	0.46401267872516383	2.225375698380441	FALSE
ENSG00000039650	11284	PNKP	PNKP	protein_coding	polynucleotide kinase 3'-phosphatase [Source:HGNC Symbol;Acc:HGNC:9154]	19	-1	49859882	49878351	0.06623373389808407	5.154316400723327	2.229402310263785	0.0261233586513978	0.4646782294057698	2.2243730034965052	FALSE
ENSG00000177453	167359	NIM1K	NIM1K	protein_coding	NIM1 serine/threonine protein kinase [Source:HGNC Symbol;Acc:HGNC:28646]	5	1	43192071	43280850	-0.17774502390172653	0.6118142544589678	-2.2281227031688213	0.02616234707664115	0.4648386775553046	-2.223793408739384	FALSE
ENSG00000163788	54861	SNRK	SNRK	protein_coding	SNF related kinase [Source:HGNC Symbol;Acc:HGNC:30598]	3	1	43286512	43424764	0.10716558897920159	7.800825282205496	2.2277873428024813	0.02623318490205012	0.4655639942971389	2.2227422543982565	FALSE
ENSG00000163564	149628	PYHIN1	PYHIN1	protein_coding	pyrin and HIN domain family member 1 [Source:HGNC Symbol;Acc:HGNC:28894]	1	1	158930796	158977059	-0.20302366856923815	6.126319238217705	-2.226573318934243	0.026412911384566674	0.46819753104964923	-2.220086279598262	FALSE
ENSG00000104691	7993	UBXN8	UBXN8	protein_coding	UBX domain protein 8 [Source:HGNC Symbol;Acc:HGNC:30307]	8	1	30732247	30767006	-0.11537800695200962	1.8699909732770037	-2.2236774978261504	0.026470771219818653	0.46819753104964923	-2.2192345570106387	FALSE
ENSG00000160712	3570	IL6R	IL6R	protein_coding	interleukin 6 receptor [Source:HGNC Symbol;Acc:HGNC:6019]	1	1	154405193	154469450	0.11084575164163901	9.262851521249228	2.223858319185814	0.026514015954618025	0.46819753104964923	2.2185990248879786	FALSE
ENSG00000197122	6714	SRC	SRC	protein_coding	SRC proto-oncogene, non-receptor tyrosine kinase [Source:HGNC Symbol;Acc:HGNC:11283]	20	1	37344685	37406050	0.1277504283102946	5.0419625843093785	2.2239159894421303	0.026523561985832406	0.46819753104964923	2.2184588554212703	FALSE
ENSG00000071205	79658	ARHGAP10	ARHGAP10	protein_coding	Rho GTPase activating protein 10 [Source:HGNC Symbol;Acc:HGNC:26099]	4	1	147732063	148072776	-0.15391058608045816	4.014159434850166	-2.223195809159474	0.026547211899511123	0.46819753104964923	-2.2181117787632756	FALSE
ENSG00000116133	1718	DHCR24	DHCR24	protein_coding	24-dehydrocholesterol reductase [Source:HGNC Symbol;Acc:HGNC:2859]	1	-1	54849627	54887195	-0.18355820932406997	1.8235677391296754	-2.22301554143495	0.026562686308019556	0.46819753104964923	-2.217884827073252	FALSE
ENSG00000111537	3458	IFNG	IFNG	protein_coding	interferon gamma [Source:HGNC Symbol;Acc:HGNC:5438]	12	-1	68154768	68159740	-0.3579508115866634	-0.3886424518656012	-2.223151843777834	0.026632054330032448	0.4688873946800605	-2.2168688590041206	FALSE
ENSG00000170473	84305	PYM1	PYM1	protein_coding	PYM homolog 1, exon junction complex associated factor [Source:HGNC Symbol;Acc:HGNC:30258]	12	-1	55901413	55932618	-0.07751179474297931	4.080045040522305	-2.2205720090076624	0.026698030871087092	0.46951605084062575	-2.2159046813184604	FALSE
ENSG00000249526	NA	AC008667.1	AC008667.1	lncRNA	novel transcript	5	1	139684645	139745010	-0.23504075761692364	-0.09706936827079259	-2.218541671214949	0.026819864332322283	0.47087520543468736	-2.21412960915425	FALSE
ENSG00000138777	27068	PPA2	PPA2	protein_coding	pyrophosphatase (inorganic) 2 [Source:HGNC Symbol;Acc:HGNC:28883]	4	-1	105369077	105474067	-0.062165220586383185	5.30666062616944	-2.2187953944841827	0.026836031307089395	0.47087520543468736	-2.2138945853757965	FALSE
ENSG00000118276	9331	B4GALT6	B4GALT6	protein_coding	beta-1,4-galactosyltransferase 6 [Source:HGNC Symbol;Acc:HGNC:929]	18	-1	31622247	31685836	0.16459155862278618	1.3709987323637143	2.217537624472833	0.026917311417573836	0.4716362376138352	2.212714843022875	FALSE
ENSG00000168710	10768	AHCYL1	AHCYL1	protein_coding	adenosylhomocysteinase like 1 [Source:HGNC Symbol;Acc:HGNC:344]	1	1	109984765	110023742	0.0608215184944223	5.915458637786929	2.2170271775507295	0.026940217041187417	0.4716362376138352	2.212382934273402	FALSE
ENSG00000144535	129563	DIS3L2	DIS3L2	protein_coding	DIS3 like 3'-5' exoribonuclease 2 [Source:HGNC Symbol;Acc:HGNC:28648]	2	1	231961245	232344350	-0.09615208764405381	5.372027978223601	-2.216936214550578	0.026972999042613896	0.4716777769447398	-2.2119083377107747	FALSE
ENSG00000169239	11238	CA5B	CA5B	protein_coding	carbonic anhydrase 5B [Source:HGNC Symbol;Acc:HGNC:1378]	X	1	15688830	15788411	-0.07819063066249932	5.503928381816416	-2.21507988666384	0.02709977471642002	0.4727788303128971	-2.210077635343384	FALSE
ENSG00000108984	5608	MAP2K6	MAP2K6	protein_coding	mitogen-activated protein kinase kinase 6 [Source:HGNC Symbol;Acc:HGNC:6846]	17	1	69414697	69553865	-0.14931620532711865	5.861823928507354	-2.214260176416188	0.02714198256682363	0.4727788303128971	-2.209469773613817	FALSE
ENSG00000136235	10457	GPNMB	GPNMB	protein_coding	glycoprotein nmb [Source:HGNC Symbol;Acc:HGNC:4462]	7	1	23235967	23275108	-0.31672689528476905	-0.5773954094315165	-2.2146773038812766	0.027144283561744545	0.4727788303128971	-2.2094366589992154	FALSE
ENSG00000140474	25989	ULK3	ULK3	protein_coding	unc-51 like kinase 3 [Source:HGNC Symbol;Acc:HGNC:19703]	15	-1	74836118	74843346	-0.09384354103180526	4.128635188428256	-2.213823502244459	0.027173759004015332	0.4727788303128971	-2.2090126792918006	FALSE
ENSG00000270379	256957	HEATR9	HEATR9	protein_coding	HEAT repeat containing 9 [Source:HGNC Symbol;Acc:HGNC:26548]	17	-1	35854946	35868891	-0.313649076053287	0.5763854706821022	-2.2136795910022533	0.02726131663172101	0.4727788303128971	-2.2077555720764566	FALSE
ENSG00000133872	51669	SARAF	SARAF	protein_coding	store-operated calcium entry associated regulatory factor [Source:HGNC Symbol;Acc:HGNC:28789]	8	-1	30063003	30083208	0.07576312906442872	8.297116112077491	2.2126399275425954	0.02730623928007288	0.4727788303128971	2.207111947710555	FALSE
ENSG00000012660	60481	ELOVL5	ELOVL5	protein_coding	ELOVL fatty acid elongase 5 [Source:HGNC Symbol;Acc:HGNC:21308]	6	-1	53267398	53349179	0.10493968103994966	8.506773751981966	2.211854446935013	0.02731504494565006	0.4727788303128971	2.2069858926061396	FALSE
ENSG00000093010	1312	COMT	COMT	protein_coding	catechol-O-methyltransferase [Source:HGNC Symbol;Acc:HGNC:2228]	22	1	19941607	19969975	-0.08483693124421254	5.274770389753895	-2.21172989418026	0.027317362507417876	0.4727788303128971	-2.2069527220113274	FALSE
ENSG00000211951	NA	IGHV2-26	IGHV2-26	IG_V_gene	immunoglobulin heavy variable 2-26 [Source:HGNC Symbol;Acc:HGNC:5575]	14	-1	106301396	106301862	-0.38174280496531454	-0.04969007007425385	-2.211889196727302	0.027321457595943146	0.4727788303128971	-2.2068941161229456	FALSE
ENSG00000050405	51474	LIMA1	LIMA1	protein_coding	LIM domain and actin binding 1 [Source:HGNC Symbol;Acc:HGNC:24636]	12	-1	50175788	50283546	-0.14755550929283068	3.1705358029373585	-2.21152580688481	0.027366962614710885	0.4727788303128971	-2.206243391374497	FALSE
ENSG00000139644	7009	TMBIM6	TMBIM6	protein_coding	transmembrane BAX inhibitor motif containing 6 [Source:HGNC Symbol;Acc:HGNC:11723]	12	1	49707725	49764934	0.0753229190904694	9.329120886226484	2.2104848236825805	0.027401045872375986	0.4727788303128971	2.2057566097553467	FALSE
ENSG00000278212	NA	AC134878.2	AC134878.2	transcribed_unprocessed_pseudogene	MAFF interacting protein (pseudogene)	Y	-1	11153858	11215026	-0.33539465815657915	0.48916254682537447	-2.2131386105696564	0.02742574150249728	0.4727788303128971	-2.2054042297561547	FALSE
ENSG00000084110	3034	HAL	HAL	protein_coding	histidine ammonia-lyase [Source:HGNC Symbol;Acc:HGNC:4806]	12	-1	95972662	95996365	0.1857596013203633	6.72547195296588	2.2098494388453265	0.027475735651344188	0.4727788303128971	2.204691704388663	FALSE
ENSG00000138623	8482	SEMA7A	SEMA7A	protein_coding	semaphorin 7A (John Milton Hagen blood group) [Source:HGNC Symbol;Acc:HGNC:10741]	15	-1	74409289	74433958	0.1394748408185542	3.1246643968336842	2.2095392325041447	0.027477264438662132	0.4727788303128971	2.20466993347316	FALSE
ENSG00000171791	596	BCL2	BCL2	protein_coding	BCL2 apoptosis regulator [Source:HGNC Symbol;Acc:HGNC:990]	18	-1	63123346	63320128	-0.14102985345872376	7.7299790493231715	-2.210319757269706	0.027493166458786227	0.4727788303128971	-2.20444354041125	FALSE
ENSG00000185477	285513	GPRIN3	GPRIN3	protein_coding	GPRIN family member 3 [Source:HGNC Symbol;Acc:HGNC:27733]	4	-1	89236383	89307800	-0.1343135845955299	5.759344906574047	-2.209049751414561	0.027537936609729727	0.4728567694090005	-2.203806765156005	FALSE
ENSG00000279727	NA	LINC02033	LINC02033	lncRNA	long intergenic non-protein coding RNA 2033 [Source:HGNC Symbol;Acc:HGNC:52867]	3	-1	36819276	36822498	0.171343288945508	1.0103203763680897	2.2078819943222463	0.02755866930215566	0.4728567694090005	2.2035121821918486	FALSE
ENSG00000149196	51501	HIKESHI	HIKESHI	protein_coding	heat shock protein nuclear import factor hikeshi [Source:HGNC Symbol;Acc:HGNC:26938]	11	1	86302211	86345943	-0.07436888622753202	4.375180802978656	-2.2074224273543397	0.027602252241300352	0.4729450432563893	-2.2028935514856904	FALSE
ENSG00000267780	NA	AC021594.2	AC021594.2	lncRNA	novel transcript	18	1	79792726	79816529	-0.3856284171192613	-0.3854367188192453	-2.2082697074805533	0.027624795899058006	0.4729450432563893	-2.2025738898549894	FALSE
ENSG00000164039	56898	BDH2	BDH2	protein_coding	3-hydroxybutyrate dehydrogenase 2 [Source:HGNC Symbol;Acc:HGNC:32389]	4	-1	103077592	103099870	-0.16700634695085026	1.532894336544641	-2.2066231192220767	0.027674658936288406	0.473276333804597	-2.2018676468201086	FALSE
ENSG00000030110	578	BAK1	BAK1	protein_coding	BCL2 antagonist/killer 1 [Source:HGNC Symbol;Acc:HGNC:949]	6	-1	33572547	33580293	0.11592116473529135	4.244053429293283	2.2067975882696067	0.027745184099628433	0.4734712422065917	2.2008706238575986	FALSE
ENSG00000186111	23396	PIP5K1C	PIP5K1C	protein_coding	phosphatidylinositol-4-phosphate 5-kinase type 1 gamma [Source:HGNC Symbol;Acc:HGNC:8996]	19	-1	3630183	3700479	0.05466869474685154	5.377172175202862	2.205441312086843	0.027774706254912754	0.4734712422065917	2.2004539142710096	FALSE
ENSG00000167261	64174	DPEP2	DPEP2	protein_coding	dipeptidase 2 [Source:HGNC Symbol;Acc:HGNC:23028]	16	-1	67987394	68000586	0.13727155669636026	8.040405250476315	2.2059056423497885	0.027777630739990872	0.4734712422065917	2.2004126555257537	FALSE
ENSG00000258704	NA	SRP54-AS1	SRP54-AS1	transcribed_unitary_pseudogene	SRP54 antisense RNA 1 (head to head) [Source:HGNC Symbol;Acc:HGNC:50643]	14	-1	34920858	34982532	-0.11598612838121625	5.102863610012686	-2.202722972366936	0.027956148789261864	0.4759910251045453	-2.197901180217665	FALSE
ENSG00000124574	89845	ABCC10	ABCC10	protein_coding	ATP binding cassette subfamily C member 10 [Source:HGNC Symbol;Acc:HGNC:52]	6	1	43427366	43450427	-0.08248262050279287	4.013236822231126	-2.200598098835638	0.028067707520331206	0.47670570687824093	-2.1963387304994946	FALSE
ENSG00000159733	57732	ZFYVE28	ZFYVE28	protein_coding	zinc finger FYVE-type containing 28 [Source:HGNC Symbol;Acc:HGNC:29334]	4	-1	2269582	2418663	-0.14994016750257266	4.838124489772187	-2.2014015844764834	0.028091764524890116	0.47670570687824093	-2.196002498894507	FALSE
ENSG00000231871	NA	IPO9-AS1	IPO9-AS1	lncRNA	IPO9 antisense RNA 1 [Source:HGNC Symbol;Acc:HGNC:40892]	1	-1	201688259	201829559	-0.1817854842081977	0.1111754383243702	-2.1995895562100864	0.02813003928555618	0.47670570687824093	-2.195468064645175	FALSE
ENSG00000138378	6775	STAT4	STAT4	protein_coding	signal transducer and activator of transcription 4 [Source:HGNC Symbol;Acc:HGNC:11365]	2	-1	191029576	191151596	-0.1440876678324976	6.097137271528512	-2.2015517384661494	0.028140816156000774	0.47670570687824093	-2.1953176992177665	FALSE
ENSG00000167281	146713	RBFOX3	RBFOX3	protein_coding	RNA binding fox-1 homolog 3 [Source:HGNC Symbol;Acc:HGNC:27097]	17	-1	79089345	79516148	-0.37248340720694095	-0.8725257730787744	-2.2004838138236984	0.028151790825895733	0.47670570687824093	-2.195164624965992	FALSE
ENSG00000137713	5519	PPP2R1B	PPP2R1B	protein_coding	protein phosphatase 2 scaffold subunit Abeta [Source:HGNC Symbol;Acc:HGNC:9303]	11	-1	111726908	111766389	-0.09590353906191185	3.9210667040535583	-2.198950068285172	0.028210873925740915	0.4767608797828423	-2.1943414188752315	FALSE
ENSG00000197157	27044	SND1	SND1	protein_coding	staphylococcal nuclease and tudor domain containing 1 [Source:HGNC Symbol;Acc:HGNC:30646]	7	1	127652194	128092609	-0.06208420498072531	6.760363457011355	-2.198080996972568	0.028272221534062763	0.4767608797828423	-2.1934882320423	FALSE
ENSG00000204632	3135	HLA-G	HLA-G	protein_coding	major histocompatibility complex, class I, G [Source:HGNC Symbol;Acc:HGNC:4964]	6	1	29826967	29831125	0.24420223267693464	3.2075687386909597	2.2022768748256416	0.02827651108613485	0.4767608797828423	2.1934286351388352	FALSE
ENSG00000182173	283989	TSEN54	TSEN54	protein_coding	tRNA splicing endonuclease subunit 54 [Source:HGNC Symbol;Acc:HGNC:27561]	17	1	75516060	75524735	-0.1611912800839006	3.5798263014339615	-2.1986126606152245	0.02827799686675359	0.4767608797828423	-2.193407994258172	FALSE
ENSG00000101412	1869	E2F1	E2F1	protein_coding	E2F transcription factor 1 [Source:HGNC Symbol;Acc:HGNC:3113]	20	-1	33675477	33686385	-0.19588435602241638	1.721750204081151	-2.198058253163923	0.028323186041805545	0.4770042765412007	-2.19278065955085	FALSE
ENSG00000100029	23481	PES1	PES1	protein_coding	pescadillo ribosomal biogenesis factor 1 [Source:HGNC Symbol;Acc:HGNC:8848]	22	-1	30576625	30607083	-0.09347792055677306	4.220885563305488	-2.196394751637404	0.028400923298257812	0.4772883001572458	-2.191703493910098	FALSE
ENSG00000063978	6047	RNF4	RNF4	protein_coding	ring finger protein 4 [Source:HGNC Symbol;Acc:HGNC:10067]	4	1	2462220	2625320	0.04378504783777881	6.582302011213215	2.19631777310383	0.02840159248566423	0.4772883001572458	2.1916942323530986	FALSE
ENSG00000161944	433	ASGR2	ASGR2	protein_coding	asialoglycoprotein receptor 2 [Source:HGNC Symbol;Acc:HGNC:743]	17	-1	7101322	7115700	-0.19703902855963307	3.8362160773627414	-2.1962129006411955	0.028525567089212115	0.47788455808890384	-2.1899816578516655	FALSE
ENSG00000181804	285195	SLC9A9	SLC9A9	protein_coding	solute carrier family 9 member A9 [Source:HGNC Symbol;Acc:HGNC:20653]	3	-1	143265222	143848485	-0.09937119075356726	5.992360740497242	-2.19430336406133	0.028541405602804777	0.47788455808890384	-2.189763328075173	FALSE
ENSG00000196072	282991	BLOC1S2	BLOC1S2	protein_coding	biogenesis of lysosomal organelles complex 1 subunit 2 [Source:HGNC Symbol;Acc:HGNC:20984]	10	-1	100273280	100286680	0.07415915302496412	5.294146460268611	2.194423403203908	0.028551704552466323	0.47788455808890384	2.1896214157261427	FALSE
ENSG00000156475	5521	PPP2R2B	PPP2R2B	protein_coding	protein phosphatase 2 regulatory subunit Bbeta [Source:HGNC Symbol;Acc:HGNC:9305]	5	-1	146581146	147084784	-0.24701411305574972	4.404586944403561	-2.1964059022222706	0.028573244653647172	0.47788455808890384	-2.1893247506244737	FALSE
ENSG00000065559	6416	MAP2K4	MAP2K4	protein_coding	mitogen-activated protein kinase kinase 4 [Source:HGNC Symbol;Acc:HGNC:6844]	17	1	12020829	12143830	0.10494788161559576	6.824564635076134	2.194106380185483	0.028600579753845848	0.47788455808890384	2.188948550004416	FALSE
ENSG00000158669	137964	GPAT4	GPAT4	protein_coding	glycerol-3-phosphate acyltransferase 4 [Source:HGNC Symbol;Acc:HGNC:20880]	8	1	41577187	41625001	-0.06855325051039074	5.313439632664322	-2.19313118462222	0.02862192988618346	0.47788455808890384	-2.188654933118302	FALSE
ENSG00000111859	4739	NEDD9	NEDD9	protein_coding	neural precursor cell expressed, developmentally down-regulated 9 [Source:HGNC Symbol;Acc:HGNC:7733]	6	-1	11183298	11382348	0.14346485865678638	8.99681774388255	2.1924569935472498	0.028706253075973555	0.47868681012765324	2.1874971221487356	FALSE
ENSG00000129071	8930	MBD4	MBD4	protein_coding	methyl-CpG binding domain 4, DNA glycosylase [Source:HGNC Symbol;Acc:HGNC:6919]	3	-1	129430944	129440179	0.08365549216706292	6.139872759811275	2.1917699101398154	0.028731701387972736	0.47868681012765324	2.18714827598166	FALSE
ENSG00000102172	6611	SMS	SMS	protein_coding	spermine synthase [Source:HGNC Symbol;Acc:HGNC:11123]	X	1	21940709	21994837	0.06825465494397154	5.815890454012433	2.1914734937546654	0.02879714032237544	0.47881334302638545	2.186252457431343	FALSE
ENSG00000139117	144402	CPNE8	CPNE8	protein_coding	copine 8 [Source:HGNC Symbol;Acc:HGNC:23498]	12	-1	38646822	38907430	-0.10851412602953481	4.727973307621095	-2.191258890937308	0.02880103468787426	0.47881334302638545	-2.1861992012539506	FALSE
ENSG00000048028	57646	USP28	USP28	protein_coding	ubiquitin specific peptidase 28 [Source:HGNC Symbol;Acc:HGNC:12625]	11	-1	113797874	113875570	-0.14189133946404908	4.864016986284427	-2.191719917261798	0.02885260943439419	0.4789163847428529	-2.1854944910669225	FALSE
ENSG00000054118	9967	THRAP3	THRAP3	protein_coding	thyroid hormone receptor associated protein 3 [Source:HGNC Symbol;Acc:HGNC:22964]	1	1	36224432	36305357	0.04405936283058409	7.578308526335813	2.1900421660008633	0.028868984574467633	0.4789163847428529	2.18527097025675	FALSE
ENSG00000089692	3902	LAG3	LAG3	protein_coding	lymphocyte activating 3 [Source:HGNC Symbol;Acc:HGNC:6476]	12	1	6772512	6778455	-0.3006684383443218	1.2911874391495766	-2.1904864676442357	0.028924302156707514	0.4793214217443272	-2.1845166910579468	FALSE
ENSG00000263917	NA	AC011825.3	AC011825.3	lncRNA	novel transcript	18	1	32018829	32111779	-0.1328143546262619	3.001446734875081	-2.1873574366805535	0.029053693038843077	0.48032036527872096	-2.182757227985471	FALSE
ENSG00000171798	85442	KNDC1	KNDC1	protein_coding	kinase non-catalytic C-lobe domain containing 1 [Source:HGNC Symbol;Acc:HGNC:29374]	10	1	133160219	133226412	0.3369525022023676	0.7571600209334892	2.188259348746672	0.02908762862217529	0.48032036527872096	2.1822968869402675	FALSE
ENSG00000240225	NA	ZNF542P	ZNF542P	transcribed_unprocessed_pseudogene	zinc finger protein 542, pseudogene [Source:HGNC Symbol;Acc:HGNC:25393]	19	1	56368099	56379828	0.1433504241328869	3.1949244998382382	2.187241942098605	0.029134429901648082	0.48032036527872096	2.181662778598029	FALSE
ENSG00000137496	10068	IL18BP	IL18BP	protein_coding	interleukin 18 binding protein [Source:HGNC Symbol;Acc:HGNC:5987]	11	1	71998613	72005715	0.10024847241120671	3.832895455518479	2.1858356766182743	0.02914631770117537	0.48032036527872096	2.1815018509824724	FALSE
ENSG00000232160	NA	RAP2C-AS1	RAP2C-AS1	lncRNA	RAP2C antisense RNA 1 [Source:HGNC Symbol;Acc:HGNC:40957]	X	1	132217053	132432862	-0.08491027356413028	3.7350730756536192	-2.185570009134058	0.029182805340115095	0.48032036527872096	-2.1810082627312553	FALSE
ENSG00000147202	1730	DIAPH2	DIAPH2	protein_coding	diaphanous related formin 2 [Source:HGNC Symbol;Acc:HGNC:2877]	X	1	96684663	97604997	-0.08387205065188308	7.084142022659195	-2.1854846345833265	0.029212788013375925	0.48032036527872096	-2.1806030680448067	FALSE
ENSG00000106462	2146	EZH2	EZH2	protein_coding	enhancer of zeste 2 polycomb repressive complex 2 subunit [Source:HGNC Symbol;Acc:HGNC:3527]	7	-1	148807383	148884321	-0.10846795086852179	3.661939675578708	-2.1846861340534796	0.029224196531882813	0.48032036527872096	-2.18044898394781	FALSE
ENSG00000204642	3134	HLA-F	HLA-F	protein_coding	major histocompatibility complex, class I, F [Source:HGNC Symbol;Acc:HGNC:4963]	6	1	29722775	29738528	0.10274710885599436	7.759375682150156	2.1856594836565377	0.029286054346042048	0.48032036527872096	2.1796144288252477	FALSE
ENSG00000171723	10243	GPHN	GPHN	protein_coding	gephyrin [Source:HGNC Symbol;Acc:HGNC:15465]	14	1	66507407	67181803	-0.11352636957758566	5.48859692404557	-2.184675133309956	0.029288059184332242	0.48032036527872096	-2.1795874059203415	FALSE
ENSG00000151065	196513	DCP1B	DCP1B	protein_coding	decapping mRNA 1B [Source:HGNC Symbol;Acc:HGNC:24451]	12	-1	1946053	2004535	-0.09459218087489729	4.104128750121018	-2.1844427006231193	0.02929424702170524	0.48032036527872096	-2.1795040110541843	FALSE
ENSG00000232931	NA	LINC00342	LINC00342	lncRNA	long intergenic non-protein coding RNA 342 [Source:HGNC Symbol;Acc:HGNC:42470]	2	-1	95807052	95835003	-0.14363127915374463	3.2809896657864046	-2.183446984273057	0.02938115820912996	0.4808395931883606	-2.1783342880722234	FALSE
ENSG00000197746	5660	PSAP	PSAP	protein_coding	prosaposin [Source:HGNC Symbol;Acc:HGNC:9498]	10	-1	71816298	71851325	0.10179971167986324	10.46817091541029	2.183043077327009	0.02943402737587193	0.4808395931883606	2.1776241862563688	FALSE
ENSG00000180543	85453	TSPYL5	TSPYL5	protein_coding	TSPY like 5 [Source:HGNC Symbol;Acc:HGNC:29367]	8	-1	97273488	97277928	0.22109203780174913	0.6091885300946943	2.182262035730023	0.029443125166943307	0.4808395931883606	2.177502101733163	FALSE
ENSG00000139514	6541	SLC7A1	SLC7A1	protein_coding	solute carrier family 7 member 1 [Source:HGNC Symbol;Acc:HGNC:11057]	13	-1	29509414	29595688	-0.12966189068720357	4.30702606463601	-2.1819212156576637	0.0294499138372086	0.4808395931883606	-2.177411024762639	FALSE
ENSG00000070366	23293	SMG6	SMG6	protein_coding	SMG6 nonsense mediated mRNA decay factor [Source:HGNC Symbol;Acc:HGNC:17809]	17	-1	2059839	2303785	-0.07550260262766528	6.2058842586456935	-2.1817866427391492	0.02949601707897937	0.4810859315584112	-2.1767929798522894	FALSE
ENSG00000113721	5159	PDGFRB	PDGFRB	protein_coding	platelet derived growth factor receptor beta [Source:HGNC Symbol;Acc:HGNC:8804]	5	-1	150113839	150155872	-0.3226031112508758	0.8473062627337223	-2.18109984106584	0.029605643574905454	0.4815672172329689	-2.175326693311854	FALSE
ENSG00000235426	NA	AL133481.1	AL133481.1	lncRNA	novel transcript	10	1	79382328	79409274	0.28214503748478337	-0.572228091374036	2.1792096155030953	0.029644816681941317	0.4815672172329689	2.174803873816987	FALSE
ENSG00000268041	390937	ERFL	ERFL	protein_coding	ETS repressor factor like [Source:HGNC Symbol;Acc:HGNC:53894]	19	-1	41907705	41928516	-0.18685941219430857	1.4777944400723182	-2.1794418852310518	0.02968941740806097	0.4815672172329689	-2.1742093380205914	FALSE
ENSG00000090372	29888	STRN4	STRN4	protein_coding	striatin 4 [Source:HGNC Symbol;Acc:HGNC:15721]	19	-1	46719511	46746994	0.07592699593472574	6.245881933095372	2.179594886324886	0.029698144016466865	0.4815672172329689	2.1740931005907336	FALSE
ENSG00000273507	NA	AL354809.1	AL354809.1	lncRNA	novel transcript	13	1	39053019	39223238	-0.1564649046747707	0.6697006189296661	-2.177934271885434	0.029712916860017546	0.4815672172329689	-2.1738963949251127	FALSE
ENSG00000133055	4608	MYBPH	MYBPH	protein_coding	myosin binding protein H [Source:HGNC Symbol;Acc:HGNC:7552]	1	-1	203167811	203175826	0.3634182645043348	0.22613530473036314	2.179365092871727	0.02972976013711356	0.4815672172329689	2.173672223276272	FALSE
ENSG00000090470	10081	PDCD7	PDCD7	protein_coding	programmed cell death 7 [Source:HGNC Symbol;Acc:HGNC:8767]	15	-1	65117379	65133808	-0.09377439879829508	3.9020780781470883	-2.177598886787978	0.02976469995096768	0.4815672172329689	-2.1732075480309105	FALSE
ENSG00000162434	3716	JAK1	JAK1	protein_coding	Janus kinase 1 [Source:HGNC Symbol;Acc:HGNC:6190]	1	-1	64833229	65067754	0.0915076361088989	9.028881907951469	2.1777660092948383	0.02977389989855053	0.4815672172329689	2.1730852731297907	FALSE
ENSG00000134532	6660	SOX5	SOX5	protein_coding	SRY-box transcription factor 5 [Source:HGNC Symbol;Acc:HGNC:11201]	12	-1	23529504	24562544	-0.2614795482884076	2.6896619354498443	-2.17720983443814	0.029836412775161462	0.48207562349534316	-2.172255284603054	FALSE
ENSG00000164182	91942	NDUFAF2	NDUFAF2	protein_coding	NADH:ubiquinone oxidoreductase complex assembly factor 2 [Source:HGNC Symbol;Acc:HGNC:28086]	5	1	60945205	61153026	-0.11242157953126064	4.012112002271854	-2.1746889163594503	0.029997032081121887	0.4830348827215805	-2.1701295644250362	FALSE
ENSG00000167302	146705	TEPSIN	TEPSIN	protein_coding	TEPSIN adaptor related protein complex 4 accessory protein [Source:HGNC Symbol;Acc:HGNC:26458]	17	-1	81228277	81239091	0.07306902970719076	4.951183839798196	2.1746703051568543	0.029997358101430168	0.4830348827215805	2.1701252596613623	FALSE
ENSG00000125730	718	C3	C3	protein_coding	complement C3 [Source:HGNC Symbol;Acc:HGNC:1318]	19	-1	6677704	6730562	0.2051932567497698	0.6178636341936353	2.1748801775949422	0.03002021829698782	0.4830348827215805	2.1698235144556035	FALSE
ENSG00000170113	123606	NIPA1	NIPA1	protein_coding	NIPA magnesium transporter 1 [Source:HGNC Symbol;Acc:HGNC:17043]	15	1	22773063	22829789	-0.11599932958400672	3.921495877747894	-2.1746110269773142	0.030048583794423607	0.4830348827215805	-2.1694493759701636	FALSE
ENSG00000108578	642	BLMH	BLMH	protein_coding	bleomycin hydrolase [Source:HGNC Symbol;Acc:HGNC:1059]	17	-1	30248203	30292056	-0.10915331477020285	4.4174868423699705	-2.1736230471960023	0.030090752088208623	0.4830348827215805	-2.168893740452233	FALSE
ENSG00000179104	160335	TMTC2	TMTC2	protein_coding	transmembrane O-mannosyltransferase targeting cadherins 2 [Source:HGNC Symbol;Acc:HGNC:25440]	12	1	82686880	83134870	-0.12015773854993128	6.315862102647994	-2.173781237761127	0.030100330440062956	0.4830348827215805	-2.1687676234392343	FALSE
ENSG00000100647	9766	SUSD6	SUSD6	protein_coding	sushi domain containing 6 [Source:HGNC Symbol;Acc:HGNC:19956]	14	1	69611596	69715144	0.10371426645680693	8.016187387099654	2.1733330147245176	0.03011377290901737	0.4830348827215805	2.168590686214652	FALSE
ENSG00000198846	9760	TOX	TOX	protein_coding	thymocyte selection associated high mobility group box [Source:HGNC Symbol;Acc:HGNC:18988]	8	-1	58805412	59119147	-0.1554396795528108	4.916295670741904	-2.17359522692947	0.03016440930891468	0.4833127655343014	-2.1679247906970995	FALSE
ENSG00000140650	5373	PMM2	PMM2	protein_coding	phosphomannomutase 2 [Source:HGNC Symbol;Acc:HGNC:9115]	16	1	8788823	8849325	-0.09499731791964017	4.6267871364942454	-2.1724559448636294	0.030193415627795633	0.4833127655343014	-2.1675437748417643	FALSE
ENSG00000120318	64411	ARAP3	ARAP3	protein_coding	ArfGAP with RhoGAP domain, ankyrin repeat and PH domain 3 [Source:HGNC Symbol;Acc:HGNC:24097]	5	-1	141653401	141682230	0.13480952797099466	6.891200427687266	2.1723062532177497	0.030236986620895412	0.48351123657392653	2.1669720336956644	FALSE
ENSG00000176105	7525	YES1	YES1	protein_coding	YES proto-oncogene 1, Src family tyrosine kinase [Source:HGNC Symbol;Acc:HGNC:12841]	18	-1	721588	812546	-0.14761424009233481	3.477129242215818	-2.171176697288685	0.030285547913259082	0.4837890151210727	-2.166335643125938	FALSE
ENSG00000127311	92797	HELB	HELB	protein_coding	DNA helicase B [Source:HGNC Symbol;Acc:HGNC:17196]	12	1	66302545	66347645	-0.09791396342787007	6.196201256632931	-2.169722246110897	0.030413839065966414	0.485338536782104	-2.1646586089628785	FALSE
ENSG00000260228	NA	AC009119.1	AC009119.1	lncRNA	novel transcript, antisense to CDH13	16	-1	83789967	83807834	0.17169026384259967	1.4602588797512859	2.1686896241143567	0.030486922381178845	0.48600478217313986	2.1637059720842284	FALSE
ENSG00000119509	27130	INVS	INVS	protein_coding	inversin [Source:HGNC Symbol;Acc:HGNC:17870]	9	1	100099243	100302175	-0.08172804527140265	5.886891254529416	-2.1654040347833043	0.030754290137700417	0.48873994771480006	-2.160237479176385	FALSE
ENSG00000241163	NA	LINC00877	LINC00877	lncRNA	long intergenic non-protein coding RNA 877 [Source:HGNC Symbol;Acc:HGNC:27706]	3	-1	71943592	72279503	0.1613483751011966	5.391344667172834	2.1652736652899707	0.0307686419092826	0.48873994771480006	2.160052030638778	FALSE
ENSG00000048828	23196	FAM120A	FAM120A	protein_coding	family with sequence similarity 120A [Source:HGNC Symbol;Acc:HGNC:13247]	9	1	93451685	93566112	0.08624949255704362	7.99655644745917	2.1646099850642946	0.03077677515030731	0.48873994771480006	2.159946968732038	FALSE
ENSG00000011478	54814	QPCTL	QPCTL	protein_coding	glutaminyl-peptide cyclotransferase like [Source:HGNC Symbol;Acc:HGNC:25952]	19	1	45692666	45703989	-0.13343004334358843	2.056244588152658	-2.163858506520355	0.03079125983561404	0.48873994771480006	-2.159759920463532	FALSE
ENSG00000169918	161725	OTUD7A	OTUD7A	protein_coding	OTU deubiquitinase 7A [Source:HGNC Symbol;Acc:HGNC:20718]	15	-1	31475398	31870789	-0.15440571042288487	1.1226509470820394	-2.16300056284909	0.03086451621106961	0.48873994771480006	-2.1588150784329714	FALSE
ENSG00000272325	11165	NUDT3	NUDT3	protein_coding	nudix hydrolase 3 [Source:HGNC Symbol;Acc:HGNC:8050]	6	-1	34279679	34392669	0.06426001957562377	6.3998308898929706	2.1635767010637372	0.0308647817242328	0.48873994771480006	2.158811657415303	FALSE
ENSG00000165025	6850	SYK	SYK	protein_coding	spleen associated tyrosine kinase [Source:HGNC Symbol;Acc:HGNC:11491]	9	1	90801787	90898549	0.0935336191805014	8.95195514277595	2.16389739980844	0.03090070662915799	0.48873994771480006	2.158349013980433	FALSE
ENSG00000164032	3015	H2AFZ	H2AFZ	protein_coding	H2A histone family member Z [Source:HGNC Symbol;Acc:HGNC:4741]	4	-1	99948086	99950355	0.09007001793645752	6.218646310231261	2.162752062733694	0.03091057241365604	0.48873994771480006	2.1582220425351846	FALSE
ENSG00000166377	374868	ATP9B	ATP9B	protein_coding	ATPase phospholipid transporting 9B (putative) [Source:HGNC Symbol;Acc:HGNC:13541]	18	1	79069285	79378287	-0.08240059582878345	5.9246635546931135	-2.1609392132076577	0.03108515223590574	0.48922266740187903	-2.155980955975881	FALSE
ENSG00000111364	57696	DDX55	DDX55	protein_coding	DEAD-box helicase 55 [Source:HGNC Symbol;Acc:HGNC:20085]	12	1	123602077	123620943	-0.0843815004950157	4.413281838684036	-2.160048135829295	0.031115386267151775	0.48922266740187903	-2.1555939387352905	FALSE
ENSG00000105058	26017	FAM32A	FAM32A	protein_coding	family with sequence similarity 32 member A [Source:HGNC Symbol;Acc:HGNC:24563]	19	1	16185380	16192046	0.0651699597083919	5.884011370886559	2.160248958860065	0.03111780083494241	0.48922266740187903	2.15556304445782	FALSE
ENSG00000116209	9528	TMEM59	TMEM59	protein_coding	transmembrane protein 59 [Source:HGNC Symbol;Acc:HGNC:1239]	1	-1	54026681	54053504	0.07262076903082892	7.47106798666985	2.1597961368840877	0.0311369998955999	0.48922266740187903	2.155317466598022	FALSE
ENSG00000072840	2121	EVC	EVC	protein_coding	EvC ciliary complex subunit 1 [Source:HGNC Symbol;Acc:HGNC:3497]	4	1	5711201	5814305	-0.22764211833940556	0.28369238072399044	-2.159484750583771	0.03114608870979404	0.48922266740187903	-2.155201255626946	FALSE
ENSG00000143344	23179	RGL1	RGL1	protein_coding	ral guanine nucleotide dissociation stimulator like 1 [Source:HGNC Symbol;Acc:HGNC:30281]	1	1	183636085	183928531	-0.11563285803039669	2.9157826703285346	-2.159000597211684	0.03123105907607567	0.48922266740187903	-2.1541162169930015	FALSE
ENSG00000265491	27246	RNF115	RNF115	protein_coding	ring finger protein 115 [Source:HGNC Symbol;Acc:HGNC:18154]	1	-1	145738868	145824095	-0.05962917812493629	5.937387414631495	-2.1585396842600586	0.03124946411144177	0.48922266740187903	-2.15388152565359	FALSE
ENSG00000269802	NA	AC011491.3	AC011491.3	lncRNA	novel transcript, antisense to CLPP	19	-1	6343761	6362149	-0.18960786192047552	1.9233767270960387	-2.1589889394802	0.031268761839576914	0.48922266740187903	-2.153635578505035	FALSE
ENSG00000178860	9242	MSC	MSC	protein_coding	musculin [Source:HGNC Symbol;Acc:HGNC:7321]	8	-1	71841549	71844468	-0.29312521235099864	-0.17402887504837006	-2.1585880464696516	0.03127939879790567	0.48922266740187903	-2.153500067466034	FALSE
ENSG00000113621	79770	TXNDC15	TXNDC15	protein_coding	thioredoxin domain containing 15 [Source:HGNC Symbol;Acc:HGNC:20652]	5	1	134873803	134901525	-0.07855584183293374	4.976156171843745	-2.158254596854246	0.03130691733444205	0.48922266740187903	-2.153149674541069	FALSE
ENSG00000185104	11124	FAF1	FAF1	protein_coding	Fas associated factor 1 [Source:HGNC Symbol;Acc:HGNC:3578]	1	-1	50437028	50960267	-0.07576980176000703	6.778960272916858	-2.157645854852796	0.03132560260465074	0.48922266740187903	-2.152911906005669	FALSE
ENSG00000189042	163081	ZNF567	ZNF567	protein_coding	zinc finger protein 567 [Source:HGNC Symbol;Acc:HGNC:28696]	19	1	36687612	36727701	-0.1204911006783349	2.8180140745315647	-2.156823762846708	0.03135911576409351	0.48922266740187903	-2.152485758460196	FALSE
ENSG00000175130	65108	MARCKSL1	MARCKSL1	protein_coding	MARCKS like 1 [Source:HGNC Symbol;Acc:HGNC:7142]	1	-1	32333839	32336233	0.1403505208564173	4.81145773675809	2.156481615033887	0.031399827392250376	0.48922266740187903	2.1519686017281745	FALSE
ENSG00000101160	1522	CTSZ	CTSZ	protein_coding	cathepsin Z [Source:HGNC Symbol;Acc:HGNC:2547]	20	-1	58995185	59007254	0.09633197717137065	8.315862785722551	2.157215630890943	0.03140727163860741	0.48922266740187903	2.1518741002444983	FALSE
ENSG00000076554	7163	TPD52	TPD52	protein_coding	tumor protein D52 [Source:HGNC Symbol;Acc:HGNC:12005]	8	-1	80034745	80231232	-0.16242198165654465	4.082736459874531	-2.1575176081077614	0.03141420777076085	0.48922266740187903	-2.1517860663418444	FALSE
ENSG00000232907	NA	DLGAP4-AS1	DLGAP4-AS1	lncRNA	DLGAP4 antisense RNA 1 [Source:HGNC Symbol;Acc:HGNC:51223]	20	-1	36507702	36573391	-0.15659970348778796	2.8735321736953825	-2.1564547795744433	0.031453697198704916	0.4893463362578856	-2.151285181071353	FALSE
ENSG00000248874	NA	C5orf17	C5orf17	lncRNA	chromosome 5 open reading frame 17 (putative) [Source:HGNC Symbol;Acc:HGNC:26630]	5	1	23951348	24178263	-0.4864307569471902	1.7672429058882255	-2.1594126864117924	0.031514771240378055	0.48941464551220903	-2.1505115770775034	FALSE
ENSG00000053254	1112	FOXN3	FOXN3	protein_coding	forkhead box N3 [Source:HGNC Symbol;Acc:HGNC:1928]	14	-1	89124871	89619149	0.060704999833303575	8.052743084464993	2.1556213835941627	0.03152901052618861	0.48941464551220903	2.1503313977920415	FALSE
ENSG00000070882	26031	OSBPL3	OSBPL3	protein_coding	oxysterol binding protein like 3 [Source:HGNC Symbol;Acc:HGNC:16370]	7	-1	24796540	24981634	-0.10139343735147222	5.325694688294293	-2.154742943150387	0.03155274614868216	0.48941464551220903	-2.150031210034497	FALSE
ENSG00000272282	NA	LINC02084	LINC02084	lncRNA	long intergenic non-protein coding RNA 2084 [Source:HGNC Symbol;Acc:HGNC:52934]	3	1	27712910	27714005	-0.300268128904312	0.7881991204617572	-2.1541031920609486	0.031670685774643395	0.49042177135603354	-2.148542476835619	FALSE
ENSG00000173825	220359	TIGD3	TIGD3	protein_coding	tigger transposable element derived 3 [Source:HGNC Symbol;Acc:HGNC:18334]	11	1	65354751	65357613	0.23214169795314077	1.8690308121869492	2.152523991912968	0.03168652617838802	0.49042177135603354	2.1483428882448616	FALSE
ENSG00000182923	80254	CEP63	CEP63	protein_coding	centrosomal protein 63 [Source:HGNC Symbol;Acc:HGNC:25815]	3	1	134485721	134575017	0.11757187880151321	7.2029371105462205	2.1531861495585676	0.03172817749443931	0.49042177135603354	2.1478184909456015	FALSE
ENSG00000183458	NA	AC138932.1	AC138932.1	transcribed_unprocessed_pseudogene	polycystic kidney disease 1 (autosomal dominant) (PKD1) pseudogene	16	1	14911551	14935708	-0.22623385000600793	-0.19122481316264983	-2.1515431195130694	0.03174414663409565	0.49042177135603354	-2.1476175932444463	FALSE
ENSG00000183625	1232	CCR3	CCR3	protein_coding	C-C motif chemokine receptor 3 [Source:HGNC Symbol;Acc:HGNC:1604]	3	1	46163604	46266706	0.19830231713966473	6.1589021636089685	2.152774219570114	0.0317935975411268	0.49069700642827646	2.1469960316772996	FALSE
ENSG00000023608	6617	SNAPC1	SNAPC1	protein_coding	small nuclear RNA activating complex polypeptide 1 [Source:HGNC Symbol;Acc:HGNC:11134]	14	1	61762420	61796428	-0.11787314654825742	1.8144299964599415	-2.149918143404622	0.03191481383477328	0.4917892491224011	-2.145475930843472	FALSE
ENSG00000092531	8773	SNAP23	SNAP23	protein_coding	synaptosome associated protein 23 [Source:HGNC Symbol;Acc:HGNC:11131]	15	1	42491233	42545356	0.10302299618319477	7.885609659842968	2.1499499765421644	0.031927778600106885	0.4917892491224011	2.1453136406483098	FALSE
ENSG00000182749	164091	PAQR7	PAQR7	protein_coding	progestin and adipoQ receptor family member 7 [Source:HGNC Symbol;Acc:HGNC:23146]	1	-1	25861210	25871253	0.12749120955026472	2.5349204342898055	2.1487008783674346	0.032023097445624066	0.49223296741178124	2.144122190865674	FALSE
ENSG00000227388	NA	AL133410.1	AL133410.1	lncRNA	novel transcript	9	1	35772163	35790432	-0.16283682486572637	2.0380559675171144	-2.1486552331533804	0.03204161479290106	0.49223296741178124	-2.143891083691967	FALSE
ENSG00000054179	954	ENTPD2	ENTPD2	protein_coding	ectonucleoside triphosphate diphosphohydrolase 2 [Source:HGNC Symbol;Acc:HGNC:3364]	9	-1	137048107	137054061	0.3803246223280411	-0.19822334231386288	2.148827016445404	0.032051788865056996	0.49223296741178124	2.1437641541279464	FALSE
ENSG00000101255	57761	TRIB3	TRIB3	protein_coding	tribbles pseudokinase 3 [Source:HGNC Symbol;Acc:HGNC:16228]	20	1	362835	397559	-0.1396818209542925	1.972541255274872	-2.147950344511734	0.032116474732303245	0.49235138264104	-2.142957953764415	FALSE
ENSG00000005007	5976	UPF1	UPF1	protein_coding	UPF1 RNA helicase and ATPase [Source:HGNC Symbol;Acc:HGNC:9962]	19	1	18831938	18868236	0.08395776978293235	6.9065479792452935	2.147158280264189	0.03212298363952888	0.49235138264104	2.142876908283408	FALSE
ENSG00000143847	8497	PPFIA4	PPFIA4	protein_coding	PTPRF interacting protein alpha 4 [Source:HGNC Symbol;Acc:HGNC:9248]	1	1	203026498	203078740	0.23251887615542022	0.7114115127309689	2.1480301686493477	0.03217054732324314	0.4925936421824525	2.142285097181267	FALSE
ENSG00000198663	221477	C6orf89	C6orf89	protein_coding	chromosome 6 open reading frame 89 [Source:HGNC Symbol;Acc:HGNC:21114]	6	1	36871870	36928964	0.05298367529710735	6.450102292453878	2.145889120022	0.03222569573109533	0.492864370943767	2.141599851152648	FALSE
ENSG00000159433	57519	STARD9	STARD9	protein_coding	StAR related lipid transfer domain containing 9 [Source:HGNC Symbol;Acc:HGNC:19162]	15	1	42575606	42720998	-0.16681080218057964	2.925291984143486	-2.146611356719072	0.03225177851253456	0.492864370943767	-2.1412761097585578	FALSE
ENSG00000142102	80162	PGGHG	PGGHG	protein_coding	protein-glucosylgalactosylhydroxylysine glucosidase [Source:HGNC Symbol;Acc:HGNC:26210]	11	1	289126	296107	0.1161668626132144	7.5313052503462155	2.145696114802245	0.032323547287455824	0.49347494288949534	2.14038646696298	FALSE
ENSG00000107736	64072	CDH23	CDH23	protein_coding	cadherin related 23 [Source:HGNC Symbol;Acc:HGNC:13733]	10	1	71396920	71815947	0.10297587041164658	5.884372117744287	2.1441514219945614	0.03243575243814083	0.4945277214918943	2.138998962003331	FALSE
ENSG00000168421	399	RHOH	RHOH	protein_coding	ras homolog family member H [Source:HGNC Symbol;Acc:HGNC:686]	4	1	40191053	40246967	-0.12512665359662378	6.452226029413004	-2.1443016508167565	0.032456271064325214	0.4945277214918943	-2.1387456778962446	FALSE
ENSG00000177335	286122	C8orf31	C8orf31	lncRNA	chromosome 8 open reading frame 31 [Source:HGNC Symbol;Acc:HGNC:26731]	8	1	143039209	143060684	-0.2781145611118415	1.018121937397412	-2.1444637369223645	0.03254297725461686	0.4949777600185397	-2.137676879610215	FALSE
ENSG00000100024	51733	UPB1	UPB1	protein_coding	beta-ureidopropionase 1 [Source:HGNC Symbol;Acc:HGNC:16297]	22	1	24494107	24528390	-0.21885535242480803	2.227057850538916	-2.1431697576554036	0.032549630276507674	0.4949777600185397	-2.1375949708295474	FALSE
ENSG00000162104	115	ADCY9	ADCY9	protein_coding	adenylate cyclase 9 [Source:HGNC Symbol;Acc:HGNC:240]	16	-1	3953387	4116442	-0.11375614565995207	4.775240217982065	-2.1408528241921947	0.03268240819497888	0.4959357991024625	-2.135963264779589	FALSE
ENSG00000139187	10219	KLRG1	KLRG1	protein_coding	killer cell lectin like receptor G1 [Source:HGNC Symbol;Acc:HGNC:6380]	12	1	8950044	9010760	-0.19982020028795766	4.834366514240323	-2.1420502510749126	0.03271257369135622	0.4959357991024625	-2.135593352982178	FALSE
ENSG00000174373	253959	RALGAPA1	RALGAPA1	protein_coding	Ral GTPase activating protein catalytic alpha subunit 1 [Source:HGNC Symbol;Acc:HGNC:17770]	14	-1	35538352	35809304	-0.09580825967350393	5.1712947550768265	-2.1400695831002787	0.03272756553185694	0.4959357991024625	-2.1354096205118314	FALSE
ENSG00000123552	85015	USP45	USP45	protein_coding	ubiquitin specific peptidase 45 [Source:HGNC Symbol;Acc:HGNC:20080]	6	-1	99432379	99521728	-0.13241648902214553	3.2455625813540436	-2.1398844518714717	0.03274052338862237	0.4959357991024625	-2.135250873584039	FALSE
ENSG00000172339	199857	ALG14	ALG14	protein_coding	ALG14 UDP-N-acetylglucosaminyltransferase subunit [Source:HGNC Symbol;Acc:HGNC:28287]	1	-1	94974405	95072951	-0.10240478395752328	2.239385175515278	-2.13775885488779	0.03286508683063317	0.497336938370684	-2.1337275827409328	FALSE
ENSG00000180229	NA	HERC2P3	HERC2P3	transcribed_unprocessed_pseudogene	hect domain and RLD 2 pseudogene 3 [Source:HGNC Symbol;Acc:HGNC:4871]	15	-1	20379495	20506180	0.22510431251634744	3.2602510740994854	2.1384986919684255	0.0329607869849134	0.4982989931023311	2.132560616228602	FALSE
ENSG00000167395	9726	ZNF646	ZNF646	protein_coding	zinc finger protein 646 [Source:HGNC Symbol;Acc:HGNC:29004]	16	1	31074422	31084196	0.09502923196460333	4.965255309956373	2.1363844519037194	0.032993628227404107	0.4983098027607255	2.132160818971028	FALSE
ENSG00000246982	NA	Z84485.1	Z84485.1	lncRNA	novel transcript, antisense to BRPF3	6	-1	36146698	36197205	-0.14723782546169906	1.934902082999259	-2.136283630684963	0.03308823688214348	0.49882772237221124	-2.131010989010422	FALSE
ENSG00000255946	NA	AC069234.1	AC069234.1	lncRNA	novel transcript	12	-1	120740470	120761592	0.19269468712149676	-0.15282224469283157	2.134573938947237	0.033118365091124875	0.49882772237221124	2.1306454154001777	FALSE
ENSG00000142798	3339	HSPG2	HSPG2	protein_coding	heparan sulfate proteoglycan 2 [Source:HGNC Symbol;Acc:HGNC:5273]	1	-1	21822244	21937310	-0.20278599545391052	0.8851542233745991	-2.134682710707124	0.033124399074423154	0.49882772237221124	-2.1305722336770128	FALSE
ENSG00000105426	5802	PTPRS	PTPRS	protein_coding	protein tyrosine phosphatase receptor type S [Source:HGNC Symbol;Acc:HGNC:9681]	19	-1	5158495	5340803	0.17864005692914597	2.6231889225294616	2.1342966266700567	0.03316548999967598	0.4989620905770845	2.1300741753989882	FALSE
ENSG00000132109	6737	TRIM21	TRIM21	protein_coding	tripartite motif containing 21 [Source:HGNC Symbol;Acc:HGNC:11312]	11	-1	4384897	4393702	0.12208427175268355	6.548652695961198	2.1336764459315476	0.03322547367167609	0.49938015709434863	2.129348067665233	FALSE
ENSG00000242288	113939925	BMS1P4-AGAP5	BMS1P4-AGAP5	lncRNA	BMS1P4-AGAP5 readthough [Source:NCBI gene;Acc:113939925]	10	-1	73674295	73730466	-0.1570265654120141	0.5124110100168148	-2.132103338487475	0.03330949752892167	0.5001583893234308	-2.12833283528813	FALSE
ENSG00000154134	64221	ROBO3	ROBO3	protein_coding	roundabout guidance receptor 3 [Source:HGNC Symbol;Acc:HGNC:13433]	11	1	124865432	124881471	-0.19630742188276873	1.6014398137968144	-2.132654603073946	0.03338222126639947	0.5004501377168253	-2.1274559060437452	FALSE
ENSG00000147324	9258	MFHAS1	MFHAS1	protein_coding	malignant fibrous histiocytoma amplified sequence 1 [Source:HGNC Symbol;Acc:HGNC:16982]	8	-1	8783354	8893630	-0.10439246162739124	5.122026408989309	-2.131853618803566	0.03342160120238979	0.5004501377168253	-2.1269817304435015	FALSE
ENSG00000111785	55188	RIC8B	RIC8B	protein_coding	RIC8 guanine nucleotide exchange factor B [Source:HGNC Symbol;Acc:HGNC:25555]	12	1	106774621	106889316	-0.09908749841913966	4.4447900433972	-2.1311024611981955	0.03342571998418097	0.5004501377168253	-2.126932163620569	FALSE
ENSG00000179152	285343	TCAIM	TCAIM	protein_coding	T cell activation inhibitor, mitochondrial [Source:HGNC Symbol;Acc:HGNC:25241]	3	1	44338119	44409451	-0.05323560342617739	4.948297903066387	-2.130591751896008	0.03345871564841851	0.500461078517473	-2.1265352710472727	FALSE
ENSG00000253616	NA	AC107959.3	AC107959.3	lncRNA	novel transcript	8	-1	23071377	23074488	0.1870324246470565	2.323018388019631	2.129761690888015	0.03358530883136429	0.5011326400620135	2.125015628671999	FALSE
ENSG00000254733	NA	AP001831.1	AP001831.1	lncRNA	novel transcript, antisense to ME3	11	1	86431590	86622867	-0.27448203837179364	0.05045164696425186	-2.1300962907302616	0.03358982836053846	0.5011326400620135	-2.124961466250428	FALSE
ENSG00000097007	25	ABL1	ABL1	protein_coding	ABL proto-oncogene 1, non-receptor tyrosine kinase [Source:HGNC Symbol;Acc:HGNC:76]	9	1	130713016	130887675	-0.06824436423295133	5.848988013728684	-2.1288966782835836	0.03362456400522096	0.5011326400620135	-2.1245453992582046	FALSE
ENSG00000142186	57410	SCYL1	SCYL1	protein_coding	SCY1 like pseudokinase 1 [Source:HGNC Symbol;Acc:HGNC:14372]	11	1	65525077	65538704	0.06764898283205323	5.554835528974034	2.1287238147161047	0.03363284625778841	0.5011326400620135	2.1244462478969606	FALSE
ENSG00000100982	63935	PCIF1	PCIF1	protein_coding	PDX1 C-terminal inhibiting factor 1 [Source:HGNC Symbol;Acc:HGNC:16200]	20	1	45934683	45948023	0.057054943073005404	5.2533079712165405	2.1277686522181187	0.03371186527771522	0.5015712545206377	2.123501316699414	FALSE
ENSG00000006327	51330	TNFRSF12A	TNFRSF12A	protein_coding	TNF receptor superfamily member 12A [Source:HGNC Symbol;Acc:HGNC:18152]	16	1	3018445	3022383	0.1755881956237909	0.5506867421338014	2.1274997289121496	0.03372695625459513	0.5015712545206377	2.12332107010116	FALSE
ENSG00000143384	4170	MCL1	MCL1	protein_coding	MCL1 apoptosis regulator, BCL2 family member [Source:HGNC Symbol;Acc:HGNC:6943]	1	-1	150574551	150579738	0.11259348820719417	10.293288849583986	2.126716328900132	0.03380643549062927	0.5022716675240906	2.122372906848269	FALSE
ENSG00000106546	196	AHR	AHR	protein_coding	aryl hydrocarbon receptor [Source:HGNC Symbol;Acc:HGNC:348]	7	1	16916359	17346152	-0.24628949826083418	-0.06631670938534677	-2.1259046324813036	0.033873989617680254	0.5027937348897975	-2.1215685039553356	FALSE
ENSG00000177406	NA	AC021054.1	AC021054.1	lncRNA	novel transcript	12	1	630858	664196	0.11647739600492901	4.662003301587048	2.126382316647973	0.03396728654172946	0.5036965406775963	2.120459820127395	FALSE
ENSG00000130402	81	ACTN4	ACTN4	protein_coding	actinin alpha 4 [Source:HGNC Symbol;Acc:HGNC:166]	19	1	38647649	38731589	0.07114100030929116	8.257088239531878	2.1239931153449576	0.03408337771693121	0.5044895786607212	2.1190838926466826	FALSE
ENSG00000205683	8110	DPF3	DPF3	protein_coding	double PHD fingers 3 [Source:HGNC Symbol;Acc:HGNC:17427]	14	-1	72619296	72894116	-0.1586463626591441	2.0534697874891776	-2.1236685652500285	0.034085815127099205	0.5044895786607212	-2.1190550471141134	FALSE
ENSG00000145284	79966	SCD5	SCD5	protein_coding	stearoyl-CoA desaturase 5 [Source:HGNC Symbol;Acc:HGNC:21088]	4	-1	82629539	82798796	-0.24010047373335874	1.604336756983833	-2.1234763980612947	0.034230093417234694	0.5058858748082443	-2.117350718288197	FALSE
ENSG00000198554	11169	WDHD1	WDHD1	protein_coding	WD repeat and HMG-box DNA binding protein 1 [Source:HGNC Symbol;Acc:HGNC:23170]	14	-1	54938949	55027105	-0.1485414991392935	1.509115736999894	-2.1210541676988304	0.03425156275783597	0.5058858748082443	-2.1170976305184532	FALSE
ENSG00000175220	392	ARHGAP1	ARHGAP1	protein_coding	Rho GTPase activating protein 1 [Source:HGNC Symbol;Acc:HGNC:673]	11	-1	46677080	46700619	0.05849641532015948	6.830940455610036	2.121530564049519	0.03427799976941943	0.5058858748082443	2.1167861683679505	FALSE
ENSG00000248905	342184	FMN1	FMN1	protein_coding	formin 1 [Source:HGNC Symbol;Acc:HGNC:3768]	15	-1	32765545	33194733	-0.29359388106235773	4.358505142530715	-2.1216016701344733	0.03442366084105999	0.5070893326357877	-2.115073764838317	FALSE
ENSG00000152315	56659	KCNK13	KCNK13	protein_coding	potassium two pore domain channel subfamily K member 13 [Source:HGNC Symbol;Acc:HGNC:6275]	14	1	90061994	90185853	-0.15886666624553047	2.303514947700492	-2.119028837856086	0.03443923143289563	0.5070893326357877	-2.1148910821562352	FALSE
ENSG00000155229	64210	MMS19	MMS19	protein_coding	MMS19 homolog, cytosolic iron-sulfur assembly component [Source:HGNC Symbol;Acc:HGNC:13824]	10	-1	97458324	97498794	-0.059918115214051326	5.185124680658553	-2.1190921774229814	0.034457620823810216	0.5070893326357877	-2.1146754186478165	FALSE
ENSG00000107611	8029	CUBN	CUBN	protein_coding	cubilin [Source:HGNC Symbol;Acc:HGNC:2548]	10	-1	16823966	17129817	-0.1231540492020966	3.727809294108896	-2.1195217426871675	0.0345308126610272	0.5074019784823168	-2.1138180270536764	FALSE
ENSG00000128294	8459	TPST2	TPST2	protein_coding	tyrosylprotein sulfotransferase 2 [Source:HGNC Symbol;Acc:HGNC:12021]	22	-1	26521996	26596717	-0.0904308374093814	6.854346254287589	-2.1176190309420395	0.0345979874963634	0.5074019784823168	-2.1130324856833034	FALSE
ENSG00000143093	85369	STRIP1	STRIP1	protein_coding	striatin interacting protein 1 [Source:HGNC Symbol;Acc:HGNC:25916]	1	1	110031577	110074641	0.060540695748479756	4.74405436344102	2.116964375474785	0.03459799330716142	0.5074019784823168	2.1130324177883075	FALSE
ENSG00000115524	23451	SF3B1	SF3B1	protein_coding	splicing factor 3b subunit 1 [Source:HGNC Symbol;Acc:HGNC:10768]	2	-1	197388515	197435091	0.08091426177873018	8.532690391684183	2.116056156691687	0.034702893640781135	0.5074019784823168	2.1118083170813535	FALSE
ENSG00000179151	80153	EDC3	EDC3	protein_coding	enhancer of mRNA decapping 3 [Source:HGNC Symbol;Acc:HGNC:26114]	15	-1	74630558	74696292	-0.05864430406529042	4.550136512138905	-2.1155905174458067	0.03475382609813165	0.5074019784823168	-2.1112151165201465	FALSE
ENSG00000164978	318	NUDT2	NUDT2	protein_coding	nudix hydrolase 2 [Source:HGNC Symbol;Acc:HGNC:8049]	9	1	34329506	34343711	-0.09054636408844008	3.1105953069559393	-2.114920867665559	0.034781535816284494	0.5074019784823168	-2.1108926985249585	FALSE
ENSG00000079335	8556	CDC14A	CDC14A	protein_coding	cell division cycle 14A [Source:HGNC Symbol;Acc:HGNC:1718]	1	1	100345001	100520277	-0.08515192456373111	6.531995565002837	-2.1157416635171695	0.0347964560424202	0.5074019784823168	-2.1107191842347	FALSE
ENSG00000162885	148789	B3GALNT2	B3GALNT2	protein_coding	beta-1,3-N-acetylgalactosaminyltransferase 2 [Source:HGNC Symbol;Acc:HGNC:28596]	1	-1	235447190	235504452	-0.12903951642686184	3.9683112440260406	-2.1170588287354386	0.03480018128533775	0.5074019784823168	-2.1106758715543013	FALSE
ENSG00000178297	360200	TMPRSS9	TMPRSS9	protein_coding	transmembrane serine protease 9 [Source:HGNC Symbol;Acc:HGNC:30079]	19	1	2360238	2426239	0.29981075947946795	0.603198153314305	2.115376508473389	0.03481335961388619	0.5074019784823168	2.110522681443241	FALSE
ENSG00000151881	64417	TMEM267	TMEM267	protein_coding	transmembrane protein 267 [Source:HGNC Symbol;Acc:HGNC:26139]	5	-1	43444252	43483893	-0.10606615940863096	3.9534712816728583	-2.1145993258616778	0.03483426706373258	0.5074019784823168	-2.1102797465365892	FALSE
ENSG00000116824	914	CD2	CD2	protein_coding	CD2 molecule [Source:HGNC Symbol;Acc:HGNC:1639]	1	1	116754430	116769229	-0.1635761952598882	6.129926038520677	-2.1156556799324258	0.034838702023316834	0.5074019784823168	-2.1102282303632927	FALSE
ENSG00000091073	113878	DTX2	DTX2	protein_coding	deltex E3 ubiquitin ligase 2 [Source:HGNC Symbol;Acc:HGNC:15973]	7	1	76461676	76505995	0.07421876550396078	5.181094830580129	2.1141073006186	0.034888137715266956	0.5076453134160467	2.1096543676912565	FALSE
ENSG00000164258	4724	NDUFS4	NDUFS4	protein_coding	NADH:ubiquinone oxidoreductase subunit S4 [Source:HGNC Symbol;Acc:HGNC:7711]	5	1	53560633	53683338	-0.08024945806555728	4.23909187474608	-2.1131084305748566	0.03494696119876419	0.5080246627497951	-2.1089724329604813	FALSE
ENSG00000122122	54440	SASH3	SASH3	protein_coding	SAM and SH3 domain containing 3 [Source:HGNC Symbol;Acc:HGNC:15975]	X	1	129779949	129795201	0.05967815938389531	7.284558173551943	2.1131019949555996	0.03499096632173473	0.5081880885921605	2.108462926516585	FALSE
ENSG00000132879	93611	FBXO44	FBXO44	protein_coding	F-box protein 44 [Source:HGNC Symbol;Acc:HGNC:24847]	1	1	11654375	11663327	-0.12030715887379317	3.116893674387191	-2.1114227853390486	0.035131036405895905	0.5091827132568704	-2.1068447806291473	FALSE
ENSG00000164100	9348	NDST3	NDST3	protein_coding	N-deacetylase and N-sulfotransferase 3 [Source:HGNC Symbol;Acc:HGNC:7682]	4	1	118033618	118258634	-0.33774887841796963	-1.0477038573918032	-2.111473055177061	0.035135304415327424	0.5091827132568704	-2.1067955613936715	FALSE
ENSG00000125304	9375	TM9SF2	TM9SF2	protein_coding	transmembrane 9 superfamily member 2 [Source:HGNC Symbol;Acc:HGNC:11865]	13	1	99446311	99564048	0.09266896497885124	7.862805671245518	2.1102163370576617	0.03520147518610831	0.5091827132568704	2.106033123696065	FALSE
ENSG00000140105	7453	WARS	WARS	protein_coding	tryptophanyl-tRNA synthetase [Source:HGNC Symbol;Acc:HGNC:12729]	14	-1	100333790	100376805	0.18116547591884835	7.696600967343081	2.1100396072795573	0.03527810562213085	0.5091827132568704	2.1051516939746686	FALSE
ENSG00000162408	79707	NOL9	NOL9	protein_coding	nucleolar protein 9 [Source:HGNC Symbol;Acc:HGNC:26265]	1	-1	6521347	6554513	-0.09487234128338962	4.902405229121416	-2.1096262523666542	0.03528232712037909	0.5091827132568704	-2.1051031843502424	FALSE
ENSG00000100523	80821	DDHD1	DDHD1	protein_coding	DDHD domain containing 1 [Source:HGNC Symbol;Acc:HGNC:19714]	14	-1	53036745	53153282	-0.09178032812569992	5.4712147820584285	-2.109533866700486	0.03529977964916019	0.5091827132568704	-2.1049026882930195	FALSE
ENSG00000215630	NA	GUSBP9	GUSBP9	unprocessed_pseudogene	GUSB pseudogene 9 [Source:HGNC Symbol;Acc:HGNC:42323]	5	-1	71197646	71208130	-0.2671809152505221	-0.2313859881874246	-2.1096755085573156	0.035307327299491605	0.5091827132568704	-2.104816006480393	FALSE
ENSG00000078804	58476	TP53INP2	TP53INP2	protein_coding	tumor protein p53 inducible nuclear protein 2 [Source:HGNC Symbol;Acc:HGNC:16104]	20	1	34704339	34713439	0.1705478888311358	4.1631386552549445	2.109291232014968	0.03532206817512685	0.5091827132568704	2.1046467588797064	FALSE
ENSG00000141664	54877	ZCCHC2	ZCCHC2	protein_coding	zinc finger CCHC-type containing 2 [Source:HGNC Symbol;Acc:HGNC:22916]	18	1	62523025	62587709	0.16918195690496596	6.663462865534235	2.10753533730057	0.03544239332973839	0.5099932281674902	2.1032674931243838	FALSE
ENSG00000284691	NA	AC073111.4	AC073111.4	protein_coding	novel zinc finger protein	7	1	150400702	150412470	-0.16781708576150223	2.435370942584706	-2.107134383896017	0.03548358973808187	0.5099932281674902	-2.1027961841598746	FALSE
ENSG00000128908	54617	INO80	INO80	protein_coding	INO80 complex ATPase subunit [Source:HGNC Symbol;Acc:HGNC:26956]	15	-1	40978880	41116280	-0.05119253089295395	5.749536807651053	-2.1058794645466263	0.03556006453594261	0.5099932281674902	-2.1019225078950865	FALSE
ENSG00000125746	24139	EML2	EML2	protein_coding	EMAP like 2 [Source:HGNC Symbol;Acc:HGNC:18035]	19	-1	45606994	45645629	-0.07170547393814708	4.8102431553765035	-2.105959796406852	0.03559683335116931	0.5099932281674902	-2.101503017902497	FALSE
ENSG00000155508	9337	CNOT8	CNOT8	protein_coding	CCR4-NOT transcription complex subunit 8 [Source:HGNC Symbol;Acc:HGNC:9207]	5	1	154857553	154876793	0.054496977776243405	6.898707157697008	2.1054319656695446	0.035607749987826016	0.5099932281674902	2.1013785427706844	FALSE
ENSG00000101363	63905	MANBAL	MANBAL	protein_coding	mannosidase beta like [Source:HGNC Symbol;Acc:HGNC:15799]	20	1	37289638	37317260	0.06688739852309666	4.513300197934092	2.1053107524441126	0.03562031486477854	0.5099932281674902	2.101235314145429	FALSE
ENSG00000171606	10782	ZNF274	ZNF274	protein_coding	zinc finger protein 274 [Source:HGNC Symbol;Acc:HGNC:13068]	19	1	58183029	58213562	0.07157962640511606	5.090772697727582	2.105489163363354	0.03563178121330692	0.5099932281674902	2.1011046453917706	FALSE
ENSG00000255819	NA	KLRC4-KLRK1	KLRC4-KLRK1	protein_coding	KLRC4-KLRK1 readthrough [Source:HGNC Symbol;Acc:HGNC:48357]	12	-1	10372353	10410146	-0.27714150242850266	3.708334236192963	-2.1075030084798825	0.03564573002375579	0.5099932281674902	-2.1009457352325205	FALSE
ENSG00000070413	9993	DGCR2	DGCR2	protein_coding	DiGeorge syndrome critical region gene 2 [Source:HGNC Symbol;Acc:HGNC:2845]	22	-1	19036282	19122454	0.08247498912668849	7.197385929258861	2.1050155063746163	0.03568140212884828	0.5099932281674902	2.100539586184394	FALSE
ENSG00000268434	NA	AC011530.1	AC011530.1	protein_coding	novel protein	19	-1	45779437	45785973	-0.19123713439102383	0.24501610213296002	-2.103864416023149	0.03574148067911231	0.5099932281674902	-2.0998563368148235	FALSE
ENSG00000133247	84787	KMT5C	KMT5C	protein_coding	lysine methyltransferase 5C [Source:HGNC Symbol;Acc:HGNC:28405]	19	1	55339853	55348121	0.1173204049897878	2.1865314925639447	2.103413877652826	0.035765561760405594	0.5099932281674902	2.0995827472777635	FALSE
ENSG00000168434	91949	COG7	COG7	protein_coding	component of oligomeric golgi complex 7 [Source:HGNC Symbol;Acc:HGNC:18622]	16	-1	23388493	23453189	-0.0729313275355099	4.092762281191302	-2.102849185162418	0.035818186708892405	0.5099932281674902	-2.0989854120724782	FALSE
ENSG00000272606	NA	AC015982.2	AC015982.2	lncRNA	novel transcript	2	1	55617909	55618373	0.17647473274677045	-0.1364288448103244	2.102501767942008	0.03583690839086477	0.5099932281674902	2.0987730865216827	FALSE
ENSG00000254860	NA	TMEM9B-AS1	TMEM9B-AS1	lncRNA	TMEM9B antisense RNA 1 [Source:HGNC Symbol;Acc:HGNC:19230]	11	1	8964510	8977527	-0.15410403251591065	3.6381214325669644	-2.1046700663460776	0.035844650813414355	0.5099932281674902	-2.0986853061339943	FALSE
ENSG00000141574	6398	SECTM1	SECTM1	protein_coding	secreted and transmembrane 1 [Source:HGNC Symbol;Acc:HGNC:10707]	17	-1	82321024	82334074	0.18321075398861275	7.670494888415217	2.102368716355944	0.03589574837357783	0.5099932281674902	2.0981063882633277	FALSE
ENSG00000225889	NA	AC012368.1	AC012368.1	lncRNA	novel transcript, antisense to PELI1	2	1	64143239	64252859	0.1754555963579172	6.047907864756079	2.102767519960793	0.03592634820017242	0.5099932281674902	2.0977600390468556	FALSE
ENSG00000235576	NA	LINC01871	LINC01871	lncRNA	long intergenic non-protein coding RNA 1871 [Source:HGNC Symbol;Acc:HGNC:52690]	2	1	7725801	7730705	-0.2410071929232871	1.932442754986394	-2.102972205920603	0.03593724443214923	0.5099932281674902	-2.097636768971009	FALSE
ENSG00000092931	79157	MFSD11	MFSD11	protein_coding	major facilitator superfamily domain containing 11 [Source:HGNC Symbol;Acc:HGNC:25458]	17	1	76735865	76781449	-0.06845567544642517	5.109878156508103	-2.0998493478428397	0.03610270075847757	0.5116521888606459	-2.095768851445073	FALSE
ENSG00000187118	152100	CMC1	CMC1	protein_coding	C-X9-C motif containing 1 [Source:HGNC Symbol;Acc:HGNC:28783]	3	1	28241584	28325142	-0.08913490887420394	4.911030157562083	-2.100570314733663	0.03613550567369027	0.5116521888606459	-2.0953993679496863	FALSE
ENSG00000145386	890	CCNA2	CCNA2	protein_coding	cyclin A2 [Source:HGNC Symbol;Acc:HGNC:1578]	4	-1	121816444	121823933	-0.1970499712272198	1.3269181209942995	-2.0986495935966816	0.03618363240953607	0.5116521888606459	-2.09485783110989	FALSE
ENSG00000120656	6883	TAF12	TAF12	protein_coding	TATA-box binding protein associated factor 12 [Source:HGNC Symbol;Acc:HGNC:11545]	1	-1	28589323	28643085	0.06825537362121548	6.156248252968513	2.0986703155432407	0.0362129113368217	0.5116521888606459	2.0945286759327755	FALSE
ENSG00000183091	4703	NEB	NEB	protein_coding	nebulin [Source:HGNC Symbol;Acc:HGNC:7720]	2	-1	151485336	151734487	-0.18920594405309787	0.8174714285961756	-2.098774669931792	0.03622029863265939	0.5116521888606459	-2.094445663420246	FALSE
ENSG00000066933	4649	MYO9A	MYO9A	protein_coding	myosin IXA [Source:HGNC Symbol;Acc:HGNC:7608]	15	-1	71822291	72118577	-0.08405706949271163	5.602452569891134	-2.0984444988834525	0.03626170022879345	0.5116521888606459	-2.0939806923573046	FALSE
ENSG00000279884	NA	AC010894.5	AC010894.5	TEC	TEC	2	-1	174545385	174546335	0.15988158814397657	3.1034706345560337	2.098223737134279	0.03628504981927087	0.5116521888606459	2.0937186584218397	FALSE
ENSG00000171940	7764	ZNF217	ZNF217	protein_coding	zinc finger protein 217 [Source:HGNC Symbol;Acc:HGNC:13009]	20	-1	53567065	53609907	0.10135952845516893	7.667285619135444	2.096955551222972	0.03637523021646544	0.5124579435854636	2.092707982830039	FALSE
ENSG00000221821	441150	C6orf226	C6orf226	protein_coding	chromosome 6 open reading frame 226 [Source:HGNC Symbol;Acc:HGNC:34431]	6	-1	42890265	42890821	0.21350622310446504	-0.37417467415055433	2.095915064992966	0.03641485323002791	0.5125506247286415	2.092264592336577	FALSE
ENSG00000187801	65243	ZFP69B	ZFP69B	protein_coding	ZFP69 zinc finger protein B [Source:HGNC Symbol;Acc:HGNC:28053]	1	1	40450102	40463718	-0.14513933122782707	0.8437840835336229	-2.0940884625985094	0.03659372649271156	0.513378680529586	-2.0902680627530414	FALSE
ENSG00000130177	8881	CDC16	CDC16	protein_coding	cell division cycle 16 [Source:HGNC Symbol;Acc:HGNC:1720]	13	1	114234887	114272723	-0.0744218283997693	5.60601156559463	-2.095168924231681	0.03660484501995661	0.513378680529586	-2.0901442357986575	FALSE
ENSG00000175893	340481	ZDHHC21	ZDHHC21	protein_coding	zinc finger DHHC-type containing 21 [Source:HGNC Symbol;Acc:HGNC:20750]	9	-1	14611071	14693471	-0.13725465463703523	3.687149923487338	-2.094105931449404	0.03665289098538753	0.513378680529586	-2.0896095163806683	FALSE
ENSG00000204160	84243	ZDHHC18	ZDHHC18	protein_coding	zinc finger DHHC-type containing 18 [Source:HGNC Symbol;Acc:HGNC:20712]	1	1	26826688	26857604	0.12350278219331656	8.879524140083086	2.0939791289561462	0.03665446276775951	0.513378680529586	2.0895920335849385	FALSE
ENSG00000181045	284129	SLC26A11	SLC26A11	protein_coding	solute carrier family 26 member 11 [Source:HGNC Symbol;Acc:HGNC:14471]	17	1	80219699	80253500	-0.10022336696170298	3.865943373715902	-2.0933285773327164	0.036699393678575054	0.513378680529586	-2.0890925409220498	FALSE
ENSG00000174151	284613	CYB561D1	CYB561D1	protein_coding	cytochrome b561 family member D1 [Source:HGNC Symbol;Acc:HGNC:26804]	1	1	109494052	109502932	0.056735097380149035	4.7646803003280995	2.0927170790391982	0.03672004901446932	0.513378680529586	2.0888630922880984	FALSE
ENSG00000074855	57719	ANO8	ANO8	protein_coding	anoctamin 8 [Source:HGNC Symbol;Acc:HGNC:29329]	19	-1	17323223	17334855	-0.09382454075495472	3.8051990579049466	-2.0921708595337196	0.0367743659278255	0.513378680529586	-2.088260240197823	FALSE
ENSG00000109272	5197	PF4V1	PF4V1	protein_coding	platelet factor 4 variant 1 [Source:HGNC Symbol;Acc:HGNC:8862]	4	1	73853296	73854483	0.29714467244844744	2.568834508030948	2.0951612329061864	0.036775615126179405	0.513378680529586	2.0882463845306716	FALSE
ENSG00000068308	55593	OTUD5	OTUD5	protein_coding	OTU deubiquitinase 5 [Source:HGNC Symbol;Acc:HGNC:25402]	X	-1	48922028	48958386	0.06026794263281854	7.208993712332209	2.091432588980733	0.036882747607720694	0.513378680529586	2.08705959760138	FALSE
ENSG00000156860	64319	FBRS	FBRS	protein_coding	fibrosin [Source:HGNC Symbol;Acc:HGNC:20442]	16	1	30658431	30670810	0.0707203812873356	7.1851730445927595	2.091275757124955	0.036900332926297116	0.513378680529586	2.08686507241972	FALSE
ENSG00000077312	6626	SNRPA	SNRPA	protein_coding	small nuclear ribonucleoprotein polypeptide A [Source:HGNC Symbol;Acc:HGNC:11151]	19	1	40750637	40765389	-0.08419624874683773	5.187229294656135	-2.090754713750158	0.03692255503313726	0.513378680529586	-2.086619368928432	FALSE
ENSG00000171954	126410	CYP4F22	CYP4F22	protein_coding	cytochrome P450 family 4 subfamily F member 22 [Source:HGNC Symbol;Acc:HGNC:26820]	19	1	15508525	15552317	0.2938680788972945	0.3233816396323678	2.089966133540611	0.03700315837393701	0.513378680529586	2.085729216310055	FALSE
ENSG00000172375	9854	C2CD2L	C2CD2L	protein_coding	C2CD2 like [Source:HGNC Symbol;Acc:HGNC:29000]	11	1	119102198	119118544	0.07276418926088546	5.148229317180986	2.090937267489296	0.037024694085571616	0.513378680529586	2.085491663641343	FALSE
ENSG00000104881	10848	PPP1R13L	PPP1R13L	protein_coding	protein phosphatase 1 regulatory subunit 13 like [Source:HGNC Symbol;Acc:HGNC:18838]	19	-1	45379638	45406349	-0.12378555466562235	1.6415228315977908	-2.089034747170708	0.03704535371211011	0.513378680529586	-2.085263885301246	FALSE
ENSG00000122188	54900	LAX1	LAX1	protein_coding	lymphocyte transmembrane adaptor 1 [Source:HGNC Symbol;Acc:HGNC:26005]	1	1	203765177	203776372	-0.15460374713652847	3.99556485835939	-2.08913423993132	0.037129970041270645	0.513378680529586	-2.084332093105817	FALSE
ENSG00000085644	7760	ZNF213	ZNF213	protein_coding	zinc finger protein 213 [Source:HGNC Symbol;Acc:HGNC:13005]	16	1	3129777	3142804	0.08064497845542196	4.276580478332246	2.0878231553125945	0.03722319039985386	0.513378680529586	2.0833076443305467	FALSE
ENSG00000168067	5871	MAP4K2	MAP4K2	protein_coding	mitogen-activated protein kinase kinase kinase kinase 2 [Source:HGNC Symbol;Acc:HGNC:6864]	11	-1	64784918	64803241	0.05585646770491248	6.1310345641671296	2.0868413155416645	0.037310386401653725	0.513378680529586	2.082351375489431	FALSE
ENSG00000160570	162989	DEDD2	DEDD2	protein_coding	death effector domain containing 2 [Source:HGNC Symbol;Acc:HGNC:24450]	19	-1	42198598	42220140	0.08170259660592993	6.336898032115521	2.086794561076813	0.03731639184055766	0.513378680529586	2.0822855845572015	FALSE
ENSG00000065060	54887	UHRF1BP1	UHRF1BP1	protein_coding	UHRF1 binding protein 1 [Source:HGNC Symbol;Acc:HGNC:21216]	6	1	34792015	34883138	-0.10018893437120502	4.02943050263051	-2.086207009391024	0.03736454447494945	0.513378680529586	-2.081758387217114	FALSE
ENSG00000153283	10225	CD96	CD96	protein_coding	CD96 molecule [Source:HGNC Symbol;Acc:HGNC:16892]	3	1	111292719	111665750	-0.14358662189178784	7.3675110392037215	-2.0859885301045193	0.037459330386886536	0.513378680529586	-2.0807223144151403	FALSE
ENSG00000198728	8861	LDB1	LDB1	protein_coding	LIM domain binding 1 [Source:HGNC Symbol;Acc:HGNC:6532]	10	-1	102107560	102120453	0.06782101106685712	6.042448973711933	2.0846038676638394	0.03747067833549685	0.513378680529586	2.0805984234179222	FALSE
ENSG00000161011	8878	SQSTM1	SQSTM1	protein_coding	sequestosome 1 [Source:HGNC Symbol;Acc:HGNC:11280]	5	1	179806398	179838078	0.0687153031879264	6.949939449281366	2.0848368208558976	0.037527074585289234	0.513378680529586	2.0799831917544327	FALSE
ENSG00000113615	10802	SEC24A	SEC24A	protein_coding	SEC24 homolog A, COPII coat complex component [Source:HGNC Symbol;Acc:HGNC:10703]	5	1	134648785	134727909	-0.09643562558151597	5.059289239591536	-2.0833115481405806	0.037578263159488964	0.513378680529586	-2.07942545187399	FALSE
ENSG00000111186	81029	WNT5B	WNT5B	protein_coding	Wnt family member 5B [Source:HGNC Symbol;Acc:HGNC:16265]	12	1	1529891	1647212	-0.16415367438315953	0.8970402935006456	-2.083004194840404	0.03763051209559433	0.513378680529586	-2.0788568248226196	FALSE
ENSG00000142173	1292	COL6A2	COL6A2	protein_coding	collagen type VI alpha 2 chain [Source:HGNC Symbol;Acc:HGNC:2212]	21	1	46098097	46132849	-0.22745503388020216	3.198885940105132	-2.085112609311524	0.03763623181293365	0.513378680529586	-2.078794617735766	FALSE
ENSG00000178913	6879	TAF7	TAF7	protein_coding	TATA-box binding protein associated factor 7 [Source:HGNC Symbol;Acc:HGNC:11541]	5	-1	141260225	141320784	0.07197256415671749	6.581767305989814	2.0827576877429306	0.037645551128909646	0.513378680529586	2.0786932789938453	FALSE
ENSG00000197976	8227	AKAP17A	AKAP17A	protein_coding	A-kinase anchoring protein 17A [Source:HGNC Symbol;Acc:HGNC:18783]	X	1	1591604	1602520	0.05428589962343899	5.719491816985421	2.082766259968195	0.037652647597532105	0.513378680529586	2.0786161259276708	FALSE
ENSG00000115112	29842	TFCP2L1	TFCP2L1	protein_coding	transcription factor CP2 like 1 [Source:HGNC Symbol;Acc:HGNC:17925]	2	-1	121216587	121285202	-0.3065011884457609	-0.14462626671393455	-2.0831750248925482	0.03768407611387942	0.513378680529586	-2.078274582606487	FALSE
ENSG00000163687	1776	DNASE1L3	DNASE1L3	protein_coding	deoxyribonuclease 1 like 3 [Source:HGNC Symbol;Acc:HGNC:2959]	3	-1	58192257	58214697	0.3052530793705621	0.04217347142371191	2.081590363438896	0.03770633198096969	0.513378680529586	2.0780328678205278	FALSE
ENSG00000162194	79081	LBHD1	LBHD1	protein_coding	LBH domain containing 1 [Source:HGNC Symbol;Acc:HGNC:28351]	11	-1	62662817	62672255	-0.12117918554455964	1.815594390110807	-2.081841529986602	0.037708254440884395	0.513378680529586	-2.078011994213568	FALSE
ENSG00000112343	10475	TRIM38	TRIM38	protein_coding	tripartite motif containing 38 [Source:HGNC Symbol;Acc:HGNC:10059]	6	1	25962802	25991231	0.07273318046077115	7.857786075090461	2.0820460799297833	0.0377121342655673	0.513378680529586	2.0779698707684036	FALSE
ENSG00000161654	124801	LSM12	LSM12	protein_coding	LSM12 homolog [Source:HGNC Symbol;Acc:HGNC:26407]	17	-1	44034635	44067619	-0.0585597703733014	3.9192694615087733	-2.0816377339219096	0.03771440195843041	0.513378680529586	-2.0779452520239894	FALSE
ENSG00000106609	55069	TMEM248	TMEM248	protein_coding	transmembrane protein 248 [Source:HGNC Symbol;Acc:HGNC:25476]	7	1	66921225	66958551	0.04633505524785786	6.588814477636875	2.081854132360542	0.03772471683994668	0.513378680529586	2.0778332865093936	FALSE
ENSG00000215424	NA	MCM3AP-AS1	MCM3AP-AS1	lncRNA	MCM3AP antisense RNA 1 [Source:HGNC Symbol;Acc:HGNC:16417]	21	1	46229196	46259390	-0.153155722601664	2.1837189303596034	-2.0825924227595456	0.03773181623604625	0.513378680529586	-2.0777562394331848	FALSE
ENSG00000226328	NA	NUP50-DT	NUP50-DT	lncRNA	NUP50 divergent transcript [Source:HGNC Symbol;Acc:HGNC:50502]	22	-1	45133020	45163781	0.1297737918156887	6.500406206076153	2.0834209986624117	0.03773320588799977	0.513378680529586	2.0777411595064472	FALSE
ENSG00000164237	134147	CMBL	CMBL	protein_coding	carboxymethylenebutenolidase homolog [Source:HGNC Symbol;Acc:HGNC:25090]	5	-1	10275875	10307902	-0.3719989954859666	0.19473851642330578	-2.0836819406651133	0.037735131210243925	0.513378680529586	-2.077720267488601	FALSE
ENSG00000101577	9663	LPIN2	LPIN2	protein_coding	lipin 2 [Source:HGNC Symbol;Acc:HGNC:14450]	18	-1	2916994	3013315	0.11510180013765048	7.489639778830884	2.082017136948515	0.037736885595739	0.513378680529586	2.0777012311257987	FALSE
ENSG00000227070	NA	AC104170.1	AC104170.1	lncRNA	novel transcript	1	1	51518309	51561629	-0.11775925225247619	2.039504924573274	-2.0812500744417197	0.0377812910549272	0.513378680529586	-2.0772196500117377	FALSE
ENSG00000259952	NA	AC009133.2	AC009133.2	lncRNA	novel transcript, antisense to MAZ	16	-1	29806496	29807732	-0.1748092947984135	0.3037130120801963	-2.0809325659345355	0.037789650453286514	0.513378680529586	-2.0771290454606204	FALSE
ENSG00000135930	9470	EIF4E2	EIF4E2	protein_coding	eukaryotic translation initiation factor 4E family member 2 [Source:HGNC Symbol;Acc:HGNC:3293]	2	1	232550674	232583644	0.045580121531354045	6.134765036804821	2.081416553160552	0.037797592235496565	0.513378680529586	2.0770429830948545	FALSE
ENSG00000106443	9678	PHF14	PHF14	protein_coding	PHD finger protein 14 [Source:HGNC Symbol;Acc:HGNC:22203]	7	1	10973336	11169630	-0.074291814915105725	5.314916920656826	-2.080585571082305	0.03783784560820785	0.5134757858520664	-2.0766070075502476	FALSE
ENSG00000258424	NA	AL512791.1	AL512791.1	lncRNA	novel transcript, antisense to CALM1	14	-1	90402523	90405235	-0.1706311665076783	0.8032180145689334	-2.080354855643104	0.037871242504651244	0.5134797574210187	-2.076245592363593	FALSE
ENSG00000079215	6507	SLC1A3	SLC1A3	protein_coding	solute carrier family 1 member 3 [Source:HGNC Symbol;Acc:HGNC:10941]	5	1	36606355	36688334	-0.34826737405928787	0.6253274257787332	-2.0801200979661525	0.03795735424645149	0.5141978355604446	-2.0753149557502484	FALSE
ENSG00000160613	9159	PCSK7	PCSK7	protein_coding	proprotein convertase subtilisin/kexin type 7 [Source:HGNC Symbol;Acc:HGNC:8748]	11	-1	117204337	117232525	-0.08821668204506139	6.8861416567269575	-2.078079630859647	0.0381117500173338	0.5158388782887126	-2.073650838863036	FALSE
ENSG00000244575	NA	IGKV1-27	IGKV1-27	IG_V_gene	immunoglobulin kappa variable 1-27 [Source:HGNC Symbol;Acc:HGNC:5735]	2	-1	89213423	89213928	-0.34626045960839735	0.7432707680157211	-2.076682713135519	0.03822315364556537	0.5164036743838044	-2.0724536591079707	FALSE
ENSG00000069667	6095	RORA	RORA	protein_coding	RAR related orphan receptor A [Source:HGNC Symbol;Acc:HGNC:10258]	15	-1	60488284	61229302	-0.1532195764763129	6.814407351551472	-2.077176918635228	0.03823693812839381	0.5164036743838044	-2.0723057328816594	FALSE
ENSG00000146576	79034	C7orf26	C7orf26	protein_coding	chromosome 7 open reading frame 26 [Source:HGNC Symbol;Acc:HGNC:21702]	7	1	6590021	6608726	0.048956661781383026	4.873360528803075	2.0762098294257747	0.038253357092836775	0.5164036743838044	2.0721295942427194	FALSE
ENSG00000174123	81793	TLR10	TLR10	protein_coding	toll like receptor 10 [Source:HGNC Symbol;Acc:HGNC:15634]	4	-1	38772238	38782990	0.1426724858688928	4.6388979541492965	2.0751100619946063	0.03834881646524433	0.5171247958717754	2.0711068007058113	FALSE
ENSG00000105700	79036	KXD1	KXD1	protein_coding	KxDL motif containing 1 [Source:HGNC Symbol;Acc:HGNC:28420]	19	1	18557762	18569387	0.050115534869283884	5.831147699873912	2.0748609679267216	0.038373453681156175	0.5171247958717754	2.070843178197194	FALSE
ENSG00000185418	123283	TARSL2	TARSL2	protein_coding	threonyl-tRNA synthetase like 2 [Source:HGNC Symbol;Acc:HGNC:24728]	15	-1	101653596	101724473	-0.09253807475359732	4.623186799875666	-2.074927867970836	0.03843029154074097	0.5174411910489871	-2.070235551578989	FALSE
ENSG00000125877	3704	ITPA	ITPA	protein_coding	inosine triphosphatase [Source:HGNC Symbol;Acc:HGNC:6176]	20	1	3208868	3223870	-0.08747797270801572	4.142389679750307	-2.0714387377781343	0.03868451925972964	0.5200166200541655	-2.0675270369622902	FALSE
ENSG00000082068	55100	WDR70	WDR70	protein_coding	WD repeat domain 70 [Source:HGNC Symbol;Acc:HGNC:25495]	5	1	37379285	37753435	-0.08097482648984489	5.947470993268044	-2.0710030356967914	0.038728638210889864	0.5200166200541655	-2.0670585395957537	FALSE
ENSG00000198353	3221	HOXC4	HOXC4	protein_coding	homeobox C4 [Source:HGNC Symbol;Acc:HGNC:5126]	12	1	54016931	54056030	-0.2680853342925138	0.09864273676795944	-2.0715863991764887	0.038743889255786174	0.5200166200541655	-2.066896694836011	FALSE
ENSG00000151702	2313	FLI1	FLI1	protein_coding	Fli-1 proto-oncogene, ETS transcription factor [Source:HGNC Symbol;Acc:HGNC:3749]	11	1	128686535	128813267	0.08202556276083861	9.086942976230869	2.0708684504026635	0.0387556709936571	0.5200166200541655	2.0667717035717925	FALSE
ENSG00000168234	125488	TTC39C	TTC39C	protein_coding	tetratricopeptide repeat domain 39C [Source:HGNC Symbol;Acc:HGNC:26595]	18	1	23992773	24135610	-0.12087343518625104	6.986110722450241	-2.070434378184752	0.0388287975114099	0.5201202259818328	-2.065996632991007	FALSE
ENSG00000205045	100506736	SLFN12L	SLFN12L	protein_coding	schlafen family member 12 like [Source:HGNC Symbol;Acc:HGNC:33920]	17	-1	35464249	35522379	-0.13888186981591133	5.897430466727738	-2.0712509443022507	0.03883045720372397	0.5201202259818328	-2.0659790562503946	FALSE
ENSG00000131848	79149	ZSCAN5A	ZSCAN5A	protein_coding	zinc finger and SCAN domain containing 5A [Source:HGNC Symbol;Acc:HGNC:23710]	19	-1	56219670	56368383	-0.09453070916222561	3.856367971427888	-2.0687236159008617	0.03892298921385273	0.5207914055487697	-2.0650001171069294	FALSE
ENSG00000116205	127428	TCEANC2	TCEANC2	protein_coding	transcription elongation factor A N-terminal and central domain containing 2 [Source:HGNC Symbol;Acc:HGNC:26494]	1	1	54053584	54112519	0.0432194112781632	4.767851745234438	2.0679851032037493	0.03901083185710508	0.5207914055487697	2.0640726164436956	FALSE
ENSG00000002016	5893	RAD52	RAD52	protein_coding	RAD52 homolog, DNA repair protein [Source:HGNC Symbol;Acc:HGNC:9824]	12	-1	911736	990053	-0.09721940912730309	3.358610701482609	-2.06724166757654	0.03908040110845722	0.5207914055487697	-2.0633393162815383	FALSE
ENSG00000197992	283420	CLEC9A	CLEC9A	protein_coding	C-type lectin domain containing 9A [Source:HGNC Symbol;Acc:HGNC:26705]	12	1	10030678	10066031	0.22829893129980983	2.0580755559922075	2.0676722309786477	0.03911079593156242	0.5207914055487697	2.0630192852215363	FALSE
ENSG00000188158	4810	NHS	NHS	protein_coding	NHS actin remodeling regulator [Source:HGNC Symbol;Acc:HGNC:7820]	X	1	17375420	17735994	0.16126569305522764	4.781177390169858	2.0672426294668553	0.03915590531495107	0.5207914055487697	2.0625447117760736	FALSE
ENSG00000124813	860	RUNX2	RUNX2	protein_coding	RUNX family transcription factor 2 [Source:HGNC Symbol;Acc:HGNC:10472]	6	1	45328157	45664349	0.09859880207437666	6.350101423666374	2.066811264289005	0.03916583343999983	0.5207914055487697	2.06244032524139	FALSE
ENSG00000226571	NA	AL592429.2	AL592429.2	lncRNA	novel transcript	6	1	139271362	139667284	-0.14239467363432468	2.9462391416822302	-2.0668390731078383	0.03918819878802924	0.5207914055487697	-2.0622052532562956	FALSE
ENSG00000151023	219670	ENKUR	ENKUR	protein_coding	enkurin, TRPC channel interacting protein [Source:HGNC Symbol;Acc:HGNC:28388]	10	-1	24981979	25062279	0.1698957033608739	3.840180933485565	2.067255059476554	0.0392016986871573	0.5207914055487697	2.062063417098727	FALSE
ENSG00000078403	8028	MLLT10	MLLT10	protein_coding	MLLT10 histone lysine methyltransferase DOT1L cofactor [Source:HGNC Symbol;Acc:HGNC:16063]	10	1	21524646	21743630	-0.05448501628557967	6.018974157670518	-2.0654896190441954	0.03925309664900011	0.5207914055487697	-2.06152378572812	FALSE
ENSG00000127191	7186	TRAF2	TRAF2	protein_coding	TNF receptor associated factor 2 [Source:HGNC Symbol;Acc:HGNC:12032]	9	1	136881912	136926607	-0.0902473044834533	3.4442396582959454	-2.0655179640498194	0.03926413863718226	0.5207914055487697	-2.0614079333000497	FALSE
ENSG00000154957	7566	ZNF18	ZNF18	protein_coding	zinc finger protein 18 [Source:HGNC Symbol;Acc:HGNC:12969]	17	-1	11977439	11997475	0.07573571348603991	4.289680812488201	2.0647760365928876	0.039335701107679824	0.5207914055487697	2.0606577704875755	FALSE
ENSG00000006530	55750	AGK	AGK	protein_coding	acylglycerol kinase [Source:HGNC Symbol;Acc:HGNC:21869]	7	1	141551278	141655244	-0.10051720876440573	4.61028027919238	-2.0645501218301447	0.039371797079733734	0.5207914055487697	-2.060279829353811	FALSE
ENSG00000186187	84937	ZNRF1	ZNRF1	protein_coding	zinc and ring finger 1 [Source:HGNC Symbol;Acc:HGNC:18452]	16	1	74999024	75110994	-0.094669072006341	3.7257486193575895	-2.064655423051723	0.03939848997623633	0.5207914055487697	-2.060000531830518	FALSE
ENSG00000254986	10072	DPP3	DPP3	protein_coding	dipeptidyl peptidase 3 [Source:HGNC Symbol;Acc:HGNC:3008]	11	1	66480013	66509657	-0.09608256461066489	2.4428614462311002	-2.0634467371407443	0.03942705925829798	0.5207914055487697	-2.05970177892805	FALSE
ENSG00000110777	5450	POU2AF1	POU2AF1	protein_coding	POU class 2 homeobox associating factor 1 [Source:HGNC Symbol;Acc:HGNC:9211]	11	-1	111352255	111455630	-0.1948663877149608	4.587032552100824	-2.064715192547886	0.03944645825451211	0.5207914055487697	-2.059499025707158	FALSE
ENSG00000128228	23753	SDF2L1	SDF2L1	protein_coding	stromal cell derived factor 2 like 1 [Source:HGNC Symbol;Acc:HGNC:10676]	22	1	21642302	21644299	-0.16049437639534303	1.62586793222298	-2.0630901486665585	0.0394719851620366	0.5207914055487697	-2.0592323541019675	FALSE
ENSG00000131238	5538	PPT1	PPT1	protein_coding	palmitoyl-protein thioesterase 1 [Source:HGNC Symbol;Acc:HGNC:9325]	1	-1	40071461	40097727	0.12750628567082778	8.041834764591545	2.064321716913973	0.0394740705531687	0.5207914055487697	2.059210575143326	FALSE
ENSG00000183018	124976	SPNS2	SPNS2	protein_coding	sphingolipid transporter 2 [Source:HGNC Symbol;Acc:HGNC:26992]	17	1	4498881	4539035	0.18089860065808716	0.8300180442716945	2.063161517934783	0.03949687432867453	0.5207914055487697	2.058972485697723	FALSE
ENSG00000164754	5885	RAD21	RAD21	protein_coding	RAD21 cohesin complex component [Source:HGNC Symbol;Acc:HGNC:9811]	8	-1	116845935	116874866	0.10044664951938032	7.34897509118767	2.062696161664185	0.03951850198767983	0.5207914055487697	2.0587467836292603	FALSE
ENSG00000134242	26191	PTPN22	PTPN22	protein_coding	protein tyrosine phosphatase non-receptor type 22 [Source:HGNC Symbol;Acc:HGNC:9652]	1	-1	113813811	113871753	-0.09101806468499696	6.2250601916054125	-2.0628496613764504	0.03957099571421784	0.5210405046886528	-2.058199405019267	FALSE
ENSG00000154743	80746	TSEN2	TSEN2	protein_coding	tRNA splicing endonuclease subunit 2 [Source:HGNC Symbol;Acc:HGNC:28422]	3	1	12484432	12539623	-0.10713066778580194	3.6328957813040907	-2.0618530799305326	0.039636370550430955	0.5214586459777222	-2.057518569660433	FALSE
ENSG00000174718	55196	RESF1	RESF1	protein_coding	retroelement silencing factor 1 [Source:HGNC Symbol;Acc:HGNC:25559]	12	1	31959370	31993107	0.14424249554019752	9.69073252834295	2.0604121006372864	0.03975426987313156	0.5220707522737679	2.0562931323427938	FALSE
ENSG00000178467	54681	P4HTM	P4HTM	protein_coding	prolyl 4-hydroxylase, transmembrane [Source:HGNC Symbol;Acc:HGNC:28858]	3	1	48989889	49007153	-0.09361373276584262	3.473741973876781	-2.059888015927971	0.03978244648455863	0.5220707522737679	-2.0560007232901096	FALSE
ENSG00000228668	NA	TRGV5P	TRGV5P	TR_V_pseudogene	T cell receptor gamma variable 5P (pseudogene) [Source:HGNC Symbol;Acc:HGNC:12291]	7	-1	38345030	38345499	-0.37235965287242184	-0.31030499680882284	-2.0620245490644895	0.03980658905761914	0.5220707522737679	-2.0557503181362247	FALSE
ENSG00000232284	100289178	GNG12-AS1	GNG12-AS1	lncRNA	GNG12, DIRAS3 and WLS antisense RNA 1 [Source:HGNC Symbol;Acc:HGNC:43938]	1	1	67832303	68202987	0.2768090961694194	-0.3687007230632965	2.059792473704425	0.039840462921834525	0.5220707522737679	2.0553991978435735	FALSE
ENSG00000196312	84278	MFSD14C	MFSD14C	protein_coding	major facilitator superfamily domain containing 14C [Source:HGNC Symbol;Acc:HGNC:23672]	9	-1	96887373	97013708	-0.08011786628964845	6.2982046471362025	-2.0593182605646168	0.039851187588945985	0.5220707522737679	-2.055288083863968	FALSE
ENSG00000144036	23233	EXOC6B	EXOC6B	protein_coding	exocyst complex component 6B [Source:HGNC Symbol;Acc:HGNC:17085]	2	-1	72175984	72826041	-0.10127184021852376	5.431295392632843	-2.0587130733781884	0.039923806574902986	0.5225807289310719	-2.0545363744634724	FALSE
ENSG00000164823	734	OSGIN2	OSGIN2	protein_coding	oxidative stress induced growth inhibitor family member 2 [Source:HGNC Symbol;Acc:HGNC:1355]	8	1	89901849	89927888	0.12119212628375031	5.574059638690283	2.058433951197211	0.0399591687199872	0.5226025851734583	2.0541707460660388	FALSE
ENSG00000112137	221692	PHACTR1	PHACTR1	protein_coding	phosphatase and actin regulator 1 [Source:HGNC Symbol;Acc:HGNC:20990]	6	1	12716805	13290484	0.13790890581658477	3.972618976866368	2.0579676074853244	0.0400203753155926	0.5227588201902819	2.0535385461242313	FALSE
ENSG00000126561	6776	STAT5A	STAT5A	protein_coding	signal transducer and activator of transcription 5A [Source:HGNC Symbol;Acc:HGNC:11366]	17	1	42287547	42311943	0.07146513690878287	6.981723792941168	2.0573115100706296	0.04003851965611855	0.5227588201902819	2.053351291735335	FALSE
ENSG00000198874	55253	TYW1	TYW1	protein_coding	tRNA-yW synthesizing protein 1 homolog [Source:HGNC Symbol;Acc:HGNC:25598]	7	1	66995173	67239519	-0.09398723149209154	5.071104917685181	-2.056874044061347	0.04007970529919749	0.5228564414599263	-2.0529265120146305	FALSE
ENSG00000122376	54537	SHLD2	SHLD2	protein_coding	shieldin complex subunit 2 [Source:HGNC Symbol;Acc:HGNC:28773]	10	1	87094161	87191468	-0.07655202325270682	5.5448234816498205	-2.0564821196134617	0.040133345217711475	0.5229073658932024	-2.052373836409695	FALSE
ENSG00000240864	NA	IGKV1-16	IGKV1-16	IG_V_gene	immunoglobulin kappa variable 1-16 [Source:HGNC Symbol;Acc:HGNC:5732]	2	-1	89099859	89100361	-0.3429936040519377	1.573299660605159	-2.0562276536081447	0.04015103299457185	0.5229073658932024	-2.0521917288524647	FALSE
ENSG00000165046	137994	LETM2	LETM2	protein_coding	leucine zipper and EF-hand containing transmembrane protein 2 [Source:HGNC Symbol;Acc:HGNC:14648]	8	1	38386207	38409527	0.1310657870383909	3.3317723353244775	2.055345924116952	0.04030365621962311	0.5239451593831114	2.0506231902957364	FALSE
ENSG00000143322	27	ABL2	ABL2	protein_coding	ABL proto-oncogene 2, non-receptor tyrosine kinase [Source:HGNC Symbol;Acc:HGNC:77]	1	-1	179099330	179229684	-0.06553750893163723	5.230858880289082	-2.0545826149768467	0.040331992607748564	0.5239451593831114	-2.0503325263299192	FALSE
ENSG00000155636	129831	RBM45	RBM45	protein_coding	RNA binding motif protein 45 [Source:HGNC Symbol;Acc:HGNC:24468]	2	1	178112424	178139011	-0.09805777296673668	3.0588481135652374	-2.0540808153980827	0.04033205597984881	0.5239451593831114	-2.0503318764769567	FALSE
ENSG00000034053	321	APBA2	APBA2	protein_coding	amyloid beta precursor protein binding family A member 2 [Source:HGNC Symbol;Acc:HGNC:579]	15	1	28884483	29118315	-0.17910629002780176	5.4988469910297	-2.055883758610321	0.040444094936266974	0.5240433564830563	-2.0491843179534555	FALSE
ENSG00000047644	55841	WWC3	WWC3	protein_coding	WWC family member 3 [Source:HGNC Symbol;Acc:HGNC:29237]	X	1	10015562	10144478	0.09894122049988319	7.276335316994302	2.0529772482525535	0.04046857016037268	0.5240433564830563	2.048933989367978	FALSE
ENSG00000011422	5329	PLAUR	PLAUR	protein_coding	plasminogen activator, urokinase receptor [Source:HGNC Symbol;Acc:HGNC:9053]	19	-1	43646095	43670547	0.12820524898140562	7.111803506834289	2.0530431028985032	0.0404721985411387	0.5240433564830563	2.04889688980943	FALSE
ENSG00000168575	6575	SLC20A2	SLC20A2	protein_coding	solute carrier family 20 member 2 [Source:HGNC Symbol;Acc:HGNC:10947]	8	-1	42416475	42541926	-0.07337312524559625	5.648217204571664	-2.052945892231276	0.04047475604839801	0.5240433564830563	-2.0488707414394587	FALSE
ENSG00000012174	51360	MBTPS2	MBTPS2	protein_coding	membrane bound transcription factor peptidase, site 2 [Source:HGNC Symbol;Acc:HGNC:15455]	X	1	21839617	21885423	-0.09359437709212326	2.846987502696469	-2.052084253779447	0.04053543531385264	0.5243912736890478	-2.0482507572836672	FALSE
ENSG00000163719	64419	MTMR14	MTMR14	protein_coding	myotubularin related protein 14 [Source:HGNC Symbol;Acc:HGNC:26190]	3	1	9649433	9702393	0.06176209451688752	6.137312671560068	2.0516739197671443	0.04059226142717153	0.5246888058307146	2.047670855354497	FALSE
ENSG00000103254	65990	ANTKMT	ANTKMT	protein_coding	adenine nucleotide translocase lysine methyltransferase [Source:HGNC Symbol;Acc:HGNC:14152]	16	1	720581	722590	-0.1839921410524501	0.24244624070252965	-2.0492011098159173	0.040789539794039285	0.5263821492303775	-2.0456629861923195	FALSE
ENSG00000230099	NA	TRBV5-4	TRBV5-4	TR_V_gene	T cell receptor beta variable 5-4 [Source:HGNC Symbol;Acc:HGNC:12221]	7	1	142462916	142463581	0.2555452024634479	-0.03730753437945383	2.0495450284193373	0.04079113811971593	0.5263821492303775	2.045646752320639	FALSE
ENSG00000185591	6667	SP1	SP1	protein_coding	Sp1 transcription factor [Source:HGNC Symbol;Acc:HGNC:11205]	12	1	53380176	53416446	0.08564482245569138	8.067360786835676	2.048840099954934	0.04086661878951544	0.526917808848025	2.044880723535161	FALSE
ENSG00000134297	51054	PLEKHA8P1	PLEKHA8P1	transcribed_processed_pseudogene	pleckstrin homology domain containing A8 pseudogene 1 [Source:HGNC Symbol;Acc:HGNC:30222]	12	-1	45173064	45216041	-0.0757163309870661	2.7636703434404253	-2.047958759378013	0.04092279807406083	0.527203921035513	-2.0443113561582993	FALSE
ENSG00000106105	2617	GARS	GARS	protein_coding	glycyl-tRNA synthetase [Source:HGNC Symbol;Acc:HGNC:4162]	7	1	30594838	30634033	-0.0714706781554586	5.4600620821668775	-2.047746369314693	0.040961297492531024	0.5272619795905799	-2.0439215535378805	FALSE
ENSG00000006282	64847	SPATA20	SPATA20	protein_coding	spermatogenesis associated 20 [Source:HGNC Symbol;Acc:HGNC:26125]	17	1	50543058	50555852	-0.19955865613027424	2.7672128783360264	-2.049250350787382	0.04108304567570389	0.527851074869221	-2.042690905505364	FALSE
ENSG00000119686	55640	FLVCR2	FLVCR2	protein_coding	feline leukemia virus subgroup C cellular receptor family member 2 [Source:HGNC Symbol;Acc:HGNC:20105]	14	1	75578620	75663214	-0.16101955373799726	3.198156904135556	-2.0465225038248804	0.04111798830222408	0.527851074869221	-2.042338271138524	FALSE
ENSG00000135976	375248	ANKRD36	ANKRD36	protein_coding	ankyrin repeat domain 36 [Source:HGNC Symbol;Acc:HGNC:24079]	2	1	97113218	97264434	-0.1323333248637688	4.455156167133904	-2.0463044906944527	0.04116727867909966	0.527851074869221	-2.0418412733851157	FALSE
ENSG00000204131	340527	NHSL2	NHSL2	protein_coding	NHS like 2 [Source:HGNC Symbol;Acc:HGNC:33737]	X	1	71910818	72161750	0.10729979921690358	7.996411935319034	2.0463611815119993	0.041169449693974736	0.527851074869221	2.0418193945081016	FALSE
ENSG00000074842	56005	MYDGF	MYDGF	protein_coding	myeloid derived growth factor [Source:HGNC Symbol;Acc:HGNC:16948]	19	-1	4641374	4670370	-0.10663298775266838	3.6722303492686184	-2.0455348936175173	0.04117721620732109	0.527851074869221	-2.0417411337732783	FALSE
ENSG00000051825	10198	MPHOSPH9	MPHOSPH9	protein_coding	M-phase phosphoprotein 9 [Source:HGNC Symbol;Acc:HGNC:7215]	12	-1	123152320	123244014	-0.10840354230713345	4.773364321339356	-2.0443457865512547	0.0413375848546895	0.5281728705928909	-2.0401279369250784	FALSE
ENSG00000128654	10651	MTX2	MTX2	protein_coding	metaxin 2 [Source:HGNC Symbol;Acc:HGNC:7506]	2	1	176269395	176338025	-0.10194283412620164	3.245838253078857	-2.043619682294752	0.04135687469927968	0.5281728705928909	-2.039934251843142	FALSE
ENSG00000189144	126231	ZNF573	ZNF573	protein_coding	zinc finger protein 573 [Source:HGNC Symbol;Acc:HGNC:26420]	19	-1	37735833	37817300	-0.12210890684739173	3.1036249658274104	-2.043802811910496	0.04137193544003988	0.5281728705928909	-2.0397830834427118	FALSE
ENSG00000211956	NA	IGHV4-34	IGHV4-34	IG_V_gene	immunoglobulin heavy variable 4-34 [Source:HGNC Symbol;Acc:HGNC:5650]	14	-1	106373663	106374145	-0.32598214961727257	2.1555768223172884	-2.043032115192294	0.04144718754971497	0.5281728705928909	-2.0390284567622214	FALSE
ENSG00000198468	642946	FLVCR1-DT	FLVCR1-DT	lncRNA	FLVCR1 divergent transcript [Source:HGNC Symbol;Acc:HGNC:39077]	1	-1	212852105	212858126	0.1847101053614728	2.1072291839906083	2.043986730123599	0.041472969477493155	0.5281728705928909	2.0387701829435296	FALSE
ENSG00000078401	1906	EDN1	EDN1	protein_coding	endothelin 1 [Source:HGNC Symbol;Acc:HGNC:3176]	6	1	12290361	12297194	-0.19048301452711008	-0.23556017098654614	-2.042068710529074	0.04148931128642828	0.5281728705928909	-2.038606547137539	FALSE
ENSG00000159314	201176	ARHGAP27	ARHGAP27	protein_coding	Rho GTPase activating protein 27 [Source:HGNC Symbol;Acc:HGNC:31813]	17	-1	45393902	45434421	0.0881169058005451	7.770190647110647	2.042398442161473	0.041517057104551634	0.5281728705928909	2.0383288442627796	FALSE
ENSG00000181827	64864	RFX7	RFX7	protein_coding	regulatory factor X7 [Source:HGNC Symbol;Acc:HGNC:25777]	15	-1	56087280	56243266	-0.08956825515999078	6.015327318063448	-2.042056672583192	0.04153176768130979	0.5281728705928909	-2.038181672502586	FALSE
ENSG00000124920	745	MYRF	MYRF	protein_coding	myelin regulatory factor [Source:HGNC Symbol;Acc:HGNC:1181]	11	1	61752642	61788518	-0.3089794350506516	-0.8037369198661131	-2.04238930681322	0.04154544011499926	0.5281728705928909	-2.0380449264018337	FALSE
ENSG00000013374	51667	NUB1	NUB1	protein_coding	negative regulator of ubiquitin like proteins 1 [Source:HGNC Symbol;Acc:HGNC:17623]	7	1	151341699	151378449	0.1018723116018263	6.809294643424548	2.041365383135186	0.041585166546729425	0.5281728705928909	2.037647814940636	FALSE
ENSG00000110375	7379	UPK2	UPK2	protein_coding	uroplakin 2 [Source:HGNC Symbol;Acc:HGNC:12579]	11	1	118925164	118958559	-0.18821190208100397	0.3025987427971208	-2.0404267218621808	0.041664377972141724	0.5281728705928909	-2.036856963239331	FALSE
ENSG00000169499	59339	PLEKHA2	PLEKHA2	protein_coding	pleckstrin homology domain containing A2 [Source:HGNC Symbol;Acc:HGNC:14336]	8	1	38901235	38973912	0.0521438966380634	7.455161732691299	2.0413015469841223	0.041665410107422675	0.5281728705928909	2.0368466667421763	FALSE
ENSG00000173530	8793	TNFRSF10D	TNFRSF10D	protein_coding	TNF receptor superfamily member 10d [Source:HGNC Symbol;Acc:HGNC:11907]	8	-1	23135588	23164027	-0.0870583009024557	3.7010846556880614	-2.0405155268147457	0.04167870200839652	0.5281728705928909	-2.0367140871179257	FALSE
ENSG00000111206	2305	FOXM1	FOXM1	protein_coding	forkhead box M1 [Source:HGNC Symbol;Acc:HGNC:3818]	12	-1	2857681	2877155	-0.24739940395131682	0.44117793739568667	-2.0403368639796984	0.04168716673191661	0.5281728705928909	-2.0366296746697943	FALSE
ENSG00000008226	9940	DLEC1	DLEC1	protein_coding	DLEC1 cilia and flagella associated protein [Source:HGNC Symbol;Acc:HGNC:2899]	3	1	38039205	38124025	-0.1153091567601825	2.358611679163628	-2.03971067511443	0.041749114031186405	0.5281728705928909	-2.0360123611945307	FALSE
ENSG00000174456	400073	C12orf76	C12orf76	protein_coding	chromosome 12 open reading frame 76 [Source:HGNC Symbol;Acc:HGNC:33790]	12	-1	110027028	110073634	-0.057878140862265504	4.296234650551783	-2.0390048503130904	0.04180505515663475	0.5281728705928909	-2.035455565985949	FALSE
ENSG00000104863	64130	LIN7B	LIN7B	protein_coding	lin-7 homolog B, crumbs cell polarity complex component [Source:HGNC Symbol;Acc:HGNC:17788]	19	1	49114324	49118460	-0.17236406596140375	0.5463595537684645	-2.0388558545023496	0.041819031557367006	0.5281728705928909	-2.0353165540496527	FALSE
ENSG00000226471	NA	Z93930.2	Z93930.2	lncRNA	novel transcript	22	1	28800683	28848559	-0.126639503363573	4.674669750452549	-2.0394443494516983	0.041827511666346205	0.5281728705928909	-2.035232228442878	FALSE
ENSG00000072786	6793	STK10	STK10	protein_coding	serine/threonine kinase 10 [Source:HGNC Symbol;Acc:HGNC:11388]	5	-1	172042079	172188224	0.056919705777396246	9.21216529655259	2.0385984489200557	0.041927610405872735	0.5281728705928909	2.034237945562041	FALSE
ENSG00000096401	988	CDC5L	CDC5L	protein_coding	cell division cycle 5 like [Source:HGNC Symbol;Acc:HGNC:1743]	6	1	44387706	44450425	0.06242271923828824	5.715056441885503	2.0380731721488003	0.04193429495683689	0.5281728705928909	2.0341716193656483	FALSE
ENSG00000229852	NA	AC019205.1	AC019205.1	lncRNA	novel transcript, antisense to KHDC1	6	1	73263212	73301789	-0.1484468518520745	2.2886228501756776	-2.0376900852477573	0.041989415457416	0.5281728705928909	-2.0336250374285547	FALSE
ENSG00000162645	2634	GBP2	GBP2	protein_coding	guanylate binding protein 2 [Source:HGNC Symbol;Acc:HGNC:4183]	1	-1	89106132	89150456	0.16193806746159822	8.576541360597354	2.037337175867066	0.04202351704867325	0.5281728705928909	2.0332871856534345	FALSE
ENSG00000177125	403341	ZBTB34	ZBTB34	protein_coding	zinc finger and BTB domain containing 34 [Source:HGNC Symbol;Acc:HGNC:31446]	9	1	126860665	126885878	0.12974655748828123	5.979065490160265	2.0364206550993558	0.042100033411843575	0.5281728705928909	2.0325299651239335	FALSE
ENSG00000174579	55167	MSL2	MSL2	protein_coding	MSL complex subunit 2 [Source:HGNC Symbol;Acc:HGNC:25544]	3	-1	136148917	136197241	0.05771914558354396	7.075780238785119	2.0360757558161358	0.04210581854612861	0.5281728705928909	2.0324727616962366	FALSE
ENSG00000254662	NA	AP000781.1	AP000781.1	lncRNA	novel transcript	11	1	57325603	57327958	-0.2523660621642362	-0.5581821828917108	-2.0357742904378013	0.042121406522126564	0.5281728705928909	-2.0323186608304233	FALSE
ENSG00000256039	NA	LINC02446	LINC02446	lncRNA	long intergenic non-protein coding RNA 2446 [Source:HGNC Symbol;Acc:HGNC:53378]	12	1	10553362	10572688	-0.2741447412216176	2.5579726968994057	-2.0387556574568384	0.04212823447871771	0.5281728705928909	-2.0322511756655577	FALSE
ENSG00000131446	4245	MGAT1	MGAT1	protein_coding	mannosyl (alpha-1,3-)-glycoprotein beta-1,2-N-acetylglucosaminyltransferase [Source:HGNC Symbol;Acc:HGNC:7044]	5	-1	180784782	180815652	0.06917741111981979	7.441238713224494	2.036208507754226	0.042171722554881205	0.5281728705928909	2.031821571590097	FALSE
ENSG00000175115	55690	PACS1	PACS1	protein_coding	phosphofurin acidic cluster sorting protein 1 [Source:HGNC Symbol;Acc:HGNC:30032]	11	1	66070272	66244744	0.06775883305778763	9.107843786745178	2.0360634053812903	0.04217844139630045	0.5281728705928909	2.031755231848487	FALSE
ENSG00000111725	5564	PRKAB1	PRKAB1	protein_coding	protein kinase AMP-activated non-catalytic subunit beta 1 [Source:HGNC Symbol;Acc:HGNC:9378]	12	1	119667864	119681624	0.053524590346061274	4.728400391407039	2.0353062106094395	0.042202521603240985	0.5281728705928909	2.031517544828358	FALSE
ENSG00000146670	113130	CDCA5	CDCA5	protein_coding	cell division cycle associated 5 [Source:HGNC Symbol;Acc:HGNC:14626]	11	-1	65066300	65084164	-0.2656599758853869	-0.3562833822184898	-2.0347973505705905	0.04222821000852678	0.5281728705928909	-2.0312641103237055	FALSE
ENSG00000029363	9774	BCLAF1	BCLAF1	protein_coding	BCL2 associated transcription factor 1 [Source:HGNC Symbol;Acc:HGNC:16863]	6	-1	136256627	136289851	0.05620928988311302	7.2642294059640236	2.034840005220694	0.04228865772353982	0.5281728705928909	2.030668264522742	FALSE
ENSG00000240057	107986114	AC078785.1	AC078785.1	lncRNA	uncharacterized LOC107986114 [Source:NCBI gene;Acc:107986114]	3	1	113019468	113184377	-0.1551862982131178	2.7453765115592783	-2.0341859868745376	0.04234857547273452	0.5281728705928909	-2.030078353351003	FALSE
ENSG00000025293	51230	PHF20	PHF20	protein_coding	PHD finger protein 20 [Source:HGNC Symbol;Acc:HGNC:16098]	20	1	35771974	35950370	0.06132458435067356	7.425162836047809	2.033726263901474	0.042409228110733534	0.5281728705928909	2.0294819255815613	FALSE
ENSG00000161405	22806	IKZF3	IKZF3	protein_coding	IKAROS family zinc finger 3 [Source:HGNC Symbol;Acc:HGNC:13178]	17	-1	39757718	39864312	-0.14304326778717513	7.334747348551061	-2.0343380150014188	0.042435012291539766	0.5281728705928909	-2.029228595353286	FALSE
ENSG00000073350	3993	LLGL2	LLGL2	protein_coding	LLGL scribble cell polarity complex component 2 [Source:HGNC Symbol;Acc:HGNC:6629]	17	1	75525080	75575208	-0.15872525895444722	3.827143996585394	-2.0334150884388222	0.04248221657395208	0.5281728705928909	-2.028765149250012	FALSE
ENSG00000103047	79613	TANGO6	TANGO6	protein_coding	transport and golgi organization 6 homolog [Source:HGNC Symbol;Acc:HGNC:25749]	16	1	68843531	69085182	-0.09312659998099804	5.5708395438151115	-2.0324740009970057	0.042497383061864194	0.5281728705928909	-2.028616338901188	FALSE
ENSG00000260456	100506581	C16orf95	C16orf95	protein_coding	chromosome 16 open reading frame 95 [Source:HGNC Symbol;Acc:HGNC:40033]	16	-1	87083562	87317420	-0.20755588313341516	-0.2623725669527604	-2.0312657494391493	0.042571548298373084	0.5281728705928909	-2.027889291588284	FALSE
ENSG00000137947	2959	GTF2B	GTF2B	protein_coding	general transcription factor IIB [Source:HGNC Symbol;Acc:HGNC:4648]	1	-1	88852633	88891944	0.0564896529636556	5.816606375223488	2.0313723389779477	0.04259906744583552	0.5281728705928909	2.0276197917965253	FALSE
ENSG00000115085	7535	ZAP70	ZAP70	protein_coding	zeta chain of T cell receptor associated protein kinase 70 [Source:HGNC Symbol;Acc:HGNC:12858]	2	1	97713560	97739862	-0.14529021127809738	6.308014373837705	-2.032020916090721	0.042637119065118766	0.5281728705928909	-2.02724738810594	FALSE
ENSG00000285774	NA	AL133444.1	AL133444.1	lncRNA	novel transcript	14	-1	54684753	54687918	0.20231330270068115	2.174025790262232	2.0321013348696795	0.04264887394298823	0.5281728705928909	2.0271324022557735	FALSE
ENSG00000224897	NA	POT1-AS1	POT1-AS1	lncRNA	POT1 antisense RNA 1 [Source:HGNC Symbol;Acc:HGNC:49459]	7	1	124929873	125482966	-0.13680467267170715	1.5625653038676897	-2.0308613285233195	0.042649649680750475	0.5281728705928909	-2.0271248149557546	FALSE
ENSG00000168394	6890	TAP1	TAP1	protein_coding	transporter 1, ATP binding cassette subfamily B member [Source:HGNC Symbol;Acc:HGNC:43]	6	-1	32845209	32853978	0.13723787748267036	8.036906585404282	2.0308633800740066	0.04266553079147336	0.5281728705928909	2.026969511365434	FALSE
ENSG00000154856	147495	APCDD1	APCDD1	protein_coding	APC down-regulated 1 [Source:HGNC Symbol;Acc:HGNC:15718]	18	1	10454635	10489949	-0.23478858027875738	0.4332894559061545	-2.0313505473516216	0.042666533869698424	0.5281728705928909	-2.0269597037652916	FALSE
ENSG00000162542	255104	TMCO4	TMCO4	protein_coding	transmembrane and coiled-coil domains 4 [Source:HGNC Symbol;Acc:HGNC:27393]	1	-1	19682213	19799945	-0.09557015513481115	4.775809757810984	-2.030283156952037	0.04275045507281206	0.528789719804137	-2.02613985362418	FALSE
ENSG00000103227	64788	LMF1	LMF1	protein_coding	lipase maturation factor 1 [Source:HGNC Symbol;Acc:HGNC:14154]	16	-1	853634	981318	-0.11388077832424237	5.366546989284723	-2.0301289862621434	0.042796083316974876	0.5289323094259739	-2.0256946692072546	FALSE
ENSG00000185963	23299	BICD2	BICD2	protein_coding	BICD cargo adaptor 2 [Source:HGNC Symbol;Acc:HGNC:17208]	9	-1	92711363	92764833	0.09460732606737743	6.771548758949038	2.0288017375325427	0.0428984010545248	0.5290289619314252	2.0246978352638925	FALSE
ENSG00000114796	54800	KLHL24	KLHL24	protein_coding	kelch like family member 24 [Source:HGNC Symbol;Acc:HGNC:25947]	3	1	183635610	183684519	0.058372336647694034	6.772363620613734	2.028379242673372	0.04292226920149756	0.5290289619314252	2.024465588206689	FALSE
ENSG00000077782	2260	FGFR1	FGFR1	protein_coding	fibroblast growth factor receptor 1 [Source:HGNC Symbol;Acc:HGNC:3688]	8	-1	38400215	38468834	-0.1547134043673477	2.4099485890963868	-2.0289442812746614	0.04299085480241128	0.5290289619314252	-2.0237988286425677	FALSE
ENSG00000172731	55222	LRRC20	LRRC20	protein_coding	leucine rich repeat containing 20 [Source:HGNC Symbol;Acc:HGNC:23421]	10	-1	70298970	70382650	-0.16375081545204617	0.7624709477319525	-2.026958446265883	0.043008854306180615	0.5290289619314252	-2.0236239942013046	FALSE
ENSG00000148660	818	CAMK2G	CAMK2G	protein_coding	calcium/calmodulin dependent protein kinase II gamma [Source:HGNC Symbol;Acc:HGNC:1463]	10	-1	73812501	73874591	0.08801248725796729	7.396191501396887	2.0276643518723634	0.04304493860055547	0.5290289619314252	2.0232736830897067	FALSE
ENSG00000211455	23012	STK38L	STK38L	protein_coding	serine/threonine kinase 38 like [Source:HGNC Symbol;Acc:HGNC:17848]	12	1	27243968	27325959	0.089966107129255235	6.7017395097756225	2.027520294872784	0.04304572481153361	0.5290289619314252	2.0232660532126667	FALSE
ENSG00000134852	9575	CLOCK	CLOCK	protein_coding	clock circadian regulator [Source:HGNC Symbol;Acc:HGNC:2082]	4	-1	55427903	55546909	-0.08630219724519339	4.90119627242049	-2.0269716684145234	0.043058965424853414	0.5290289619314252	-2.0231375758125454	FALSE
ENSG00000171595	64446	DNAI2	DNAI2	protein_coding	dynein axonemal intermediate chain 2 [Source:HGNC Symbol;Acc:HGNC:18744]	17	1	74274234	74314884	-0.23032908030754368	0.17921875919474697	-2.0266436790160904	0.043090909419569064	0.5290289619314252	-2.0228277516331095	FALSE
ENSG00000164463	153222	CREBRF	CREBRF	protein_coding	CREB3 regulatory factor [Source:HGNC Symbol;Acc:HGNC:24050]	5	1	173056352	173139284	0.1026906910684966	7.5440056625607035	2.026223965743857	0.04312366222674081	0.5290289619314252	2.0225102842790013	FALSE
ENSG00000204264	5696	PSMB8	PSMB8	protein_coding	proteasome subunit beta 8 [Source:HGNC Symbol;Acc:HGNC:9545]	6	-1	32840717	32844679	0.09557369010646521	6.7929722402627295	2.026289206163048	0.04314497046246231	0.5290289619314252	2.02230385658974	FALSE
ENSG00000285693	NA	AP002381.2	AP002381.2	lncRNA	Novel transcript	11	-1	72793624	72814054	0.14324626606294366	7.458036823843848	2.0252606850232873	0.04329751571233486	0.5300955641675158	2.0208285556011183	FALSE
ENSG00000167315	10449	ACAA2	ACAA2	protein_coding	acetyl-CoA acyltransferase 2 [Source:HGNC Symbol;Acc:HGNC:83]	18	-1	49782164	49813953	-0.1056668655849049	4.059027169810709	-2.0240096640811327	0.043338636576290224	0.5300955641675158	-2.020431617664543	FALSE
ENSG00000157216	23648	SSBP3	SSBP3	protein_coding	single stranded DNA binding protein 3 [Source:HGNC Symbol;Acc:HGNC:15674]	1	-1	54225432	54413479	-0.08211844342128138	6.9742207314799955	-2.0246570505973676	0.043365140563603244	0.5300955641675158	-2.020175944426718	FALSE
ENSG00000113838	55171	TBCCD1	TBCCD1	protein_coding	TBCC domain containing 1 [Source:HGNC Symbol;Acc:HGNC:25546]	3	-1	186546067	186570543	-0.09573168446749314	2.9922240394602957	-2.023342796479117	0.04340176895776804	0.5300955641675158	-2.0198228223485795	FALSE
ENSG00000164091	80335	WDR82	WDR82	protein_coding	WD repeat domain 82 [Source:HGNC Symbol;Acc:HGNC:28826]	3	-1	52254434	52288020	0.06758225651913641	7.3477149587661605	2.023742866594933	0.04340283453631262	0.5300955641675158	2.019812553232166	FALSE
ENSG00000245937	NA	LINC01184	LINC01184	lncRNA	long intergenic non-protein coding RNA 1184 [Source:HGNC Symbol;Acc:HGNC:49565]	5	-1	127939152	128083172	-0.1111322664534855	4.5114965275800145	-2.023343874825258	0.04345435058862091	0.5303071848781267	-2.0193163403399423	FALSE
ENSG00000233797	NA	UFL1-AS1	UFL1-AS1	lncRNA	UFL1 antisense RNA 1 [Source:HGNC Symbol;Acc:HGNC:41007]	6	-1	96199840	96521717	-0.1376806911346682	2.4593941419057233	-2.021141970566952	0.04366983238155615	0.5321389998549318	-2.0172461479736703	FALSE
ENSG00000159674	10417	SPON2	SPON2	protein_coding	spondin 2 [Source:HGNC Symbol;Acc:HGNC:11253]	4	-1	1166932	1208962	-0.25949208104932175	4.174634604372514	-2.022183522583632	0.04367306729516654	0.5321389998549318	-2.0172151350718392	FALSE
ENSG00000152778	24138	IFIT5	IFIT5	protein_coding	interferon induced protein with tetratricopeptide repeats 5 [Source:HGNC Symbol;Acc:HGNC:13328]	10	1	89414568	89420997	0.18704656908633588	5.4733685839370185	2.0200562625530813	0.0437614157381661	0.5326797729494883	2.0163688935115665	FALSE
ENSG00000105053	51231	VRK3	VRK3	protein_coding	VRK serine/threonine kinase 3 [Source:HGNC Symbol;Acc:HGNC:18996]	19	-1	49976468	50025946	0.058927791899815674	6.047490746649019	2.018862307090388	0.04392215199112094	0.5326797729494883	2.0148329817536306	FALSE
ENSG00000172409	10978	CLP1	CLP1	protein_coding	cleavage and polyadenylation factor I subunit 1 [Source:HGNC Symbol;Acc:HGNC:16999]	11	1	57648992	57661865	0.08322250809864329	2.601598152594269	2.018080274011309	0.04394238019181095	0.5326797729494883	2.0146400279801666	FALSE
ENSG00000154767	7508	XPC	XPC	protein_coding	XPC complex subunit, DNA damage recognition and repair factor [Source:HGNC Symbol;Acc:HGNC:12816]	3	-1	14145147	14178783	0.05816515393711441	5.864554074486254	2.0182058095235638	0.043955503520644965	0.5326797729494883	2.01451488661873	FALSE
ENSG00000215717	56900	TMEM167B	TMEM167B	protein_coding	transmembrane protein 167B [Source:HGNC Symbol;Acc:HGNC:30187]	1	1	109089803	109096934	0.08458009499863461	6.1571023160062275	2.018275891455013	0.043960803547754924	0.5326797729494883	2.014464355593698	FALSE
ENSG00000130758	4294	MAP3K10	MAP3K10	protein_coding	mitogen-activated protein kinase kinase kinase 10 [Source:HGNC Symbol;Acc:HGNC:6849]	19	1	40191426	40215575	-0.08950925334882287	3.2151036581048102	-2.0180293436899657	0.0439652123819988	0.5326797729494883	-2.014422325215427	FALSE
ENSG00000070961	490	ATP2B1	ATP2B1	protein_coding	ATPase plasma membrane Ca2+ transporting 1 [Source:HGNC Symbol;Acc:HGNC:814]	12	-1	89588049	89709300	0.08517648414238987	7.6560095888021955	2.0180163297336904	0.044005340919336125	0.5326797729494883	2.014039934618256	FALSE
ENSG00000005059	55013	MCUB	MCUB	protein_coding	mitochondrial calcium uniporter dominant negative beta subunit [Source:HGNC Symbol;Acc:HGNC:26076]	4	1	109560209	109688719	-0.09409350316167231	6.558682609069703	-2.017742899428036	0.04404293864889	0.5326797729494883	-2.0136819274799893	FALSE
ENSG00000239941	NA	AC108718.1	AC108718.1	lncRNA	novel transcript	3	-1	152118173	152151724	0.1656023276205678	2.9090835371429375	2.0175398341169526	0.04408401711733024	0.5326797729494883	2.0132910714130667	FALSE
ENSG00000100554	51382	ATP6V1D	ATP6V1D	protein_coding	ATPase H+ transporting V1 subunit D [Source:HGNC Symbol;Acc:HGNC:13527]	14	-1	67294371	67360265	0.06169032454934964	5.446446714838921	2.0166604573381743	0.044139762859652605	0.5326797729494883	2.012761149631196	FALSE
ENSG00000162599	4774	NFIA	NFIA	protein_coding	nuclear factor I A [Source:HGNC Symbol;Acc:HGNC:7784]	1	1	60865259	61462788	-0.0995665621471451	4.905338219489102	-2.016856597673873	0.044155775470876915	0.5326797729494883	-2.012609037400867	FALSE
ENSG00000140939	8996	NOL3	NOL3	protein_coding	nucleolar protein 3 [Source:HGNC Symbol;Acc:HGNC:7869]	16	1	67170154	67175735	-0.1578010943441044	1.5443656673043906	-2.016865555753784	0.044161882149580965	0.5326797729494883	-2.012551039106702	FALSE
ENSG00000188859	149297	FAM78B	FAM78B	protein_coding	family with sequence similarity 78 member B [Source:HGNC Symbol;Acc:HGNC:13495]	1	-1	166057426	166166969	-0.25178836889438927	-0.6723337766408893	-2.015955266560158	0.04416389581671343	0.5326797729494883	-2.01253191574993	FALSE
ENSG00000215154	NA	AC141586.1	AC141586.1	transcribed_unprocessed_pseudogene	potassium channel tetramerisation domain containing 5 (KCTD5) pseudogene	16	1	2603350	2630494	0.125691525984428	1.3381547335089803	2.0151531162418435	0.044264521792663526	0.5334786305563356	2.0115772288126483	FALSE
ENSG00000167094	158248	TTC16	TTC16	protein_coding	tetratricopeptide repeat domain 16 [Source:HGNC Symbol;Acc:HGNC:26536]	9	1	127716079	127731590	-0.22158317772681912	2.3998143660144113	-2.015580741457498	0.04443986324302724	0.534838013851761	-2.009918048031593	FALSE
ENSG00000153487	3621	ING1	ING1	protein_coding	inhibitor of growth family member 1 [Source:HGNC Symbol;Acc:HGNC:6062]	13	1	110712736	110723339	0.06629842261474295	4.61583214350676	2.0134224860178067	0.04444627682644059	0.534838013851761	2.0098574638458615	FALSE
ENSG00000143493	25896	INTS7	INTS7	protein_coding	integrator complex subunit 7 [Source:HGNC Symbol;Acc:HGNC:24484]	1	-1	211940399	212035557	-0.09263477348187976	4.155983798105347	-2.0127563444107768	0.0445122554978542	0.5351233874861666	-2.009234642008619	FALSE
ENSG00000111300	80018	NAA25	NAA25	protein_coding	N(alpha)-acetyltransferase 25, NatB auxiliary subunit [Source:HGNC Symbol;Acc:HGNC:25783]	12	-1	112026689	112108796	-0.09189344980532343	4.538626630829307	-2.0126615906598406	0.04453899124780098	0.5351233874861666	-2.008982485093241	FALSE
ENSG00000183307	27439	TMEM121B	TMEM121B	protein_coding	transmembrane protein 121B [Source:HGNC Symbol;Acc:HGNC:1844]	22	-1	17116297	17121367	0.16593519871750217	3.8649658668749467	2.0122738374112963	0.04470038644751345	0.536646822126456	2.0074630006606635	FALSE
ENSG00000231389	3113	HLA-DPA1	HLA-DPA1	protein_coding	major histocompatibility complex, class II, DP alpha 1 [Source:HGNC Symbol;Acc:HGNC:4938]	6	-1	33064569	33080775	0.15221240561730998	7.44377044036354	2.010994230876638	0.044775126574364034	0.5367666649417916	2.006760913458575	FALSE
ENSG00000147649	92140	MTDH	MTDH	protein_coding	metadherin [Source:HGNC Symbol;Acc:HGNC:29608]	8	1	97644184	97730260	-0.0581982951729163	7.47334159706248	-2.0100381960365867	0.044817047810241054	0.5367666649417916	-2.006367550060129	FALSE
ENSG00000106733	54981	NMRK1	NMRK1	protein_coding	nicotinamide riboside kinase 1 [Source:HGNC Symbol;Acc:HGNC:26057]	9	-1	75060573	75088217	-0.10139857950921183	5.276410431652772	-2.011939705294387	0.0448276313248745	0.5367666649417916	-2.006268289856997	FALSE
ENSG00000102738	10240	MRPS31	MRPS31	protein_coding	mitochondrial ribosomal protein S31 [Source:HGNC Symbol;Acc:HGNC:16632]	13	-1	40729128	40771190	-0.07115427496167293	4.48610758177469	-2.0096904228317607	0.04484879103633305	0.5367666649417916	-2.00606989732868	FALSE
ENSG00000099940	9342	SNAP29	SNAP29	protein_coding	synaptosome associated protein 29 [Source:HGNC Symbol;Acc:HGNC:11133]	22	1	20859007	20891214	0.051828349272796004	5.807180267544451	2.0096726253456807	0.04493449221770502	0.5369134917820386	2.005267173268531	FALSE
ENSG00000148180	2934	GSN	GSN	protein_coding	gelsolin [Source:HGNC Symbol;Acc:HGNC:4620]	9	1	121207794	121332843	0.11965768186863812	7.141166500671976	2.0090667169801173	0.04499831999701066	0.5369134917820386	2.004670165874469	FALSE
ENSG00000100116	23464	GCAT	GCAT	protein_coding	glycine C-acetyltransferase [Source:HGNC Symbol;Acc:HGNC:4188]	22	1	37807905	37817176	0.2902296741682071	-0.14556893559089323	2.00924902828639	0.04500414975312172	0.5369134917820386	2.004615673371287	FALSE
ENSG00000259772	283710	AC012236.1	AC012236.1	lncRNA	uncharacterized LOC283710 [Source:NCBI gene;Acc:283710]	15	-1	31221999	31230838	-0.22731131195971577	0.42586902037762125	-2.008303183967216	0.045012270494194435	0.5369134917820386	-2.0045397762546697	FALSE
ENSG00000229980	NA	TOB1-AS1	TOB1-AS1	lncRNA	TOB1 antisense RNA 1 [Source:HGNC Symbol;Acc:HGNC:44340]	17	1	50866679	50910774	-0.15926920859210428	0.3100595088059825	-2.0074183137065056	0.04505493485489294	0.5369134917820386	-2.0041412211863294	FALSE
ENSG00000204396	80737	VWA7	VWA7	protein_coding	von Willebrand factor A domain containing 7 [Source:HGNC Symbol;Acc:HGNC:13939]	6	-1	31765590	31777328	0.1643879028881925	0.6401856857109612	2.007694074445777	0.045068749036181695	0.5369134917820386	2.00401224228724	FALSE
ENSG00000204685	NA	STARD7-AS1	STARD7-AS1	lncRNA	STARD7 antisense RNA 1 [Source:HGNC Symbol;Acc:HGNC:40827]	2	1	96208403	96243353	-0.08989210836264272	2.5592343907762394	-2.0067475510898563	0.04513372758960468	0.5371784189200324	-2.003406003650034	FALSE
ENSG00000036549	26009	AC118549.1	AC118549.1	protein_coding	zinc finger ZZ-type containing 3 [Source:NCBI gene;Acc:26009]	1	-1	77562416	77683419	-0.09045322472646422	5.415887122935263	-2.0071082156557853	0.04516025132304314	0.5371784189200324	-2.0031587532910162	FALSE
ENSG00000026950	11119	BTN3A1	BTN3A1	protein_coding	butyrophilin subfamily 3 member A1 [Source:HGNC Symbol;Acc:HGNC:1138]	6	1	26402237	26415208	0.11359771698530974	8.123053732894439	2.0069144273471795	0.04521269996257421	0.5371922702550319	2.002670194939807	FALSE
ENSG00000159625	84229	DRC7	DRC7	protein_coding	dynein regulatory complex subunit 7 [Source:HGNC Symbol;Acc:HGNC:25289]	16	1	57694793	57731805	0.22801341993866853	0.13610818524341528	2.0072115027619217	0.04523068177119926	0.5371922702550319	2.002502804623525	FALSE
ENSG00000142733	9064	MAP3K6	MAP3K6	protein_coding	mitogen-activated protein kinase kinase kinase 6 [Source:HGNC Symbol;Acc:HGNC:6858]	1	-1	27354067	27366961	-0.11702233127841888	2.2688888502349798	-2.006166410109129	0.04526584479793712	0.5371985605667963	-2.0021756386284615	FALSE
ENSG00000125538	3553	IL1B	IL1B	protein_coding	interleukin 1 beta [Source:HGNC Symbol;Acc:HGNC:5992]	2	-1	112829751	112836816	0.15511948586070012	6.1110055792337805	2.004564049736248	0.04541313554343896	0.5376781792992378	2.0008075308314925	FALSE
ENSG00000171843	4300	MLLT3	MLLT3	protein_coding	MLLT3 super elongation complex subunit [Source:HGNC Symbol;Acc:HGNC:7136]	9	-1	20341669	20622518	-0.13711213149306545	5.713535371789088	-2.0048039366145183	0.045475618101833655	0.5376781792992378	-2.0002282920940213	FALSE
ENSG00000104432	3574	IL7	IL7	protein_coding	interleukin 7 [Source:HGNC Symbol;Acc:HGNC:6023]	8	-1	78675743	78805523	-0.13993558181673693	2.9978037209330815	-2.0043905169385408	0.0454762567219559	0.5376781792992378	-2.0002223752893236	FALSE
ENSG00000115750	9014	TAF1B	TAF1B	protein_coding	TATA-box binding protein associated factor, RNA polymerase I subunit B [Source:HGNC Symbol;Acc:HGNC:11533]	2	1	9843443	9934416	-0.10391965850449125	3.5921191627862603	-2.0037677856420806	0.045481765918545726	0.5376781792992378	-2.000171335582976	FALSE
ENSG00000275791	NA	TRBV10-3	TRBV10-3	TR_V_gene	T cell receptor beta variable 10-3 [Source:HGNC Symbol;Acc:HGNC:12179]	7	1	142544212	142544685	-0.28427808600091053	-0.5587128619204067	-2.0035924395947204	0.04548552414685293	0.5376781792992378	-2.00013652063368	FALSE
ENSG00000131558	60412	EXOC4	EXOC4	protein_coding	exocyst complex component 4 [Source:HGNC Symbol;Acc:HGNC:30389]	7	1	133253073	134066589	-0.055846365402759446	7.060862668767291	-2.003678737774861	0.0455318643721557	0.5376781792992378	-1.9997074396501535	FALSE
ENSG00000107954	9148	NEURL1	NEURL1	protein_coding	neuralized E3 ubiquitin protein ligase 1 [Source:HGNC Symbol;Acc:HGNC:7761]	10	1	103493979	103592552	0.20262560293566756	2.189666501565609	2.0029619091752315	0.04554890900645983	0.5376781792992378	1.9995497097592936	FALSE
ENSG00000259138	NA	AL049780.2	AL049780.2	lncRNA	novel transcript, antisense to NEK9 and TMED10	14	1	75127153	75136930	-0.1305549292054653	0.9224382914728725	-2.002072988536847	0.04566612321474614	0.5379875087957458	-1.9984663624675454	FALSE
ENSG00000146278	10957	PNRC1	PNRC1	protein_coding	proline rich nuclear receptor coactivator 1 [Source:HGNC Symbol;Acc:HGNC:17278]	6	1	89080751	89085160	0.10440071499957781	8.405122581005665	2.0020515778661228	0.045697114428650355	0.5379875087957458	1.9981803191751013	FALSE
ENSG00000256453	373863	DND1	DND1	protein_coding	DND microRNA-mediated repression inhibitor 1 [Source:HGNC Symbol;Acc:HGNC:23799]	5	-1	140670794	140673576	0.139488796824183	0.4455799359830692	2.001277984365916	0.04571682273167389	0.5379875087957458	1.9979985001157408	FALSE
ENSG00000143641	2590	GALNT2	GALNT2	protein_coding	polypeptide N-acetylgalactosaminyltransferase 2 [Source:HGNC Symbol;Acc:HGNC:4124]	1	1	230057990	230282122	-0.08608565322797723	5.710578015308885	-2.0009499655982634	0.04576518340838226	0.5379875087957458	-1.9975526281007505	FALSE
ENSG00000157343	221481	ARMC12	ARMC12	protein_coding	armadillo repeat containing 12 [Source:HGNC Symbol;Acc:HGNC:21099]	6	1	35737032	35749079	-0.23331836262738703	-0.06029879843401398	-2.0006895091469166	0.04580638062762305	0.5379875087957458	-1.997173114166286	FALSE
ENSG00000136045	11137	PWP1	PWP1	protein_coding	PWP1 homolog, endonuclein [Source:HGNC Symbol;Acc:HGNC:17015]	12	1	107685799	107713162	-0.07662590809517411	4.428531343585117	-2.000973171464688	0.045815707833757914	0.5379875087957458	-1.997087230699935	FALSE
ENSG00000204625	NA	HCG9	HCG9	lncRNA	HLA complex group 9 [Source:HGNC Symbol;Acc:HGNC:21243]	6	1	29975112	29978410	0.2729781880182277	0.49207007290671706	2.002757526297981	0.04581790336659017	0.5379875087957458	1.9970670167160416	FALSE
ENSG00000170017	214	ALCAM	ALCAM	protein_coding	activated leukocyte cell adhesion molecule [Source:HGNC Symbol;Acc:HGNC:400]	3	1	105366909	105576900	0.11618594816624483	5.48794255881736	2.0012321028946918	0.045869590279041944	0.5381514668465669	1.9965913776265793	FALSE
ENSG00000196636	57001	SDHAF3	SDHAF3	protein_coding	succinate dehydrogenase complex assembly factor 3 [Source:HGNC Symbol;Acc:HGNC:21752]	7	1	97116590	97181763	-0.11346766655113294	3.133914214719556	-1.9998541486699961	0.045901256568758174	0.5381514668465669	-1.9963001975392276	FALSE
ENSG00000123106	55297	CCDC91	CCDC91	protein_coding	coiled-coil domain containing 91 [Source:HGNC Symbol;Acc:HGNC:24855]	12	1	28133249	28581511	-0.06956362683929118	6.116301229962588	-1.9993636509266932	0.04595996882993752	0.5382195431166303	-1.9957607698482065	FALSE
ENSG00000138160	3832	KIF11	KIF11	protein_coding	kinesin family member 11 [Source:HGNC Symbol;Acc:HGNC:6388]	10	1	92593130	92655395	-0.18669734174716068	1.7765287654615878	-1.99898101215316	0.04597646151953679	0.5382195431166303	-1.9956093452192727	FALSE
ENSG00000110446	51296	SLC15A3	SLC15A3	protein_coding	solute carrier family 15 member 3 [Source:HGNC Symbol;Acc:HGNC:18068]	11	-1	60937084	60952530	0.10230524939097485	6.075824343081051	1.9991515417988441	0.046047612656878	0.5382834345766946	1.994956607960826	FALSE
ENSG00000144909	114885	OSBPL11	OSBPL11	protein_coding	oxysterol binding protein like 11 [Source:HGNC Symbol;Acc:HGNC:16397]	3	-1	125528858	125595497	0.10659237132130794	6.126865243880231	1.99871764765544	0.04605132600627127	0.5382834345766946	1.9949225651933769	FALSE
ENSG00000135736	92922	CCDC102A	CCDC102A	protein_coding	coiled-coil domain containing 102A [Source:HGNC Symbol;Acc:HGNC:28097]	16	-1	57512181	57536571	-0.16072140667798784	1.647778291724784	-1.9979684705122138	0.04614053149460702	0.538920018081965	-1.9941054525973847	FALSE
ENSG00000156831	286053	NSMCE2	NSMCE2	protein_coding	NSE2 (MMS21) homolog, SMC5-SMC6 complex SUMO ligase [Source:HGNC Symbol;Acc:HGNC:26513]	8	1	125091679	125367120	-0.07288179280983531	6.910839134856945	-1.997578270810843	0.04619954565986591	0.5392032751920091	-1.9935656201041376	FALSE
ENSG00000101596	23347	SMCHD1	SMCHD1	protein_coding	structural maintenance of chromosomes flexible hinge domain containing 1 [Source:HGNC Symbol;Acc:HGNC:29090]	18	1	2655738	2805017	0.12034187551848063	10.227843687349974	1.9964817539396271	0.046286056522657174	0.5397049048990211	1.992775309914089	FALSE
ENSG00000100299	410	ARSA	ARSA	protein_coding	arylsulfatase A [Source:HGNC Symbol;Acc:HGNC:713]	22	-1	50622754	50628173	0.08383547185925533	5.484925755288902	1.99642955865862	0.04632544984998223	0.5397049048990211	1.992415848674895	FALSE
ENSG00000264187	NA	AC055811.2	AC055811.2	protein_coding	novel protein	17	-1	17202649	17237185	0.1342246520369217	1.3811151381913915	1.9959981958854145	0.04634691079398467	0.5397049048990211	1.9922201274047886	FALSE
ENSG00000258984	NA	UBE2F-SCLY	UBE2F-SCLY	protein_coding	UBE2F-SCLY readthrough (NMD candidate) [Source:HGNC Symbol;Acc:HGNC:48339]	2	1	237967014	238099412	-0.0825766010653326	3.0842265381462406	-1.995078633025635	0.04640804563197068	0.5400113996980475	-1.9916630028694604	FALSE
ENSG00000285082	NA	AL160272.2	AL160272.2	protein_coding	novel protein	9	1	117704157	118072314	-0.15804410661705415	3.697555320674977	-1.995681883082873	0.04645355221110986	0.5400984994923012	-1.9912487003427335	FALSE
ENSG00000117020	10000	AKT3	AKT3	protein_coding	AKT serine/threonine kinase 3 [Source:HGNC Symbol;Acc:HGNC:393]	1	-1	243488233	243851079	-0.1298448844203257	6.396199097287041	-1.9954403271996655	0.046485171608679134	0.5400984994923012	-1.990961031083449	FALSE
ENSG00000087053	8898	MTMR2	MTMR2	protein_coding	myotubularin related protein 2 [Source:HGNC Symbol;Acc:HGNC:7450]	11	-1	95832882	95925315	-0.09002560211704358	3.8268832209688446	-1.9937070938187527	0.046613549086639845	0.5408712239102859	-1.9897947583587152	FALSE
ENSG00000230091	NA	TMEM254-AS1	TMEM254-AS1	lncRNA	TMEM254 antisense RNA 1 [Source:HGNC Symbol;Acc:HGNC:27340]	10	-1	80046860	80078912	-0.1992980479147119	0.3891286150485669	-1.9933406335033508	0.04662141875881969	0.5408712239102859	-1.9897233526151203	FALSE
ENSG00000119778	54454	ATAD2B	ATAD2B	protein_coding	ATPase family AAA domain containing 2B [Source:HGNC Symbol;Acc:HGNC:29230]	2	-1	23748664	23927123	-0.05683526267783101	6.237292852299324	-1.992775762334319	0.046681828498671064	0.5411672958467016	-1.9891755602971466	FALSE
ENSG00000124357	55577	NAGK	NAGK	protein_coding	N-acetylglucosamine kinase [Source:HGNC Symbol;Acc:HGNC:17174]	2	1	71064344	71079808	0.09618458788079476	7.065465379761266	1.9931997911254118	0.04675357639513786	0.5415942669641399	1.9885257286789797	FALSE
ENSG00000203993	NA	ARRDC1-AS1	ARRDC1-AS1	lncRNA	ARRDC1 antisense RNA 1 [Source:HGNC Symbol;Acc:HGNC:23395]	9	-1	137615332	137618906	-0.0810468065301233	2.635446988853589	-1.9911746306700884	0.046827629456937275	0.5417764695833841	-1.9878558982827161	FALSE
ENSG00000267598	NA	AC011446.2	AC011446.2	lncRNA	novel transcript, antisense to IER2	19	-1	13153071	13154193	0.1504483863125432	1.2443045006405744	1.9905380908142563	0.04692060384840371	0.5417764695833841	1.9870161800775197	FALSE
ENSG00000135905	55619	DOCK10	DOCK10	protein_coding	dedicator of cytokinesis 10 [Source:HGNC Symbol;Acc:HGNC:23479]	2	-1	224765090	225042445	-0.11044529844945661	7.724799166121348	-1.990706074865114	0.046970413182967505	0.5417764695833841	-1.9865668921081614	FALSE
ENSG00000136436	10241	CALCOCO2	CALCOCO2	protein_coding	calcium binding and coiled-coil domain 2 [Source:HGNC Symbol;Acc:HGNC:29912]	17	1	48830988	48866522	0.06644956751435238	7.401982865014414	1.9901652966751333	0.04698754626158275	0.5417764695833841	1.9864124417149944	FALSE
ENSG00000129993	863	CBFA2T3	CBFA2T3	protein_coding	CBFA2/RUNX1 partner transcriptional co-repressor 3 [Source:HGNC Symbol;Acc:HGNC:1537]	16	-1	88874858	88977207	0.09001444318524587	6.110492435458123	1.9900458533083432	0.04703968956567032	0.5417764695833841	1.9859426742825983	FALSE
ENSG00000087884	28971	AAMDC	AAMDC	protein_coding	adipogenesis associated Mth938 domain containing [Source:HGNC Symbol;Acc:HGNC:30205]	11	1	77821109	77918432	-0.08243189472275958	3.0156038951603206	-1.9893840174521225	0.047049144157235524	0.5417764695833841	-1.98585754326305	FALSE
ENSG00000060491	11054	OGFR	OGFR	protein_coding	opioid growth factor receptor [Source:HGNC Symbol;Acc:HGNC:15768]	20	1	62804835	62814000	0.08834312379279385	5.986925752551463	1.98945110770727	0.0470911816770101	0.5417764695833841	1.985479203238614	FALSE
ENSG00000229989	NA	MIR181A1HG	MIR181A1HG	lncRNA	MIR181A1 host gene [Source:HGNC Symbol;Acc:HGNC:48659]	1	-1	198777861	198937471	-0.13938035017462003	3.5368158867798525	-1.9891403664256115	0.047091356171834325	0.5417764695833841	-1.9854776333676474	FALSE
ENSG00000154310	23043	TNIK	TNIK	protein_coding	TRAF2 and NCK interacting kinase [Source:HGNC Symbol;Acc:HGNC:30765]	3	-1	171058414	171460408	-0.107407317856687	6.639218092663581	-1.989356536827061	0.04710620864745967	0.5417764695833841	-1.9853440285935833	FALSE
ENSG00000139192	55080	TAPBPL	TAPBPL	protein_coding	TAP binding protein like [Source:HGNC Symbol;Acc:HGNC:30683]	12	1	6451690	6466517	0.06742692215206425	5.2628034643384645	1.9894020812132571	0.04712266671463569	0.5417764695833841	1.985196022173814	FALSE
ENSG00000134717	91408	BTF3L4	BTF3L4	protein_coding	basic transcription factor 3 like 4 [Source:HGNC Symbol;Acc:HGNC:30547]	1	1	52056199	52090716	0.04763247344324828	5.43056133816256	1.988581745147742	0.047153519046971085	0.5417764695833841	1.9849186860974717	FALSE
ENSG00000176102	1479	CSTF3	CSTF3	protein_coding	cleavage stimulation factor subunit 3 [Source:HGNC Symbol;Acc:HGNC:2485]	11	-1	33077188	33162371	-0.06903945798105493	4.608867945259215	-1.9879662053251226	0.04721250443305423	0.5420526693272422	-1.9843888825038662	FALSE
ENSG00000107829	6468	FBXW4	FBXW4	protein_coding	F-box and WD repeat domain containing 4 [Source:HGNC Symbol;Acc:HGNC:10847]	10	-1	101610664	101695295	-0.06175112240094904	5.60103051035949	-1.9873605230331681	0.04728394530248064	0.5421852564435078	-1.9837479493621093	FALSE
ENSG00000188735	144404	TMEM120B	TMEM120B	protein_coding	transmembrane protein 120B [Source:HGNC Symbol;Acc:HGNC:32008]	12	1	121712752	121783001	-0.10086848499033918	3.2457298214618864	-1.987085854417623	0.04729396247618245	0.5421852564435078	-1.9836581452081852	FALSE
ENSG00000197971	4155	MBP	MBP	protein_coding	myelin basic protein [Source:HGNC Symbol;Acc:HGNC:6925]	18	-1	76978827	77133683	0.09112280708496279	9.190356765669458	1.9868997981386605	0.04737613105388195	0.5423105111015503	1.9829221054698225	FALSE
ENSG00000135956	55654	TMEM127	TMEM127	protein_coding	transmembrane protein 127 [Source:HGNC Symbol;Acc:HGNC:26038]	2	-1	96248516	96265994	0.07916110176691848	7.60657152470752	1.9865542263864644	0.04740147265717803	0.5423105111015503	1.9826953201173367	FALSE
ENSG00000101181	26164	MTG2	MTG2	protein_coding	mitochondrial ribosome associated GTPase 2 [Source:HGNC Symbol;Acc:HGNC:16239]	20	1	62183029	62203568	0.06795231976703597	5.190706027790783	1.9863383280852163	0.04741931702072582	0.5423105111015503	1.9825356897145656	FALSE
ENSG00000100368	1439	CSF2RB	CSF2RB	protein_coding	colony stimulating factor 2 receptor beta common subunit [Source:HGNC Symbol;Acc:HGNC:2436]	22	1	36913628	36940439	0.13126534121558642	9.293241614783598	1.9859003971265998	0.04744474009185763	0.5423105111015503	1.9823083496558715	FALSE
ENSG00000234745	3106	HLA-B	HLA-B	protein_coding	major histocompatibility complex, class I, B [Source:HGNC Symbol;Acc:HGNC:4932]	6	-1	31269491	31357188	0.10857059005597414	11.609232317847917	1.984093684662633	0.04770483714424254	0.5448819800768381	1.979988355527145	FALSE
ENSG00000171302	124583	CANT1	CANT1	protein_coding	calcium activated nucleotidase 1 [Source:HGNC Symbol;Acc:HGNC:19721]	17	-1	78991716	79009867	0.08747159358507872	6.287953339230144	1.9826975853288633	0.0478094229281248	0.5453870088956049	1.9790584757024616	FALSE
ENSG00000188897	400499	AC099489.1	AC099489.1	protein_coding	novel lipoprotein amino terminal region containing protein	16	-1	11359845	11527245	0.19609316989534342	7.915142051871475	1.9829424131194018	0.047819375417318205	0.5453870088956049	1.9789700765135596	FALSE
ENSG00000135749	80003	PCNX2	PCNX2	protein_coding	pecanex 2 [Source:HGNC Symbol;Acc:HGNC:8736]	1	-1	232983435	233295725	-0.12091774411719847	5.41288609137912	-1.9816867489459626	0.04795448268307033	0.5454576810523764	-1.9777715648874121	FALSE
ENSG00000174705	285590	SH3PXD2B	SH3PXD2B	protein_coding	SH3 and PX domains 2B [Source:HGNC Symbol;Acc:HGNC:29242]	5	-1	172325000	172454525	-0.24484916483760433	1.801732073928128	-1.9817014529984276	0.04798492596514516	0.5454576810523764	-1.9775018999502632	FALSE
ENSG00000076513	88455	ANKRD13A	ANKRD13A	protein_coding	ankyrin repeat domain 13A [Source:HGNC Symbol;Acc:HGNC:21268]	12	1	109999186	110039763	0.0921787091973183	8.096486405274652	1.9802561475603238	0.04809296790667648	0.5454576810523764	1.9765460292821544	FALSE
ENSG00000158710	8407	TAGLN2	TAGLN2	protein_coding	transgelin 2 [Source:HGNC Symbol;Acc:HGNC:11554]	1	-1	159918107	159925732	0.11739853313483373	8.813532630712068	1.9806033799776437	0.04810267413976022	0.5454576810523764	1.9764602444729529	FALSE
ENSG00000130517	54858	PGPEP1	PGPEP1	protein_coding	pyroglutamyl-peptidase I [Source:HGNC Symbol;Acc:HGNC:13568]	19	1	18340598	18369950	-0.061149685524844344	5.238124201983004	-1.9799673600553216	0.04812608075679741	0.5454576810523764	-1.9762534338960027	FALSE
ENSG00000184178	152579	SCFD2	SCFD2	protein_coding	sec1 family domain containing 2 [Source:HGNC Symbol;Acc:HGNC:30676]	4	-1	52872982	53366066	-0.08561421266282121	5.521591831767827	-1.9797800934976941	0.048148269642176285	0.5454576810523764	-1.9760574606737358	FALSE
ENSG00000149541	26229	B3GAT3	B3GAT3	protein_coding	beta-1,3-glucuronyltransferase 3 [Source:HGNC Symbol;Acc:HGNC:923]	11	-1	62615296	62622154	-0.06858369282251253	4.416945887226514	-1.9795475424233846	0.04814904342263788	0.5454576810523764	-1.9760506279795542	FALSE
ENSG00000229127	NA	AC007038.1	AC007038.1	lncRNA	novel transcript	2	1	210030572	210064356	-0.10520772681382518	3.8626486770809123	-1.9796634925361416	0.04817918956674092	0.5454576810523764	-1.9757845010218622	FALSE
ENSG00000118596	9194	SLC16A7	SLC16A7	protein_coding	solute carrier family 16 member 7 [Source:HGNC Symbol;Acc:HGNC:10928]	12	1	59596029	59789855	-0.09950388649749176	5.187471943995231	-1.979769260259127	0.04819004037352592	0.5454576810523764	-1.9756887454910865	FALSE
ENSG00000116251	6146	RPL22	RPL22	protein_coding	ribosomal protein L22 [Source:HGNC Symbol;Acc:HGNC:10315]	1	-1	6185020	6209389	-0.14788557816752557	0.9063095375345498	-1.9788754993327637	0.048199150784306144	0.5454576810523764	-1.9756083624873368	FALSE
ENSG00000143224	5498	PPOX	PPOX	protein_coding	protoporphyrinogen oxidase [Source:HGNC Symbol;Acc:HGNC:9280]	1	1	161166056	161178013	-0.08994295413927755	3.3261775830152844	-1.9787642783086656	0.04823520357482359	0.5454576810523764	-1.9752903865460283	FALSE
ENSG00000214960	729920	CRPPA	CRPPA	protein_coding	CDP-L-ribitol pyrophosphorylase A [Source:HGNC Symbol;Acc:HGNC:37276]	7	-1	16087525	16421538	-0.14111439317737684	2.431432171496914	-1.979032919269845	0.04824756227218493	0.5454576810523764	-1.9751814321014798	FALSE
ENSG00000092871	117584	RFFL	RFFL	protein_coding	ring finger and FYVE like domain containing E3 ubiquitin protein ligase [Source:HGNC Symbol;Acc:HGNC:24821]	17	-1	35005990	35089319	0.08621952865390536	6.160967225836901	1.9783597532857464	0.048295597390962175	0.5455434924153171	1.974758176362858	FALSE
ENSG00000136828	9649	RALGPS1	RALGPS1	protein_coding	Ral GEF with PH domain and SH3 binding motif 1 [Source:HGNC Symbol;Acc:HGNC:16851]	9	1	126914774	127223166	0.09118753259295076	4.891853890230143	1.9787413866597485	0.048325495363203255	0.5455434924153171	1.9744949124501832	FALSE
ENSG00000125834	140901	STK35	STK35	protein_coding	serine/threonine kinase 35 [Source:HGNC Symbol;Acc:HGNC:16254]	20	1	2101827	2177038	0.06186835572938243	5.34565240404831	1.9771866681182688	0.04840971469527453	0.5458582427571413	1.973754061451765	FALSE
ENSG00000125430	9953	HS3ST3B1	HS3ST3B1	protein_coding	heparan sulfate-glucosamine 3-sulfotransferase 3B1 [Source:HGNC Symbol;Acc:HGNC:5198]	17	1	14301081	14349404	-0.1214372049901895	4.39964215482355	-1.9775875860633718	0.04842502389232867	0.5458582427571413	-1.9736195075501095	FALSE
ENSG00000241258	27297	CRCP	CRCP	protein_coding	CGRP receptor component [Source:HGNC Symbol;Acc:HGNC:17888]	7	1	66114604	66154568	0.0654780276842244	4.647548028997452	1.9765455901766833	0.04846657017821583	0.5458582427571413	1.9732545334830662	FALSE
ENSG00000106701	83856	FSD1L	FSD1L	protein_coding	fibronectin type III and SPRY domain containing 1 like [Source:HGNC Symbol;Acc:HGNC:13753]	9	1	105447796	105552433	-0.10960158625691063	2.359875610224644	-1.9763192845757604	0.04849414341559801	0.5458582427571413	-1.973012454298843	FALSE
ENSG00000087365	10992	SF3B2	SF3B2	protein_coding	splicing factor 3b subunit 2 [Source:HGNC Symbol;Acc:HGNC:10769]	11	1	66050729	66069308	0.04540260488926062	7.114030180057427	1.976038868715293	0.04858707017075469	0.5458903737356099	1.9721974543671343	FALSE
ENSG00000153006	285672	SREK1IP1	SREK1IP1	protein_coding	SREK1 interacting protein 1 [Source:HGNC Symbol;Acc:HGNC:26716]	5	-1	64718148	64768691	-0.05326170898430149	4.888774171631638	-1.9751112301966784	0.04864152748660295	0.5458903737356099	-1.9717204528926593	FALSE
ENSG00000230989	3281	HSBP1	HSBP1	protein_coding	heat shock factor binding protein 1 [Source:HGNC Symbol;Acc:HGNC:5203]	16	1	83807978	83819737	0.07158060513028097	5.255547580080091	1.9750885722722422	0.04866661646663691	0.5458903737356099	1.9715008448507954	FALSE
ENSG00000125741	80207	OPA3	OPA3	protein_coding	outer mitochondrial membrane lipid metabolism regulator OPA3 [Source:HGNC Symbol;Acc:HGNC:8142]	19	-1	45527427	45602212	-0.067597221755066	4.367926774062481	-1.9745100706928742	0.04870394792131882	0.5458903737356099	-1.9711742522694942	FALSE
ENSG00000125779	80025	PANK2	PANK2	protein_coding	pantothenate kinase 2 [Source:HGNC Symbol;Acc:HGNC:15894]	20	1	3888839	3929882	0.06030931325257516	6.971776311872588	1.9749846262567425	0.04870490474688754	0.5458903737356099	1.9711658842863025	FALSE
ENSG00000198431	7296	TXNRD1	TXNRD1	protein_coding	thioredoxin reductase 1 [Source:HGNC Symbol;Acc:HGNC:12437]	12	1	104215779	104350307	0.08548561045430425	6.52468429091312	1.974771566793898	0.048731386405440155	0.5458903737356099	1.9709343418924334	FALSE
ENSG00000134375	10440	TIMM17A	TIMM17A	protein_coding	translocase of inner mitochondrial membrane 17A [Source:HGNC Symbol;Acc:HGNC:17315]	1	1	201955503	201970664	-0.058847886739199495	4.208571331805719	-1.9729527176388355	0.04887505997370893	0.5458903737356099	-1.969679970118781	FALSE
ENSG00000185924	146760	RTN4RL1	RTN4RL1	protein_coding	reticulon 4 receptor like 1 [Source:HGNC Symbol;Acc:HGNC:21329]	17	-1	1934677	2025334	-0.19136184680911705	0.31431525161996277	-1.972813040581859	0.04887884450456053	0.5458903737356099	-1.9696469703559227	FALSE
ENSG00000149179	79096	C11orf49	C11orf49	protein_coding	chromosome 11 open reading frame 49 [Source:HGNC Symbol;Acc:HGNC:28720]	11	1	46936689	47164385	-0.09395925443222808	4.523893849934289	-1.9732046872435043	0.04888037015381096	0.5458903737356099	-1.9696336678437385	FALSE
ENSG00000266256	NA	LINC00683	LINC00683	lncRNA	long intergenic non-protein coding RNA 683 [Source:HGNC Symbol;Acc:HGNC:44467]	18	1	76528652	76670111	0.2546976643583898	3.3668155315965005	1.97394750906651	0.04889340787162966	0.5458903737356099	1.969520002979237	FALSE
ENSG00000251598	NA	AC093916.1	AC093916.1	lncRNA	novel transcript	4	-1	131978485	132345621	-0.36391059943618925	-0.6379439601779751	-1.9742340893627515	0.04890649318218889	0.5458903737356099	-1.969405948773142	FALSE
ENSG00000130669	10298	PAK4	PAK4	protein_coding	p21 (RAC1) activated kinase 4 [Source:HGNC Symbol;Acc:HGNC:16059]	19	1	39125770	39182816	-0.07921367760213416	3.5267877664711587	-1.972514189258006	0.04893022355717079	0.5458903737356099	-1.9691991753725873	FALSE
ENSG00000139842	8451	CUL4A	CUL4A	protein_coding	cullin 4A [Source:HGNC Symbol;Acc:HGNC:2554]	13	1	113208193	113267108	-0.05600725179504984	6.179513167259211	-1.9726245229312156	0.048954516785908925	0.5458903737356099	-1.9689875847513882	FALSE
ENSG00000153975	221302	ZUP1	ZUP1	protein_coding	zinc finger containing ubiquitin peptidase 1 [Source:HGNC Symbol;Acc:HGNC:21224]	6	-1	116635618	116668794	-0.06547583719574757	3.4912989931916036	-1.9707207589020295	0.04911894107558495	0.5471755820633792	-1.9675577845309455	FALSE
ENSG00000117834	200010	SLC5A9	SLC5A9	protein_coding	solute carrier family 5 member 9 [Source:HGNC Symbol;Acc:HGNC:22146]	1	1	48222685	48248644	0.2610308262141427	0.047537278603316926	1.9707275090399794	0.04915721249777704	0.5471755820633792	1.967225560412507	FALSE
ENSG00000196876	6334	SCN8A	SCN8A	protein_coding	sodium voltage-gated channel alpha subunit 8 [Source:HGNC Symbol;Acc:HGNC:10596]	12	1	51590266	51812864	-0.23366993274831604	-8.758840195998791e-4	-1.9707795683980083	0.049177624474982654	0.5471755820633792	-1.967048458170893	FALSE
ENSG00000168209	54541	DDIT4	DDIT4	protein_coding	DNA damage inducible transcript 4 [Source:HGNC Symbol;Acc:HGNC:24944]	10	1	72273924	72276036	-0.19778184516443842	3.9325193569229207	-1.9703081684677533	0.04921087853642022	0.5471755820633792	-1.966760065082998	FALSE
ENSG00000146457	9589	WTAP	WTAP	protein_coding	WT1 associated protein [Source:HGNC Symbol;Acc:HGNC:16846]	6	1	159725585	159756319	0.04494094198742449	7.260693414323252	1.9693282747961167	0.04931584580951689	0.5473416773489904	1.9658508166012965	FALSE
ENSG00000132155	5894	RAF1	RAF1	protein_coding	Raf-1 proto-oncogene, serine/threonine kinase [Source:HGNC Symbol;Acc:HGNC:9829]	3	-1	12583601	12664226	0.09693583921839988	8.611381787070721	1.9696446539858827	0.04933139234735896	0.5473416773489904	1.9657162873302318	FALSE
ENSG00000204619	6992	PPP1R11	PPP1R11	protein_coding	protein phosphatase 1 regulatory inhibitor subunit 11 [Source:HGNC Symbol;Acc:HGNC:9285]	6	1	30066709	30070333	0.06148629857458321	6.152621174384999	1.9692802934620868	0.04933855705473558	0.5473416773489904	1.965654300750259	FALSE
ENSG00000175489	126364	LRRC25	LRRC25	protein_coding	leucine rich repeat containing 25 [Source:HGNC Symbol;Acc:HGNC:29806]	19	-1	18391137	18397622	0.10980427400598369	7.361904875019582	1.9694994051432373	0.04938759940097596	0.5473416773489904	1.9652302059182296	FALSE
ENSG00000121892	23244	PDS5A	PDS5A	protein_coding	PDS5 cohesin associated factor A [Source:HGNC Symbol;Acc:HGNC:29088]	4	-1	39822863	39977956	-0.06752566994440556	7.00595513786406	-1.9684522889211997	0.0494339169191601	0.5473416773489904	-1.9648299983885464	FALSE
ENSG00000119392	2733	GLE1	GLE1	protein_coding	GLE1 RNA export mediator [Source:HGNC Symbol;Acc:HGNC:4315]	9	1	128504700	128542288	0.03710584857024557	5.8323535267056	1.967884162521197	0.04947653034960775	0.5473416773489904	1.9644620738597085	FALSE
ENSG00000180767	166012	CHST13	CHST13	protein_coding	carbohydrate sulfotransferase 13 [Source:HGNC Symbol;Acc:HGNC:21755]	3	1	126524155	126543291	0.19836434526693658	2.2273152945264356	1.9702059484279553	0.049495817369460564	0.5473416773489904	1.9642956370333136	FALSE
ENSG00000169330	23251	MINAR1	MINAR1	protein_coding	membrane integral NOTCH2 associated receptor 1 [Source:HGNC Symbol;Acc:HGNC:29172]	15	1	79432516	79472290	0.2094268025676992	0.5669620793481767	1.9675248440379567	0.04952705883301283	0.5473416773489904	1.9640261550517621	FALSE
ENSG00000130254	9667	SAFB2	SAFB2	protein_coding	scaffold attachment factor B2 [Source:HGNC Symbol;Acc:HGNC:21605]	19	-1	5586999	5624046	0.04285608813094832	6.2366579436547775	1.9669059593401546	0.049603170170104995	0.5473416773489904	1.9633702317730866	FALSE
ENSG00000265218	NA	AC103810.2	AC103810.2	lncRNA	novel transcript, antisense to LRRC37A3	17	1	64892729	64910180	-0.4494793663011567	-0.02172703557808445	-1.9696097435565887	0.049614626814411956	0.5473416773489904	-1.9632715721590195	FALSE
ENSG00000064933	5378	PMS1	PMS1	protein_coding	PMS1 homolog 1, mismatch repair system component [Source:HGNC Symbol;Acc:HGNC:9121]	2	1	189784085	189877629	-0.08738847492511059	4.286076054043144	-1.9669323515765291	0.04963162725863224	0.5473416773489904	-1.96312520697154	FALSE
ENSG00000137161	10695	CNPY3	CNPY3	protein_coding	canopy FGF signaling regulator 3 [Source:HGNC Symbol;Acc:HGNC:11968]	6	1	42929192	42939294	0.08351940729668605	6.823203730796042	1.9668715127860081	0.04964926439494743	0.5473416773489904	1.9629734046231102	FALSE
ENSG00000129245	9513	FXR2	FXR2	protein_coding	FMR1 autosomal homolog 2 [Source:HGNC Symbol;Acc:HGNC:4024]	17	-1	7591230	7614897	0.04772066029698241	4.6592498871319075	1.96568587488893	0.04974354199957033	0.5479915340591871	1.9621627260425056	FALSE
ENSG00000117222	5929	RBBP5	RBBP5	protein_coding	RB binding protein 5, histone lysine methyltransferase complex subunit [Source:HGNC Symbol;Acc:HGNC:9888]	1	-1	205086142	205122015	0.06216844485052153	4.858791134301416	1.9635113152304502	0.04997431140743994	0.5501430406251249	1.9601837988625834	FALSE
ENSG00000171522	5734	PTGER4	PTGER4	protein_coding	prostaglandin E receptor 4 [Source:HGNC Symbol;Acc:HGNC:9596]	5	1	40679915	40693735	0.1195097848138964	5.202139171146407	1.9632067878931205	0.05005845554973337	0.550443401885718	1.9594641397863615	FALSE
ENSG00000136492	83990	BRIP1	BRIP1	protein_coding	BRCA1 interacting protein C-terminal helicase 1 [Source:HGNC Symbol;Acc:HGNC:20473]	17	-1	61681266	61863521	-0.1344580801610893	2.16881664290103	-1.962692511527127	0.05007257043780208	0.550443401885718	-1.9593435188144301	FALSE
ENSG00000159459	197131	UBR1	UBR1	protein_coding	ubiquitin protein ligase E3 component n-recognin 1 [Source:HGNC Symbol;Acc:HGNC:16808]	15	-1	42942897	43106113	-0.05442637215294077	5.871518809536465	-1.9617475800342192	0.050210715567681544	0.5508591214439754	-1.9581644802587475	FALSE
ENSG00000136451	7716	VEZF1	VEZF1	protein_coding	vascular endothelial zinc finger 1 [Source:HGNC Symbol;Acc:HGNC:12949]	17	-1	57971547	57988259	0.08522457110189663	6.234245973960097	1.9612828131917162	0.050241225547171545	0.5508591214439754	1.957904450870768	FALSE
ENSG00000204472	199	AIF1	AIF1	protein_coding	allograft inflammatory factor 1 [Source:HGNC Symbol;Acc:HGNC:352]	6	1	31615217	31617021	0.12003750724261142	7.925450598960008	1.961461925779271	0.05026863380758437	0.5508591214439754	1.9576709695334225	FALSE
ENSG00000285752	NA	CDC42-AS1	CDC42-AS1	lncRNA	CDC42 antisense RNA 1 [Source:HGNC Symbol;Acc:HGNC:54314]	1	-1	22028317	22052927	-0.13803553890061804	0.6514987330582998	-1.9602077632436719	0.050335384003600506	0.5508591214439754	-1.9571027940896255	FALSE
ENSG00000100490	8814	CDKL1	CDKL1	protein_coding	cyclin dependent kinase like 1 [Source:HGNC Symbol;Acc:HGNC:1781]	14	-1	50329404	50416461	-0.08336348215331402	3.788866552334002	-1.9600616906540622	0.050391411573444775	0.5508591214439754	-1.9566263765200267	FALSE
ENSG00000171916	654346	LGALS9C	LGALS9C	protein_coding	galectin 9C [Source:HGNC Symbol;Acc:HGNC:33874]	17	1	18476737	18494945	0.34897768759140435	1.2538932384101213	1.9631567968372665	0.0504113868738327	0.5508591214439754	1.9564566284826566	FALSE
ENSG00000184083	54954	FAM120C	FAM120C	protein_coding	family with sequence similarity 120C [Source:HGNC Symbol;Acc:HGNC:16949]	X	-1	54068324	54183281	-0.10364435599794142	3.6452964213894656	-1.9600575245859493	0.05041706957202588	0.5508591214439754	-1.9564083477994696	FALSE
ENSG00000099968	23786	BCL2L13	BCL2L13	protein_coding	BCL2 like 13 [Source:HGNC Symbol;Acc:HGNC:17164]	22	1	17628855	17730855	-0.057814044114515184	5.847399503542982	-1.9602539050676127	0.050427797608241266	0.5508591214439754	-1.956317213928177	FALSE
ENSG00000278259	80179	MYO19	MYO19	protein_coding	myosin XIX [Source:HGNC Symbol;Acc:HGNC:26234]	17	-1	36495633	36543435	-0.07155469208032894	4.4152530377162575	-1.9595058705869333	0.05044314249198876	0.5508591214439754	-1.9561868885142553	FALSE
ENSG00000138433	9541	CIR1	CIR1	protein_coding	corepressor interacting with RBPJ, 1 [Source:HGNC Symbol;Acc:HGNC:24217]	2	-1	174348022	174395712	0.09234624214014442	7.17005753062619	1.959529455871202	0.05046552843607047	0.5508591214439754	1.9559968223418438	FALSE
ENSG00000151552	5860	QDPR	QDPR	protein_coding	quinoid dihydropteridine reductase [Source:HGNC Symbol;Acc:HGNC:9752]	4	-1	17460261	17512206	-0.10863621308179905	3.102864380194702	-1.9585722140110773	0.05059919239218361	0.5508599169976723	-1.9548634265314189	FALSE
ENSG00000135913	57695	USP37	USP37	protein_coding	ubiquitin specific peptidase 37 [Source:HGNC Symbol;Acc:HGNC:20063]	2	-1	218450251	218568351	-0.06321195970677973	4.687367285326583	-1.958228277104653	0.050608381217763	0.5508599169976723	-1.9547856026044732	FALSE
ENSG00000198892	149345	SHISA4	SHISA4	protein_coding	shisa family member 4 [Source:HGNC Symbol;Acc:HGNC:27139]	1	1	201888680	201892306	0.2788742196022833	2.838430921224359	1.958586251857814	0.050634991227786065	0.5508599169976723	1.9545602982938788	FALSE
ENSG00000169994	4648	MYO7B	MYO7B	protein_coding	myosin VIIB [Source:HGNC Symbol;Acc:HGNC:7607]	2	1	127535802	127637729	0.17186243825018277	2.834615095459255	1.9592379370535447	0.05065024089336345	0.5508599169976723	1.9544312255997682	FALSE
ENSG00000133678	80195	TMEM254	TMEM254	protein_coding	transmembrane protein 254 [Source:HGNC Symbol;Acc:HGNC:25804]	10	1	80078646	80092557	-0.08471227101919787	3.171823603083467	-1.957424687846641	0.05068238200927416	0.5508599169976723	-1.9541592907806276	FALSE
ENSG00000096060	2289	FKBP5	FKBP5	protein_coding	FKBP prolyl isomerase 5 [Source:HGNC Symbol;Acc:HGNC:3721]	6	-1	35573585	35728583	-0.24503384491871394	8.427269520714317	-1.9567194114742448	0.050749055401704025	0.5508599169976723	-1.9535956507185648	FALSE
ENSG00000246203	NA	AL353807.3	AL353807.3	unprocessed_pseudogene	novel pseudogene	1	-1	155614726	155660245	0.11400718157054435	4.079843912327466	1.9572268025548443	0.05077243468859042	0.5508599169976723	1.9533981550056425	FALSE
ENSG00000164649	55536	CDCA7L	CDCA7L	protein_coding	cell division cycle associated 7 like [Source:HGNC Symbol;Acc:HGNC:30777]	7	-1	21900899	21945903	0.1432744882777155	3.5854021005141155	1.957140654820683	0.0507776639376792	0.5508599169976723	1.9533539915308926	FALSE
ENSG00000099377	80270	HSD3B7	HSD3B7	protein_coding	hydroxy-delta-5-steroid dehydrogenase, 3 beta- and steroid delta-isomerase 7 [Source:HGNC Symbol;Acc:HGNC:18324]	16	1	30985207	30989147	-0.20193369100646963	0.5897954092134412	-1.9572377644523604	0.05078522863172402	0.5508599169976723	-1.9532901108633707	FALSE
ENSG00000153936	9653	HS2ST1	HS2ST1	protein_coding	heparan sulfate 2-O-sulfotransferase 1 [Source:HGNC Symbol;Acc:HGNC:5193]	1	1	86914635	87109982	-0.10754805084101715	4.786447632463965	-1.9562119598075056	0.05085989373777906	0.5512842849522649	-1.9526600225600201	FALSE
ENSG00000164327	253260	RICTOR	RICTOR	protein_coding	RPTOR independent companion of MTOR complex 2 [Source:HGNC Symbol;Acc:HGNC:28611]	5	-1	38937920	39074399	0.10520674744762104	8.218510978433082	1.9552428111485063	0.05099209084699942	0.5513347366829696	1.9515463274754243	FALSE
ENSG00000097046	8317	CDC7	CDC7	protein_coding	cell division cycle 7 [Source:HGNC Symbol;Acc:HGNC:1745]	1	1	91500851	91525764	-0.11659736739885629	2.9820995271114126	-1.9554507448697793	0.051019964640486803	0.5513347366829696	-1.9513118133082445	FALSE
ENSG00000253392	NA	AC119403.1	AC119403.1	lncRNA	novel transcript, antisense to ZNF57	19	-1	2908371	2926817	-0.1433873519270556	0.5549123895040492	-1.9544030897038416	0.05102905534009662	0.5513347366829696	-1.9512353525595882	FALSE
ENSG00000010539	7752	ZNF200	ZNF200	protein_coding	zinc finger protein 200 [Source:HGNC Symbol;Acc:HGNC:12993]	16	-1	3222325	3236221	0.09238329531579659	5.201474576345979	1.9547034845988374	0.05104666850289744	0.5513347366829696	1.9510872428820343	FALSE
ENSG00000265844	NA	AC100863.1	AC100863.1	lncRNA	novel transcript	18	1	77180106	77235430	0.20467138715371547	-0.07654429495351978	1.9542483329645315	0.05105890486852038	0.5513347366829696	1.9509843720627695	FALSE
ENSG00000138430	29789	OLA1	OLA1	protein_coding	Obg like ATPase 1 [Source:HGNC Symbol;Acc:HGNC:28833]	2	-1	174072447	174248599	-0.06051600503367638	5.247054047335711	-1.9541589781994093	0.0510778168147397	0.5513347366829696	-1.950825420406995	FALSE
ENSG00000120727	51247	PAIP2	PAIP2	protein_coding	poly(A) binding protein interacting protein 2 [Source:HGNC Symbol;Acc:HGNC:17970]	5	1	139341587	139369720	0.06111979935040601	7.053034197040006	1.9537998690003529	0.05113172059872448	0.5513834473260365	1.9503726386236695	FALSE
ENSG00000260997	NA	AC004847.1	AC004847.1	lncRNA	novel transcript, overlapping MYO1G	7	-1	44958999	44960909	-0.10215449406288579	3.9091639557480744	-1.9540346867117244	0.0511534253563385	0.5513834473260365	-1.9501904355476896	FALSE
ENSG00000011638	57146	TMEM159	TMEM159	protein_coding	transmembrane protein 159 [Source:HGNC Symbol;Acc:HGNC:30136]	16	1	21158377	21180616	-0.08260093671063817	2.748216968164472	-1.9526859112682275	0.05125998229041993	0.5518829704541302	-1.9492968689667538	FALSE
ENSG00000184277	80213	TM2D3	TM2D3	protein_coding	TM2 domain containing 3 [Source:HGNC Symbol;Acc:HGNC:24128]	15	-1	101621444	101652391	0.045388534086537646	5.0516729992177725	1.9526352493111618	0.05127092775606998	0.5518829704541302	1.9492051704324826	FALSE
ENSG00000125246	171425	CLYBL	CLYBL	protein_coding	citrate lyase beta like [Source:HGNC Symbol;Acc:HGNC:18355]	13	1	99606669	99897134	-0.11794460291311726	4.74640754457436	-1.9525084974001767	0.05132477896802869	0.5520795052517983	-1.9487542561772822	FALSE
ENSG00000109099	5376	PMP22	PMP22	protein_coding	peripheral myelin protein 22 [Source:HGNC Symbol;Acc:HGNC:9118]	17	-1	15229777	15265326	0.31026876151122484	0.3768289821613849	1.9516015259244461	0.05136421024547048	0.5521207658471882	1.948424335977153	FALSE
ENSG00000106948	80709	AKNA	AKNA	protein_coding	AT-hook transcription factor [Source:HGNC Symbol;Acc:HGNC:24108]	9	-1	114334156	114394405	0.05049233975587342	9.049305059434214	1.9509469338388383	0.05149864514069886	0.5521436628185237	1.9473011148579518	FALSE
ENSG00000185920	5727	PTCH1	PTCH1	protein_coding	patched 1 [Source:HGNC Symbol;Acc:HGNC:9585]	9	-1	95442980	95517057	-0.20750153624489354	3.1466683092796806	-1.9513774839041058	0.051537586891289164	0.5521436628185237	-1.9469762098746104	FALSE
ENSG00000233005	NA	AC018742.1	AC018742.1	lncRNA	novel transcript	2	1	21221169	21970959	-0.28976648760666657	-0.34658989737378537	-1.9506095694895045	0.05157088448142663	0.5521436628185237	-1.9466985590575143	FALSE
ENSG00000145996	54901	CDKAL1	CDKAL1	protein_coding	CDK5 regulatory subunit associated protein 1 like 1 [Source:HGNC Symbol;Acc:HGNC:21050]	6	1	20534457	21232404	-0.08653551839730422	6.339855460211514	-1.9502969671241925	0.05158917448408185	0.5521436628185237	-1.9465461123285994	FALSE
ENSG00000203709	NA	MIR29B2CHG	MIR29B2CHG	lncRNA	MIR29B2 and MIR29C host gene [Source:HGNC Symbol;Acc:HGNC:32018]	1	-1	207801518	207879115	0.13640816462796046	6.8552298631003135	1.9499565718749343	0.05160056309723064	0.5521436628185237	1.9464512113629024	FALSE
ENSG00000259755	NA	AC090907.2	AC090907.2	lncRNA	novel transcript, antisense to LRRK1	15	-1	101050732	101086066	-0.15886112394429297	1.8483246527753154	-1.9498871302372296	0.05163091911946593	0.5521436628185237	-1.9461983411570902	FALSE
ENSG00000121742	10804	GJB6	GJB6	protein_coding	gap junction protein beta 6 [Source:HGNC Symbol;Acc:HGNC:4288]	13	-1	20221962	20232365	-0.3237398123483654	-0.8578344267933364	-1.9496167654677943	0.05168843059632214	0.5521436628185237	-1.9457196029000459	FALSE
ENSG00000076662	3385	ICAM3	ICAM3	protein_coding	intercellular adhesion molecule 3 [Source:HGNC Symbol;Acc:HGNC:5346]	19	-1	10333776	10339661	0.11383299694820792	8.909368934964304	1.9492820881123396	0.051703534403227336	0.5521436628185237	1.9455939493746268	FALSE
ENSG00000181218	92815	HIST3H2A	HIST3H2A	protein_coding	histone cluster 3 H2A [Source:HGNC Symbol;Acc:HGNC:20507]	1	-1	228456979	228457873	0.24726665202337117	0.9640409063613983	1.9491799091733426	0.05171581118923576	0.5521436628185237	1.9454918373910568	FALSE
ENSG00000189283	2272	FHIT	FHIT	protein_coding	fragile histidine triad diadenosine triphosphatase [Source:HGNC Symbol;Acc:HGNC:3701]	3	-1	59747277	61251459	-0.14429449484104673	6.8806024275201505	-1.950327794120315	0.051722309462659724	0.5521436628185237	-1.945437796308595	FALSE
ENSG00000198393	7574	ZNF26	ZNF26	protein_coding	zinc finger protein 26 [Source:HGNC Symbol;Acc:HGNC:13053]	12	1	132986365	133032952	-0.09247762359827227	4.325603115272891	-1.9480753862731974	0.051822507883437736	0.5526210113444583	-1.9446052423329152	FALSE
ENSG00000161921	58191	CXCL16	CXCL16	protein_coding	C-X-C motif chemokine ligand 16 [Source:HGNC Symbol;Acc:HGNC:16642]	17	-1	4733533	4739928	0.1410314511352544	6.7673189843094	1.948281344429241	0.05183828067218019	0.5526210113444583	1.944474308115077	FALSE
ENSG00000124721	1769	DNAH8	DNAH8	protein_coding	dynein axonemal heavy chain 8 [Source:HGNC Symbol;Acc:HGNC:2952]	6	1	38715311	39030792	-0.2047738656756377	0.40245681591679783	-1.9464455533597766	0.05199165908544689	0.5528308400567981	-1.943202806962244	FALSE
ENSG00000167703	124935	SLC43A2	SLC43A2	protein_coding	solute carrier family 43 member 2 [Source:HGNC Symbol;Acc:HGNC:23087]	17	-1	1569267	1628886	0.09595882308356973	7.859742896580649	1.9471692844461375	0.05199714415180623	0.5528308400567981	1.94315739411718	FALSE
ENSG00000228414	NA	LINC01185	LINC01185	lncRNA	long intergenic non-protein coding RNA 1185 [Source:HGNC Symbol;Acc:HGNC:49572]	2	-1	60823069	60881317	-0.18667548959536723	-0.3981524965814039	-1.9461868611221216	0.05199904697004051	0.5528308400567981	-1.943141640934107	FALSE
ENSG00000167257	257160	RNF214	RNF214	protein_coding	ring finger protein 214 [Source:HGNC Symbol;Acc:HGNC:25335]	11	1	117232625	117286454	-0.053722602344387305	4.3175470565472525	-1.946213412185252	0.05200854783750787	0.5528308400567981	-1.9430629917099802	FALSE
ENSG00000232485	NA	AC098820.1	AC098820.1	lncRNA	novel transcript	2	-1	216479030	216498761	-0.1534960942733474	0.21532148561730727	-1.9455629275721507	0.052076484007858505	0.5528308400567981	-1.942500958573069	FALSE
ENSG00000152207	57105	CYSLTR2	CYSLTR2	protein_coding	cysteinyl leukotriene receptor 2 [Source:HGNC Symbol;Acc:HGNC:18274]	13	1	48653711	48711226	0.20131520660089341	4.009052318011028	1.9452365358213477	0.05213515847492237	0.5528308400567981	1.9420160404667124	FALSE
ENSG00000197296	128486	FITM2	FITM2	protein_coding	fat storage inducing transmembrane protein 2 [Source:HGNC Symbol;Acc:HGNC:16135]	20	-1	44302840	44311202	-0.10748628537912186	2.4232676301723037	-1.94529017734674	0.05215669792292536	0.5528308400567981	-1.9418381411405758	FALSE
ENSG00000237181	NA	AC147651.4	AC147651.4	lncRNA	novel transcript	7	1	603185	608482	-0.10319575517834911	2.4539748907001937	-1.9450721222668395	0.05219736929511445	0.5528308400567981	-1.9415023942706189	FALSE
ENSG00000243547	NA	HNRNPKP4	HNRNPKP4	processed_pseudogene	heterogeneous nuclear ribonucleoprotein K pseudogene 4 [Source:HGNC Symbol;Acc:HGNC:42377]	3	1	96349554	96350939	0.11657574085337785	1.7473863366162505	1.9444542821060788	0.05221379999303283	0.5528308400567981	1.9413668190085291	FALSE
ENSG00000173588	51134	CEP83	CEP83	protein_coding	centrosomal protein 83 [Source:HGNC Symbol;Acc:HGNC:17966]	12	-1	94306449	94459988	-0.07436596458434774	3.628310110845117	-1.944605685898085	0.05224923065379973	0.5528308400567981	-1.941074589984647	FALSE
ENSG00000090659	30835	CD209	CD209	protein_coding	CD209 molecule [Source:HGNC Symbol;Acc:HGNC:1641]	19	-1	7739993	7747564	0.23480592925546892	-0.148609030591677	1.9442553701663319	0.05225001686050325	0.5528308400567981	1.9410681072994724	FALSE
ENSG00000123329	64333	ARHGAP9	ARHGAP9	protein_coding	Rho GTPase activating protein 9 [Source:HGNC Symbol;Acc:HGNC:14130]	12	-1	57472264	57488814	0.10726294151819715	8.84276959414011	1.9444720943139155	0.05230727937695017	0.552981465503099	1.940596167107421	FALSE
ENSG00000165948	122509	IFI27L1	IFI27L1	protein_coding	interferon alpha inducible protein 27 like 1 [Source:HGNC Symbol;Acc:HGNC:19754]	14	1	94081301	94103846	-0.14695414986158645	0.4012061445738836	-1.9433706235096706	0.05233555485517048	0.552981465503099	-1.940363288558476	FALSE
ENSG00000257878	NA	AC007298.2	AC007298.2	lncRNA	novel transcript, antisense to LTA4H	12	1	95996521	96011489	0.19553188750642114	5.791225188047298	1.943615300355655	0.05240763694577017	0.5533661379617706	1.9397700917026093	FALSE
ENSG00000196150	58500	ZNF250	ZNF250	protein_coding	zinc finger protein 250 [Source:HGNC Symbol;Acc:HGNC:13044]	8	-1	144876497	144902168	-0.08661200887834042	2.934817659486096	-1.9425592107700966	0.052478540151760865	0.5537378478190224	-1.939187261595067	FALSE
ENSG00000182179	7318	UBA7	UBA7	protein_coding	ubiquitin like modifier activating enzyme 7 [Source:HGNC Symbol;Acc:HGNC:12471]	3	-1	49805209	49813953	0.07249449434484578	6.191726158137822	1.9421392557373738	0.05254309466187541	0.5540038598667015	1.9386571905712948	FALSE
ENSG00000197930	30001	ERO1A	ERO1A	protein_coding	endoplasmic reticulum oxidoreductase 1 alpha [Source:HGNC Symbol;Acc:HGNC:13280]	14	-1	52639915	52695900	0.10843251391023756	6.9880945287958305	1.9425729246433467	0.05259516355218813	0.5540038598667015	1.9382300381917865	FALSE
ENSG00000161036	222229	LRWD1	LRWD1	protein_coding	leucine rich repeats and WD repeat domain containing 1 [Source:HGNC Symbol;Acc:HGNC:21769]	7	1	102464956	102473168	0.12176875785050889	4.0560970158613046	1.9422004976250173	0.05261484129155841	0.5540038598667015	1.9380687019161005	FALSE
ENSG00000156521	219743	TYSND1	TYSND1	protein_coding	trypsin domain containing 1 [Source:HGNC Symbol;Acc:HGNC:28531]	10	-1	70137981	70146700	-0.08483803622750496	3.5764509196412098	-1.94112317598467	0.05265791315363482	0.5540038598667015	-1.9377157349770902	FALSE
ENSG00000153790	136895	C7orf31	C7orf31	protein_coding	chromosome 7 open reading frame 31 [Source:HGNC Symbol;Acc:HGNC:21722]	7	-1	25134692	25180356	-0.07829524544792354	3.190778067190235	-1.9407296574390271	0.052682334685280434	0.5540038598667015	-1.9375157116727708	FALSE
ENSG00000149260	726	CAPN5	CAPN5	protein_coding	calpain 5 [Source:HGNC Symbol;Acc:HGNC:1482]	11	1	77066961	77126155	0.16060903319919584	3.0404116232784792	1.9411849926690996	0.05272197816602197	0.5540451242094626	1.9371911787328362	FALSE
ENSG00000164494	57107	PDSS2	PDSS2	protein_coding	decaprenyl diphosphate synthase subunit 2 [Source:HGNC Symbol;Acc:HGNC:23041]	6	-1	107152562	107459564	-0.0777326392144877	5.822549974773476	-1.9401982788923333	0.05277423948586557	0.554218841344117	-1.9367636640591106	FALSE
ENSG00000260927	101927556	AC009107.2	AC009107.2	lncRNA	uncharacterized LOC101927556 [Source:NCBI gene;Acc:101927556]	16	1	58129519	58163246	-0.17681378544799553	0.6231886609996828	-1.9390983406943016	0.052892260355056585	0.555082442738351	-1.9357995149988196	FALSE
ENSG00000174844	201625	DNAH12	DNAH12	protein_coding	dynein axonemal heavy chain 12 [Source:HGNC Symbol;Acc:HGNC:2943]	3	-1	57293699	57544344	-0.1513928947389086	0.3847456459429458	-1.9367408308964071	0.053136101424501224	0.5570634318326098	-1.9338131822787685	FALSE
ENSG00000283839	105373780	AC096667.1	AC096667.1	lncRNA	proline-rich protein 18-like [Source:NCBI gene;Acc:105373780]	2	-1	184593577	184599008	0.1209671137741406	3.6786811244789996	1.9370795756787051	0.05320067821905114	0.5570634318326098	1.9332884145228806	FALSE
ENSG00000164466	94081	SFXN1	SFXN1	protein_coding	sideroflexin 1 [Source:HGNC Symbol;Acc:HGNC:16085]	5	1	175477062	175529742	-0.09669007070820346	5.329332321350537	-1.9369836223219288	0.053216456650620865	0.5570634318326098	-1.9331602757996806	FALSE
ENSG00000032742	8100	IFT88	IFT88	protein_coding	intraflagellar transport 88 [Source:HGNC Symbol;Acc:HGNC:20606]	13	1	20567069	20691437	-0.08296672499062208	4.229639179884898	-1.9378375873227425	0.05322467964515039	0.5570634318326098	-1.9330935083565601	FALSE
ENSG00000005483	55904	KMT2E	KMT2E	protein_coding	lysine methyltransferase 2E [Source:HGNC Symbol;Acc:HGNC:18541]	7	1	105014190	105115019	0.0465369843505723	8.428078649075909	1.9356221022836044	0.053345625685327316	0.5573111423325096	1.9321124686878395	FALSE
ENSG00000090061	8812	CCNK	CCNK	protein_coding	cyclin K [Source:HGNC Symbol;Acc:HGNC:1596]	14	1	99481169	99535044	0.06461315522569144	6.239958366506763	1.9353110561748497	0.05335609430990684	0.5573111423325096	1.932027641054991	FALSE
ENSG00000024862	25901	CCDC28A	CCDC28A	protein_coding	coiled-coil domain containing 28A [Source:HGNC Symbol;Acc:HGNC:21098]	6	1	138773509	138793319	0.0707295884959418	4.882251819720199	1.9352275729376929	0.05338783850156134	0.5573111423325096	1.9317705017129967	FALSE
ENSG00000111897	57515	SERINC1	SERINC1	protein_coding	serine incorporator 1 [Source:HGNC Symbol;Acc:HGNC:13464]	6	-1	122443351	122471807	0.11453088378452136	8.00835823998309	1.935055702432393	0.05339206740417182	0.5573111423325096	1.931736255724288	FALSE
ENSG00000256128	NA	LINC00944	LINC00944	lncRNA	long intergenic non-protein coding RNA 944 [Source:HGNC Symbol;Acc:HGNC:48640]	12	-1	126729787	126772519	-0.22624501929809604	2.7905320104841955	-1.93629139152133	0.05346854284097555	0.5574155259928951	-1.9311173421443086	FALSE
ENSG00000101246	10139	ARFRP1	ARFRP1	protein_coding	ADP ribosylation factor related protein 1 [Source:HGNC Symbol;Acc:HGNC:662]	20	-1	63698642	63708025	-0.07569326012296251	3.2438785151874314	-1.9341675545292032	0.05347394124669125	0.5574155259928951	-1.931073680938805	FALSE
ENSG00000136888	9550	ATP6V1G1	ATP6V1G1	protein_coding	ATPase H+ transporting V1 subunit G1 [Source:HGNC Symbol;Acc:HGNC:864]	9	1	114587769	114598879	0.06556815752939205	5.351665820791109	1.9335226458437171	0.05358371108189141	0.5578675154975081	1.930186682272524	FALSE
ENSG00000167912	NA	AC090152.1	AC090152.1	lncRNA	novel transcript	8	1	59119040	59123478	-0.1853413957188027	0.6066940549018568	-1.9334246575777427	0.05359507066253959	0.5578675154975081	-1.9300949774781533	FALSE
ENSG00000159131	2618	GART	GART	protein_coding	phosphoribosylglycinamide formyltransferase, phosphoribosylglycinamide synthetase, phosphoribosylaminoimidazole synthetase [Source:HGNC Symbol;Acc:HGNC:4163]	21	-1	33503931	33543491	-0.0727051316349634	5.0120629089178435	-1.9332140417400965	0.053625199252581045	0.5578675154975081	-1.9298518308735475	FALSE
ENSG00000179218	811	CALR	CALR	protein_coding	calreticulin [Source:HGNC Symbol;Acc:HGNC:1455]	19	1	12938578	12944489	-0.09498967181469897	7.302184009035974	-1.9330356604663517	0.05370221844651114	0.5581117836573959	-1.9292307813682046	FALSE
ENSG00000103091	79726	WDR59	WDR59	protein_coding	WD repeat domain 59 [Source:HGNC Symbol;Acc:HGNC:25706]	16	-1	74871362	75000173	-0.05431027920581677	5.3770267518444355	-1.9321986434551515	0.05375468516689618	0.5581117836573959	-1.9288081381186222	FALSE
ENSG00000117399	991	CDC20	CDC20	protein_coding	cell division cycle 20 [Source:HGNC Symbol;Acc:HGNC:1723]	1	1	43358981	43363203	-0.2862508479004748	-0.2721478377872271	-1.9317454615380758	0.05378370757011775	0.5581117836573959	-1.9285744974098693	FALSE
ENSG00000095370	10044	SH2D3C	SH2D3C	protein_coding	SH2 domain containing 3C [Source:HGNC Symbol;Acc:HGNC:16884]	9	-1	127738317	127778710	0.07560801709309217	7.582343500959949	1.9322725526457516	0.053792606316021334	0.5581117836573959	1.9285028804119804	FALSE
ENSG00000128641	4430	MYO1B	MYO1B	protein_coding	myosin IB [Source:HGNC Symbol;Acc:HGNC:7596]	2	1	191245185	191425389	0.2906723917656851	-0.03948292862943634	1.9316288210198618	0.053834171849492934	0.5581696788485863	1.9281684924434495	FALSE
ENSG00000235531	NA	MSC-AS1	MSC-AS1	lncRNA	MSC antisense RNA 1 [Source:HGNC Symbol;Acc:HGNC:48724]	8	1	71828167	72118393	-0.17078838654110973	3.2812345029368135	-1.9317906730260908	0.05399286130003472	0.5593800189189603	-1.9268938403930713	FALSE
ENSG00000185829	51326	ARL17A	ARL17A	protein_coding	ADP ribosylation factor like GTPase 17A [Source:HGNC Symbol;Acc:HGNC:24096]	17	-1	46516702	46579682	-0.23720329467735368	3.8797106233755945	-1.932785978138429	0.054049588510959284	0.5593800189189603	-1.9264389452079989	FALSE
ENSG00000258561	NA	AL359232.1	AL359232.1	lncRNA	novel transcript	14	-1	66212810	66509394	-0.1498669797976362	2.9550993733115054	-1.9299972818129583	0.05407931107047606	0.5593800189189603	-1.9262007592344672	FALSE
ENSG00000067057	5214	PFKP	PFKP	protein_coding	phosphofructokinase, platelet [Source:HGNC Symbol;Acc:HGNC:8878]	10	1	3066333	3137718	-0.09961249722377374	4.681742096736858	-1.929949867720095	0.05409516010434146	0.5593800189189603	-1.9260737953972031	FALSE
ENSG00000138744	27163	NAAA	NAAA	protein_coding	N-acylethanolamine acid amidase [Source:HGNC Symbol;Acc:HGNC:736]	4	-1	75913660	75941013	0.112055860192255	6.4082274500163985	1.9299823417784137	0.0541511625549471	0.5595860642170449	1.9256254180662893	FALSE
ENSG00000159842	29	ABR	ABR	protein_coding	ABR activator of RhoGEF and GTPase [Source:HGNC Symbol;Acc:HGNC:81]	17	-1	1003518	1229738	0.057271426957930416	7.707382707771127	1.9289655745979768	0.054227353813497525	0.5596226501020661	1.9250160222584118	FALSE
ENSG00000198301	55153	SDAD1	SDAD1	protein_coding	SDA1 domain containing 1 [Source:HGNC Symbol;Acc:HGNC:25537]	4	-1	75940950	75990962	-0.08020484693705221	5.370374668053151	-1.9284261739847275	0.05424230456427233	0.5596226501020661	-1.9248965264615845	FALSE
ENSG00000182487	NA	NCF1B	NCF1B	transcribed_unprocessed_pseudogene	neutrophil cytosolic factor 1B pseudogene [Source:HGNC Symbol;Acc:HGNC:32522]	7	1	73220624	73235945	0.1388218061241453	7.391369873265408	1.9289106784235106	0.05426969515743699	0.5596226501020661	1.9246776749045975	FALSE
ENSG00000115137	51277	DNAJC27	DNAJC27	protein_coding	DnaJ heat shock protein family (Hsp40) member C27 [Source:HGNC Symbol;Acc:HGNC:30290]	2	-1	24943636	24972094	-0.0841828692342661	2.7888573855609984	-1.9274454800301202	0.05430755744756393	0.5596226501020661	-1.9243753059179094	FALSE
ENSG00000127616	6597	SMARCA4	SMARCA4	protein_coding	SWI/SNF related, matrix associated, actin dependent regulator of chromatin, subfamily a, member 4 [Source:HGNC Symbol;Acc:HGNC:11100]	19	1	10960825	11079426	-0.059778653313936836	5.975100241975012	-1.927491509328828	0.05433509838525638	0.5596226501020661	-1.9241554739364919	FALSE
ENSG00000158089	79623	GALNT14	GALNT14	protein_coding	polypeptide N-acetylgalactosaminyltransferase 14 [Source:HGNC Symbol;Acc:HGNC:22946]	2	-1	30910467	31155202	-0.2656946622405014	4.674435995711179	-1.925769173135377	0.05463641719863161	0.5615109240834496	-1.9217563969452862	FALSE
ENSG00000275063	102723407	AC233755.1	AC233755.1	protein_coding	immunoglobulin heavy variable 4-38-2-like [Source:NCBI gene;Acc:102723407]	KI270726.1	1	41444	41876	-0.401995854363258	0.022182327308583834	-1.9252300729247858	0.05471417452479397	0.5615109240834496	-1.9211390909755486	FALSE
ENSG00000184838	51334	PRR16	PRR16	protein_coding	proline rich 16 [Source:HGNC Symbol;Acc:HGNC:29654]	5	1	120464300	120687332	-0.23174384649208768	0.6796284675552594	-1.9245900267012916	0.05474341092157474	0.5615109240834496	-1.920907176031371	FALSE
ENSG00000188191	5575	PRKAR1B	PRKAR1B	protein_coding	protein kinase cAMP-dependent type I regulatory subunit beta [Source:HGNC Symbol;Acc:HGNC:9390]	7	-1	549197	727650	-0.11187355594619319	4.122597945087931	-1.9248127888268407	0.05474406098536812	0.5615109240834496	-1.9209020206359888	FALSE
ENSG00000119760	9913	SUPT7L	SUPT7L	protein_coding	SPT7 like, STAGA complex gamma subunit [Source:HGNC Symbol;Acc:HGNC:30632]	2	-1	27650809	27663840	-0.0647479931977859	4.934426347364622	-1.9241970728734785	0.05475124819784884	0.5615109240834496	-1.9208450251369553	FALSE
ENSG00000214944	64283	ARHGEF28	ARHGEF28	protein_coding	Rho guanine nucleotide exchange factor 28 [Source:HGNC Symbol;Acc:HGNC:30322]	5	1	73626158	73941993	-0.3176148899347062	-0.7197107625146204	-1.924578998026055	0.054781752721308336	0.5615109240834496	-1.9206031898462759	FALSE
[truncated: 13,999 more rows]
